# Supplementary material for: Genetic architecture of inducible and constitutive metabolic profile related to drought resistance in qingke (Tibetan hulless barley)
Source: Front Plant Sci. 2022 Dec 6;13:1076000. doi: 10.3389/fpls.2022.1076000 (PMC9763626; doi:10.3389/fpls.2022.1076000)
Supplement: Supplementary file 1 [file Table_1.xlsx]

## Sheet: Suppl. Table 1
Supplemental Table 1. The list of collected 246 qingke varieties and their drought-sensitivity index
Sample ID	Name	Classfication	Type	BioSample ID (from NCBI)	SRA	Clean reads	Clean bases	Map ratio	72h			72h mean	96h			96h mean	120h			120h mean	All mean/DSI
JND368	jianada368	Cultivar	Sensitive	SRR14619481	SAMN16808377	220518688	32529280527	0.85	3	2	1	2	4	4	4	4	4	4	4	4	3.33333
WDM00853	WDM00853	Cultivar	Sensitive	SRR14350718	SAMN16808416	157929026	23307879318	0.7	4	4	1	3	4	4	1	3	4	4	3	3.66667	3.22222
WDM01251	WDM01251	Cultivar	Sensitive	SRR14350674	SAMN16808420	661053632	59491971785	0.93	4	2	2	2.66667	4	4	2	3.33333	4	4	3	3.66667	3.22222
WDM03657	WDM03657	Cultivar	Sensitive	SRR14350541	SAMN16808432	263287580	26070227366	0.98	NA	3	3	3	NA	4	4	4	NA	4	4	4	3.66667
WDM04546	WDM04546	Cultivar	Sensitive	SRR14350479	SAMN16808449	328935530	32266018659	0.99	NA	3	3	3	NA	4	4	4	NA	4	4	4	3.66667
Z0219	zang0219	Landrace	Sensitive	SRR14350428	SAMN16808519	376679026	37125504769	0.98	1	2	3	2	3	4	4	3.66667	3	4	4	3.66667	3.11111
Z0434	zang0434	Landrace	Sensitive	SRR14350668	SAMN16808596	205692026	30336663807	0.82	4	NA	4	4	4	NA	4	4	4	NA	4	4	4
Z1290	zang1290	Landrace	Sensitive	SRR14350544	SAMN16808710	388559672	38339262782	0.99	1	NA	2	1.5	3	NA	4	3.5	3	NA	4	3.5	2.83333
Z1331	zang1331	Landrace	Sensitive	SRR14350535	SAMN16808718	358946380	35513285674	0.98	NA	3	3	3	NA	4	4	4	NA	4	4	4	3.66667
Z1450	zang1450	Landrace	Sensitive	SRR14350522	SAMN16808730	666362060	59970463177	0.93	2	3	3	2.66667	2	4	4	3.33333	3	4	4	3.66667	3.22222
ZDM08814	ZDM08814	Landrace	Sensitive	SRR14619416	SAMN16808810	332787070	32932574659	0.98	1	1	1	1	4	4	3	3.66667	4	4	3	3.66667	2.77778
ZDM08941	ZDM08941	Landrace	Sensitive	SRR14619411	SAMN16808815	186898040	27461631229	0.86	2	2	NA	2	4	4	2	3.33333	4	4	3	3.66667	3.125
ZDM4011	ZDM4011	Landrace	Sensitive	SRR14619392	SAMN16808832	277886522	40748453568	0.83	3	3	3	3	4	4	3	3.66667	4	4	3	3.66667	3.44444
ZDM4419	ZDM4419	Landrace	Sensitive	SRR14619538	SAMN16808863	165187942	24170588159	0.9	4	4	4	4	4	4	4	4	4	4	4	4	4
ZDM4432	ZDM4432	Landrace	Sensitive	SRR14619534	SAMN16808867	261096758	38345742000	0.87	3	3	3	3	3	4	4	3.66667	3	4	4	3.66667	3.44444
ZDM4549	ZDM4549	Landrace	Sensitive	SRR14619359	SAMN16808894	244845036	35939101595	0.86	4	2	1	2.33333	4	4	3	3.66667	4	4	3	3.66667	3.22222
ZDM4578	ZDM4578	Landrace	Sensitive	SRR14619531	SAMN16808901	275800654	40408136219	0.83	3	NA	3	3	4	NA	3	3.5	4	NA	3	3.5	3.33333
ZYM1262	ZYM1262	Semi-Wild	Sensitive	SRR14619471	SAMN16808988	615383022	55382133330	0.93	NA	3	3	3	NA	4	3	3.5	NA	4	3	3.5	3.33333
ZYM1288	ZYM1288	Semi-Wild	Sensitive	SRR14619469	SAMN16808989	520663444	46858508250	0.94	NA	3	3	3	NA	4	3	3.5	NA	4	3	3.5	3.33333
ZYM1289	ZYM1289	Semi-Wild	Sensitive	SRR14619468	SAMN16808990	349766624	34564928995	0.98	2	3	3	2.66667	2	3	3	2.66667	3	3	3	3	2.77778
XL10H	xila10	Cultivar	Resistant	SRR14619438	SAMN16808469	566505728	50980990790	0.95	0	0	0	0	0	0	1	0.333333	1	1	2	1.33333	0.555556
XL15H	xila15	Cultivar	Resistant	SRR14619433	SAMN16808474	188985592	27897356697	0.62	0	0	0	0	0	0	1	0.333333	1	1	1	1	0.444444
Z0124	zang0124	Landrace	Resistant	SRR14350448	SAMN16808501	191582122	28143900607	0.87	0	NA	0	0	0	NA	0	0	0	NA	0	0	0
Z0221	zang0221	Landrace	Resistant	SRR14350426	SAMN16808521	207019530	30536488003	0.73	0	NA	0	0	0	NA	0	0	2	NA	0	1	0.333333
Z0226	zang0226	Landrace	Resistant	SRR14350424	SAMN16808523	171298190	25268669284	0.84	0	NA	0	0	1	NA	0	0.5	1	NA	1	1	0.5
Z0236	zang0236	Landrace	Resistant	SRR14350739	SAMN16808528	629952384	91726792256	0.75	0	NA	0	0	0	NA	0	0	0	NA	0	0	0
Z0243	zang0243	Landrace	Resistant	SRR14350732	SAMN16808535	516316346	46462736494	0.95	0	NA	0	0	0	NA	1	0.5	0	NA	1	0.5	0.333333
Z0321	zang0321	Landrace	Resistant	SRR14350703	SAMN16808562	648487460	58361725624	0.91	0	0	0	0	0	0	1	0.333333	0	0	1	0.333333	0.222222
Z0333	zang0333	Landrace	Resistant	SRR14619585	SAMN16808569	236444710	34846923689	0.88	0	0	0	0	0	0	1	0.333333	1	1	2	1.33333	0.555556
Z0361	zang0361	Landrace	Resistant	SRR14350683	SAMN16808582	201011772	29586734700	0.86	0	0	0	0	0	1	1	0.666667	1	1	1	1	0.555556
Z0473	zang0473	Landrace	Resistant	SRR14350655	SAMN16808608	791089256	115754000000	0.79	0	0	0	0	1	1	0	0.666667	1	1	0	0.666667	0.444444
Z0481	zang0481	Landrace	Resistant	SRR14350653	SAMN16808610	165553334	24424701282	0.79	0	NA	0	0	0	NA	0	0	1	NA	0	0.5	0.166667
Z0918	zang0918	Landrace	Resistant	SRR14350577	SAMN16808679	414063444	40862146479	0.98	NA	0	0	0	NA	0	0	0	NA	0	1	0.5	0.166667
Z0996	zang0996	Landrace	Resistant	SRR14350559	SAMN16808695	221562266	32638535070	0.76	0	0	0	0	1	0	2	1	1	1	2	1.33333	0.777778
ZDM04162	ZDM04162	Landrace	Resistant	SRR14619627	SAMN16808774	331484318	32770803085	0.98	1	0	0	0.333333	2	0	0	0.666667	2	1	0	1	0.666667
ZDM4383	ZDM4383	Landrace	Resistant	SRR14619550	SAMN16808852	274502660	40275272948	0.85	NA	0	0	0	NA	0	1	0.5	NA	0	1	0.5	0.333333
ZDM4463	ZDM4463	Landrace	Resistant	SRR14619380	SAMN16808875	199634414	29528760441	0.75	NA	1	0	0.5	NA	1	0	0.5	NA	1	0	0.5	0.5
ZDM4534	ZDM4534	Landrace	Resistant	SRR14619363	SAMN16808890	217150252	31719377330	0.88	0	0	0	0	1	0	0	0.333333	1	0	0	0.333333	0.222222
ZQ336	zangqing336	Cultivar	Resistant	SRR14350498	SAMN16808751	648743534	58385688740	0.94	0	0	0	0	0	1	0	0.333333	0	1	1	0.666667	0.333333
ZYM2198	ZYM2198	Semi-Wild	Resistant	SRR14619305	SAMN16809008	325396352	32145525823	0.98	NA	0	0	0	NA	1	0	0.5	NA	1	0	0.5	0.333333
BQ3H	beiqing3hao	Cultivar	Intermediate	SRR14619590	SAMN16808354	671005926	60387826884	0.93	1	0	1	0.666667	1	0	1	0.666667	1	1	2	1.33333	0.888889
BQ5H	beiqing5hao	Cultivar	Intermediate	SRR14619633	SAMN16808356	612298576	88839075428	0.66	2	1	1	1.33333	3	2	2	2.33333	3	3	3	3	2.22222
BQ6H	beiqing6hao	Cultivar	Intermediate	SRR14619622	SAMN16808357	353966536	34750344499	0.98	2	1	2	1.66667	3	1	2	2	3	3	3	3	2.22222
GND7H	gannongda7hao	Cultivar	Intermediate	SRR14619376	SAMN16808367	331228062	32493389684	0.98	1	2	NA	1.5	2	3	NA	2.5	3	3	NA	3	2.33333
GNDNFC	gannongdaNFC	Cultivar	Intermediate	SRR14619365	SAMN16808368	619883646	55786630326	0.95	1	1	NA	1	2	2	NA	2	3	3	NA	3	2
GQ2H	ganqing2hao	Cultivar	Intermediate	SRR14619523	SAMN16808370	343346336	33929884364	0.99	2	1	1	1.33333	2	1	2	1.66667	3	3	3	3	2
GQ5H	ganqing5hao	Cultivar	Intermediate	SRR14619346	SAMN16808373	309053216	30211484719	0.98	NA	0	0	0	NA	2	2	2	NA	3	3	3	1.66667
KL8H	kunlun8	Cultivar	Intermediate	SRR14619457	SAMN16808391	651311848	58615006941	0.94	NA	1	1	1	NA	1	1	1	NA	1	2	1.5	1.16667
KQ3H	kangqing3hao	Cultivar	Intermediate	SRR14619315	SAMN16808379	663179070	59683708948	0.94	1	0	0	0.333333	1	1	1	1	1	3	2	2	1.11111
KQ7H	kangqing7hao	Cultivar	Intermediate	SRR14619642	SAMN16808382	218143602	32166891318	0.84	1	NA	1	1	1	NA	1	1	2	NA	2	2	1.33333
LSGM	lasagoumang	Landrace	Intermediate	SRR14619455	SAMN16808393	288778254	28333635221	0.98	NA	4	3	3.5	NA	4	4	4	NA	4	4	4	3.83333
N-3	nan_3	Landrace	Intermediate	SRR14619448	SAMN16808399	669205786	60224065748	0.96	0	0	0	0	2	2	3	2.33333	3	3	3	3	1.77778
WDM00510	WDM00510	Cultivar	Intermediate	SRR14350452	SAMN16808411	526317268	47367866638	0.96	2	1	NA	1.5	2	3	NA	2.5	3	3	NA	3	2.33333
WDM00618	WDM00618	Cultivar	Intermediate	SRR14350441	SAMN16808412	672604076	60531549745	0.93	1	1	NA	1	2	2	NA	2	3	3	NA	3	2
WDM00787	WDM00787	Cultivar	Intermediate	SRR14350430	SAMN16808413	162170966	23918612932	0.71	NA	1	2	1.5	NA	2	2	2	NA	3	3	3	2.16667
WDM01058	WDM01058	Cultivar	Intermediate	SRR14350696	SAMN16808418	653031858	58770230064	0.92	3	2	NA	2.5	3	2	NA	2.5	3	3	NA	3	2.66667
WDM01467	WDM01467	Cultivar	Intermediate	SRR14350663	SAMN16808421	666648922	59998026999	0.9	4	4	NA	4	4	4		4	4	4	NA	4	4
WDM01926	WDM01926	Cultivar	Intermediate	SRR14350629	SAMN16808424	617298656	55554116224	0.92	4	4	NA	4	4	4	NA	4	4	4	NA	4	4
WDM03017	WDM03017	Cultivar	Intermediate	SRR14350585	SAMN16808428	278629520	27474825224	0.99	2	2	1	1.66667	3	2	1	2	3	2	2	2.33333	2
WDM03940	WDM03940	Cultivar	Intermediate	SRR14350490	SAMN16808439	569793256	82654106363	0.7	2	NA	1	1.5	3	NA	2	2.5	3	NA	2	2.5	2.16667
WDM03965	WDM03965	Cultivar	Intermediate	SRR14350487	SAMN16808442	254203488	25137002101	0.98	1	0	1	0.666667	2	2	2	2	3	4	3	3.33333	2
WDM04073	WDM04073	Cultivar	Intermediate	SRR14350484	SAMN16808444	372829872	36904361719	0.98	1	1	1	1	2	3	1	2	3	3	3	3	2
WDM04526	WDM04526	Cultivar	Intermediate	SRR14350480	SAMN16808448	278056446	27467690190	0.98	1	1	2	1.33333	2	2	3	2.33333	3	3	3	3	2.22222
WDM04951	WDM04951	Cultivar	Intermediate	SRR14350475	SAMN16808453	653263440	58792461566	0.92	2	2	2	2	3	2	2	2.33333	3	3	3	3	2.44444
WDM05249	WDM05249	Cultivar	Intermediate	SRR14350473	SAMN16808454	649849516	58482150694	0.94	2	2	2	2	3	2	2	2.33333	3	3	3	3	2.44444
WDM05283	WDM05283	Cultivar	Intermediate	SRR14350472	SAMN16808455	372569144	36480172598	0.99	2	1	1	1.33333	2	1	2	1.66667	3	3	3	3	2
WDM05373	WDM05373	Cultivar	Intermediate	SRR14350471	SAMN16808456	554639768	80479304299	0.7	2	2	3	2.33333	2	2	3	2.33333	3	3	3	3	2.55556
WDM05417	WDM05417	Cultivar	Intermediate	SRR14350469	SAMN16808458	396461678	39249653361	0.98	2	1	NA	1.5	2	2	NA	2	3	3	NA	3	2.16667
XL19H	xila19	Cultivar	Intermediate	SRR14619429	SAMN16808477	351274980	34741337811	0.99	NA	0	1	0.5	NA	2	3	2.5	NA	3	3	3	2
XL22	xila22	Cultivar	Intermediate	SRR14619427	SAMN16808479	671318352	60417338532	0.95	NA	3	3	3	NA	4	4	4	NA	4	4	4	3.66667
XL3H	xila3hao	Cultivar	Intermediate	SRR14619424	SAMN16808481	209310800	30898389191	0.85	1	0	0	0.333333	0	0	1	0.333333	1	1	2	1.33333	0.666667
XL42H	xila42	Cultivar	Intermediate	SRR14619595	SAMN16808482	664799320	59829958126	0.95	NA	2	2	2	NA	4	3	3.5	NA	4	3	3.5	3
Z0011	zang0011	Landrace	Intermediate	SRR14350460	SAMN16808490	562969766	50666381512	0.93	0	0	0	0	2	3	3	2.66667	4	4	4	4	2.22222
Z0081	zang0081	Landrace	Intermediate	SRR14350459	SAMN16808491	280797784	41038525787	0.83	1	1	0	0.666667	2	2	2	2	4	4	4	4	2.22222
Z0118	zang0118	Landrace	Intermediate	SRR14350454	SAMN16808496	200073310	29326410991	0.87	1	2	1	1.33333	2	3	3	2.66667	4	4	4	4	2.66667
Z0120	zang0120	Landrace	Intermediate	SRR14350451	SAMN16808498	363486066	35892843273	0.98	1	0	0	0.333333	1	1	2	1.33333	1	2	3	2	1.22222
Z0126	zang0126	Landrace	Intermediate	SRR14350447	SAMN16808502	454346310	44935814680	0.98	1	1	NA	1	1	1	NA	1	1	2	NA	1.5	1.16667
Z0127	zang0127	Landrace	Intermediate	SRR14350446	SAMN16808503	221546118	32660844360	0.78	NA	0	0	0	NA	2	1	1.5	NA	3	3	3	1.5
Z0206	zang0206	Landrace	Intermediate	SRR14350437	SAMN16808511	259396160	38027404070	0.87	0	0	0	0	2	1	3	2	4	4	4	4	2
Z0207	zang0207	Landrace	Intermediate	SRR14350436	SAMN16808512	229545178	33680178811	0.86	0	0	NA	0	2	2	NA	2	4	4	NA	4	2
Z0209	zang0209	Landrace	Intermediate	SRR14350435	SAMN16808513	181701222	26663996618	0.88	0	1	0	0.333333	2	3	2	2.33333	4	4	4	4	2.22222
Z0225	zang0225	Landrace	Intermediate	SRR14350425	SAMN16808522	176188814	26000180925	0.73	0	NA	0	0	2	NA	0	1	2	NA	2	2	1
Z0234	zang0234	Landrace	Intermediate	SRR14350421	SAMN16808526	609525568	54856481339	0.93	0	NA	0	0	0	NA	2	1	1	NA	2	1.5	0.833333
Z0235	zang0235	Landrace	Intermediate	SRR14350420	SAMN16808527	639349508	57537032657	0.95	0	0	0	0	0	0	2	0.666667	2	2	2	2	0.888889
Z0239	zang0239	Landrace	Intermediate	SRR14350736	SAMN16808531	184422570	27127304401	0.76	1	1	1	1	3	2	3	2.66667	4	4	4	4	2.55556
Z0240	zang0240	Landrace	Intermediate	SRR14350735	SAMN16808532	261678296	38628262881	0.71	0	0	0	0	0	1	2	1	1	2	2	1.66667	0.888889
Z0241	zang0241	Landrace	Intermediate	SRR14350734	SAMN16808533	202254996	29848041770	0.76	0	NA	0	0	1	NA	1	1	1	NA	1	1	0.666667
Z0242	zang0242	Landrace	Intermediate	SRR14350733	SAMN16808534	279622472	27612436031	0.98	0	NA	0	0	0	NA	1	0.5	0	NA	1	0.5	0.333333
Z0247	zang0247	Landrace	Intermediate	SRR14350730	SAMN16808537	332767242	32757483745	0.99	0	0	NA	0	1	1	NA	1	2	2	NA	2	1
Z0253	zang0253	Landrace	Intermediate	SRR14350728	SAMN16808538	214915390	31606150920	0.77	NA	0	1	0.5	NA	2	3	2.5	NA	2	3	2.5	1.83333
Z0254	zang0254	Landrace	Intermediate	SRR14350727	SAMN16808539	195916266	28781806479	0.85	NA	0	0	0	NA	1	1	1	NA	2	1	1.5	0.833333
Z0256	zang0256	Landrace	Intermediate	SRR14350726	SAMN16808540	646474868	58181504643	0.95	0	NA	0	0	1	NA	0	0.5	2	NA	1	1.5	0.666667
Z0257	zang0257	Landrace	Intermediate	SRR14350725	SAMN16808541	638286636	92797931610	0.74	0	1	1	0.666667	1	1	1	1	2	2	1	1.66667	1.11111
Z0261	zang0261	Landrace	Intermediate	SRR14350721	SAMN16808545	233383228	34266857886	0.86	0	0	0	0	3	1	2	2	4	3	4	3.66667	1.88889
Z0262	zang0262	Landrace	Intermediate	SRR14350720	SAMN16808546	522467612	47008493719	0.95	0	0	0	0	3	1	2	2	4	4	4	4	2
Z0263	zang0263	Landrace	Intermediate	SRR14350719	SAMN16808547	217067882	31976696978	0.77	NA	0	1	0.5	NA	2	2	2	NA	3	4	3.5	2
Z0264	zang0264	Landrace	Intermediate	SRR14350717	SAMN16808548	196002922	28920853097	0.69	0	0	0	0	1	2	3	2	1	3	3	2.33333	1.44444
Z0278	zang0278	Landrace	Intermediate	SRR14350714	SAMN16808551	486176430	43741637447	0.95	0	0	0	0	0	1	1	0.666667	1	1	1	1	0.555556
Z0289	zang0289	Landrace	Intermediate	SRR14350711	SAMN16808554	301088876	44464426597	0.77	0	0	0	0	3	2	2	2.33333	4	4	4	4	2.11111
Z0313	zang0313	Landrace	Intermediate	SRR14350706	SAMN16808558	268523770	39716151333	0.7	1	1	0	0.666667	2	4	2	2.66667	4	4	4	4	2.44444
Z0314	zang0314	Landrace	Intermediate	SRR14350705	SAMN16808559	197822966	29174521222	0.77	0	0	0	0	1	2	1	1.33333	2	2	2	2	1.11111
Z0315	zang0315	Landrace	Intermediate	SRR14350704	SAMN16808560	188919950	27877782811	0.83	0	0	0	0	0	1	1	0.666667	2	1	1	1.33333	0.666667
Z0324	zang0324	Landrace	Intermediate	SRR14350702	SAMN16808563	170336900	24997052538	0.89	NA	0	0	0	NA	2	2	2	NA	4	3	3.5	1.83333
Z0331	zang0331	Landrace	Intermediate	SRR14619586	SAMN16808567	219762696	32318759989	0.88	1	0	0	0.333333	3	2	2	2.33333	4	3	4	3.66667	2.11111
Z0332	zang0332	Landrace	Intermediate	SRR14350698	SAMN16808568	211682886	31159245521	0.84	0	1	0	0.333333	4	2	2	2.66667	4	4	3	3.66667	2.22222
Z0335	zang0335	Landrace	Intermediate	SRR14350697	SAMN16808570	233118622	34227153731	0.87	0	0	0	0	3	2	1	2	4	4	3	3.66667	1.88889
Z0337	zang0337	Landrace	Intermediate	SRR14350695	SAMN16808571	189063052	27889356865	0.76	0	0	NA	0	0	0	NA	0	2	2	NA	2	0.666667
Z0338	zang0338	Landrace	Intermediate	SRR14350694	SAMN16808572	752015926	109000000000	0.74	0	2	1	1	2	3	2	2.33333	4	4	4	4	2.44444
Z0340	zang0340	Landrace	Intermediate	SRR14350692	SAMN16808574	234850490	34635588868	0.8	0	0	0	0	1	1	2	1.33333	1	2	2	1.66667	1
Z0341	zang0341	Landrace	Intermediate	SRR14350691	SAMN16808575	190070156	27932138133	0.89	0	1	0	0.333333	2	2	2	2	4	4	3	3.66667	2
Z0343	zang0343	Landrace	Intermediate	SRR14350690	SAMN16808576	200090808	29344628072	0.78	2	2	1	1.66667	4	4	3	3.66667	4	4	4	4	3.11111
Z0344	zang0344	Landrace	Intermediate	SRR14350689	SAMN16808577	290959806	28553454986	0.98	2	NA	3	2.5	4	NA	4	4	4	NA	4	4	3.5
Z0345	zang0345	Landrace	Intermediate	SRR14350688	SAMN16808578	631498288	91470991250	0.66	2	NA	2	2	4	NA	4	4	4	NA	4	4	3.33333
Z0350	zang0350	Landrace	Intermediate	SRR14350686	SAMN16808580	377728704	36760487880	0.98	3	2	2	2.33333	4	3	4	3.66667	4	4	4	4	3.33333
Z0384	zang0384	Landrace	Intermediate	SRR14350679	SAMN16808586	394701930	39010648962	0.98	1	0	1	0.666667	2	1	2	1.66667	2	2	2	2	1.44444
Z0385	zang0385	Landrace	Intermediate	SRR14350678	SAMN16808587	597588844	53773889888	0.95	1	2	2	1.66667	4	4	2	3.33333	4	4	4	4	3
Z0386	zang0386	Landrace	Intermediate	SRR14350677	SAMN16808588	209849756	30812216742	0.87	3	1	3	2.33333	4	2	3	3	4	4	4	4	3.11111
Z0388	zang0388	Landrace	Intermediate	SRR14350675	SAMN16808590	444380954	43889753337	0.98	0	1	0	0.333333	1	1	1	1	1	1	2	1.33333	0.888889
Z0443	zang0443	Landrace	Intermediate	SRR14350664	SAMN16808600	394977208	38893785016	0.98	3	3	3	3	4	4	3	3.66667	4	4	4	4	3.55556
Z0449	zang0449	Landrace	Intermediate	SRR14350662	SAMN16808601	211315876	31165888669	0.84	2	3	1	2	4	4	3	3.66667	4	4	4	4	3.22222
Z0450	zang0450	Landrace	Intermediate	SRR14350661	SAMN16808602	649695794	94242974829	0.64	2	2	1	1.66667	4	4	2	3.33333	4	4	4	4	3
Z0452	zang0452	Landrace	Intermediate	SRR14350660	SAMN16808603	193131958	28312607717	0.88	2	3	3	2.66667	4	4	3	3.66667	4	4	4	4	3.44444
Z0454	zang0454	Landrace	Intermediate	SRR14350659	SAMN16808604	258637586	38050647894	0.82	2	2	1	1.66667	3	2	2	2.33333	4	4	4	4	2.66667
Z0459	zang0459	Landrace	Intermediate	SRR14350658	SAMN16808605	208660360	30726198446	0.86	1	2	2	1.66667	3	3	2	2.66667	4	4	4	4	2.77778
Z0465	zang0465	Landrace	Intermediate	SRR14350657	SAMN16808606	373116022	36871334305	0.98	2	3	2	2.33333	2	3	2	2.33333	3	4	4	3.66667	2.77778
Z0479	zang0479	Landrace	Intermediate	SRR14350654	SAMN16808609	352382170	34738953800	0.99	0	NA	1	0.5	1	NA	1	1	1	NA	2	1.5	1
Z0559	zang0559	Landrace	Intermediate	SRR14350638	SAMN16808623	188095764	27688704991	0.82	2	1	1	1.33333	2	3	1	2	3	3	3	3	2.11111
Z0567	zang0567	Landrace	Intermediate	SRR14350635	SAMN16808626	172582378	25413141040	0.83	2	2	1	1.66667	2	3	2	2.33333	4	NA	4	4	2.5
Z0603	zang0603	Landrace	Intermediate	SRR14350633	SAMN16808628	198231194	29253274914	0.82	0	0	0	0	1	2	1	1.33333	2	3	2	2.33333	1.22222
Z0653	zang0653	Landrace	Intermediate	SRR14350619	SAMN16808640	193394132	28498461824	0.78	2	2	3	2.33333	4	4	3	3.66667	4	4	4	4	3.33333
Z0654	zang0654	Landrace	Intermediate	SRR14350617	SAMN16808641	179457904	26487984074	0.82	2	3	NA	2.5	3	3	NA	3	4	4	NA	4	3.16667
Z0657	zang0657	Landrace	Intermediate	SRR14350615	SAMN16808643	654524952	58905375603	0.9	3	2	NA	2.5	4	4	NA	4	4	4	NA	4	3.5
Z0678	zang0678	Landrace	Intermediate	SRR14350613	SAMN16808645	393258802	38759618356	0.99	2	3	NA	2.5	4	4	NA	4	4	4	NA	4	3.5
Z0695	zang0695	Landrace	Intermediate	SRR14350609	SAMN16808649	685715276	61707121436	0.95	3	3	NA	3	4	4	NA	4	4	4	NA	4	3.66667
Z0703	zang0703	Landrace	Intermediate	SRR14350605	SAMN16808652	218454634	32180873868	0.73	2	2	NA	2	3	3	NA	3	3	4	NA	3.5	2.83333
Z0714	zang0714	Landrace	Intermediate	SRR14350604	SAMN16808653	350357714	34393307036	0.98	2	2	2	2	4	4	3	3.66667	4	4	4	4	3.22222
Z0774	zang0774	Landrace	Intermediate	SRR14350602	SAMN16808655	298545654	29380111044	0.98	1	1	2	1.33333	2	2	3	2.33333	3	3	4	3.33333	2.33333
Z0795	zang0795	Landrace	Intermediate	SRR14350599	SAMN16808658	376541238	37181125538	0.98	3	3	NA	3	3	3	NA	3	4	4	NA	4	3.33333
Z0840	zang0840	Landrace	Intermediate	SRR14350598	SAMN16808659	180109930	26597768843	0.75	3	3	2	2.66667	3	4	2	3	4	4	3	3.66667	3.11111
Z0848	zang0848	Landrace	Intermediate	SRR14350597	SAMN16808660	277982076	41021357295	0.7	3	3	2	2.66667	3	4	2	3	4	4	3	3.66667	3.11111
Z0850	zang0850	Landrace	Intermediate	SRR14350594	SAMN16808662	740916228	109000000000	0.73	3	3	3	3	4	3	3	3.33333	4	4	4	4	3.44444
Z0853	zang0853	Landrace	Intermediate	SRR14350592	SAMN16808664	652603338	58732203197	0.91	2	2	2	2	2	3	2	2.33333	3	4	4	3.66667	2.66667
Z0855	zang0855	Landrace	Intermediate	SRR14350591	SAMN16808665	201996696	29781266992	0.83	3	3	3	3	3	4	4	3.66667	4	4	4	4	3.55556
Z0858	zang0858	Landrace	Intermediate	SRR14350588	SAMN16808668	206898076	30475918458	0.85	1	1	NA	1	3	2	NA	2.5	4	3	NA	3.5	2.33333
Z0869	zang0869	Landrace	Intermediate	SRR14619584	SAMN16808674	278154468	40973142873	0.88	NA	3	3	3	NA	4	4	4	NA	4	4	4	3.66667
Z0976	zang0976	Landrace	Intermediate	SRR14350566	SAMN16808689	217304166	32005761113	0.81	1	0	0	0.333333	1	1	1	1	1	1	2	1.33333	0.888889
Z0977	zang0977	Landrace	Intermediate	SRR14350565	SAMN16808690	629335756	56637453198	0.93	0	0	1	0.333333	0	0	1	0.333333	NA	3	3	3	1
Z0984	zang0984	Landrace	Intermediate	SRR14350562	SAMN16808692	163359456	24082603681	0.78	NA	0	1	0.5	NA	3	4	3.5	NA	4	3	3.5	2.5
Z0991	zang0991	Landrace	Intermediate	SRR14350561	SAMN16808693	768751026	111000000000	0.78	1	1	1	1	1	2	3	2	3	4	3	3.33333	2.11111
Z0999	zang0999	Landrace	Intermediate	SRR14350558	SAMN16808696	345219248	34037316799	0.98	1	1	0	0.666667	1	3	2	2	3	4	3	3.33333	2
Z1024	zang1024	Landrace	Intermediate	SRR14350553	SAMN16808701	210553160	31062170949	0.77	1	1	1	1	1	3	2	2	3	4	3	3.33333	2.11111
Z1041	zang1041	Landrace	Intermediate	SRR14350551	SAMN16808702	248381418	36558264300	0.77	1	0	1	0.666667	1	2	3	2	3	4	3	3.33333	2
Z1296	zang1296	Landrace	Intermediate	SRR14350542	SAMN16808712	223409796	32708397446	0.87	1	1	1	1	2	2	3	2.33333	3	4	3	3.33333	2.22222
Z1348	zang1348	Landrace	Intermediate	SRR14350534	SAMN16808719	215140878	31743130540	0.82	1	0	2	1	2	3	3	2.66667	3	3	3	3	2.22222
Z1401	zang1401	Landrace	Intermediate	SRR14350532	SAMN16808721	261326146	25797700412	0.98	1	1	1	1	2	3	3	2.66667	3	3	3	3	2.22222
Z1405	zang1405	Landrace	Intermediate	SRR14350531	SAMN16808722	640439572	92878469767	0.76	1	0	1	0.666667	2	3	3	2.66667	3	4	3	3.33333	2.22222
Z1425	zang1425	Landrace	Intermediate	SRR14350528	SAMN16808724	648591448	94179232910	0.76	NA	3	3	3	NA	4	4	4	NA	4	4	4	3.66667
Z1436	zang1436	Landrace	Intermediate	SRR14350525	SAMN16808727	314442114	30876792055	0.98	1	NA	1	1	1	NA	1	1	3	NA	3	3	1.66667
Z1460	zang1460	Landrace	Intermediate	SRR14350516	SAMN16808734	350692502	34425757679	0.98	0	0	1	0.333333	0	0	1	0.333333	0	0	1	0.333333	0.333333
Z1475	zang1475	Landrace	Intermediate	SRR14350515	SAMN16808735	210800886	30999763669	0.87	0	0	0	0	0	0	0	0	0	0	0	0	0
Z1484	zang1484	Landrace	Intermediate	SRR14350512	SAMN16808738	340312512	33431987191	0.98	0	1	2	1	1	2	3	2	3	4	3	3.33333	2.11111
ZDM00123	ZDM00123	Landrace	Intermediate	SRR14619581	SAMN16808757	235365038	34533011033	0.78	0	1	0	0.333333	0	1	0	0.333333	0	1	0	0.333333	0.333333
ZDM01467	ZDM01467	Landrace	Intermediate	SRR14619577	SAMN16808760	230787234	33765902347	0.76	1	1	1	1	2	3	1	2	3	4	3	3.33333	2.11111
ZDM03169	ZDM03169	Landrace	Intermediate	SRR14619632	SAMN16808769	156635588	23127055465	0.87	2	2	2	2	2	4	2	2.66667	3	4	3	3.33333	2.66667
ZDM04158	ZDM04158	Landrace	Intermediate	SRR14619628	SAMN16808773	195310712	28378742368	0.78	2	1	0	1	2	3	1	2	3	4	3	3.33333	2.11111
ZDM04885	ZDM04885	Landrace	Intermediate	SRR14619623	SAMN16808778	629890808	56681919794	0.93	1	1	1	1	3	2	2	2.33333	3	4	3	3.33333	2.22222
ZDM05021	ZDM05021	Landrace	Intermediate	SRR14619619	SAMN16808781	329214600	48672880710	0.69	NA	0	0	0	NA	0	0	0	NA	2	1	1.5	0.5
ZDM07571	ZDM07571	Landrace	Intermediate	SRR14619612	SAMN16808788	191436958	28182566281	0.84	2	2	NA	2	4	4	NA	4	3	4	NA	3.5	3.16667
ZDM07573	ZDM07573	Landrace	Intermediate	SRR14619610	SAMN16808789	238637744	35236420084	0.72	0	1	NA	0.5	3	2	NA	2.5	3	4	NA	3.5	2.16667
ZDM08108	ZDM08108	Landrace	Intermediate	SRR14619601	SAMN16808798	256893704	37699069918	0.86	0	1	1	0.666667	2	3	1	2	3	4	3	3.33333	2
ZDM08141	ZDM08141	Landrace	Intermediate	SRR14619599	SAMN16808799	605453360	87964013340	0.66	0	1	1	0.666667	3	2	1	2	3	4	3	3.33333	2
ZDM08193	ZDM08193	Landrace	Intermediate	SRR14619597	SAMN16808801	229760726	33928091736	0.83	0	1	1	0.666667	1	4	1	2	2	3	2	2.33333	1.66667
ZDM08706	ZDM08706	Landrace	Intermediate	SRR14619420	SAMN16808807	193541152	28422131735	0.86	0	0	1	0.333333	2	2	1	1.66667	3	4	3	3.33333	1.77778
ZDM08784	ZDM08784	Landrace	Intermediate	SRR14619419	SAMN16808808	350028696	34610257045	0.98	1	1	NA	1	2	2	NA	2	3	4	NA	3.5	2.16667
ZDM08841	ZDM08841	Landrace	Intermediate	SRR14619414	SAMN16808812	189203512	27842690772	0.86	0	0	1	0.333333	3	2	2	2.33333	3	4	3	3.33333	2
ZDM08951	ZDM08951	Landrace	Intermediate	SRR14619410	SAMN16808816	218681446	32267534115	0.85	NA	0	1	0.5	NA	4	1	2.5	NA	4	3	3.5	2.16667
ZDM08956	ZDM08956	Landrace	Intermediate	SRR14619409	SAMN16808817	691420314	62216305847	0.96	1	0	1	0.666667	4	4	4	4	4	4	4	4	2.88889
ZDM09151	ZDM09151	Landrace	Intermediate	SRR14619406	SAMN16808819	661307584	59516668707	0.93	NA	0	0	0	NA	2	1	1.5	NA	4	3	3.5	1.66667
ZDM09748	ZDM09748	Landrace	Intermediate	SRR14619403	SAMN16808822	228380606	33571860264	0.84	NA	0	0	0	NA	3	2	2.5	NA	3	2	2.5	1.66667
ZDM09802	ZDM09802	Landrace	Intermediate	SRR14619400	SAMN16808825	291822348	28864395650	0.98	0	0	1	0.333333	0	1	2	1	2	2	2	2	1.11111
ZDM09814	ZDM09814	Landrace	Intermediate	SRR14619399	SAMN16808826	179321244	26327974601	0.88	0	0	1	0.333333	1	1	1	1	1	2	2	1.66667	1
ZDM09817	ZDM09817	Landrace	Intermediate	SRR14619398	SAMN16808827	193465168	28484603958	0.86	0	0	1	0.333333	0	1	1	0.666667	0	1	2	1	0.666667
ZDM4006	ZDM4006	Landrace	Intermediate	SRR14619394	SAMN16808830	217434370	31747461937	0.89	3	3	NA	3	4	4	NA	4	4	4	NA	4	3.66667
ZDM4008	ZDM4008	Landrace	Intermediate	SRR14619393	SAMN16808831	298563444	43829244144	0.82	3	3	2	2.66667	3	4	4	3.66667	3	4	4	3.66667	3.33333
ZDM4284	ZDM4284	Landrace	Intermediate	SRR14619569	SAMN16808836	276971336	40656829154	0.84	2	2	NA	2	4	4	NA	4	3	4	NA	3.5	3.16667
ZDM4285	ZDM4285	Landrace	Intermediate	SRR14619567	SAMN16808837	236217826	34477662931	0.87	0	0	NA	0	3	2	NA	2.5	3	4	NA	3.5	2
ZDM4306	ZDM4306	Landrace	Intermediate	SRR14619563	SAMN16808840	168449186	24744661950	0.87	0	0	NA	0	0	0	NA	0	2	2	NA	2	0.666667
ZDM4308	ZDM4308	Landrace	Intermediate	SRR14619562	SAMN16808841	171420752	25155359555	0.88	0	NA	1	0.5	1	NA	2	1.5	2	NA	2	2	1.33333
ZDM4324	ZDM4324	Landrace	Intermediate	SRR14619558	SAMN16808845	264481642	38858726917	0.75	1	0	1	0.666667	2	1	1	1.33333	3	4	3	3.33333	1.77778
ZDM4343	ZDM4343	Landrace	Intermediate	SRR14619557	SAMN16808846	288526922	42292869951	0.85	1	1	2	1.33333	1	1	2	1.33333	1	1	2	1.33333	1.33333
ZDM4363	ZDM4363	Landrace	Intermediate	SRR14619556	SAMN16808847	258652412	37897020924	0.85	2	3	3	2.66667	2	3	3	2.66667	2	3	3	2.66667	2.66667
ZDM4397	ZDM4397	Landrace	Intermediate	SRR14619547	SAMN16808855	300271558	44411804832	0.72	1	1	NA	1	2	1	NA	1.5	3	4	NA	3.5	2
ZDM4401	ZDM4401	Landrace	Intermediate	SRR14619546	SAMN16808856	297382306	44098443947	0.74	1	0	1	0.666667	2	2	3	2.33333	3	4	3	3.33333	2.11111
ZDM4402	ZDM4402	Landrace	Intermediate	SRR14619545	SAMN16808857	328725060	48249334597	0.85	1	1	1	1	3	2	3	2.66667	3	4	3	3.33333	2.33333
ZDM4405	ZDM4405	Landrace	Intermediate	SRR14619544	SAMN16808858	278103914	40776500854	0.85	0	0	NA	0	2	1	NA	1.5	3	4	NA	3.5	1.66667
ZDM4407	ZDM4407	Landrace	Intermediate	SRR14619541	SAMN16808860	218874196	32368392523	0.75	2	3	3	2.66667	2	4	4	3.33333	3	4	4	3.66667	3.22222
ZDM4409	ZDM4409	Landrace	Intermediate	SRR14619540	SAMN16808861	240241744	35530897575	0.75	2	NA	3	2.5	2	NA	3	2.5	3	NA	3	3	2.66667
ZDM4424	ZDM4424	Landrace	Intermediate	SRR14619537	SAMN16808864	298500502	43752065890	0.83	1	2	1	1.33333	2	2	1	1.66667	3	4	3	3.33333	2.11111
ZDM4427	ZDM4427	Landrace	Intermediate	SRR14619536	SAMN16808865	295574912	43355391842	0.82	2	0	1	1	2	2	1	1.66667	3	4	3	3.33333	2
ZDM4429	ZDM4429	Landrace	Intermediate	SRR14619535	SAMN16808866	330028446	48421207130	0.83	4	3	3	3.33333	4	4	3	3.66667	4	4	3	3.66667	3.55556
ZDM4434	ZDM4434	Landrace	Intermediate	SRR14619533	SAMN16808868	283171754	41372339316	0.84	4	3	1	2.66667	4	3	4	3.66667	4	3	4	3.66667	3.33333
ZDM4435	ZDM4435	Landrace	Intermediate	SRR14619386	SAMN16808869	189062428	27669361099	0.78	3	1	2	2	4	3	4	3.66667	4	3	4	3.66667	3.11111
ZDM4448	ZDM4448	Landrace	Intermediate	SRR14619382	SAMN16808873	216317026	31814239273	0.85	NA	1	1	1	NA	1	1	1	NA	1	1	1	1
ZDM4465	ZDM4465	Landrace	Intermediate	SRR14619379	SAMN16808876	273901692	40173368544	0.83	NA	1	0	0.5	NA	1	0	0.5	NA	1	0	0.5	0.5
ZDM4470	ZDM4470	Landrace	Intermediate	SRR14619378	SAMN16808877	241927258	35276069704	0.89	3	2	2	2.33333	3	2	2	2.33333	3	4	3	3.33333	2.66667
ZDM4492	ZDM4492	Landrace	Intermediate	SRR14619375	SAMN16808879	272904726	40021027637	0.86	2	3	2	2.33333	3	3	2	2.66667	3	3	4	3.33333	2.77778
ZDM4515	ZDM4515	Landrace	Intermediate	SRR14619369	SAMN16808885	250407008	37065115336	0.73	2	1	2	1.66667	2	1	2	1.66667	3	4	3	3.33333	2.22222
ZDM4516	ZDM4516	Landrace	Intermediate	SRR14619368	SAMN16808886	173684840	25722878810	0.77	NA	1	1	1	NA	1	1	1	NA	1	3	2	1.33333
ZDM4533	ZDM4533	Landrace	Intermediate	SRR14619364	SAMN16808889	270020870	39600950407	0.86	2	2	1	1.66667	3	4	2	3	3	4	3	3.33333	2.66667
ZDM4536	ZDM4536	Landrace	Intermediate	SRR14619362	SAMN16808891	192465954	28471826280	0.75	NA	1	0	0.5	NA	1	0	0.5	NA	1	0	0.5	0.5
ZDM4538	ZDM4538	Landrace	Intermediate	SRR14619361	SAMN16808892	186163314	27354687276	0.87	0	1	1	0.666667	0	2	2	1.33333	1	3	2	2	1.33333
ZDM4542	ZDM4542	Landrace	Intermediate	SRR14619360	SAMN16808893	212393732	30997495140	0.9	NA	1	2	1.5	NA	3	4	3.5	NA	3	4	3.5	2.83333
ZDM4557	ZDM4557	Landrace	Intermediate	SRR14619358	SAMN16808895	261832474	38380752234	0.84	4	2	2	2.66667	4	3	1	2.66667	4	3	3	3.33333	2.88889
ZDM4558	ZDM4558	Landrace	Intermediate	SRR14619357	SAMN16808896	317438082	46552691726	0.81	NA	0	2	1	NA	2	2	2	NA	3	3	3	2
ZDM4563	ZDM4563	Landrace	Intermediate	SRR14619356	SAMN16808897	168677818	24627259747	0.91	2	1	0	1	2	3	2	2.33333	3	3	3	3	2.11111
ZDM4564	ZDM4564	Landrace	Intermediate	SRR14619355	SAMN16808898	188737594	27772187196	0.87	2	0	2	1.33333	2	2	1	1.66667	3	3	3	3	2
ZDM4586	ZDM4586	Landrace	Intermediate	SRR14619529	SAMN16808903	221897310	32803390381	0.72	2	1	3	2	3	2	3	2.66667	3	2	3	2.66667	2.44444
ZDM4591	ZDM4591	Landrace	Intermediate	SRR14619527	SAMN16808905	176493124	25919388341	0.89	0	0	1	0.333333	1	2	1	1.33333	1	2	3	2	1.22222
ZDM4593	ZDM4593	Landrace	Intermediate	SRR14619526	SAMN16808906	227614798	33674847567	0.71	1	1	NA	1	1	2	NA	1.5	3	3	NA	3	1.83333
ZDM4597	ZDM4597	Landrace	Intermediate	SRR14619525	SAMN16808907	198325742	29211399792	0.86	3	3	3	3	4	4	4	4	4	4	4	4	3.66667
ZDM4598	ZDM4598	Landrace	Intermediate	SRR14619524	SAMN16808908	189930846	27906079959	0.87	1	1	1	1	1	1	1	1	3	2	1	2	1.33333
ZDM4606	ZDM4606	Landrace	Intermediate	SRR14619521	SAMN16808910	219266360	32216169995	0.87	NA	1	0	0.5	NA	1	0	0.5	NA	2	0	1	0.666667
ZDM4607	ZDM4607	Landrace	Intermediate	SRR14619520	SAMN16808911	315854752	46327059604	0.83	0	1	0	0.333333	0	1	0	0.333333	0	1	0	0.333333	0.333333
ZQ148	zangqing148	Cultivar	Intermediate	SRR14350508	SAMN16808742	174667338	25752512831	0.86	0	0	1	0.333333	1	0	1	0.666667	0	1	2	1	0.666667
ZQ280	C280	Cultivar	Intermediate	SRR14350503	SAMN16808746	584218062	52578537485	0.93	NA	2	2	2	NA	4	4	4	NA	4	4	4	3.33333
ZQ3179	zangqing3179	Cultivar	Intermediate	SRR14350500	SAMN16808749	675689132	60809358142	0.94	NA	0	0	0	NA	2	1	1.5	NA	2	3	2.5	1.33333
ZQ320	zangqing320	Cultivar	Intermediate	SRR14350499	SAMN16808750	675172132	60760503297	0.94	1	1	1	1	1	2	3	2	3	3	3	3	2
ZQ690	zangqing690	Cultivar	Intermediate	SRR14350497	SAMN16808752	326834578	32027243505	0.97	0	0	0	0	0	1	1	0.666667	1	1	2	1.33333	0.666667
ZQ7239	zangqing7239	Cultivar	Intermediate	SRR14350495	SAMN16808753	678097144	61025251504	0.94	NA	1	1	1	NA	2	1	1.5	NA	2	3	2.5	1.66667
ZYM0254	ZYM0254	Semi-Wild	Intermediate	SRR14619486	SAMN16808974	201188738	29601364627	0.86	1	2	1	1.33333	1	2	2	1.66667	3	3	3	3	2
ZYM0733	ZYM0733	Semi-Wild	Intermediate	SRR14619483	SAMN16808977	676196254	60855339435	0.95	NA	1	1	1	NA	3	2	2.5	NA	3	3	3	2.16667
ZYM0762	ZYM0762	Semi-Wild	Intermediate	SRR14619482	SAMN16808978	652877900	58757316642	0.95	2	1	NA	1.5	3	2	NA	2.5	3	3	NA	3	2.33333
ZYM0957	ZYM0957	Semi-Wild	Intermediate	SRR14619478	SAMN16808981	613216364	55188570282	0.93	3	3	NA	3	4	3	NA	3.5	4	3	NA	3.5	3.33333
ZYM0963	ZYM0963	Semi-Wild	Intermediate	SRR14619477	SAMN16808982	680443060	61237849445	0.94	1	2	0	1	2	3	2	2.33333	3	3	3	3	2.11111
ZYM0977	ZYM0977	Semi-Wild	Intermediate	SRR14619476	SAMN16808983	612385580	55113486530	0.93	0	NA	0	0	1	NA	2	1.5	3	NA	3	3	1.5
ZYM1047	ZYM1047	Semi-Wild	Intermediate	SRR14619475	SAMN16808984	337937814	33361061850	0.98	1	2	3	2	1	2	3	2	3	3	3	3	2.33333
ZYM1099	ZYM1099	Semi-Wild	Intermediate	SRR14619474	SAMN16808985	639260474	57532209296	0.95	2	2	2	2	4	2	4	3.33333	4	3	4	3.66667	3
ZYM1119	ZYM1119	Semi-Wild	Intermediate	SRR14619473	SAMN16808986	603036772	54272128670	0.9	1	1	2	1.33333	2	1	2	1.66667	3	1	2	2	1.66667
ZYM1311	ZYM1311	Semi-Wild	Intermediate	SRR14619467	SAMN16808991	256648048	37709336789	0.83	1	2	2	1.66667	1	2	2	1.66667	3	3	3	3	2.11111
ZYM1375	ZYM1375	Semi-Wild	Intermediate	SRR14619466	SAMN16808992	575026382	51751346746	0.94	2	3	2	2.33333	2	3	2	2.33333	3	3	3	3	2.55556
ZYM1408	ZYM1408	Semi-Wild	Intermediate	SRR14619465	SAMN16808993	191220216	28125951160	0.87	3	1	2	2	3	0	2	1.66667	3	NA	2	2.5	2
ZYM1410	ZYM1410	Semi-Wild	Intermediate	SRR14619464	SAMN16808994	226746800	33259571183	0.88	2	2	1	1.66667	3	2	1	2	3	3	3	3	2.22222
ZYM1478	ZYM1478	Semi-Wild	Intermediate	SRR14619462	SAMN16808996	642510956	57825432210	0.93	NA	2	2	2	NA	4	3	3.5	NA	4	3	3.5	3
ZYM1482	ZYM1482	Semi-Wild	Intermediate	SRR14619461	SAMN16808997	169111140	24986908638	0.72	2	1	2	1.66667	2	2	2	2	3	3	3	3	2.22222
ZYM1850	ZYM1850	Semi-Wild	Intermediate	SRR14619311	SAMN16809002	407728318	40253487237	0.97	NA	1	0	0.5	NA	1	0	0.5	NA	1	0	0.5	0.5
ZYM2183	ZYM2183	Semi-Wild	Intermediate	SRR14619307	SAMN16809006	194490376	28695335735	0.72	NA	1	1	1	NA	1	1	1	NA	1	2	1.5	1.16667
