# Supplementary material for: Genetic architecture of inducible and constitutive metabolic profile related to drought resistance in qingke (Tibetan hulless barley)
Source: Front Plant Sci. 2022 Dec 6;13:1076000. doi: 10.3389/fpls.2022.1076000 (PMC9763626; doi:10.3389/fpls.2022.1076000)
Supplement: Supplementary file 2 [file Table_2.xlsx]

## Sheet: Suppl. Table 2
Supplemental Table 2. Accession number of protein sequence used in phylogenetic tree
Name	Genbank accession number
BnCYP84	AAG14963.1
AtCYP84A1	XP_002867029.1
OsCYP84A5	XP_015614553.1
AtCYP83A1	NP_193113.1
SbCYP71E1	XP_002466097.1
TaCYP98	XP_037406998.1
AtCYP703A2	NP_171635.1
AtCYP79A2	Q9FLC8.1
GaCYP706B1	NP_001316976.1
OsCYP93G1	XP_015650053.1
AtCYP81F3	NP_568025.1
AtCYP87A6	NP_176674.1
OsCYP701A8	XP_015640905.1
AtCYP707A1	NP_974574.1
HvCYP88A	Q9AXH9.1
AtCYP97C1	AAM13903.1
OsCYP704B2	XP_015629295.1
AtCYP86A1	NP_200694.1
AtCYP86A2	NP_191946.1
ZmCYP86A35	NP_001339275.1
CtAGAL	AAE69558.1
GmAGAL	AAA73963.1
CaAGAL	AAA33022.1
AtAGAL2	NP_568193.1
SlAGAL	AAF04591.1
OsAGAL1	BAT11449.1
OsAGAL2	BAT01318.1
ArGGT1	AY386246.1
AtAGAL1	NP_196455.1
AtAGAL3	NP_191190.2
OsAGAL3	BAT03227.1
AnAGAL1	CAB46229.1
FeCGTa	BAP90360.1
FeCGTb	BAP90361.1
FcCGT	BBA18062.1
ZmUGT1	ACG29356.1
OsCGT	FM179712.1
ZmCGT	A0A096SRM5.1
ZmUFGT	AFW85719.1
At5GlcT	AEE83370.1
Pf5GlcT	AB013596.1
Ph5GlcT	AB027455.1
Hv3GlcT	X15694.1
Zm3GlcT	X13501.1
Pf3GlcT	BAA19659.1
At3RhaT	NP_564357.1
Vv3GlcT	AAB81682.1
CmRhaT	BAT22738.1
FtUF7GT	BBF24939.1
BpUGAT	BAD77944.1
At7GlcT	AEC09298.1
AtUGT73C7	Q9SCP5.1
Gt3GlcT	Q8H0F2.1
Sb7GlcT	AB031274.1
DbB5GlcT	Y18871.1
