# Supplementary material for: Genetic architecture of inducible and constitutive metabolic profile related to drought resistance in qingke (Tibetan hulless barley)
Source: Front Plant Sci. 2022 Dec 6;13:1076000. doi: 10.3389/fpls.2022.1076000 (PMC9763626; doi:10.3389/fpls.2022.1076000)
Supplement: Supplementary file 3 [file Table_3.xlsx]

## Sheet: Suppl. Table 3
Supplemental Table 3. Primers used in this research
Primer Names	Sequences (5'-3')	Used
HORVU1Hr1G043820 qRT-PCR F	GACATGGTGGACGGCATGC	qRT-PCR
HORVU1Hr1G043820 qRT-PCR R	GGTCCTGTCCCACCGATCAT
HORVU1Hr1G043830 qRT-PCR F	AAGGACGAGGCCCAGATCAC
HORVU1Hr1G043830 qRT-PCR R	GCGTCACGTTGAAGCTCATCT
HORVU2Hr1G001460 qRT-PCR F	AGAAGAAGGTGCGGTGGCTG
HORVU2Hr1G001460 qRT-PCR R	GAGCTTGGTGAGCGTCACGT
HORVU2Hr1G092360 qRT-PCR F	ACAACCTGATCCGCGACGTT
HORVU2Hr1G092360 qRT-PCR R	CACCCTCGTTCCGCATCCCAA
HvADP-RF qRT-PCR F	ATGAGGATGAGCTGCGTGAC
HvADP-RF qRT-PCR R	GGCAATGTTGTTGGAGAGCC
HORVU2Hr1G001460 F1	CGCTCACCATCTCCATCCTG	Vector construction
HORVU2Hr1G001460 F2	GCAAGAGTGGCCACACACT
HORVU2Hr1G001460-pCAMBIA1300 F1	TACACCAAATCGACTCTAGAATGGACGGCGTTGCCACC
HORVU2Hr1G001460-pCAMBIA1300 R1	CTCGGTACCCGGGCTCTAGACTAGTCCGGTCCGGTCCAT
