# Supplementary material for: Genetic architecture of inducible and constitutive metabolic profile related to drought resistance in qingke (Tibetan hulless barley)
Source: Front Plant Sci. 2022 Dec 6;13:1076000. doi: 10.3389/fpls.2022.1076000 (PMC9763626; doi:10.3389/fpls.2022.1076000)
Supplement: Supplementary file 4 [file Table_4.xlsx]

## Sheet: Suppl. Table 4
Supplemental Table 4. SNP number and π value on chromosome interval
Chr	Start	End	SNP number	Pi values
chr1H	1	1000000	1030	0.00025005
chr1H	1000001	2000000	1370	0.00039892
chr1H	2000001	3000000	1200	0.00029766
chr1H	3000001	4000000	623	0.00015448
chr1H	4000001	5000000	770	0.00016499
chr1H	5000001	6000000	317	7.74e-05
chr1H	6000001	7000000	682	0.00018425
chr1H	7000001	8000000	836	0.00020239
chr1H	8000001	9000000	1730	0.00044648
chr1H	9000001	10000000	921	0.00020679
chr1H	10000001	11000000	789	0.00021925
chr1H	11000001	12000000	1277	0.00030597
chr1H	12000001	13000000	1082	0.00025124
chr1H	13000001	14000000	878	0.00023236
chr1H	14000001	15000000	1134	0.00030528
chr1H	15000001	16000000	1129	0.00027387
chr1H	16000001	17000000	1591	0.00033326
chr1H	17000001	18000000	1847	0.00047826
chr1H	18000001	19000000	1695	0.00048211
chr1H	19000001	20000000	1703	0.00044624
chr1H	20000001	21000000	804	0.00019183
chr1H	21000001	22000000	675	0.00017156
chr1H	22000001	23000000	1076	0.0002613
chr1H	23000001	24000000	997	0.00023855
chr1H	24000001	25000000	1563	0.00041256
chr1H	25000001	26000000	1542	0.00037649
chr1H	26000001	27000000	587	0.00018221
chr1H	27000001	28000000	771	0.00017913
chr1H	28000001	29000000	715	0.00014071
chr1H	29000001	30000000	1180	0.00031193
chr1H	30000001	31000000	1194	0.00029497
chr1H	31000001	32000000	1085	0.00026852
chr1H	32000001	33000000	2333	0.00043734
chr1H	33000001	34000000	1368	0.00023738
chr1H	34000001	35000000	1282	0.00022053
chr1H	35000001	36000000	1211	0.00023229
chr1H	36000001	37000000	2039	0.00045071
chr1H	37000001	38000000	1592	0.00044724
chr1H	38000001	39000000	2158	0.0005872
chr1H	39000001	40000000	1948	0.00046749
chr1H	40000001	41000000	1381	0.00035688
chr1H	41000001	42000000	2308	0.00040688
chr1H	42000001	43000000	2070	0.0002863
chr1H	43000001	44000000	1079	0.00019209
chr1H	44000001	45000000	2271	0.00031892
chr1H	45000001	46000000	2419	0.00038398
chr1H	46000001	47000000	1017	0.00020708
chr1H	47000001	48000000	2507	0.0004162
chr1H	48000001	49000000	1450	0.00030454
chr1H	49000001	50000000	1094	0.00024334
chr1H	50000001	51000000	1355	0.0002876
chr1H	51000001	52000000	2504	0.00034732
chr1H	52000001	53000000	1553	0.00033201
chr1H	53000001	54000000	1378	0.00030689
chr1H	54000001	55000000	1821	0.00040819
chr1H	55000001	56000000	415	9.72e-05
chr1H	56000001	57000000	974	0.00022811
chr1H	57000001	58000000	721	0.00017408
chr1H	58000001	59000000	1666	0.0003813
chr1H	59000001	60000000	2726	0.00052776
chr1H	60000001	61000000	2453	0.00049866
chr1H	61000001	62000000	2267	0.0004065
chr1H	62000001	63000000	2247	0.00038336
chr1H	63000001	64000000	1371	0.00023396
chr1H	64000001	65000000	1258	0.00024225
chr1H	65000001	66000000	1711	0.00032678
chr1H	66000001	67000000	1675	0.00028834
chr1H	67000001	68000000	1732	0.00046162
chr1H	68000001	69000000	1647	0.00052591
chr1H	69000001	70000000	2371	0.00064777
chr1H	70000001	71000000	1873	0.00046201
chr1H	71000001	72000000	1947	0.00046981
chr1H	72000001	73000000	2465	0.000529
chr1H	73000001	74000000	1963	0.00039197
chr1H	74000001	75000000	1662	0.00027121
chr1H	75000001	76000000	247	7.62e-05
chr1H	76000001	77000000	963	0.00025346
chr1H	77000001	78000000	901	0.00031749
chr1H	78000001	79000000	1333	0.00045314
chr1H	79000001	80000000	1898	0.00065186
chr1H	80000001	81000000	1129	0.00032547
chr1H	81000001	82000000	523	0.00018004
chr1H	82000001	83000000	856	0.00029614
chr1H	83000001	84000000	1799	0.00053105
chr1H	84000001	85000000	1470	0.0004292
chr1H	85000001	86000000	1752	0.00047832
chr1H	86000001	87000000	1219	0.00034747
chr1H	87000001	88000000	2115	0.00072014
chr1H	88000001	89000000	1835	0.00056293
chr1H	89000001	90000000	2338	0.00070371
chr1H	90000001	91000000	2116	0.00066355
chr1H	91000001	92000000	2260	0.00071354
chr1H	92000001	93000000	2451	0.00073356
chr1H	93000001	94000000	1976	0.00061905
chr1H	94000001	95000000	2136	0.00063467
chr1H	95000001	96000000	2082	0.00061634
chr1H	96000001	97000000	1660	0.00043349
chr1H	97000001	98000000	1547	0.0004261
chr1H	98000001	99000000	1797	0.00048281
chr1H	99000001	100000000	1859	0.00057412
chr1H	100000001	101000000	1780	0.0005239
chr1H	101000001	102000000	1700	0.00046982
chr1H	102000001	103000000	1117	0.00022472
chr1H	103000001	104000000	898	0.00017072
chr1H	104000001	105000000	1084	0.00022142
chr1H	105000001	106000000	1230	0.00026455
chr1H	106000001	107000000	1156	0.00022312
chr1H	107000001	108000000	1290	0.00025363
chr1H	108000001	109000000	1599	0.000377
chr1H	109000001	110000000	960	0.00020499
chr1H	110000001	111000000	1262	0.00025348
chr1H	111000001	112000000	1135	0.00024764
chr1H	112000001	113000000	1085	0.00022128
chr1H	113000001	114000000	646	0.0001301
chr1H	114000001	115000000	761	0.00014002
chr1H	115000001	116000000	597	0.00011908
chr1H	116000001	117000000	964	0.00020532
chr1H	117000001	118000000	1102	0.00026017
chr1H	118000001	119000000	468	9.59e-05
chr1H	119000001	120000000	918	0.00017111
chr1H	120000001	121000000	1157	0.00022439
chr1H	121000001	122000000	501	8.96e-05
chr1H	122000001	123000000	828	0.00016874
chr1H	123000001	124000000	1104	0.00027045
chr1H	124000001	125000000	526	0.00010407
chr1H	125000001	126000000	853	0.00018013
chr1H	126000001	127000000	1067	0.00021445
chr1H	127000001	128000000	843	0.00016487
chr1H	128000001	129000000	893	0.00016169
chr1H	129000001	130000000	1049	0.00019705
chr1H	130000001	131000000	1105	0.00027472
chr1H	131000001	132000000	843	0.00018872
chr1H	132000001	133000000	1368	0.00032019
chr1H	133000001	134000000	478	9.39e-05
chr1H	134000001	135000000	912	0.00019584
chr1H	135000001	136000000	1452	0.00031157
chr1H	136000001	137000000	1570	0.00035774
chr1H	137000001	138000000	835	0.00015619
chr1H	138000001	139000000	875	0.0001724
chr1H	139000001	140000000	1072	0.0002371
chr1H	140000001	141000000	492	9.29e-05
chr1H	141000001	142000000	1099	0.00023722
chr1H	142000001	143000000	1165	0.00022415
chr1H	143000001	144000000	1488	0.00032356
chr1H	144000001	145000000	939	0.00017404
chr1H	145000001	146000000	646	0.00013471
chr1H	146000001	147000000	642	0.000124
chr1H	147000001	148000000	663	0.0001303
chr1H	148000001	149000000	1078	0.00026103
chr1H	149000001	150000000	523	0.0001013
chr1H	150000001	151000000	624	0.00014639
chr1H	151000001	152000000	733	0.00013821
chr1H	152000001	153000000	1066	0.00025832
chr1H	153000001	154000000	1100	0.00023744
chr1H	154000001	155000000	667	0.00013721
chr1H	155000001	156000000	1128	0.00021447
chr1H	156000001	157000000	810	0.00015599
chr1H	157000001	158000000	933	0.00019546
chr1H	158000001	159000000	1271	0.00023885
chr1H	159000001	160000000	928	0.00018351
chr1H	160000001	161000000	948	0.00018913
chr1H	161000001	162000000	777	0.00015284
chr1H	162000001	163000000	769	0.00015396
chr1H	163000001	164000000	933	0.00018416
chr1H	164000001	165000000	1201	0.00021655
chr1H	165000001	166000000	855	0.00017022
chr1H	166000001	167000000	1336	0.00029794
chr1H	167000001	168000000	1139	0.00022063
chr1H	168000001	169000000	847	0.00016799
chr1H	169000001	170000000	886	0.00016333
chr1H	170000001	171000000	1010	0.00021015
chr1H	171000001	172000000	820	0.00015396
chr1H	172000001	173000000	983	0.00020499
chr1H	173000001	174000000	697	0.00014738
chr1H	174000001	175000000	800	0.00016804
chr1H	175000001	176000000	663	0.00014203
chr1H	176000001	177000000	529	0.00012482
chr1H	177000001	178000000	533	9.92e-05
chr1H	178000001	179000000	1261	0.00027998
chr1H	179000001	180000000	1047	0.00021637
chr1H	180000001	181000000	1577	0.00034649
chr1H	181000001	182000000	507	9.28e-05
chr1H	182000001	183000000	493	9.37e-05
chr1H	183000001	184000000	762	0.00016277
chr1H	184000001	185000000	1082	0.00020675
chr1H	185000001	186000000	1263	0.00024423
chr1H	186000001	187000000	805	0.00015825
chr1H	187000001	188000000	1390	0.00030728
chr1H	188000001	189000000	990	0.000205
chr1H	189000001	190000000	1037	0.00023138
chr1H	190000001	191000000	684	0.00013219
chr1H	191000001	192000000	953	0.00018031
chr1H	192000001	193000000	935	0.0002105
chr1H	193000001	194000000	482	0.00010481
chr1H	194000001	195000000	707	0.00014739
chr1H	195000001	196000000	811	0.00015313
chr1H	196000001	197000000	1489	0.00032383
chr1H	197000001	198000000	1124	0.00022175
chr1H	198000001	199000000	1267	0.00028335
chr1H	199000001	200000000	1058	0.00024172
chr1H	200000001	201000000	670	0.00012796
chr1H	201000001	202000000	1425	0.00036031
chr1H	202000001	203000000	997	0.00020563
chr1H	203000001	204000000	1080	0.00023354
chr1H	204000001	205000000	855	0.00016743
chr1H	205000001	206000000	867	0.00017881
chr1H	206000001	207000000	1002	0.00019811
chr1H	207000001	208000000	916	0.00017137
chr1H	208000001	209000000	611	0.00012509
chr1H	209000001	210000000	1107	0.00027954
chr1H	210000001	211000000	852	0.00018495
chr1H	211000001	212000000	1023	0.0001948
chr1H	212000001	213000000	1026	0.00021369
chr1H	213000001	214000000	571	0.00011196
chr1H	214000001	215000000	335	6.91e-05
chr1H	215000001	216000000	873	0.00017068
chr1H	216000001	217000000	987	0.00019982
chr1H	217000001	218000000	878	0.00016684
chr1H	218000001	219000000	879	0.00017208
chr1H	219000001	220000000	468	9.52e-05
chr1H	220000001	221000000	1515	0.00039199
chr1H	221000001	222000000	1386	0.00027469
chr1H	222000001	223000000	1223	0.00025875
chr1H	223000001	224000000	903	0.00019576
chr1H	224000001	225000000	860	0.00016908
chr1H	225000001	226000000	1543	0.00049606
chr1H	226000001	227000000	875	0.00019335
chr1H	227000001	228000000	1114	0.00022963
chr1H	228000001	229000000	714	0.00013227
chr1H	229000001	230000000	768	0.00016149
chr1H	230000001	231000000	1451	0.00030035
chr1H	231000001	232000000	754	0.00014599
chr1H	232000001	233000000	588	0.00011652
chr1H	233000001	234000000	1178	0.00022661
chr1H	234000001	235000000	827	0.00020961
chr1H	235000001	236000000	773	0.00016397
chr1H	236000001	237000000	774	0.00016978
chr1H	237000001	238000000	847	0.00018658
chr1H	238000001	239000000	484	9.15e-05
chr1H	239000001	240000000	1266	0.00022591
chr1H	240000001	241000000	1486	0.00026362
chr1H	241000001	242000000	1387	0.00026437
chr1H	242000001	243000000	1176	0.00023019
chr1H	243000001	244000000	1262	0.00020492
chr1H	244000001	245000000	2109	0.0003188
chr1H	245000001	246000000	1944	0.00039403
chr1H	246000001	247000000	2131	0.00031191
chr1H	247000001	248000000	1169	0.00015582
chr1H	248000001	249000000	1068	0.0001437
chr1H	249000001	250000000	1667	0.0002394
chr1H	250000001	251000000	1968	0.00029203
chr1H	251000001	252000000	2357	0.00037401
chr1H	252000001	253000000	1947	0.00027559
chr1H	253000001	254000000	2490	0.00042705
chr1H	254000001	255000000	2372	0.00034865
chr1H	255000001	256000000	1931	0.00027489
chr1H	256000001	257000000	2571	0.00038956
chr1H	257000001	258000000	1665	0.00024671
chr1H	258000001	259000000	1240	0.00019969
chr1H	259000001	260000000	2704	0.0003843
chr1H	260000001	261000000	2758	0.00042376
chr1H	261000001	262000000	2223	0.00031891
chr1H	262000001	263000000	1716	0.0002716
chr1H	263000001	264000000	2486	0.00034769
chr1H	264000001	265000000	2766	0.00036243
chr1H	265000001	266000000	2512	0.00038717
chr1H	266000001	267000000	3136	0.00042303
chr1H	267000001	268000000	3005	0.00039533
chr1H	268000001	269000000	2705	0.00037997
chr1H	269000001	270000000	2703	0.00040102
chr1H	270000001	271000000	2842	0.00046376
chr1H	271000001	272000000	2957	0.00054889
chr1H	272000001	273000000	2051	0.00045877
chr1H	273000001	274000000	2345	0.00044684
chr1H	274000001	275000000	3110	0.00049496
chr1H	275000001	276000000	2566	0.00039911
chr1H	276000001	277000000	2744	0.00051036
chr1H	277000001	278000000	2338	0.00036069
chr1H	278000001	279000000	2180	0.00035541
chr1H	279000001	280000000	2185	0.0003878
chr1H	280000001	281000000	2096	0.00042986
chr1H	281000001	282000000	1627	0.00031862
chr1H	282000001	283000000	2130	0.00049995
chr1H	283000001	284000000	1914	0.0004622
chr1H	284000001	285000000	2191	0.00053473
chr1H	285000001	286000000	2323	0.00055679
chr1H	286000001	287000000	1927	0.00043937
chr1H	287000001	288000000	3059	0.00060992
chr1H	288000001	289000000	2087	0.00045891
chr1H	289000001	290000000	1607	0.00034854
chr1H	290000001	291000000	1705	0.00035498
chr1H	291000001	292000000	1954	0.00043715
chr1H	292000001	293000000	1527	0.00032717
chr1H	293000001	294000000	1765	0.00038532
chr1H	294000001	295000000	1424	0.00031835
chr1H	295000001	296000000	1862	0.00040803
chr1H	296000001	297000000	1819	0.00038456
chr1H	297000001	298000000	2221	0.00049168
chr1H	298000001	299000000	2251	0.00046523
chr1H	299000001	300000000	2615	0.00058695
chr1H	300000001	301000000	2019	0.00045573
chr1H	301000001	302000000	1972	0.00041925
chr1H	302000001	303000000	2202	0.00049649
chr1H	303000001	304000000	2457	0.00049004
chr1H	304000001	305000000	2680	0.00050993
chr1H	305000001	306000000	1309	0.00034677
chr1H	306000001	307000000	1937	0.00051791
chr1H	307000001	308000000	1404	0.00036593
chr1H	308000001	309000000	1320	0.00033179
chr1H	309000001	310000000	1935	0.00045866
chr1H	310000001	311000000	1624	0.0004615
chr1H	311000001	312000000	1366	0.00039952
chr1H	312000001	313000000	1121	0.00030684
chr1H	313000001	314000000	2377	0.00070362
chr1H	314000001	315000000	2466	0.00067492
chr1H	315000001	316000000	2359	0.00062621
chr1H	316000001	317000000	3293	0.00085135
chr1H	317000001	318000000	3690	0.00098624
chr1H	318000001	319000000	2619	0.00059204
chr1H	319000001	320000000	1808	0.00041344
chr1H	320000001	321000000	1860	0.00041232
chr1H	321000001	322000000	1583	0.00037435
chr1H	322000001	323000000	1891	0.00048256
chr1H	323000001	324000000	2447	0.00066732
chr1H	324000001	325000000	1857	0.0004111
chr1H	325000001	326000000	2185	0.00041788
chr1H	326000001	327000000	3768	0.00075431
chr1H	327000001	328000000	3278	0.00062851
chr1H	328000001	329000000	2871	0.0005429
chr1H	329000001	330000000	4543	0.00082852
chr1H	330000001	331000000	4360	0.00082911
chr1H	331000001	332000000	3035	0.00056353
chr1H	332000001	333000000	3162	0.00071947
chr1H	333000001	334000000	2944	0.00053762
chr1H	334000001	335000000	2257	0.00041798
chr1H	335000001	336000000	2345	0.00043152
chr1H	336000001	337000000	3109	0.00059187
chr1H	337000001	338000000	1419	0.0002923
chr1H	338000001	339000000	8	1.84e-06
chr1H	339000001	340000000	1197	0.00025361
chr1H	340000001	341000000	1316	0.00030047
chr1H	341000001	342000000	1676	0.00032328
chr1H	342000001	343000000	1849	0.0003942
chr1H	343000001	344000000	1660	0.0003043
chr1H	344000001	345000000	1936	0.00039686
chr1H	345000001	346000000	2112	0.00039506
chr1H	346000001	347000000	1890	0.00037585
chr1H	347000001	348000000	1729	0.00035419
chr1H	348000001	349000000	1834	0.00031556
chr1H	349000001	350000000	1528	0.00029436
chr1H	350000001	351000000	1732	0.00031848
chr1H	351000001	352000000	1007	0.00017488
chr1H	352000001	353000000	1868	0.00042093
chr1H	353000001	354000000	2663	0.00034244
chr1H	354000001	355000000	3225	0.0004432
chr1H	355000001	356000000	2327	0.00034903
chr1H	356000001	357000000	2781	0.00046055
chr1H	357000001	358000000	6595	0.00123985
chr1H	358000001	359000000	4721	0.00076866
chr1H	359000001	360000000	3955	0.00062551
chr1H	360000001	361000000	3742	0.00067173
chr1H	361000001	362000000	4031	0.00071008
chr1H	362000001	363000000	3517	0.00066044
chr1H	363000001	364000000	1892	0.00035633
chr1H	364000001	365000000	2713	0.00040013
chr1H	365000001	366000000	2505	0.00041192
chr1H	366000001	367000000	1540	0.00033513
chr1H	367000001	368000000	1579	0.00034167
chr1H	368000001	369000000	1353	0.00030442
chr1H	369000001	370000000	1107	0.0002618
chr1H	370000001	371000000	1641	0.00052898
chr1H	371000001	372000000	1249	0.00041643
chr1H	372000001	373000000	2735	0.0009216
chr1H	373000001	374000000	1395	0.00045206
chr1H	374000001	375000000	1880	0.00059758
chr1H	375000001	376000000	1273	0.00040483
chr1H	376000001	377000000	2007	0.00061516
chr1H	377000001	378000000	1469	0.000335
chr1H	378000001	379000000	1239	0.00026673
chr1H	379000001	380000000	946	0.00020613
chr1H	380000001	381000000	2568	0.00043356
chr1H	381000001	382000000	3366	0.0005039
chr1H	382000001	383000000	2180	0.0003451
chr1H	383000001	384000000	2547	0.00043844
chr1H	384000001	385000000	3030	0.00085767
chr1H	385000001	386000000	1952	0.00052667
chr1H	386000001	387000000	2438	0.00052575
chr1H	387000001	388000000	2022	0.00053373
chr1H	388000001	389000000	1297	0.00028976
chr1H	389000001	390000000	1346	0.00027886
chr1H	390000001	391000000	1320	0.0003039
chr1H	391000001	392000000	1089	0.00025954
chr1H	392000001	393000000	1049	0.00022032
chr1H	393000001	394000000	1003	0.00027658
chr1H	394000001	395000000	1750	0.00033371
chr1H	395000001	396000000	2842	0.00056163
chr1H	396000001	397000000	3187	0.00059833
chr1H	397000001	398000000	2180	0.0004404
chr1H	398000001	399000000	1813	0.00032028
chr1H	399000001	400000000	1672	0.00031689
chr1H	400000001	401000000	1377	0.00024373
chr1H	401000001	402000000	1413	0.00029844
chr1H	402000001	403000000	560	0.0001189
chr1H	403000001	404000000	2221	0.00057116
chr1H	404000001	405000000	1925	0.00040219
chr1H	405000001	406000000	1427	0.00029254
chr1H	406000001	407000000	2529	0.00055234
chr1H	407000001	408000000	1360	0.00035041
chr1H	408000001	409000000	2935	0.00067321
chr1H	409000001	410000000	3525	0.00074563
chr1H	410000001	411000000	3697	0.00074902
chr1H	411000001	412000000	2234	0.00056488
chr1H	412000001	413000000	1819	0.00036291
chr1H	413000001	414000000	536	0.00014269
chr1H	414000001	415000000	1111	0.00025324
chr1H	415000001	416000000	1249	0.00040059
chr1H	416000001	417000000	1197	0.00035433
chr1H	417000001	418000000	1204	0.00038366
chr1H	418000001	419000000	1586	0.00047651
chr1H	419000001	420000000	2382	0.00038163
chr1H	420000001	421000000	1096	0.0002072
chr1H	421000001	422000000	1190	0.00027124
chr1H	422000001	423000000	1101	0.00028164
chr1H	423000001	424000000	1992	0.00035699
chr1H	424000001	425000000	3003	0.00074405
chr1H	425000001	426000000	4573	0.00124043
chr1H	426000001	427000000	2470	0.00038049
chr1H	427000001	428000000	1439	0.00023059
chr1H	428000001	429000000	1481	0.00033499
chr1H	429000001	430000000	1366	0.00026733
chr1H	430000001	431000000	1966	0.0003304
chr1H	431000001	432000000	2054	0.00042294
chr1H	432000001	433000000	1225	0.00022438
chr1H	433000001	434000000	1602	0.0002621
chr1H	434000001	435000000	2155	0.00043556
chr1H	435000001	436000000	893	0.00016218
chr1H	436000001	437000000	970	0.00020503
chr1H	437000001	438000000	1026	0.00021453
chr1H	438000001	439000000	1241	0.00024979
chr1H	439000001	440000000	1955	0.00039144
chr1H	440000001	441000000	777	0.00015893
chr1H	441000001	442000000	2005	0.00039248
chr1H	442000001	443000000	2128	0.00036928
chr1H	443000001	444000000	1947	0.00040614
chr1H	444000001	445000000	1508	0.00044188
chr1H	445000001	446000000	3314	0.00089192
chr1H	446000001	447000000	2356	0.00064707
chr1H	447000001	448000000	1246	0.00033393
chr1H	448000001	449000000	944	0.0001724
chr1H	449000001	450000000	1245	0.00029605
chr1H	450000001	451000000	1225	0.00024684
chr1H	451000001	452000000	1836	0.000499
chr1H	452000001	453000000	1361	0.00036447
chr1H	453000001	454000000	1377	0.00032165
chr1H	454000001	455000000	3098	0.00068331
chr1H	455000001	456000000	2059	0.00051763
chr1H	456000001	457000000	2609	0.00051669
chr1H	457000001	458000000	1069	0.0002489
chr1H	458000001	459000000	1112	0.00024348
chr1H	459000001	460000000	2179	0.00036779
chr1H	460000001	461000000	120	2.47e-05
chr1H	461000001	462000000	1668	0.00027946
chr1H	462000001	463000000	2829	0.00047777
chr1H	463000001	464000000	3771	0.00088274
chr1H	464000001	465000000	2907	0.00066438
chr1H	465000001	466000000	2846	0.00073892
chr1H	466000001	467000000	2318	0.00057945
chr1H	467000001	468000000	1410	0.00036703
chr1H	468000001	469000000	347	6.82e-05
chr1H	469000001	470000000	1571	0.00037573
chr1H	470000001	471000000	1117	0.0002063
chr1H	471000001	472000000	1790	0.00030917
chr1H	472000001	473000000	3028	0.00055069
chr1H	473000001	474000000	1485	0.00027743
chr1H	474000001	475000000	1304	0.00029155
chr1H	475000001	476000000	2059	0.00044898
chr1H	476000001	477000000	2261	0.00040371
chr1H	477000001	478000000	2224	0.00040653
chr1H	478000001	479000000	1105	0.00026626
chr1H	479000001	480000000	725	0.0002199
chr1H	480000001	481000000	888	0.0001662
chr1H	481000001	482000000	693	0.00019353
chr1H	482000001	483000000	1015	0.00031405
chr1H	483000001	484000000	2194	0.00063598
chr1H	484000001	485000000	1126	0.00029171
chr1H	485000001	486000000	320	8.5e-05
chr1H	486000001	487000000	1361	0.00040648
chr1H	487000001	488000000	2154	0.00058356
chr1H	488000001	489000000	1651	0.00036622
chr1H	489000001	490000000	1872	0.00056887
chr1H	490000001	491000000	857	0.00025217
chr1H	491000001	492000000	983	0.00023193
chr1H	492000001	493000000	1574	0.0003292
chr1H	493000001	494000000	1764	0.00043658
chr1H	494000001	495000000	1224	0.00030032
chr1H	495000001	496000000	1320	0.00039984
chr1H	496000001	497000000	996	0.00035064
chr1H	497000001	498000000	1811	0.00053249
chr1H	498000001	499000000	2305	0.00062163
chr1H	499000001	500000000	1772	0.00051768
chr1H	500000001	501000000	1167	0.00036703
chr1H	501000001	502000000	1019	0.00026162
chr1H	502000001	503000000	1623	0.00038085
chr1H	503000001	504000000	1520	0.00034903
chr1H	504000001	505000000	1719	0.00036066
chr1H	505000001	506000000	1718	0.00036916
chr1H	506000001	507000000	1702	0.00047298
chr1H	507000001	508000000	2207	0.00053749
chr1H	508000001	509000000	1952	0.00045899
chr1H	509000001	510000000	1962	0.00042211
chr1H	510000001	511000000	1802	0.00034173
chr1H	511000001	512000000	1077	0.00023801
chr1H	512000001	513000000	1244	0.00027422
chr1H	513000001	514000000	2072	0.00051941
chr1H	514000001	515000000	1959	0.0004021
chr1H	515000001	516000000	2349	0.00047504
chr1H	516000001	517000000	1321	0.00028736
chr1H	517000001	518000000	1422	0.00039834
chr1H	518000001	519000000	1866	0.00050803
chr1H	519000001	520000000	1606	0.00030929
chr1H	520000001	521000000	3458	0.00079808
chr1H	521000001	522000000	2607	0.00058759
chr1H	522000001	523000000	1757	0.00051438
chr1H	523000001	524000000	1061	0.0002414
chr1H	524000001	525000000	934	0.00027477
chr1H	525000001	526000000	2588	0.00041011
chr1H	526000001	527000000	1916	0.00036308
chr1H	527000001	528000000	1275	0.00034518
chr1H	528000001	529000000	1769	0.00047554
chr1H	529000001	530000000	1747	0.00050225
chr1H	530000001	531000000	735	0.00020738
chr1H	531000001	532000000	1489	0.00048641
chr1H	532000001	533000000	1764	0.00047339
chr1H	533000001	534000000	1575	0.00043748
chr1H	534000001	535000000	1381	0.00036317
chr1H	535000001	536000000	2053	0.00059685
chr1H	536000001	537000000	900	0.00021672
chr1H	537000001	538000000	540	0.00012517
chr1H	538000001	539000000	1691	0.00044377
chr1H	539000001	540000000	909	0.00024396
chr1H	540000001	541000000	1001	0.00025574
chr1H	541000001	542000000	1431	0.00035773
chr1H	542000001	543000000	942	0.00020846
chr1H	543000001	544000000	1421	0.00032479
chr1H	544000001	545000000	1128	0.00027774
chr1H	545000001	546000000	796	0.00016748
chr1H	546000001	547000000	902	0.00014428
chr1H	547000001	548000000	1702	0.00035671
chr1H	548000001	549000000	2644	0.00064956
chr1H	549000001	550000000	1274	0.00029211
chr1H	550000001	551000000	920	0.00021039
chr1H	551000001	552000000	1771	0.00036338
chr1H	552000001	553000000	1190	0.00031562
chr1H	553000001	554000000	1237	0.00038758
chr1H	554000001	555000000	1133	0.00023667
chr1H	555000001	556000000	1023	0.00023428
chr1H	556000001	557000000	1170	0.00034571
chr1H	557000001	558000000	1109	0.00025734
chr1H	558000001	559000000	479	9.88e-05
chr2H	1	1000000	2048	0.0005715
chr2H	1000001	2000000	712	0.00016443
chr2H	2000001	3000000	1018	0.00022175
chr2H	3000001	4000000	839	0.00018355
chr2H	4000001	5000000	818	0.00020536
chr2H	5000001	6000000	1218	0.00029381
chr2H	6000001	7000000	1479	0.00036512
chr2H	7000001	8000000	395	7.7e-05
chr2H	8000001	9000000	1624	0.00037816
chr2H	9000001	10000000	1182	0.00031869
chr2H	10000001	11000000	1372	0.00035833
chr2H	11000001	12000000	778	0.00018289
chr2H	12000001	13000000	520	0.00012485
chr2H	13000001	14000000	947	0.00023618
chr2H	14000001	15000000	849	0.00022863
chr2H	15000001	16000000	275	7.58e-05
chr2H	16000001	17000000	921	0.00020614
chr2H	17000001	18000000	375	7.8e-05
chr2H	18000001	19000000	973	0.00023504
chr2H	19000001	20000000	844	0.00016973
chr2H	20000001	21000000	1033	0.00024764
chr2H	21000001	22000000	1065	0.00023254
chr2H	22000001	23000000	913	0.00021058
chr2H	23000001	24000000	1862	0.00036567
chr2H	24000001	25000000	1472	0.00032188
chr2H	25000001	26000000	841	0.00019275
chr2H	26000001	27000000	1035	0.0002583
chr2H	27000001	28000000	660	0.0001683
chr2H	28000001	29000000	1163	0.00031301
chr2H	29000001	30000000	1199	0.00025199
chr2H	30000001	31000000	2028	0.00042156
chr2H	31000001	32000000	1050	0.00023286
chr2H	32000001	33000000	1002	0.00023822
chr2H	33000001	34000000	168	3.41e-05
chr2H	34000001	35000000	713	0.00014668
chr2H	35000001	36000000	1329	0.00029826
chr2H	36000001	37000000	480	0.00012801
chr2H	37000001	38000000	1365	0.00034307
chr2H	38000001	39000000	999	0.00027857
chr2H	39000001	40000000	1558	0.00039446
chr2H	40000001	41000000	1628	0.00043481
chr2H	41000001	42000000	926	0.00028452
chr2H	42000001	43000000	986	0.00030954
chr2H	43000001	44000000	1523	0.00040799
chr2H	44000001	45000000	1950	0.0005032
chr2H	45000001	46000000	936	0.00026494
chr2H	46000001	47000000	1166	0.00027184
chr2H	47000001	48000000	1045	0.00019762
chr2H	48000001	49000000	860	0.00021597
chr2H	49000001	50000000	789	0.00023157
chr2H	50000001	51000000	591	0.00020283
chr2H	51000001	52000000	898	0.00022482
chr2H	52000001	53000000	944	0.00023073
chr2H	53000001	54000000	988	0.00023299
chr2H	54000001	55000000	846	0.00019362
chr2H	55000001	56000000	894	0.0002002
chr2H	56000001	57000000	149	4.27e-05
chr2H	57000001	58000000	1267	0.00031263
chr2H	58000001	59000000	474	0.00012495
chr2H	59000001	60000000	227	4.05e-05
chr2H	60000001	61000000	603	0.00012998
chr2H	61000001	62000000	542	0.00012329
chr2H	62000001	63000000	867	0.00018455
chr2H	63000001	64000000	1027	0.0002194
chr2H	64000001	65000000	1104	0.00019849
chr2H	65000001	66000000	568	0.00012454
chr2H	66000001	67000000	750	0.00015756
chr2H	67000001	68000000	650	0.00012641
chr2H	68000001	69000000	936	0.00020934
chr2H	69000001	70000000	1178	0.00034051
chr2H	70000001	71000000	612	0.00020391
chr2H	71000001	72000000	1213	0.00037479
chr2H	72000001	73000000	442	0.00011891
chr2H	73000001	74000000	388	0.00013656
chr2H	74000001	75000000	1113	0.00030801
chr2H	75000001	76000000	1258	0.00033705
chr2H	76000001	77000000	1857	0.00049005
chr2H	77000001	78000000	1224	0.00030718
chr2H	78000001	79000000	1445	0.00039929
chr2H	79000001	80000000	1025	0.00030207
chr2H	80000001	81000000	1284	0.00032925
chr2H	81000001	82000000	1249	0.00031787
chr2H	82000001	83000000	2271	0.00064588
chr2H	83000001	84000000	508	0.00012729
chr2H	84000001	85000000	457	0.00010895
chr2H	85000001	86000000	548	9.51e-05
chr2H	86000001	87000000	795	0.00014022
chr2H	87000001	88000000	637	0.00012673
chr2H	88000001	89000000	883	0.00016584
chr2H	89000001	90000000	1311	0.00025633
chr2H	90000001	91000000	736	0.00015878
chr2H	91000001	92000000	1385	0.00019708
chr2H	92000001	93000000	428	8.81e-05
chr2H	93000001	94000000	504	9.38e-05
chr2H	94000001	95000000	1306	0.00030861
chr2H	95000001	96000000	1148	0.00018521
chr2H	96000001	97000000	1260	0.00022625
chr2H	97000001	98000000	836	0.00017349
chr2H	98000001	99000000	2149	0.00071422
chr2H	99000001	100000000	1486	0.00043737
chr2H	100000001	101000000	838	0.0002584
chr2H	101000001	102000000	1671	0.00044679
chr2H	102000001	103000000	1330	0.00036322
chr2H	103000001	104000000	1753	0.00048495
chr2H	104000001	105000000	2104	0.0006286
chr2H	105000001	106000000	1315	0.00043734
chr2H	106000001	107000000	839	0.00029626
chr2H	107000001	108000000	1766	0.00039792
chr2H	108000001	109000000	1795	0.00029433
chr2H	109000001	110000000	2570	0.00042345
chr2H	110000001	111000000	881	0.00020751
chr2H	111000001	112000000	1142	0.00027758
chr2H	112000001	113000000	1790	0.00042564
chr2H	113000001	114000000	2333	0.00059797
chr2H	114000001	115000000	2887	0.00060183
chr2H	115000001	116000000	2321	0.00055208
chr2H	116000001	117000000	3051	0.00072043
chr2H	117000001	118000000	1922	0.00047859
chr2H	118000001	119000000	3216	0.00080443
chr2H	119000001	120000000	2581	0.0005983
chr2H	120000001	121000000	2722	0.00069378
chr2H	121000001	122000000	1819	0.00030279
chr2H	122000001	123000000	2609	0.00048174
chr2H	123000001	124000000	1548	0.00027723
chr2H	124000001	125000000	3619	0.00052729
chr2H	125000001	126000000	1646	0.00025928
chr2H	126000001	127000000	2069	0.00032049
chr2H	127000001	128000000	2862	0.00042068
chr2H	128000001	129000000	1871	0.00029801
chr2H	129000001	130000000	1904	0.00033045
chr2H	130000001	131000000	1467	0.00027012
chr2H	131000001	132000000	1375	0.00029301
chr2H	132000001	133000000	1250	0.00019787
chr2H	133000001	134000000	522	8.41e-05
chr2H	134000001	135000000	1681	0.00026467
chr2H	135000001	136000000	1729	0.00021081
chr2H	136000001	137000000	3467	0.00045302
chr2H	137000001	138000000	1412	0.00022018
chr2H	138000001	139000000	1238	0.00022516
chr2H	139000001	140000000	1359	0.00025643
chr2H	140000001	141000000	937	0.00016048
chr2H	141000001	142000000	1311	0.00029654
chr2H	142000001	143000000	1327	0.00025093
chr2H	143000001	144000000	551	0.00011518
chr2H	144000001	145000000	572	0.00010076
chr2H	145000001	146000000	558	9.93e-05
chr2H	146000001	147000000	742	0.00015299
chr2H	147000001	148000000	780	0.00013975
chr2H	148000001	149000000	805	0.00015099
chr2H	149000001	150000000	1053	0.00021645
chr2H	150000001	151000000	2038	0.00032873
chr2H	151000001	152000000	1832	0.00038545
chr2H	152000001	153000000	907	0.00014599
chr2H	153000001	154000000	992	0.00015572
chr2H	154000001	155000000	1266	0.00021294
chr2H	155000001	156000000	1388	0.00022851
chr2H	156000001	157000000	2177	0.00036578
chr2H	157000001	158000000	1846	0.00029593
chr2H	158000001	159000000	1134	0.00020921
chr2H	159000001	160000000	1586	0.00029496
chr2H	160000001	161000000	1424	0.00026134
chr2H	161000001	162000000	1694	0.00028763
chr2H	162000001	163000000	2508	0.00036825
chr2H	163000001	164000000	1570	0.00025885
chr2H	164000001	165000000	2103	0.0003465
chr2H	165000001	166000000	1821	0.00028968
chr2H	166000001	167000000	2121	0.00035352
chr2H	167000001	168000000	1720	0.00026135
chr2H	168000001	169000000	1471	0.0002424
chr2H	169000001	170000000	2897	0.00080509
chr2H	170000001	171000000	1010	0.00016773
chr2H	171000001	172000000	1226	0.00024078
chr2H	172000001	173000000	1140	0.00020663
chr2H	173000001	174000000	3086	0.0006098
chr2H	174000001	175000000	3172	0.00063546
chr2H	175000001	176000000	2714	0.00064708
chr2H	176000001	177000000	2038	0.00050914
chr2H	177000001	178000000	2744	0.00066519
chr2H	178000001	179000000	3676	0.00087575
chr2H	179000001	180000000	1862	0.00042814
chr2H	180000001	181000000	2000	0.00050849
chr2H	181000001	182000000	1479	0.00038322
chr2H	182000001	183000000	1210	0.00032305
chr2H	183000001	184000000	2155	0.00059174
chr2H	184000001	185000000	3035	0.00074465
chr2H	185000001	186000000	2544	0.00059838
chr2H	186000001	187000000	3181	0.00077654
chr2H	187000001	188000000	2640	0.00066406
chr2H	188000001	189000000	2157	0.00054171
chr2H	189000001	190000000	2236	0.00057508
chr2H	190000001	191000000	3340	0.00082197
chr2H	191000001	192000000	1936	0.00046703
chr2H	192000001	193000000	2804	0.00065636
chr2H	193000001	194000000	2725	0.00066912
chr2H	194000001	195000000	2670	0.00063289
chr2H	195000001	196000000	2843	0.00059267
chr2H	196000001	197000000	1457	0.00030568
chr2H	197000001	198000000	2778	0.00069584
chr2H	198000001	199000000	2096	0.00049478
chr2H	199000001	200000000	1191	0.00027435
chr2H	200000001	201000000	1429	0.00030329
chr2H	201000001	202000000	1395	0.00034087
chr2H	202000001	203000000	2074	0.00049205
chr2H	203000001	204000000	2096	0.00047879
chr2H	204000001	205000000	2385	0.00054908
chr2H	205000001	206000000	2865	0.00068751
chr2H	206000001	207000000	1106	0.00024956
chr2H	207000001	208000000	1399	0.00030712
chr2H	208000001	209000000	930	0.00020691
chr2H	209000001	210000000	1005	0.00022385
chr2H	210000001	211000000	1522	0.00032582
chr2H	211000001	212000000	1187	0.00025595
chr2H	212000001	213000000	1479	0.00031479
chr2H	213000001	214000000	1031	0.00021644
chr2H	214000001	215000000	1072	0.00023675
chr2H	215000001	216000000	1052	0.00023136
chr2H	216000001	217000000	1334	0.00028994
chr2H	217000001	218000000	1219	0.00025706
chr2H	218000001	219000000	1368	0.00030868
chr2H	219000001	220000000	1362	0.00031534
chr2H	220000001	221000000	1606	0.00038211
chr2H	221000001	222000000	1206	0.00027329
chr2H	222000001	223000000	1758	0.00038979
chr2H	223000001	224000000	1400	0.0003258
chr2H	224000001	225000000	1278	0.00028684
chr2H	225000001	226000000	1347	0.00029024
chr2H	226000001	227000000	829	0.00019366
chr2H	227000001	228000000	1310	0.0002936
chr2H	228000001	229000000	1437	0.00033542
chr2H	229000001	230000000	1180	0.00028351
chr2H	230000001	231000000	1926	0.0005937
chr2H	231000001	232000000	1971	0.00050474
chr2H	232000001	233000000	1451	0.00035314
chr2H	233000001	234000000	89	2.18e-05
chr2H	234000001	235000000	2009	0.00045725
chr2H	235000001	236000000	2616	0.00064542
chr2H	236000001	237000000	1351	0.00030851
chr2H	237000001	238000000	3119	0.00068339
chr2H	238000001	239000000	2451	0.00056602
chr2H	239000001	240000000	3230	0.00059169
chr2H	240000001	241000000	3485	0.00072135
chr2H	241000001	242000000	3696	0.00077221
chr2H	242000001	243000000	3341	0.00070574
chr2H	243000001	244000000	2975	0.00064271
chr2H	244000001	245000000	3091	0.00064561
chr2H	245000001	246000000	3437	0.00076139
chr2H	246000001	247000000	2788	0.00058008
chr2H	247000001	248000000	2592	0.00054297
chr2H	248000001	249000000	3818	0.00084433
chr2H	249000001	250000000	3238	0.00068986
chr2H	250000001	251000000	2425	0.00056829
chr2H	251000001	252000000	2398	0.00059114
chr2H	252000001	253000000	2758	0.00065497
chr2H	253000001	254000000	2311	0.00054516
chr2H	254000001	255000000	2443	0.00056977
chr2H	255000001	256000000	2388	0.00062291
chr2H	256000001	257000000	2804	0.0006863
chr2H	257000001	258000000	2883	0.00075359
chr2H	258000001	259000000	2722	0.00056449
chr2H	259000001	260000000	3088	0.00064526
chr2H	260000001	261000000	2493	0.00053006
chr2H	261000001	262000000	2466	0.00053029
chr2H	262000001	263000000	2170	0.00046226
chr2H	263000001	264000000	2996	0.00061729
chr2H	264000001	265000000	2626	0.00054869
chr2H	265000001	266000000	2895	0.00063861
chr2H	266000001	267000000	3042	0.00064864
chr2H	267000001	268000000	2797	0.0005863
chr2H	268000001	269000000	2339	0.00048297
chr2H	269000001	270000000	2444	0.00050456
chr2H	270000001	271000000	3669	0.00075784
chr2H	271000001	272000000	2357	0.00049791
chr2H	272000001	273000000	3289	0.00067594
chr2H	273000001	274000000	2734	0.00059246
chr2H	274000001	275000000	2312	0.00047561
chr2H	275000001	276000000	2391	0.00048825
chr2H	276000001	277000000	2832	0.00057097
chr2H	277000001	278000000	2838	0.0005623
chr2H	278000001	279000000	3133	0.00065083
chr2H	279000001	280000000	4278	0.00088636
chr2H	280000001	281000000	2376	0.00049737
chr2H	281000001	282000000	2089	0.00042886
chr2H	282000001	283000000	2370	0.00051639
chr2H	283000001	284000000	2482	0.00053244
chr2H	284000001	285000000	3205	0.00065551
chr2H	285000001	286000000	1805	0.00037231
chr2H	286000001	287000000	4041	0.00084775
chr2H	287000001	288000000	3645	0.00073861
chr2H	288000001	289000000	3313	0.00067916
chr2H	289000001	290000000	3069	0.0006359
chr2H	290000001	291000000	2339	0.00048306
chr2H	291000001	292000000	2371	0.00047248
chr2H	292000001	293000000	1777	0.00038671
chr2H	293000001	294000000	3193	0.00067679
chr2H	294000001	295000000	3694	0.00077978
chr2H	295000001	296000000	3682	0.00079062
chr2H	296000001	297000000	3025	0.00061927
chr2H	297000001	298000000	3082	0.00064714
chr2H	298000001	299000000	2824	0.00057945
chr2H	299000001	300000000	3334	0.00069653
chr2H	300000001	301000000	3237	0.00063262
chr2H	301000001	302000000	3267	0.00067859
chr2H	302000001	303000000	2245	0.00046386
chr2H	303000001	304000000	3209	0.00067179
chr2H	304000001	305000000	3315	0.00068331
chr2H	305000001	306000000	3064	0.00063439
chr2H	306000001	307000000	3152	0.00068534
chr2H	307000001	308000000	1409	0.00029197
chr2H	308000001	309000000	3123	0.00065406
chr2H	309000001	310000000	2070	0.00040988
chr2H	310000001	311000000	3042	0.00064465
chr2H	311000001	312000000	3151	0.00064845
chr2H	312000001	313000000	4526	0.00092698
chr2H	313000001	314000000	4081	0.0008483
chr2H	314000001	315000000	3251	0.00066904
chr2H	315000001	316000000	3888	0.00077853
chr2H	316000001	317000000	3309	0.00066167
chr2H	317000001	318000000	3576	0.00070762
chr2H	318000001	319000000	3286	0.00065999
chr2H	319000001	320000000	3741	0.0007773
chr2H	320000001	321000000	3613	0.00074434
chr2H	321000001	322000000	4708	0.00095628
chr2H	322000001	323000000	4297	0.00086399
chr2H	323000001	324000000	3290	0.00071586
chr2H	324000001	325000000	3289	0.00066143
chr2H	325000001	326000000	3676	0.00078269
chr2H	326000001	327000000	3391	0.00067388
chr2H	327000001	328000000	3801	0.00076917
chr2H	328000001	329000000	3520	0.00072002
chr2H	329000001	330000000	4389	0.00089962
chr2H	330000001	331000000	3656	0.00076262
chr2H	331000001	332000000	3684	0.00074875
chr2H	332000001	333000000	2666	0.00057097
chr2H	333000001	334000000	4684	0.00095495
chr2H	334000001	335000000	3427	0.00069198
chr2H	335000001	336000000	3255	0.00065386
chr2H	336000001	337000000	3025	0.00061521
chr2H	337000001	338000000	1578	0.00032489
chr2H	338000001	339000000	2995	0.00062161
chr2H	339000001	340000000	2634	0.00057331
chr2H	340000001	341000000	3639	0.00071503
chr2H	341000001	342000000	2898	0.00059865
chr2H	342000001	343000000	4267	0.00089758
chr2H	343000001	344000000	2684	0.00055518
chr2H	344000001	345000000	3267	0.00066374
chr2H	345000001	346000000	4131	0.00086111
chr2H	346000001	347000000	2762	0.00057685
chr2H	347000001	348000000	2777	0.0005702
chr2H	348000001	349000000	2606	0.00053204
chr2H	349000001	350000000	3202	0.00065078
chr2H	350000001	351000000	3006	0.00061304
chr2H	351000001	352000000	2140	0.00044315
chr2H	352000001	353000000	2795	0.00058012
chr2H	353000001	354000000	1954	0.00041457
chr2H	354000001	355000000	5205	0.00117007
chr2H	355000001	356000000	2930	0.00061129
chr2H	356000001	357000000	3882	0.00084431
chr2H	357000001	358000000	2715	0.00055572
chr2H	358000001	359000000	3535	0.00075345
chr2H	359000001	360000000	3331	0.00068504
chr2H	360000001	361000000	3236	0.00066902
chr2H	361000001	362000000	3556	0.00072431
chr2H	362000001	363000000	3940	0.00078777
chr2H	363000001	364000000	3247	0.0006915
chr2H	364000001	365000000	3582	0.00072698
chr2H	365000001	366000000	3144	0.00065984
chr2H	366000001	367000000	3496	0.00070967
chr2H	367000001	368000000	2844	0.00058854
chr2H	368000001	369000000	2749	0.00055643
chr2H	369000001	370000000	3140	0.00064975
chr2H	370000001	371000000	4040	0.00083634
chr2H	371000001	372000000	2726	0.0005536
chr2H	372000001	373000000	3205	0.00065689
chr2H	373000001	374000000	3588	0.00074087
chr2H	374000001	375000000	3528	0.00071428
chr2H	375000001	376000000	3483	0.00071783
chr2H	376000001	377000000	3332	0.00069163
chr2H	377000001	378000000	3237	0.00066477
chr2H	378000001	379000000	3661	0.00075679
chr2H	379000001	380000000	3289	0.00069393
chr2H	380000001	381000000	2464	0.00051531
chr2H	381000001	382000000	2484	0.00052441
chr2H	382000001	383000000	2505	0.00052469
chr2H	383000001	384000000	3962	0.00083817
chr2H	384000001	385000000	1086	0.00023706
chr2H	385000001	386000000	3708	0.00084549
chr2H	386000001	387000000	2316	0.00048324
chr2H	387000001	388000000	3165	0.0006455
chr2H	388000001	389000000	4983	0.0010343
chr2H	389000001	390000000	3387	0.00070386
chr2H	390000001	391000000	3392	0.00074603
chr2H	391000001	392000000	3172	0.00072555
chr2H	392000001	393000000	3231	0.00065486
chr2H	393000001	394000000	2568	0.00054678
chr2H	394000001	395000000	1723	0.00036041
chr2H	395000001	396000000	3381	0.00072451
chr2H	396000001	397000000	3537	0.00075598
chr2H	397000001	398000000	3120	0.0006567
chr2H	398000001	399000000	3201	0.00068293
chr2H	399000001	400000000	2512	0.0006272
chr2H	400000001	401000000	4370	0.00124737
chr2H	401000001	402000000	4271	0.00096707
chr2H	402000001	403000000	2305	0.00049069
chr2H	403000001	404000000	2677	0.00059179
chr2H	404000001	405000000	2149	0.00057476
chr2H	405000001	406000000	2880	0.00077683
chr2H	406000001	407000000	2156	0.00062453
chr2H	407000001	408000000	3582	0.00102293
chr2H	408000001	409000000	3320	0.00100211
chr2H	409000001	410000000	2240	0.00033594
chr2H	410000001	411000000	597	0.00010696
chr2H	411000001	412000000	636	0.00010441
chr2H	412000001	413000000	789	0.00015123
chr2H	413000001	414000000	1293	0.00023829
chr2H	414000001	415000000	927	0.00017488
chr2H	415000001	416000000	756	0.00013071
chr2H	416000001	417000000	758	0.00014022
chr2H	417000001	418000000	841	0.00014199
chr2H	418000001	419000000	595	0.00011165
chr2H	419000001	420000000	790	0.00013831
chr2H	420000001	421000000	1566	0.00028642
chr2H	421000001	422000000	654	0.00011492
chr2H	422000001	423000000	1017	0.00019949
chr2H	423000001	424000000	1141	0.00020973
chr2H	424000001	425000000	941	0.00017645
chr2H	425000001	426000000	1007	0.00017514
chr2H	426000001	427000000	1451	0.00029613
chr2H	427000001	428000000	1272	0.00024086
chr2H	428000001	429000000	999	0.00017899
chr2H	429000001	430000000	821	0.00015284
chr2H	430000001	431000000	944	0.00016285
chr2H	431000001	432000000	1119	0.00026024
chr2H	432000001	433000000	1739	0.00033414
chr2H	433000001	434000000	2020	0.00034995
chr2H	434000001	435000000	1440	0.00028826
chr2H	435000001	436000000	1539	0.0002805
chr2H	436000001	437000000	943	0.00020931
chr2H	437000001	438000000	1469	0.00024912
chr2H	438000001	439000000	2179	0.00038292
chr2H	439000001	440000000	1754	0.00025742
chr2H	440000001	441000000	1224	0.0002019
chr2H	441000001	442000000	1172	0.00020623
chr2H	442000001	443000000	1735	0.00027084
chr2H	443000001	444000000	1108	0.00018912
chr2H	444000001	445000000	1512	0.00022865
chr2H	445000001	446000000	1490	0.00022718
chr2H	446000001	447000000	1466	0.00021627
chr2H	447000001	448000000	2623	0.00046512
chr2H	448000001	449000000	2770	0.0004735
chr2H	449000001	450000000	2461	0.00043052
chr2H	450000001	451000000	3478	0.00059467
chr2H	451000001	452000000	2175	0.00038711
chr2H	452000001	453000000	1725	0.00030791
chr2H	453000001	454000000	2513	0.00044501
chr2H	454000001	455000000	3001	0.00051468
chr2H	455000001	456000000	2760	0.00045412
chr2H	456000001	457000000	2651	0.00044829
chr2H	457000001	458000000	2433	0.00040925
chr2H	458000001	459000000	1511	0.00026634
chr2H	459000001	460000000	2671	0.00044514
chr2H	460000001	461000000	2860	0.00046368
chr2H	461000001	462000000	2611	0.00041175
chr2H	462000001	463000000	2505	0.00039082
chr2H	463000001	464000000	2057	0.00031762
chr2H	464000001	465000000	3193	0.00054586
chr2H	465000001	466000000	2421	0.00043679
chr2H	466000001	467000000	2555	0.00045736
chr2H	467000001	468000000	2562	0.00043873
chr2H	468000001	469000000	3475	0.00074397
chr2H	469000001	470000000	2720	0.00046256
chr2H	470000001	471000000	2269	0.00043375
chr2H	471000001	472000000	2735	0.00044104
chr2H	472000001	473000000	2551	0.00043071
chr2H	473000001	474000000	3445	0.00058296
chr2H	474000001	475000000	1823	0.00032331
chr2H	475000001	476000000	883	0.00014838
chr2H	476000001	477000000	1158	0.00021161
chr2H	477000001	478000000	858	0.00013198
chr2H	478000001	479000000	1318	0.00023322
chr2H	479000001	480000000	1656	0.0002971
chr2H	480000001	481000000	2286	0.00039113
chr2H	481000001	482000000	1784	0.00030977
chr2H	482000001	483000000	1032	0.00019759
chr2H	483000001	484000000	1348	0.00025106
chr2H	484000001	485000000	809	0.0001503
chr2H	485000001	486000000	1567	0.00031024
chr2H	486000001	487000000	1007	0.0001719
chr2H	487000001	488000000	1026	0.00018224
chr2H	488000001	489000000	1725	0.00025094
chr2H	489000001	490000000	1319	0.00025392
chr2H	490000001	491000000	1684	0.00032071
chr2H	491000001	492000000	1442	0.00023718
chr2H	492000001	493000000	2927	0.00047401
chr2H	493000001	494000000	2899	0.00043634
chr2H	494000001	495000000	2269	0.00035844
chr2H	495000001	496000000	3478	0.00056153
chr2H	496000001	497000000	3283	0.000734
chr2H	497000001	498000000	3235	0.0005009
chr2H	498000001	499000000	2620	0.00038732
chr2H	499000001	500000000	4534	0.00067896
chr2H	500000001	501000000	3038	0.00066054
chr2H	501000001	502000000	4396	0.00096761
chr2H	502000001	503000000	3348	0.00083323
chr2H	503000001	504000000	3165	0.00078999
chr2H	504000001	505000000	2861	0.00071756
chr2H	505000001	506000000	3311	0.00085211
chr2H	506000001	507000000	3347	0.00083317
chr2H	507000001	508000000	2814	0.00068413
chr2H	508000001	509000000	2657	0.00062002
chr2H	509000001	510000000	2885	0.00067243
chr2H	510000001	511000000	2260	0.0006373
chr2H	511000001	512000000	3286	0.00083854
chr2H	512000001	513000000	3224	0.00081405
chr2H	513000001	514000000	2900	0.00064409
chr2H	514000001	515000000	2300	0.00060513
chr2H	515000001	516000000	2610	0.0006781
chr2H	516000001	517000000	3115	0.00069814
chr2H	517000001	518000000	2043	0.0005037
chr2H	518000001	519000000	1493	0.00041394
chr2H	519000001	520000000	2437	0.00065559
chr2H	520000001	521000000	2499	0.00073091
chr2H	521000001	522000000	1492	0.0004836
chr2H	522000001	523000000	3114	0.00100145
chr2H	523000001	524000000	3110	0.00107202
chr2H	524000001	525000000	2199	0.00075963
chr2H	525000001	526000000	2333	0.00054821
chr2H	526000001	527000000	5107	0.00099952
chr2H	527000001	528000000	4610	0.0008853
chr2H	528000001	529000000	5831	0.00114737
chr2H	529000001	530000000	4019	0.00081182
chr2H	530000001	531000000	4299	0.00084726
chr2H	531000001	532000000	5230	0.00107718
chr2H	532000001	533000000	4275	0.00084594
chr2H	533000001	534000000	2928	0.00060448
chr2H	534000001	535000000	4875	0.00087287
chr2H	535000001	536000000	3722	0.00070677
chr2H	536000001	537000000	3489	0.00063803
chr2H	537000001	538000000	2967	0.0005715
chr2H	538000001	539000000	4137	0.000736
chr2H	539000001	540000000	2480	0.00047315
chr2H	540000001	541000000	4164	0.0007525
chr2H	541000001	542000000	3571	0.00060262
chr2H	542000001	543000000	3951	0.00089609
chr2H	543000001	544000000	4125	0.0008656
chr2H	544000001	545000000	2950	0.00073578
chr2H	545000001	546000000	1953	0.00052394
chr2H	546000001	547000000	2573	0.00069697
chr2H	547000001	548000000	2383	0.00071643
chr2H	548000001	549000000	1436	0.00041909
chr2H	549000001	550000000	1469	0.00037911
chr2H	550000001	551000000	2216	0.00068261
chr2H	551000001	552000000	1848	0.00056636
chr2H	552000001	553000000	1249	0.00037213
chr2H	553000001	554000000	1283	0.00040539
chr2H	554000001	555000000	2050	0.00060093
chr2H	555000001	556000000	1426	0.00042598
chr2H	556000001	557000000	1223	0.00034489
chr2H	557000001	558000000	974	0.00026217
chr2H	558000001	559000000	1319	0.00026223
chr2H	559000001	560000000	1079	0.00024048
chr2H	560000001	561000000	1751	0.00031775
chr2H	561000001	562000000	1810	0.00035075
chr2H	562000001	563000000	1017	0.00017802
chr2H	563000001	564000000	1250	0.00026404
chr2H	564000001	565000000	1175	0.000221
chr2H	565000001	566000000	1239	0.00034015
chr2H	566000001	567000000	55	1.4e-05
chr2H	567000001	568000000	1013	0.00020354
chr2H	568000001	569000000	582	0.00012218
chr2H	569000001	570000000	1793	0.00037357
chr2H	570000001	571000000	2325	0.00045742
chr2H	571000001	572000000	3953	0.000728
chr2H	572000001	573000000	996	0.00018983
chr2H	573000001	574000000	2196	0.00046204
chr2H	574000001	575000000	1196	0.00029485
chr2H	575000001	576000000	2101	0.00043995
chr2H	576000001	577000000	2167	0.00051516
chr2H	577000001	578000000	2417	0.00056319
chr2H	578000001	579000000	3103	0.00072354
chr2H	579000001	580000000	2298	0.00050149
chr2H	580000001	581000000	1731	0.00037721
chr2H	581000001	582000000	1960	0.00042858
chr2H	582000001	583000000	1746	0.00038835
chr2H	583000001	584000000	1611	0.00039079
chr2H	584000001	585000000	1596	0.00043073
chr2H	585000001	586000000	1533	0.00043964
chr2H	586000001	587000000	2249	0.00058334
chr2H	587000001	588000000	1439	0.00029735
chr2H	588000001	589000000	2573	0.00056485
chr2H	589000001	590000000	2398	0.00061811
chr2H	590000001	591000000	2329	0.00052473
chr2H	591000001	592000000	4392	0.00094848
chr2H	592000001	593000000	2173	0.00048692
chr2H	593000001	594000000	2276	0.00061303
chr2H	594000001	595000000	1500	0.00033215
chr2H	595000001	596000000	1342	0.00025391
chr2H	596000001	597000000	765	0.00014309
chr2H	597000001	598000000	2798	0.0004685
chr2H	598000001	599000000	2787	0.00040702
chr2H	599000001	600000000	1473	0.00024486
chr2H	600000001	601000000	511	9.22e-05
chr2H	601000001	602000000	1541	0.00026068
chr2H	602000001	603000000	1972	0.00033327
chr2H	603000001	604000000	1733	0.00036289
chr2H	604000001	605000000	1891	0.00050419
chr2H	605000001	606000000	2883	0.00046107
chr2H	606000001	607000000	2002	0.00037141
chr2H	607000001	608000000	1681	0.00031973
chr2H	608000001	609000000	1836	0.00031118
chr2H	609000001	610000000	2205	0.00031348
chr2H	610000001	611000000	2542	0.00040352
chr2H	611000001	612000000	2020	0.0003668
chr2H	612000001	613000000	1562	0.00030132
chr2H	613000001	614000000	1395	0.00031148
chr2H	614000001	615000000	1070	0.00025662
chr2H	615000001	616000000	505	0.00012813
chr2H	616000001	617000000	1429	0.00030152
chr2H	617000001	618000000	2020	0.00039954
chr2H	618000001	619000000	2071	0.00038036
chr2H	619000001	620000000	1723	0.00029268
chr2H	620000001	621000000	1582	0.00035991
chr2H	621000001	622000000	1547	0.00036634
chr2H	622000001	623000000	1526	0.00041912
chr2H	623000001	624000000	2197	0.00051216
chr2H	624000001	625000000	2004	0.00045692
chr2H	625000001	626000000	805	0.00018091
chr2H	626000001	627000000	830	0.00020996
chr2H	627000001	628000000	953	0.00017405
chr2H	628000001	629000000	2031	0.00042894
chr2H	629000001	630000000	358	5.87e-05
chr2H	630000001	631000000	254	5.72e-05
chr2H	631000001	632000000	530	0.00012305
chr2H	632000001	633000000	710	0.00015367
chr2H	633000001	634000000	500	0.0001017
chr2H	634000001	635000000	759	0.00015942
chr2H	635000001	636000000	883	0.00018903
chr2H	636000001	637000000	727	0.00013832
chr2H	637000001	638000000	1931	0.00036602
chr2H	638000001	639000000	1571	0.00032726
chr2H	639000001	640000000	1206	0.00025252
chr2H	640000001	641000000	1366	0.00027313
chr2H	641000001	642000000	1110	0.00027924
chr2H	642000001	643000000	943	0.00019796
chr2H	643000001	644000000	1918	0.00044347
chr2H	644000001	645000000	313	8.29e-05
chr2H	645000001	646000000	1860	0.00042698
chr2H	646000001	647000000	2301	0.00037119
chr2H	647000001	648000000	2160	0.00034892
chr2H	648000001	649000000	1959	0.00032226
chr2H	649000001	650000000	2019	0.00035236
chr2H	650000001	651000000	1470	0.00031558
chr2H	651000001	652000000	972	0.00021995
chr2H	652000001	653000000	1467	0.0003468
chr2H	653000001	654000000	2470	0.00048688
chr2H	654000001	655000000	1196	0.00021441
chr2H	655000001	656000000	2177	0.00039759
chr2H	656000001	657000000	1688	0.00030173
chr2H	657000001	658000000	1750	0.00034907
chr2H	658000001	659000000	2286	0.00041363
chr2H	659000001	660000000	2428	0.00042313
chr2H	660000001	661000000	2063	0.00033732
chr2H	661000001	662000000	3639	0.00072729
chr2H	662000001	663000000	2846	0.00051541
chr2H	663000001	664000000	2523	0.00044224
chr2H	664000001	665000000	771	0.00019328
chr2H	665000001	666000000	1248	0.0002798
chr2H	666000001	667000000	1076	0.00024026
chr2H	667000001	668000000	635	0.0001703
chr2H	668000001	669000000	438	8.67e-05
chr2H	669000001	670000000	1309	0.00027547
chr2H	670000001	671000000	880	0.00022228
chr2H	671000001	672000000	2359	0.00049153
chr2H	672000001	673000000	2178	0.00039887
chr2H	673000001	674000000	1407	0.00031343
chr2H	674000001	675000000	1575	0.00044675
chr2H	675000001	676000000	1971	0.00055161
chr2H	676000001	677000000	704	0.00019406
chr2H	677000001	678000000	1811	0.00035308
chr2H	678000001	679000000	1024	0.00022105
chr2H	679000001	680000000	859	0.00019841
chr2H	680000001	681000000	652	0.00014563
chr2H	681000001	682000000	1426	0.00034865
chr2H	682000001	683000000	1495	0.00036267
chr2H	683000001	684000000	390	9.29e-05
chr2H	684000001	685000000	1245	0.00031108
chr2H	685000001	686000000	1093	0.00029254
chr2H	686000001	687000000	1143	0.00034026
chr2H	687000001	688000000	1259	0.000366
chr2H	688000001	689000000	1425	0.00036831
chr2H	689000001	690000000	1965	0.00056389
chr2H	690000001	691000000	614	0.00017934
chr2H	691000001	692000000	896	0.00021729
chr2H	692000001	693000000	1728	0.00051321
chr2H	693000001	694000000	746	0.00025221
chr2H	694000001	695000000	859	0.00021076
chr2H	695000001	696000000	756	0.00017581
chr2H	696000001	697000000	652	0.00014577
chr2H	697000001	698000000	688	0.00022468
chr2H	698000001	699000000	1186	0.00032995
chr2H	699000001	700000000	1327	0.00037207
chr2H	700000001	701000000	1974	0.00047362
chr2H	701000001	702000000	2462	0.00054261
chr2H	702000001	703000000	1115	0.00023308
chr2H	703000001	704000000	1439	0.00025404
chr2H	704000001	705000000	1418	0.00037445
chr2H	705000001	706000000	1591	0.00041486
chr2H	706000001	707000000	834	0.00022068
chr2H	707000001	708000000	1793	0.00050498
chr2H	708000001	709000000	1495	0.00039646
chr2H	709000001	710000000	534	0.00014149
chr2H	710000001	711000000	798	0.00020887
chr2H	711000001	712000000	901	0.00023956
chr2H	712000001	713000000	646	0.00018003
chr2H	713000001	714000000	864	0.00023424
chr2H	714000001	715000000	2073	0.00053636
chr2H	715000001	716000000	1011	0.00025438
chr2H	716000001	717000000	935	0.00025055
chr2H	717000001	718000000	902	0.00024008
chr2H	718000001	719000000	1499	0.00033804
chr2H	719000001	720000000	982	0.00023724
chr2H	720000001	721000000	1015	0.00023101
chr2H	721000001	722000000	949	0.00017484
chr2H	722000001	723000000	1564	0.00045045
chr2H	723000001	724000000	892	0.00029737
chr2H	724000001	725000000	1036	0.00025089
chr2H	725000001	726000000	1042	0.00024534
chr2H	726000001	727000000	1734	0.00049074
chr2H	727000001	728000000	904	0.00022923
chr2H	728000001	729000000	1841	0.0004325
chr2H	729000001	730000000	1351	0.00032231
chr2H	730000001	731000000	1114	0.00030962
chr2H	731000001	732000000	1222	0.00041738
chr2H	732000001	733000000	1102	0.00027603
chr2H	733000001	734000000	2252	0.00070447
chr2H	734000001	735000000	1367	0.0003774
chr2H	735000001	736000000	944	0.00019525
chr2H	736000001	737000000	1034	0.00023521
chr2H	737000001	738000000	396	9.53e-05
chr2H	738000001	739000000	437	0.00010246
chr2H	739000001	740000000	1177	0.00027459
chr2H	740000001	741000000	1171	0.00024192
chr2H	741000001	742000000	828	0.00018005
chr2H	742000001	743000000	357	7.31e-05
chr2H	743000001	744000000	883	0.00020953
chr2H	744000001	745000000	720	0.00018409
chr2H	745000001	746000000	775	0.00016355
chr2H	746000001	747000000	652	0.00012318
chr2H	747000001	748000000	549	0.00012843
chr2H	748000001	749000000	987	0.00024707
chr2H	749000001	750000000	278	6.78e-05
chr2H	750000001	751000000	1002	0.00023045
chr2H	751000001	752000000	611	0.00015666
chr2H	752000001	753000000	1507	0.00035415
chr2H	753000001	754000000	911	0.00020439
chr2H	754000001	755000000	998	0.00022239
chr2H	755000001	756000000	1667	0.00032845
chr2H	756000001	757000000	633	0.00013084
chr2H	757000001	758000000	930	0.00020943
chr2H	758000001	759000000	684	0.00015808
chr2H	759000001	760000000	946	0.00019941
chr2H	760000001	761000000	1396	0.0003402
chr2H	761000001	762000000	1223	0.00027217
chr2H	762000001	763000000	1323	0.00026641
chr2H	763000001	764000000	374	8.18e-05
chr2H	764000001	765000000	538	0.00011025
chr2H	765000001	766000000	244	6.22e-05
chr2H	766000001	767000000	275	8.06e-05
chr2H	767000001	768000000	1530	0.00041805
chr2H	768000001	769000000	5	1.09e-06
chr3H	1	1000000	725	0.00015248
chr3H	1000001	2000000	1149	0.00028774
chr3H	2000001	3000000	923	0.0001965
chr3H	3000001	4000000	629	0.00015861
chr3H	4000001	5000000	512	0.00011871
chr3H	5000001	6000000	85	1.84e-05
chr3H	6000001	7000000	358	8.94e-05
chr3H	7000001	8000000	1296	0.00034276
chr3H	8000001	9000000	856	0.00023225
chr3H	9000001	10000000	988	0.00026693
chr3H	10000001	11000000	387	9.09e-05
chr3H	11000001	12000000	1288	0.00033471
chr3H	12000001	13000000	944	0.00022262
chr3H	13000001	14000000	920	0.00019407
chr3H	14000001	15000000	1109	0.00022349
chr3H	15000001	16000000	532	0.0001222
chr3H	16000001	17000000	1448	0.00036967
chr3H	17000001	18000000	1256	0.00032689
chr3H	18000001	19000000	882	0.00023289
chr3H	19000001	20000000	1564	0.00045297
chr3H	20000001	21000000	610	0.0001529
chr3H	21000001	22000000	648	0.00016141
chr3H	22000001	23000000	858	0.00024771
chr3H	23000001	24000000	847	0.00020165
chr3H	24000001	25000000	821	0.00016682
chr3H	25000001	26000000	585	0.00014233
chr3H	26000001	27000000	1424	0.00035436
chr3H	27000001	28000000	904	0.00023736
chr3H	28000001	29000000	1296	0.00037153
chr3H	29000001	30000000	78	2.14e-05
chr3H	30000001	31000000	1469	0.00040581
chr3H	31000001	32000000	1106	0.00029205
chr3H	32000001	33000000	1773	0.00038736
chr3H	33000001	34000000	1686	0.00028883
chr3H	34000001	35000000	3286	0.00067761
chr3H	35000001	36000000	1318	0.00025883
chr3H	36000001	37000000	2251	0.00034284
chr3H	37000001	38000000	1647	0.00029859
chr3H	38000001	39000000	1795	0.00028538
chr3H	39000001	40000000	1651	0.00033071
chr3H	40000001	41000000	979	0.00022919
chr3H	41000001	42000000	1380	0.00023959
chr3H	42000001	43000000	899	0.00019594
chr3H	43000001	44000000	901	0.00020334
chr3H	44000001	45000000	1596	0.00037589
chr3H	45000001	46000000	598	0.00015255
chr3H	46000001	47000000	933	0.00022818
chr3H	47000001	48000000	2160	0.00061362
chr3H	48000001	49000000	1801	0.00042989
chr3H	49000001	50000000	896	0.00016321
chr3H	50000001	51000000	1294	0.00024266
chr3H	51000001	52000000	2560	0.00036833
chr3H	52000001	53000000	2212	0.0004505
chr3H	53000001	54000000	1818	0.00043152
chr3H	54000001	55000000	2445	0.00063624
chr3H	55000001	56000000	2763	0.00071988
chr3H	56000001	57000000	1365	0.00034162
chr3H	57000001	58000000	2129	0.00057013
chr3H	58000001	59000000	2135	0.00052278
chr3H	59000001	60000000	2299	0.00056057
chr3H	60000001	61000000	2398	0.00058436
chr3H	61000001	62000000	2282	0.00059133
chr3H	62000001	63000000	3610	0.00094328
chr3H	63000001	64000000	1780	0.00044767
chr3H	64000001	65000000	3150	0.00086344
chr3H	65000001	66000000	2908	0.00078763
chr3H	66000001	67000000	2391	0.00058446
chr3H	67000001	68000000	2423	0.00043094
chr3H	68000001	69000000	2305	0.00040118
chr3H	69000001	70000000	3412	0.00062475
chr3H	70000001	71000000	4186	0.00072077
chr3H	71000001	72000000	5583	0.00112018
chr3H	72000001	73000000	3668	0.00065862
chr3H	73000001	74000000	2970	0.00051213
chr3H	74000001	75000000	2466	0.00043043
chr3H	75000001	76000000	4266	0.00077876
chr3H	76000001	77000000	4528	0.0009363
chr3H	77000001	78000000	4557	0.00083574
chr3H	78000001	79000000	3699	0.00068502
chr3H	79000001	80000000	2919	0.00060718
chr3H	80000001	81000000	3195	0.00072388
chr3H	81000001	82000000	1437	0.00033067
chr3H	82000001	83000000	931	0.00018885
chr3H	83000001	84000000	2186	0.00054244
chr3H	84000001	85000000	2322	0.00064896
chr3H	85000001	86000000	1162	0.00026496
chr3H	86000001	87000000	890	0.00015546
chr3H	87000001	88000000	1184	0.00024689
chr3H	88000001	89000000	1528	0.00028535
chr3H	89000001	90000000	1186	0.00022892
chr3H	90000001	91000000	1272	0.00028057
chr3H	91000001	92000000	691	0.00012209
chr3H	92000001	93000000	796	0.00013518
chr3H	93000001	94000000	837	0.00016625
chr3H	94000001	95000000	955	0.00017082
chr3H	95000001	96000000	1464	0.00033552
chr3H	96000001	97000000	816	0.00016815
chr3H	97000001	98000000	954	0.00019907
chr3H	98000001	99000000	1272	0.00025948
chr3H	99000001	100000000	700	0.0001215
chr3H	100000001	101000000	616	0.00015946
chr3H	101000001	102000000	1128	0.00022326
chr3H	102000001	103000000	963	0.00022149
chr3H	103000001	104000000	1306	0.0003213
chr3H	104000001	105000000	1175	0.00035281
chr3H	105000001	106000000	1788	0.00043017
chr3H	106000001	107000000	2280	0.00050273
chr3H	107000001	108000000	3244	0.00076681
chr3H	108000001	109000000	2052	0.00047139
chr3H	109000001	110000000	2561	0.00052027
chr3H	110000001	111000000	2739	0.00059504
chr3H	111000001	112000000	2980	0.00061881
chr3H	112000001	113000000	2180	0.00046388
chr3H	113000001	114000000	1642	0.00044675
chr3H	114000001	115000000	3461	0.0008675
chr3H	115000001	116000000	3369	0.00090622
chr3H	116000001	117000000	2974	0.00079142
chr3H	117000001	118000000	2429	0.00063249
chr3H	118000001	119000000	2688	0.00058217
chr3H	119000001	120000000	1797	0.00049193
chr3H	120000001	121000000	2272	0.00062878
chr3H	121000001	122000000	2327	0.00070124
chr3H	122000001	123000000	1663	0.00047943
chr3H	123000001	124000000	2022	0.00051183
chr3H	124000001	125000000	2850	0.0007496
chr3H	125000001	126000000	2150	0.0005472
chr3H	126000001	127000000	2157	0.00055485
chr3H	127000001	128000000	2596	0.00060326
chr3H	128000001	129000000	2354	0.0005796
chr3H	129000001	130000000	2325	0.00054328
chr3H	130000001	131000000	2480	0.00060695
chr3H	131000001	132000000	1487	0.00042117
chr3H	132000001	133000000	1175	0.00029222
chr3H	133000001	134000000	874	0.00019482
chr3H	134000001	135000000	1412	0.00041617
chr3H	135000001	136000000	1292	0.00038556
chr3H	136000001	137000000	915	0.00028188
chr3H	137000001	138000000	723	0.00023085
chr3H	138000001	139000000	1477	0.00042259
chr3H	139000001	140000000	1958	0.00044042
chr3H	140000001	141000000	1823	0.00029941
chr3H	141000001	142000000	1697	0.00030892
chr3H	142000001	143000000	1695	0.00030494
chr3H	143000001	144000000	1441	0.00033277
chr3H	144000001	145000000	1317	0.00035329
chr3H	145000001	146000000	1207	0.00038681
chr3H	146000001	147000000	1224	0.00032421
chr3H	147000001	148000000	1977	0.00063608
chr3H	148000001	149000000	1605	0.00041637
chr3H	149000001	150000000	2197	0.00053294
chr3H	150000001	151000000	2721	0.0007203
chr3H	151000001	152000000	1968	0.00049221
chr3H	152000001	153000000	1807	0.0005148
chr3H	153000001	154000000	1441	0.00036901
chr3H	154000001	155000000	977	0.00023903
chr3H	155000001	156000000	1548	0.00044703
chr3H	156000001	157000000	1548	0.00046685
chr3H	157000001	158000000	2155	0.00063928
chr3H	158000001	159000000	1682	0.00043234
chr3H	159000001	160000000	1355	0.00032524
chr3H	160000001	161000000	2955	0.00077885
chr3H	161000001	162000000	2861	0.00071605
chr3H	162000001	163000000	2701	0.00066319
chr3H	163000001	164000000	3157	0.00057394
chr3H	164000001	165000000	1885	0.00032102
chr3H	165000001	166000000	2967	0.00042016
chr3H	166000001	167000000	857	0.00020851
chr3H	167000001	168000000	1566	0.00031971
chr3H	168000001	169000000	1778	0.0003047
chr3H	169000001	170000000	1184	0.00024135
chr3H	170000001	171000000	2838	0.00040957
chr3H	171000001	172000000	2413	0.00039179
chr3H	172000001	173000000	624	0.00010464
chr3H	173000001	174000000	1331	0.0003148
chr3H	174000001	175000000	2124	0.0005264
chr3H	175000001	176000000	985	0.00017926
chr3H	176000001	177000000	1143	0.00024351
chr3H	177000001	178000000	1074	0.00027592
chr3H	178000001	179000000	891	0.00020304
chr3H	179000001	180000000	1213	0.00028602
chr3H	180000001	181000000	1273	0.00027637
chr3H	181000001	182000000	979	0.00021681
chr3H	182000001	183000000	1525	0.00028603
chr3H	183000001	184000000	1939	0.00036035
chr3H	184000001	185000000	3839	0.00090647
chr3H	185000001	186000000	2027	0.00036077
chr3H	186000001	187000000	2237	0.00038053
chr3H	187000001	188000000	1913	0.00032497
chr3H	188000001	189000000	3149	0.00057784
chr3H	189000001	190000000	2809	0.000477
chr3H	190000001	191000000	2744	0.00046839
chr3H	191000001	192000000	1590	0.00026867
chr3H	192000001	193000000	2601	0.00047216
chr3H	193000001	194000000	2756	0.00058635
chr3H	194000001	195000000	2175	0.00042143
chr3H	195000001	196000000	1955	0.00040356
chr3H	196000001	197000000	876	0.0001593
chr3H	197000001	198000000	1666	0.00037797
chr3H	198000001	199000000	3727	0.00073182
chr3H	199000001	200000000	3439	0.000596
chr3H	200000001	201000000	2690	0.00055956
chr3H	201000001	202000000	2059	0.00043555
chr3H	202000001	203000000	1846	0.00038406
chr3H	203000001	204000000	1088	0.00026561
chr3H	204000001	205000000	1492	0.00036559
chr3H	205000001	206000000	1962	0.00053172
chr3H	206000001	207000000	1354	0.0003322
chr3H	207000001	208000000	2115	0.00052526
chr3H	208000001	209000000	2734	0.00075447
chr3H	209000001	210000000	2586	0.0007063
chr3H	210000001	211000000	3478	0.00090308
chr3H	211000001	212000000	2999	0.00079941
chr3H	212000001	213000000	3055	0.00080396
chr3H	213000001	214000000	2834	0.00073709
chr3H	214000001	215000000	3056	0.00084815
chr3H	215000001	216000000	2797	0.00067846
chr3H	216000001	217000000	2493	0.00063516
chr3H	217000001	218000000	2862	0.00075376
chr3H	218000001	219000000	2561	0.00066827
chr3H	219000001	220000000	2401	0.00056474
chr3H	220000001	221000000	1982	0.00059969
chr3H	221000001	222000000	3180	0.00089647
chr3H	222000001	223000000	2337	0.00069019
chr3H	223000001	224000000	1593	0.00052548
chr3H	224000001	225000000	1488	0.00051531
chr3H	225000001	226000000	1220	0.0004335
chr3H	226000001	227000000	1865	0.00057717
chr3H	227000001	228000000	1588	0.00053396
chr3H	228000001	229000000	1154	0.00043921
chr3H	229000001	230000000	1355	0.00048575
chr3H	230000001	231000000	1432	0.0004519
chr3H	231000001	232000000	1726	0.00060015
chr3H	232000001	233000000	1614	0.00048614
chr3H	233000001	234000000	1395	0.00046612
chr3H	234000001	235000000	1697	0.00054218
chr3H	235000001	236000000	1538	0.00047166
chr3H	236000001	237000000	2213	0.00065976
chr3H	237000001	238000000	1324	0.0004135
chr3H	238000001	239000000	1742	0.00058445
chr3H	239000001	240000000	1431	0.00043067
chr3H	240000001	241000000	1379	0.00043902
chr3H	241000001	242000000	965	0.00030334
chr3H	242000001	243000000	1462	0.00052055
chr3H	243000001	244000000	1371	0.00045817
chr3H	244000001	245000000	1620	0.00050427
chr3H	245000001	246000000	1247	0.00042936
chr3H	246000001	247000000	1703	0.0005862
chr3H	247000001	248000000	1620	0.00051114
chr3H	248000001	249000000	1448	0.00052904
chr3H	249000001	250000000	1933	0.0006461
chr3H	250000001	251000000	1330	0.00046939
chr3H	251000001	252000000	1801	0.00061435
chr3H	252000001	253000000	2048	0.00067035
chr3H	253000001	254000000	2328	0.00070422
chr3H	254000001	255000000	1527	0.00050381
chr3H	255000001	256000000	1910	0.00067516
chr3H	256000001	257000000	1546	0.00050717
chr3H	257000001	258000000	2984	0.00101401
chr3H	258000001	259000000	1023	0.00038956
chr3H	259000001	260000000	1064	0.0003688
chr3H	260000001	261000000	1829	0.00051586
chr3H	261000001	262000000	991	0.00030295
chr3H	262000001	263000000	13	2.03e-06
chr3H	263000001	264000000	538	0.00017052
chr3H	264000001	265000000	1382	0.00042762
chr3H	265000001	266000000	1455	0.00049292
chr3H	266000001	267000000	1417	0.00047122
chr3H	267000001	268000000	1375	0.00043602
chr3H	268000001	269000000	1128	0.00033747
chr3H	269000001	270000000	1534	0.00046971
chr3H	270000001	271000000	1731	0.00055191
chr3H	271000001	272000000	2025	0.00063331
chr3H	272000001	273000000	2372	0.00072695
chr3H	273000001	274000000	1901	0.00064871
chr3H	274000001	275000000	1590	0.00055991
chr3H	275000001	276000000	976	0.00032137
chr3H	276000001	277000000	1748	0.0006228
chr3H	277000001	278000000	1429	0.00045515
chr3H	278000001	279000000	1520	0.00047767
chr3H	279000001	280000000	1822	0.00055936
chr3H	280000001	281000000	1650	0.00048416
chr3H	281000001	282000000	1778	0.00056238
chr3H	282000001	283000000	1923	0.00057216
chr3H	283000001	284000000	1808	0.00058241
chr3H	284000001	285000000	3181	0.00106166
chr3H	285000001	286000000	2103	0.0006945
chr3H	286000001	287000000	3646	0.00119574
chr3H	287000001	288000000	2387	0.0008818
chr3H	288000001	289000000	2015	0.0006738
chr3H	289000001	290000000	1671	0.00060706
chr3H	290000001	291000000	1504	0.0004999
chr3H	291000001	292000000	998	0.00030459
chr3H	292000001	293000000	2034	0.00067505
chr3H	293000001	294000000	4251	0.00160684
chr3H	294000001	295000000	1396	0.00047455
chr3H	295000001	296000000	1175	0.00036923
chr3H	296000001	297000000	1655	0.00053552
chr3H	297000001	298000000	978	0.00031243
chr3H	298000001	299000000	1618	0.00051033
chr3H	299000001	300000000	1713	0.00056589
chr3H	300000001	301000000	1661	0.00054614
chr3H	301000001	302000000	2181	0.00084629
chr3H	302000001	303000000	2625	0.00090739
chr3H	303000001	304000000	1588	0.00052673
chr3H	304000001	305000000	1759	0.00063103
chr3H	305000001	306000000	2103	0.00069074
chr3H	306000001	307000000	1569	0.00050977
chr3H	307000001	308000000	2231	0.00071948
chr3H	308000001	309000000	1576	0.00057374
chr3H	309000001	310000000	1584	0.00051214
chr3H	310000001	311000000	2080	0.00069886
chr3H	311000001	312000000	1191	0.00044514
chr3H	312000001	313000000	141	4.06e-05
chr3H	313000001	314000000	419	0.00015895
chr3H	314000001	315000000	2448	0.00084047
chr3H	315000001	316000000	1641	0.00052742
chr3H	316000001	317000000	1751	0.00059559
chr3H	317000001	318000000	2598	0.00093585
chr3H	318000001	319000000	2526	0.00083974
chr3H	319000001	320000000	2028	0.00065725
chr3H	320000001	321000000	2566	0.00085035
chr3H	321000001	322000000	1800	0.00065659
chr3H	322000001	323000000	1552	0.00049114
chr3H	323000001	324000000	1720	0.00058295
chr3H	324000001	325000000	2261	0.00073984
chr3H	325000001	326000000	1196	0.00043128
chr3H	326000001	327000000	1174	0.00040355
chr3H	327000001	328000000	1626	0.00054363
chr3H	328000001	329000000	2181	0.00073155
chr3H	329000001	330000000	1974	0.00065014
chr3H	330000001	331000000	1430	0.00045225
chr3H	331000001	332000000	2063	0.00066771
chr3H	332000001	333000000	2174	0.00073075
chr3H	333000001	334000000	1689	0.00058481
chr3H	334000001	335000000	1563	0.00049825
chr3H	335000001	336000000	1460	0.00047656
chr3H	336000001	337000000	1817	0.00055927
chr3H	337000001	338000000	1961	0.00069096
chr3H	338000001	339000000	1523	0.00052896
chr3H	339000001	340000000	1879	0.00056696
chr3H	340000001	341000000	1767	0.00057842
chr3H	341000001	342000000	1406	0.00045163
chr3H	342000001	343000000	1576	0.00051944
chr3H	343000001	344000000	1788	0.00063793
chr3H	344000001	345000000	714	0.00024218
chr3H	345000001	346000000	1502	0.00047851
chr3H	346000001	347000000	1339	0.00049133
chr3H	347000001	348000000	1328	0.0005056
chr3H	348000001	349000000	1337	0.00040556
chr3H	349000001	350000000	1444	0.0005157
chr3H	350000001	351000000	1470	0.0004455
chr3H	351000001	352000000	1501	0.00047937
chr3H	352000001	353000000	1223	0.00036454
chr3H	353000001	354000000	1593	0.00049123
chr3H	354000001	355000000	2059	0.00036235
chr3H	355000001	356000000	1994	0.00032262
chr3H	356000001	357000000	1397	0.0002364
chr3H	357000001	358000000	1556	0.0002645
chr3H	358000001	359000000	1756	0.0002966
chr3H	359000001	360000000	1506	0.00025733
chr3H	360000001	361000000	1145	0.00019265
chr3H	361000001	362000000	1356	0.00024217
chr3H	362000001	363000000	1980	0.00035487
chr3H	363000001	364000000	1591	0.00030758
chr3H	364000001	365000000	1078	0.00017082
chr3H	365000001	366000000	1482	0.00026889
chr3H	366000001	367000000	1691	0.00029615
chr3H	367000001	368000000	1077	0.0001871
chr3H	368000001	369000000	1720	0.00028969
chr3H	369000001	370000000	1796	0.00030013
chr3H	370000001	371000000	1829	0.00030521
chr3H	371000001	372000000	1783	0.00034877
chr3H	372000001	373000000	1854	0.00031824
chr3H	373000001	374000000	1336	0.00025051
chr3H	374000001	375000000	720	0.00015084
chr3H	375000001	376000000	687	0.00013112
chr3H	376000001	377000000	835	0.00017088
chr3H	377000001	378000000	935	0.00017513
chr3H	378000001	379000000	963	0.00017791
chr3H	379000001	380000000	927	0.00019904
chr3H	380000001	381000000	1520	0.00029581
chr3H	381000001	382000000	1221	0.00032918
chr3H	382000001	383000000	1159	0.00034273
chr3H	383000001	384000000	828	0.00015049
chr3H	384000001	385000000	574	0.00010936
chr3H	385000001	386000000	680	0.00012847
chr3H	386000001	387000000	1016	0.00020384
chr3H	387000001	388000000	978	0.00018772
chr3H	388000001	389000000	1062	0.0002583
chr3H	389000001	390000000	1149	0.00021468
chr3H	390000001	391000000	1150	0.00023733
chr3H	391000001	392000000	1035	0.00020569
chr3H	392000001	393000000	1469	0.00028336
chr3H	393000001	394000000	993	0.00017669
chr3H	394000001	395000000	1158	0.00024029
chr3H	395000001	396000000	1771	0.00027804
chr3H	396000001	397000000	1165	0.00018448
chr3H	397000001	398000000	1375	0.00023566
chr3H	398000001	399000000	1636	0.00027997
chr3H	399000001	400000000	1845	0.000359
chr3H	400000001	401000000	1279	0.00021109
chr3H	401000001	402000000	1444	0.00024939
chr3H	402000001	403000000	1804	0.00044236
chr3H	403000001	404000000	1612	0.00028118
chr3H	404000001	405000000	1652	0.00022993
chr3H	405000001	406000000	2872	0.00048658
chr3H	406000001	407000000	1835	0.00027163
chr3H	407000001	408000000	2037	0.00033625
chr3H	408000001	409000000	1567	0.00028448
chr3H	409000001	410000000	881	0.00017558
chr3H	410000001	411000000	1364	0.00026032
chr3H	411000001	412000000	1522	0.00029693
chr3H	412000001	413000000	1032	0.00019665
chr3H	413000001	414000000	1129	0.00021365
chr3H	414000001	415000000	750	0.00013838
chr3H	415000001	416000000	1988	0.00033429
chr3H	416000001	417000000	2121	0.00035313
chr3H	417000001	418000000	2346	0.00041412
chr3H	418000001	419000000	2126	0.00033146
chr3H	419000001	420000000	2398	0.00041321
chr3H	420000001	421000000	2048	0.00033891
chr3H	421000001	422000000	1446	0.00028231
chr3H	422000001	423000000	1930	0.00039618
chr3H	423000001	424000000	3327	0.00064902
chr3H	424000001	425000000	1406	0.00031381
chr3H	425000001	426000000	1046	0.00022898
chr3H	426000001	427000000	1784	0.00041458
chr3H	427000001	428000000	1959	0.00043777
chr3H	428000001	429000000	1819	0.00040014
chr3H	429000001	430000000	2347	0.00048726
chr3H	430000001	431000000	2423	0.00059636
chr3H	431000001	432000000	1619	0.00042945
chr3H	432000001	433000000	1796	0.00055245
chr3H	433000001	434000000	2038	0.00045981
chr3H	434000001	435000000	2079	0.00058865
chr3H	435000001	436000000	1580	0.00041009
chr3H	436000001	437000000	1683	0.00044816
chr3H	437000001	438000000	2472	0.0005964
chr3H	438000001	439000000	3872	0.00072466
chr3H	439000001	440000000	2362	0.0006943
chr3H	440000001	441000000	1429	0.0003808
chr3H	441000001	442000000	1027	0.0002574
chr3H	442000001	443000000	984	0.00026999
chr3H	443000001	444000000	966	0.00030951
chr3H	444000001	445000000	1194	0.00026645
chr3H	445000001	446000000	1012	0.00020484
chr3H	446000001	447000000	2227	0.000447
chr3H	447000001	448000000	2718	0.00068195
chr3H	448000001	449000000	2387	0.00055901
chr3H	449000001	450000000	1977	0.00047444
chr3H	450000001	451000000	2024	0.00045908
chr3H	451000001	452000000	2279	0.00050804
chr3H	452000001	453000000	2455	0.00058031
chr3H	453000001	454000000	2182	0.00053537
chr3H	454000001	455000000	2193	0.00049382
chr3H	455000001	456000000	2115	0.00049166
chr3H	456000001	457000000	1533	0.00052002
chr3H	457000001	458000000	2120	0.00051805
chr3H	458000001	459000000	2056	0.00047044
chr3H	459000001	460000000	1995	0.00045894
chr3H	460000001	461000000	1400	0.00033483
chr3H	461000001	462000000	2336	0.00071534
chr3H	462000001	463000000	674	0.00024582
chr3H	463000001	464000000	1391	0.00039323
chr3H	464000001	465000000	1444	0.00047047
chr3H	465000001	466000000	1874	0.00066718
chr3H	466000001	467000000	2053	0.00070017
chr3H	467000001	468000000	1250	0.00038646
chr3H	468000001	469000000	1357	0.00038272
chr3H	469000001	470000000	1918	0.00060023
chr3H	470000001	471000000	1936	0.00059958
chr3H	471000001	472000000	1973	0.00041634
chr3H	472000001	473000000	2947	0.0005932
chr3H	473000001	474000000	1718	0.00036924
chr3H	474000001	475000000	1480	0.00031829
chr3H	475000001	476000000	1333	0.00026508
chr3H	476000001	477000000	1860	0.00037894
chr3H	477000001	478000000	2328	0.00046202
chr3H	478000001	479000000	2385	0.00068276
chr3H	479000001	480000000	2676	0.00074803
chr3H	480000001	481000000	2095	0.0004708
chr3H	481000001	482000000	2845	0.00058779
chr3H	482000001	483000000	3649	0.00079022
chr3H	483000001	484000000	2376	0.00060149
chr3H	484000001	485000000	2820	0.00069185
chr3H	485000001	486000000	3832	0.00099265
chr3H	486000001	487000000	4402	0.00094655
chr3H	487000001	488000000	2850	0.00069731
chr3H	488000001	489000000	4126	0.00104307
chr3H	489000001	490000000	2575	0.00055981
chr3H	490000001	491000000	1403	0.00038033
chr3H	491000001	492000000	1667	0.00042279
chr3H	492000001	493000000	1265	0.00033216
chr3H	493000001	494000000	1389	0.0004098
chr3H	494000001	495000000	1900	0.00061118
chr3H	495000001	496000000	1300	0.0004298
chr3H	496000001	497000000	2813	0.00089899
chr3H	497000001	498000000	2114	0.00058681
chr3H	498000001	499000000	1887	0.00045854
chr3H	499000001	500000000	2864	0.00046381
chr3H	500000001	501000000	2808	0.0003622
chr3H	501000001	502000000	1167	0.00031247
chr3H	502000001	503000000	2017	0.00064251
chr3H	503000001	504000000	1601	0.00049684
chr3H	504000001	505000000	1257	0.00040792
chr3H	505000001	506000000	1706	0.00053591
chr3H	506000001	507000000	2524	0.00065763
chr3H	507000001	508000000	1805	0.00051641
chr3H	508000001	509000000	1971	0.00034211
chr3H	509000001	510000000	1360	0.00021342
chr3H	510000001	511000000	924	0.00016521
chr3H	511000001	512000000	1016	0.00019329
chr3H	512000001	513000000	1739	0.00046106
chr3H	513000001	514000000	2496	0.00055613
chr3H	514000001	515000000	2281	0.00054373
chr3H	515000001	516000000	2106	0.00058811
chr3H	516000001	517000000	642	0.00012079
chr3H	517000001	518000000	1286	0.00026934
chr3H	518000001	519000000	1279	0.00038499
chr3H	519000001	520000000	1093	0.0002823
chr3H	520000001	521000000	789	0.00015878
chr3H	521000001	522000000	1603	0.00034878
chr3H	522000001	523000000	2064	0.00043468
chr3H	523000001	524000000	2857	0.00063279
chr3H	524000001	525000000	2203	0.00048917
chr3H	525000001	526000000	1683	0.00054875
chr3H	526000001	527000000	2264	0.00059038
chr3H	527000001	528000000	1873	0.00043186
chr3H	528000001	529000000	1513	0.00043633
chr3H	529000001	530000000	2134	0.00051019
chr3H	530000001	531000000	2433	0.00054645
chr3H	531000001	532000000	1762	0.00050972
chr3H	532000001	533000000	1399	0.00041525
chr3H	533000001	534000000	1861	0.0005617
chr3H	534000001	535000000	1317	0.00038595
chr3H	535000001	536000000	1815	0.00047859
chr3H	536000001	537000000	782	0.0002253
chr3H	537000001	538000000	1577	0.00052259
chr3H	538000001	539000000	1746	0.00055038
chr3H	539000001	540000000	1802	0.00057781
chr3H	540000001	541000000	1439	0.00044681
chr3H	541000001	542000000	1284	0.00029886
chr3H	542000001	543000000	2206	0.00059171
chr3H	543000001	544000000	2151	0.00052036
chr3H	544000001	545000000	1015	0.00026477
chr3H	545000001	546000000	1260	0.00030717
chr3H	546000001	547000000	2410	0.00057017
chr3H	547000001	548000000	2973	0.00075648
chr3H	548000001	549000000	2259	0.00062995
chr3H	549000001	550000000	1026	0.00032738
chr3H	550000001	551000000	734	0.00022017
chr3H	551000001	552000000	1776	0.00046748
chr3H	552000001	553000000	1844	0.00040709
chr3H	553000001	554000000	1605	0.00034922
chr3H	554000001	555000000	1946	0.00034004
chr3H	555000001	556000000	1644	0.00036299
chr3H	556000001	557000000	1851	0.00035272
chr3H	557000001	558000000	1462	0.00027645
chr3H	558000001	559000000	1791	0.00041734
chr3H	559000001	560000000	1948	0.00039941
chr3H	560000001	561000000	1828	0.00040981
chr3H	561000001	562000000	2327	0.00061491
chr3H	562000001	563000000	1994	0.00045027
chr3H	563000001	564000000	3137	0.00072551
chr3H	564000001	565000000	1822	0.00039089
chr3H	565000001	566000000	2858	0.00063805
chr3H	566000001	567000000	1926	0.0004847
chr3H	567000001	568000000	1286	0.00033988
chr3H	568000001	569000000	1811	0.00060423
chr3H	569000001	570000000	1296	0.00036052
chr3H	570000001	571000000	2312	0.00056002
chr3H	571000001	572000000	1919	0.00050603
chr3H	572000001	573000000	1526	0.00043081
chr3H	573000001	574000000	2431	0.00047283
chr3H	574000001	575000000	2231	0.0004596
chr3H	575000001	576000000	2677	0.00068499
chr3H	576000001	577000000	2453	0.00063372
chr3H	577000001	578000000	1930	0.00053475
chr3H	578000001	579000000	1406	0.00037467
chr3H	579000001	580000000	1213	0.00034422
chr3H	580000001	581000000	1440	0.00044529
chr3H	581000001	582000000	2506	0.0007529
chr3H	582000001	583000000	957	0.00026755
chr3H	583000001	584000000	776	0.00018662
chr3H	584000001	585000000	1580	0.00026804
chr3H	585000001	586000000	1829	0.00033171
chr3H	586000001	587000000	2270	0.00042158
chr3H	587000001	588000000	2074	0.00048607
chr3H	588000001	589000000	2142	0.00058431
chr3H	589000001	590000000	1460	0.00029388
chr3H	590000001	591000000	1231	0.00034324
chr3H	591000001	592000000	1545	0.00046739
chr3H	592000001	593000000	1000	0.00027307
chr3H	593000001	594000000	1239	0.00037445
chr3H	594000001	595000000	2504	0.00059297
chr3H	595000001	596000000	2300	0.00047207
chr3H	596000001	597000000	1435	0.00041486
chr3H	597000001	598000000	1806	0.00035369
chr3H	598000001	599000000	1770	0.00041652
chr3H	599000001	600000000	1307	0.00033041
chr3H	600000001	601000000	1508	0.00044385
chr3H	601000001	602000000	1728	0.00039531
chr3H	602000001	603000000	1579	0.00037956
chr3H	603000001	604000000	925	0.00025917
chr3H	604000001	605000000	1528	0.00037568
chr3H	605000001	606000000	2001	0.00052786
chr3H	606000001	607000000	1831	0.00044667
chr3H	607000001	608000000	1673	0.00038178
chr3H	608000001	609000000	2922	0.00058008
chr3H	609000001	610000000	3205	0.00062003
chr3H	610000001	611000000	3630	0.00071592
chr3H	611000001	612000000	2395	0.00056294
chr3H	612000001	613000000	739	0.00018066
chr3H	613000001	614000000	2115	0.00045137
chr3H	614000001	615000000	804	0.0001977
chr3H	615000001	616000000	846	0.00018035
chr3H	616000001	617000000	1184	0.00041746
chr3H	617000001	618000000	878	0.00029803
chr3H	618000001	619000000	446	0.00016274
chr3H	619000001	620000000	577	0.0001638
chr3H	620000001	621000000	1439	0.00022997
chr3H	621000001	622000000	1339	0.0002961
chr3H	622000001	623000000	1389	0.00030746
chr3H	623000001	624000000	1544	0.00029498
chr3H	624000001	625000000	1140	0.00029191
chr3H	625000001	626000000	1621	0.00042087
chr3H	626000001	627000000	890	0.00028653
chr3H	627000001	628000000	1480	0.00037997
chr3H	628000001	629000000	1523	0.000414
chr3H	629000001	630000000	703	0.00016478
chr3H	630000001	631000000	2032	0.00048673
chr3H	631000001	632000000	1569	0.00031987
chr3H	632000001	633000000	1440	0.00026921
chr3H	633000001	634000000	1259	0.0002252
chr3H	634000001	635000000	1941	0.00035691
chr3H	635000001	636000000	2102	0.00037739
chr3H	636000001	637000000	1665	0.00031603
chr3H	637000001	638000000	1544	0.00040145
chr3H	638000001	639000000	793	0.00021018
chr3H	639000001	640000000	934	0.00017337
chr3H	640000001	641000000	868	0.00022881
chr3H	641000001	642000000	943	0.00026218
chr3H	642000001	643000000	947	0.0002465
chr3H	643000001	644000000	1050	0.00030168
chr3H	644000001	645000000	1494	0.00038929
chr3H	645000001	646000000	1350	0.00034869
chr3H	646000001	647000000	1848	0.00051653
chr3H	647000001	648000000	2002	0.00052988
chr3H	648000001	649000000	1299	0.00039387
chr3H	649000001	650000000	1332	0.00042464
chr3H	650000001	651000000	1217	0.000345
chr3H	651000001	652000000	1109	0.00029376
chr3H	652000001	653000000	994	0.0002014
chr3H	653000001	654000000	826	0.00017882
chr3H	654000001	655000000	665	0.00015791
chr3H	655000001	656000000	939	0.00022965
chr3H	656000001	657000000	835	0.00021889
chr3H	657000001	658000000	945	0.0002028
chr3H	658000001	659000000	1898	0.00036214
chr3H	659000001	660000000	865	0.00016012
chr3H	660000001	661000000	1313	0.00035589
chr3H	661000001	662000000	1046	0.00030413
chr3H	662000001	663000000	966	0.00022429
chr3H	663000001	664000000	1022	0.00025228
chr3H	664000001	665000000	939	0.00022969
chr3H	665000001	666000000	876	0.00016695
chr3H	666000001	667000000	557	0.00017696
chr3H	667000001	668000000	1743	0.00045971
chr3H	668000001	669000000	533	0.00013599
chr3H	669000001	670000000	545	0.00011236
[truncated: 2,840 more rows]
