# Supplementary material for: Genetic architecture of inducible and constitutive metabolic profile related to drought resistance in qingke (Tibetan hulless barley)
Source: Front Plant Sci. 2022 Dec 6;13:1076000. doi: 10.3389/fpls.2022.1076000 (PMC9763626; doi:10.3389/fpls.2022.1076000)
Supplement: Supplementary file 5 [file Table_5.xlsx]

## Sheet: Suppl. Table 5
Supplemental Table 5. Summary of genome-wide significant associations identified in the phenotype and metabolome-based GWAS
Item	DSI based GWAS	metabolome-based GWAS in CK	metabolome-based GWAS in DS
Number of traits	1	2769	2769
Number of SNP	7744571	7744571	7744571
Number of effective SNP	1173981	1173981	1173981
Ratio of effective SNP	0.15	0.15	0.15
Number of significant SNPs	17	266440	258318
Number of significant association loci	1	6162	7618
Number of lead SNPs	1	6162	7618
Number of unique lead SNPs	1	4163	4522
Significant P Value	4.26e-08	4.26e-08	4.26e-08
