# Supplementary material for: Genetic architecture of inducible and constitutive metabolic profile related to drought resistance in qingke (Tibetan hulless barley)
Source: Front Plant Sci. 2022 Dec 6;13:1076000. doi: 10.3389/fpls.2022.1076000 (PMC9763626; doi:10.3389/fpls.2022.1076000)
Supplement: Supplementary file 6 [file Table_6.xlsx]

## Sheet: Supplemental Table 6
Supplemental Table 6. Widely targeted metabolite identification in qingke leaves before and after 48h mild drought treatment
ID	Ion_mode	Q1	Q3	Rt (min)	Exact mass (Da)	Formula	Major fragments (Da)	Compound_name	Pubchem ID	CAS	Class	CK Average_Intentisy (cps)	CK_CV(%)	DS Average_Intentisy (cps)	DS_CV(%)	BQ3H_CK	BQ5H_CK	BQ6H_CK	GND7H_CK	GNDNFC_CK	GQ2H_CK	GQ5H_CK	JND368_CK	KL8H_CK	KQ3H_CK	KQ7H_CK	LSGM_CK	N-3_CK	WDM00510_CK	WDM00618_CK	WDM00787_CK	WDM00853_CK	WDM01058_CK	WDM01251_CK	WDM01467_CK	WDM01926_CK	WDM03017_CK	WDM03657_CK	WDM03940_CK	WDM03965_CK	WDM04073_CK	WDM04526_CK	WDM04546_CK	WDM04951_CK	WDM05249_CK	WDM05283_CK	WDM05373_CK	WDM05417_CK	XL10H_CK
Lmtn004049	Negative	263.1	204.115	5.18	264.136	C15H20O4	204.115	Abscisic acid	643732	14398-53-9	Organic acids	18111.5	71.1452	61159.7	121.538	15300	18100	12800	15200	14900	35100	11900	18800	36300	7700	18800	19200	19800	13900	8110	80900	13700	15800	17600	12700	8830	9770	11400	8440	13200	16800	12800	16900	55500	14800	11100	15800	16700	16400
mag0001	Negative	101.1	84.7	1.28	102.104	C6H14O	84.9264；87.0043；72.9601；82.98	3-Methyl-1-pentanol	11508	589-35-5	Others	1.57143e+06	31.0758	1.69707e+06	33.7931	1520000	989000	1180000	1400000	1370000	1880000	1300000	2980000	1670000	1700000	1240000	885000	1770000	1890000	2230000	1330000	1150000	1950000	1630000	1930000	847000	1610000	2220000	1890000	1780000	1710000	1630000	2540000	1550000	2230000	886000	1480000	859000	2060000
mag0003	Negative	191	111	0.85	192.027	C6H8O7	87.0323；85.2045；112.0348；110.5157；113.3844；88.3014；129.2359；73.2287；117.5593；155.2268	Citric acid	311	77-92-9	Organic acids	2.20596e+07	18.3458	2.3322e+07	21.2875	20100000	23100000	19200000	24700000	25700000	20000000	27300000	24300000	18300000	17000000	23200000	20500000	24500000	20900000	27700000	22100000	27400000	17100000	20400000	23700000	26200000	24600000	24700000	27700000	25600000	22500000	19700000	29200000	23800000	24900000	20900000	19600000	25900000	18300000
mag0005	Negative	609	447	3.09	-	-	329.6929；328.215；450.1495；448.8527；340.1802；608.1；448.0222；335.3896；326.9434；446.957	-	-	-	-	227699	109.782	223619	85.0454	612000	546000	510000	550000	362000	384000	458000	336000	502000	508000	573000	608000	349000	357000	407000	533000	369000	447000	287000	254000	410000	459000	586000	462000	606000	503000	587000	683000	605000	495000	472000	384000	440000	463000
mag0006	Negative	136	92	3.9	137.048	C7H7NO2	92；118	Anthranilic Acid	227	118-92-3	Phenolic acids	1.01736e+06	70.4593	1.12224e+06	72.4661	348000	294000	338000	984000	337000	628000	346000	401000	441000	207000	445000	536000	1410000	3650	750000	567000	850000	2770000	1210000	2800000	117000	1970000	1400000	1240000	493000	1880000	532000	452000	594000	1660000	908000	983000	1910000	624000
mag0010	Negative	563.1	269.1	4.03	564.148	C26H28O14	268.8069；270.0369；271.2423；432.8838；431.9579；272.9248；278.9329；274.7387；444.7519	Apigenin O-hexosyl-O-pentoside	-	-	Flavonoids	320264	17.5558	331250	18.3149	363000	369000	288000	416000	379000	415000	306000	367000	364000	279000	286000	337000	254000	454000	419000	343000	293000	346000	308000	272000	237000	283000	258000	303000	350000	242000	406000	312000	296000	373000	415000	434000	422000	339000
mag0012	Negative	203	116	2.38	204.09	C11H12N2O2	142.2944；159.3449；116.2721；202.9771；74.1152；143.7444；186.5456；130.6118；160.7068；145.004	L-Tryptophan	6305	73-22-3	Amino acids and derivatives	151018	41.2432	94306.5	42.5489	123000	80600	80500	62600	67600	77800	115000	80000	146000	99600	117000	167000	250000	55600	30400	114000	144000	53500	115000	215000	63900	67900	94000	114000	103000	80400	61400	88600	90700	48100	71600	74300	79900	154000
mag0014	Negative	573	513.095	8.62	-	-	277.3728；513.3582；253.5707；233.7619；161.5915；275.6665；235.6003；113.2229；179.6181	-	-	-	-	68809.7	41.0583	93472.6	54.8412	137000	250000	86000	173000	211000	249000	134000	170000	131000	99000	127000	397000	192000	221000	174000	185000	126000	225000	55300	115000	82300	188000	216000	180000	172000	327000	208000	162000	326000	167000	188000	30500	178000	133000
mag0015	Negative	360.1	249.1	2.6	-	-	248.882；249.9396；113.2411；110.3233；231.7319；114.3529；111.42；66.0074；279.2402；219.6709	-	-	-	-	159518	47.8802	164128	52.031	602000	348000	662000	218000	147000	581000	196000	707000	1180000	261000	137000	169000	190000	158000	182000	237000	451000	387000	363000	600000	140000	489000	179000	194000	435000	180000	308000	129000	180000	749000	320000	674000	130000	214000
mag0016	Negative	164.1	103	1.92	165.079	C9H11NO2	146.6582；147.6499；72.0107；148.5817；103.26；149.6758；119.3471；150.8976；152.759；151.7311	L-Phenylalanine	6140	63-91-2	Amino acids and derivatives	523595	31.6193	391802	32.7576	326000	320000	479000	366000	389000	374000	558000	475000	623000	491000	373000	340000	785000	258000	194000	330000	494000	250000	558000	887000	408000	241000	217000	279000	492000	409000	501000	288000	400000	376000	377000	376000	497000	504000
mag0017	Negative	385.1	205	3.24	386.121	C17H22O10	223.2； 169.2； 205.2； 164.2； 149.2	1-O-beta-D-Glucopyranosyl sinapate	5280406	78185-48-5	Phenolic acids	57803.6	303.482	68402	282.456	43400	49300	33400	47300	40000	315000	11000	22000	27300	17900	24800	49400	7340	14200	39600	18800	77400	95600	23400	35400	59000	25400	17500	8740	41800	38100	17100	48100	36700	26900	61500	30600	12700	52900
mag0018	Negative	576	502.127	7.89	-	-	277.5481；502.0477；503.0618；233.8144；224.6509；242.5798；279.282；280.2479；153.4752；275.6702	-	-	-	-	3.70972e+06	8.33399	3.88004e+06	12.5564	7200000	13900000	8920000	11200000	10100000	15400000	9680000	11900000	7960000	11000000	11200000	21400000	19700000	13000000	5810000	11200000	12700000	12700000	7490000	6610000	8900000	11200000	6280000	8340000	8510000	21200000	7330000	6130000	12300000	7820000	10700000	3070000	12700000	11000000
mag0019	Negative	315.1	153.1	2.59	316.079	C13H16O9	153.0952；109.2801；135.3964；110.385；157.4838；155.6502；158.9337；113.0382；156.3652；161.2778	Protocatechuic acid O-glucoside	11972438	-	Phenolic acids	8.92115e+06	62.0468	7.83733e+06	60.7611	8240000	5980000	4490000	5160000	3570000	4970000	10700000	13600000	12200000	4590000	5310000	11500000	7760000	5480000	3890000	8310000	9030000	4520000	7480000	7780000	9060000	5640000	12400000	5520000	6230000	8490000	3780000	6340000	6410000	4760000	4480000	2920000	4510000	8710000
mag0020	Negative	431.3	311.1	3.79	-	-	311.0787；342.2124；430.708；312.4526；283.9879；341.3774；313.8413；324.3585；354.0567；269.9448	-	-	-	-	51354.7	32.8804	57157	33.3443	87700000	107000000	106000000	108000000	101000000	101000000	91400000	94100000	78600000	82400000	61000000	91100000	93300000	111000000	96400000	109000000	85300000	115000000	79100000	87000000	101000000	119000000	109000000	103000000	87700000	131000000	101000000	114000000	104000000	112000000	95200000	76100000	89800000	124000000
mag0021	Negative	431.1	311	3.79	432.106	C21H20O10	312.2116；341.758；311.0783；430.7639；283.8298；324.2838；313.6729；343.5287；353.988；413.924	Isovitexin	162350	38953-85-4	Flavonoids	1.04109e+08	24.8689	1.09201e+08	25.7198	80400000	96500000	107000000	106000000	98900000	105000000	85600000	91000000	73600000	82300000	62100000	93000000	93400000	109000000	92800000	107000000	83300000	112000000	77600000	84400000	87200000	123000000	109000000	108000000	88100000	132000000	105000000	116000000	97800000	116000000	90600000	73100000	87400000	116000000
mag0022	Negative	431.1	311	3.79	432.106	C21H20O10	342.2516；311.0763；312.5234；430.625；283.923；341.2984；313.906；323.6189；324.5944；269.8139	Apigenin 8-C-glucoside	5280441	3681-93-4	Flavonoids	2.54748e+07	49.5823	2.8886e+07	42.5723	22300000	29600000	44900000	30500000	17600000	20700000	18600000	12700000	12700000	15500000	9740000	30400000	35800000	27600000	18000000	36400000	9590000	17600000	14900000	7940000	18500000	20600000	21800000	14600000	23800000	33100000	12700000	29100000	14600000	5350000	24000000	11200000	21300000	43100000
mag0023	Negative	191	85	1.13	192.063	C7H12O6	111.1152；155.2281；117.232；173.1766；112.2484；129.2401；85.0911；114.8381；115.9294；87.11	Quinic acid	6508	77-95-2	Phenolic acids	1.11212e+08	19.436	1.22662e+08	22.2657	86200000	126000000	83100000	100000000	107000000	106000000	122000000	146000000	105000000	81000000	106000000	112000000	129000000	115000000	119000000	123000000	131000000	107000000	96200000	106000000	107000000	79000000	131000000	142000000	116000000	132000000	113000000	158000000	104000000	113000000	94900000	80900000	122000000	89400000
mag0025	Negative	173.1	128	2.49	174.116	C11H14N2	128	Gramine	6890	87-52-5	Alkaloids	2.13499e+07	55.2606	2.46509e+07	55.8358	20300000	16200000	16400000	2730	2620	4140000	21200000	1610	28900000	16000000	31200000	8160000	29800000	38700000	4270	3010	83400	21300000	3650000	32700000	11200000	40100000	7690000	26500000	9870000	31700000	6120	58100	2390	1340	1120	2260	23200000	27500000
mag0026	Negative	291.2	119.2	2.19	292.154	C14H20N4O3	119.0545；120.2916；121.2132；122.9975；125.4949；121.9113；249.2584；124.1422；135.2397；127.3105	N-p-Coumaroyl hydroxyagmatine	129694157	-	Alkaloids	1.15057e+07	90.8789	1.33374e+07	88.3417	8570000	13700000	40300000	4160000	8180000	22500000	11500000	6660000	13800000	6250000	9580000	1900000	4390000	4450000	3950000	13100000	6970000	10100000	21200000	6480000	15500000	5230000	11400000	5510000	3950000	16300000	9470000	5950000	36100000	4300000	3470000	7380000	4720000	22000000
mag0027	Negative	563.1	353	3.5	564.148	C26H28O14	413.8172；293.2814；443.8655；311.8875；415.8989；323.895；342.002；503.8861；546.0967	Vicenin-3	185958	59914-91-9	Flavonoids	1.71813e+07	95.212	1.661e+07	87.1435	14300000	23000000	20400000	24000000	24600000	48300000	15600000	30100000	12800000	17100000	10500000	18900000	8500000	9630000	16000000	19800000	11900000	16300000	17800000	18300000	13300000	17100000	34200000	17300000	17800000	24300000	11900000	19600000	17100000	96300000	25500000	15000000	20100000	5650000
mag0028	Negative	172.1	130	3.34	173.105	C8H15NO3	130.2372；132.2841；128.3158；133.7825；135.8184；66.1837；84.237；82.0829；113.3669；134.432	N-Acetyl-l-leucine	70912	1188-21-2	Amino acids and derivatives	3.44234e+07	53.5549	3.27485e+07	53.7229	18700000	31800000	35900000	7340000	12100000	25600000	30200000	21800000	45000000	36500000	63400000	15100000	39500000	15100000	10400000	9310000	21100000	10400000	17400000	59600000	27500000	19300000	10200000	5060000	11000000	20500000	47000000	7120000	27100000	20500000	8550000	18600000	10700000	52900000
mag0029	Negative	593.2	473.3	3.39	-	-	298.1509；283.4328；433.8621；476.0845；434.9907；284.6122；429.3879；432.6049	-	-	-	-	28789.2	38.1362	30476.3	37.6637	28700000	23600000	25300000	52800000	25700000	23300000	25900000	25000000	24900000	28000000	25300000	24200000	26500000	25200000	26500000	24900000	22400000	24500000	26300000	22300000	27700000	26700000	24900000	25400000	23400000	24600000	26700000	25600000	26500000	43600000	24800000	28500000	26400000	26100000
mag0030	Negative	563	383	3.4	-	-	354.0256；562.6372；444.4588；474.5215；384.465；383.4207；356.0759；443.3067；504.4574；473.3565	-	-	-	-	2.68024e+07	15.9422	2.59436e+07	12.5176	9580000	13800000	12100000	14700000	16700000	30300000	10600000	17000000	8430000	11600000	6750000	11600000	5730000	6360000	11000000	13700000	7890000	10600000	11500000	11800000	7350000	11400000	22300000	11100000	11700000	15200000	6970000	12600000	12400000	67000000	16300000	9570000	13400000	3270000
mag0031	Negative	577	503.016	7.72	-	-	503.3328；278.3736；277.3873；517.347；504.978；559.1979；541.2136；234.4488；224.3265；225.309	-	-	-	-	17173.2	102.993	416577	63.7375	2780000	5380000	5000000	3780000	3540000	5430000	5020000	4790000	4270000	5940000	5590000	6240000	6630000	4860000	1860000	4570000	4920000	4700000	2500000	1970000	3660000	5640000	2300000	2380000	2740000	7860000	1820000	2010000	4500000	3070000	3320000	882000	4510000	5380000
mag0032	Negative	289.1	119.1	2.22	290.138	C14H18N4O3	119.1225；230.2756；110.3562；120.3338；218.3575；174.4152；124.141；272.2807；122.0859；121.2714	N-p-Coumaroyl hydroxydehydroagmatine	-	-	Alkaloids	7.22727e+06	103.929	8.35382e+06	100.839	4310000	11000000	24500000	3200000	7010000	12200000	17000000	5080000	5670000	3350000	975000	1080000	1420000	1240000	2370000	6770000	4780000	9290000	10700000	2480000	11100000	718000	5300000	1570000	4790000	9120000	6590000	5450000	23400000	2860000	4100000	5610000	2310000	8270000
mag0033	Negative	146.1	102	0.73	147.053	C5H9NO4	102.0921；128.2053；84.2361；103.8；85.183；82.192；104.64；74.1477；105.279；130.2635	L-Glutamic acid	33032	56-86-0	Amino acids and derivatives	2.95217e+07	29.3614	2.86264e+07	25.8678	31200000	19100000	18500000	20800000	18800000	19900000	29200000	31200000	28700000	23800000	22800000	37500000	30000000	23900000	19900000	31700000	28100000	17300000	22500000	20500000	26400000	18900000	34200000	26100000	26700000	20900000	24600000	31100000	26900000	28100000	17900000	23300000	25200000	21900000
mag0034	Negative	725.2	545.3	3.54	-	-	547.0935；724.6324；545.5818；549.1353；314.342；313.0406；502.1161；552.4197；161.3743；187.3129	-	-	-	-	111714	76.7013	112548	67.76	60500000	39800000	34600000	34000000	34900000	48100000	13200000	41800000	54000000	25300000	23000000	20500000	39600000	55900000	42700000	63000000	40100000	22600000	50900000	21900000	27100000	39900000	61500000	31700000	42100000	38800000	47700000	50200000	56400000	37600000	22700000	44000000	25600000	45100000
mag0035	Negative	565.1	322.9	1.06	566.055	C15H24N2O17P2	323.2188；385.197；467.1152；211.2544；325.11；403.1718；547.0836；321.465；526.9244；373.1486	UDP-α-D-glucose	439156	133-89-1	Saccharides and Alcohols	1.71555e+07	52.0416	1.67422e+07	49.326	19000000	12100000	11600000	14600000	8140000	14100000	14900000	14200000	9870000	22700000	12800000	37400000	10500000	6740000	18100000	11400000	25000000	15900000	9260000	5720000	31300000	11300000	19900000	11600000	16200000	17200000	17000000	18700000	13300000	10600000	18200000	10900000	8190000	7230000
mag0037	Negative	560	137.016	1.94	-	-	137.1806；542.2404；395.2636；469.1471；516.1371；385.6756；323.3067；472.1271；500.1682	-	-	-	-	119748	105.468	163852	75.2139	3700000	4190000	2690000	1070000	412000	3080000	1540000	5710000	4030000	2520000	865000	874000	535000	1960000	751000	2090000	7440000	6490000	1840000	1810000	2130000	6490000	7370000	517000	2800000	4810000	4310000	774000	858000	10800000	1360000	1220000	218000	903000
mag0038	Negative	565	323.22	1.19	-	-	323.7176；325.4785；211.3786；241.4461；403.7869；329.3375；385.6626；327.18；547.7458；336.4447	-	-	-	-	1.77856e+06	106.487	1.87049e+06	101.831	17500000	11900000	9890000	13700000	8650000	14200000	14900000	16500000	9920000	22100000	11300000	34500000	10000000	6380000	18500000	13100000	23000000	15600000	7100000	5830000	19900000	10800000	8530000	12300000	12900000	7450000	15000000	17800000	13700000	8190000	15100000	10100000	7990000	9350000
mag0040	Negative	565.1	322.9	1.06	566.055	C15H24N2O17P2	323.2602；466.9112；546.9531；529.036；527.0448；385.0696；429.0971；389.0103；505.0926	Uridine 5-diphosphoglucose disodium salt	71308616	-	Nucleotides and derivatives	1.70577e+07	49.0708	1.66296e+07	49.3445	18500000	14300000	11800000	13800000	10000000	15700000	15900000	16000000	10800000	23000000	12300000	35400000	6670000	10700000	19200000	21700000	23900000	18000000	7590000	6040000	25400000	11200000	21100000	13500000	15400000	7750000	16200000	19700000	13500000	10300000	18600000	10700000	9190000	7370000
mag0042	Negative	299.1	137.1	1.9	300.085	C13H16O8	137.1878；167.2634；93.013；239.1766；255.2023；197.2231；179.1753；281.221；124.248；139.2205	Salicylic acid O-glucoside	4596190	10366-91-3	Alkaloids	1.24731e+07	56.204	1.31852e+07	50.962	18700000	17200000	13500000	4830000	3610000	14700000	13100000	18900000	14000000	12100000	9700000	13300000	7610000	14000000	4830000	20000000	24100000	27800000	14300000	4830000	22600000	30000000	51800000	3850000	12000000	24800000	26800000	5360000	5720000	36000000	5400000	5390000	3670000	9310000
mag0043	Negative	735	397.478	7.59	-	-	397.4234；675.39；415.4045；277.3327；235.251；399.2648；323.6689；305.2463；161.1783；125.1545	-	-	-	-	30590.5	31.5334	33039.3	32.1864	2370000	3050000	1460000	2570000	3280000	5430000	2030000	2260000	2890000	2220000	2710000	3810000	3300000	2200000	3040000	2210000	1900000	3630000	1930000	1770000	1120000	4350000	3780000	2160000	2220000	4200000	681000	2880000	3840000	2690000	2500000	1650000	3670000	1490000
mag0044	Negative	367	182.967	1.22	-	-	139.1456；183.2121；66.9803；249.2312；113.1072；160.2514；323.1741；349.1804；161.1951；251.13	-	-	-	-	164910	41.528	247308	39.8303	2500000	11100000	3570000	9830000	638000	16600000	2760000	395000	13100000	2650000	3070000	1300000	5800000	1170000	8470000	454000	4880000	11600000	1010000	3390000	2990000	3300000	3970000	2100000	4160000	4560000	5540000	8810000	15900000	15700000	5270000	22100000	1080000	3390000
mag0046	Negative	315.1	153	1.91	316.079	C13H16O9	153.2778；152.2322；108.2606；109.2953；165.3117；163.3521；112.5636；111.1189；123.3704；121.294	2,5-dihydroxy benzoic acid O-hexside	49859721	98102-34-2	Phenolic acids	856164	70.4059	879581	69.5922	480000	1030000	907000	558000	154000	776000	2070000	1040000	1270000	685000	758000	1320000	807000	646000	448000	387000	1060000	631000	591000	549000	1020000	820000	712000	303000	767000	926000	651000	1170000	646000	742000	764000	281000	437000	898000
mag0047	Negative	283	151	1.76	284.076	C10H12N4O6	151.1745；108.2964；153.4079；109.2483；154.5674；156.7846；155.5732；111.0408；112.7958；158.3496	Xanthosine	64959	146-80-5	Nucleotides and derivatives	9.23192e+06	42.6335	8.86015e+06	37.6395	9920000	5880000	5650000	7860000	7260000	4810000	2870000	9600000	13500000	9490000	10200000	10200000	5190000	16400000	20800000	16900000	7410000	17000000	6450000	16000000	6610000	19100000	10200000	12700000	16800000	18700000	19500000	14800000	10500000	14100000	8330000	7600000	6080000	5400000
mag0048	Negative	577.2	503.2	7.93	-	-	503.2	-	-	-	-	52883.8	66.5729	44467.5	51.0099	3630000	6550000	4700000	4840000	5130000	7870000	4930000	6180000	3780000	5920000	6210000	10200000	9720000	6730000	2730000	5860000	6830000	5850000	3950000	3790000	4170000	5320000	3160000	4090000	4330000	10000000	4000000	3140000	6380000	4160000	5900000	1630000	6830000	5580000
mag0049	Negative	565.1	323.1	1.12	566.055	C15H24N2O17P2	323.2898；565.0242；211.1783；403.2365；385.2143；547.1504；467.2007；241.2442；321.3496；326.3647	Uridine 5'-diphospho-D-glucose	8629	133-89-1	Nucleotides and derivatives	1.762e+07	50.7225	1.61647e+07	50.9403	16700000	12300000	11800000	13800000	22500000	15100000	15200000	25700000	9470000	18700000	12200000	36700000	10300000	11000000	18700000	33300000	23500000	15300000	7070000	5730000	31500000	10800000	20100000	12500000	13100000	15900000	26300000	22800000	12500000	22600000	15300000	10700000	8390000	6970000
mag0050	Negative	623.2	341	3.49	-	-	342.5356；463.2479；505.7071；341.3429；327.6365；340.6813；462.186；504.6082	-	-	-	-	5.90665e+06	45.7611	5.51818e+06	42.2093	68300000	71800000	62900000	64500000	50600000	46300000	66800000	48000000	70000000	67600000	64500000	68500000	60300000	44300000	63900000	79300000	41900000	61000000	52800000	26600000	48100000	68000000	71700000	44300000	77800000	56300000	72500000	91400000	75700000	51500000	56200000	63700000	61600000	41100000
mag0051	Negative	399.2	160.077	3.75	-	-	160.6427；173.4031；398.8389；219.0671；219.9355；174.8955；177.0482；157.8261；174.36；176.2247	-	-	-	-	251015	100.299	191343	91.021	439000	386000	2030000	134000000	95400000	26200000	227000	141000000	106000000	307000	43800000	294000	356000	140000000	144000000	155000000	157000000	179000000	123000000	168000000	331000	149000000	167000000	87100000	126000000	147000000	563000	74800000	54500000	163000000	89500000	66800000	111000000	147000000
mag0052	Negative	713	431.219	3.84	-	-	431.3524；311.7583；341.8339；323.8132；473.5282；354.0424；314.6792；413.8825；318.2888；325.7914	-	-	-	-	998799	62.5931	969907	67.8904	46800000	67900000	52000000	62500000	66200000	53400000	30400000	45900000	53200000	41100000	36400000	58700000	36500000	44000000	58300000	45600000	33900000	46000000	43700000	53400000	37100000	37700000	42400000	70100000	55000000	32700000	35400000	44500000	42300000	28900000	66300000	85300000	72600000	44900000
mag0054	Negative	740.1	431.4	3.33	740.216	C33H40O19	431.358；432.5074；312.0688；313.0452；431.88；430.8；342.0941；343.1291；342.6662；325.1314	Chrysoeriol 6-C-pentosyl-O-rutinoside	-	-	Flavonoids	4.3574e+06	30.5952	4.29692e+06	29.1673	3820000	5400000	3980000	3540000	4060000	11200000	3930000	6270000	2990000	3990000	3530000	6210000	4210000	3670000	3010000	4210000	2450000	1970000	4350000	5610000	3480000	5570000	6050000	5570000	2950000	4870000	3030000	5760000	4440000	2750000	3420000	2350000	3340000	4310000
mag0058	Negative	275	115.002	0.89	-	-	158.8432；274.7055；159.7726；160.7179；115.0086；161.8807；165.0002；71.0297；162.4664；163.6212	-	-	-	-	4.71892e+07	25.7788	4.73472e+07	25.3182	119000000	36800000	44400000	62000000	74100000	109000000	77900000	101000000	65200000	67400000	60300000	152000000	55800000	53000000	107000000	75500000	76100000	52800000	70100000	59000000	46000000	105000000	107000000	110000000	44300000	94000000	66600000	88000000	101000000	68100000	80800000	84900000	77200000	58800000
mag0059	Negative	341.1	179	0.81	342.116	C12H22O11	113.1981；179.281；143.2708；131.2835；161.3029；119.2784；125.2872；71.0027；115.2672；89.0616	Galactinol	11727586	3687-64-7	Saccharides and Alcohols	687404	114.585	1.10572e+06	103.563	450000	173000	100000	204000	334000	80100	165000	980000	300000	451000	844000	928000	135000	594000	915000	1300000	678000	786000	711000	439000	711000	469000	1010000	484000	1860000	694000	412000	359000	988000	818000	161000	92700	380000	591000
mag0060	Negative	577	269	4	578.164	C27H30O14	269.1634；339.3285；559.4004；415.3045；397.3141；433.3219；517.3098；533.3375；545.3184；373.3863	Apigenin 7-Rutinoside	44257811	-	Flavonoids	8.69904e+06	38.7856	9.27267e+06	36.6894	8880000	10900000	9480000	11500000	15700000	21500000	6510000	14900000	7070000	6900000	5650000	26100000	6310000	10800000	9390000	15200000	8600000	3270000	16000000	9910000	6470000	7780000	17300000	13100000	9230000	6830000	5310000	14700000	11100000	7530000	8980000	12400000	11800000	6540000
mag0061	Negative	564	293.998	3.58	-	-	414.2192；294.2183；293.2126；413.1497；444.2481；312.25；311.2658；324.3308；342.3178；504.2708	-	-	-	-	1.41572e+06	27.8956	2.44887e+06	27.598	154000	60800	221000	8730000	221000	528000	7930000	2430	48200	23200	41700000	22600	1900	4090	40100000	13700	9990000	28200000	9260000	4620	9550	336000	5860	5350	37100000	52500000	40400	3360	13900	12800000	35100	8760000	3370	20900
mag0062	Negative	453	110.893	0.86	-	-	352.0522；111.0547；147.0171；393.1843；79.0329；133.1929；421.1508；316.3964；415.137	-	-	-	-	1.47886e+07	20.8491	1.90358e+07	21.4794	1150000	413000	344000	714000	321000	547000	338000	1430000	560000	1370000	1450000	4540000	344000	1160000	1440000	2870000	2070000	906000	777000	264000	1230000	1050000	862000	634000	1710000	1070000	366000	996000	2040000	929000	628000	90400	87400	716000
mag0063	Negative	267.1	135	1.45	284.076	C10H12N4O6	135.191；207.2343；151.1421；108.2662；137.2132；223.2071；179.3615；113.2385；152.253；180.216	Hypoxanthine-9-β-D-arabinofuranoside	135410268	7013-16-3	Nucleotides and derivatives	2.85169e+06	64.761	2.02178e+06	58.7265	3480000	550000	995000	1180000	1950000	789000	658000	2680000	5090000	2960000	2920000	2780000	855000	5480000	5410000	12200000	1280000	6840000	2070000	5540000	1390000	4090000	3210000	4840000	10600000	8840000	6120000	2970000	6320000	5960000	1290000	2540000	1460000	1720000
mag0064	Negative	366	160.02	2.1	-	-	160.241；204.2457；116.3319；161.52；162.2725；221.3153；322.3312；163.5064；348.218；251.3445	-	-	-	-	2.50891e+07	40.7366	3.36692e+07	37.4474	2480000	1010000	1750000	1380000	1260000	1520000	1600000	1260000	1740000	2080000	1260000	906000	1220000	1490000	1520000	2170000	1690000	845000	1670000	962000	1620000	316000	2390000	1840000	2030000	1920000	1530000	1210000	1520000	1610000	1060000	1740000	1590000	2050000
mag0065	Negative	625	565.18	3.93	-	-	565.3917；607.3867；403.2025；593.3619；449.4843；581.2941；303.3263；463.3076；343.3326；445.4313	-	-	-	-	1.50051e+06	37.3929	1.81509e+06	32.2743	566000	404000	503000	486000	613000	653000	408000	481000	430000	452000	363000	454000	404000	541000	571000	406000	294000	503000	539000	315000	420000	398000	403000	388000	440000	328000	374000	344000	398000	458000	545000	528000	617000	359000
mag0066	Negative	593.2	473	2.69	-	-	473.3622；311.4768；503.3585；431.4621；343.7508；575.4788；341.4924；423.5809；533.5748	-	-	-	-	469033	37.626	375290	41.3806	1180000	844000	644000	762000	635000	1110000	993000	456000	534000	968000	588000	1060000	832000	1140000	750000	998000	284000	949000	448000	367000	1140000	789000	1260000	898000	620000	895000	798000	736000	907000	874000	571000	654000	505000	1230000
mag0067	Negative	931.3	769.1	3.31	-	-	769.8246；930.6863；432.6908；431.4795；772.0633；434.5179；311.6512；773.9319；446.9908；595.0682	-	-	-	-	5831.76	106.04	12970.2	105.616	13200000	10200000	9050000	8930000	4000000	13500000	7390000	5170000	7120000	7190000	7640000	8060000	8920000	7350000	4830000	13000000	6170000	8410000	9370000	7180000	7640000	7220000	9500000	11500000	6280000	7920000	7070000	6100000	13000000	6000000	7420000	6260000	5280000	6770000
mag0068	Negative	739.2	431.3	3.98	740.216	C33H40O19	431.4482；432.4039；311.9353；310.8756；313.6695；342.3946；341.4821；473.8983；283.4236	Chrysoeriol 8-C-pentosyl-O-rutinoside	-	-	Flavonoids	2.97059e+07	39.1728	2.90844e+07	40.4639	30900000	41800000	25800000	56200000	26700000	29300000	24300000	12900000	18300000	30100000	30600000	28500000	20200000	30000000	41200000	50700000	42700000	83200000	33200000	21100000	32000000	32100000	50000000	41400000	37400000	62200000	23400000	55100000	31100000	22300000	47800000	24000000	71700000	26500000
mag0069	Negative	344.1	164.1	1.58	-	-	164.2101；343.9889；138.4412；300.4833；120.4263；136.3258；150.5591；166.7447；168.5979；133.4572	-	-	-	-	74887.2	38.4526	78273.8	39.2688	8990000	6390000	5550000	4660000	1800000	7450000	8610000	6720000	10000000	10800000	8020000	4600000	5210000	11100000	3550000	11700000	10000000	7030000	6000000	1440000	8030000	7980000	5940000	3960000	8050000	5560000	10700000	3100000	3120000	7620000	3200000	8510000	1640000	6880000
mag0071	Negative	175	114.9	0.87	176.032	C6H8O6	87.021；113.092；131.1098；85.0421；89.12；111.0745；72.0462；115.1267；70.9527；59.1709	Vitamin C	54670067	50-81-7	Others	9.82827e+06	80.4879	1.38576e+07	76.2694	4400000	15300000	13700000	14500000	4450000	6920000	12400000	6870000	823000	8890000	6430000	23300000	7160000	12400000	14300000	12800000	7270000	12400000	5210000	365000	12800000	5310000	9510000	7790000	13000000	5300000	6040000	11000000	5690000	16600000	18600000	13000000	12900000	8940000
mag0072	Negative	117	99	1.33	118.027	C4H6O4	73.018；100.043；99.0648；74.6867；75.9017；103.2083；77.0203；104.6288；105.6818；101.875	Succinic acid	1110	110-15-6	Organic acids	5.98171e+06	21.2366	7.88201e+06	21.3184	6240000	7890000	7820000	8410000	8220000	7010000	5770000	5570000	5030000	5810000	7870000	4530000	5070000	7480000	8790000	5540000	5440000	7290000	6370000	4390000	7370000	7430000	6660000	6520000	5700000	6170000	5620000	6280000	5740000	4500000	9160000	5320000	10200000	6120000
mag0073	Negative	443.1	267.2	3.2	-	-	267.3139；442.9832；193.5654；113.3379；134.4562；249.6711；175.5798；425.6425；411.6539；160.4569	-	-	-	-	8.69514e+06	45.8119	8.83124e+06	43.4178	6540000	4720000	3710000	1250000	312000	8020000	2290000	1510	6340000	686000	3460000	1570	5860000	1790	2630000	6510000	285000	620000	2730000	1680000	919000	16500	9110000	940000	3400000	12100000	2680	2440000	4960000	3010000	2410000	2420000	505000	2080
mag0074	Negative	343.2	163.1	2.2	-	-	163.2372；343.1967；135.3391；119.2843；181.2258；137.2887；325.2387；167.2903；93.0496；164.52	-	-	-	-	2.77495e+06	24.1141	3.46265e+06	23.0451	1940000	2260000	2020000	2320000	2730000	3350000	2300000	3310000	910000	2380000	1040000	2910000	1450000	917000	2190000	3400000	2770000	1300000	4110000	910000	2600000	588000	3490000	1690000	2660000	1450000	2820000	2380000	3600000	2880000	2700000	2820000	1540000	1860000
mag0075	Negative	413.1	267	3.06	-	-	267.2159；113.3463；163.3983；249.5271；145.4393；119.336；237.5269；175.4898；117.0665；120.315	-	-	-	-	115248	77.3177	128422	83.3513	9120000	5330000	5150000	5760000	748000	5690000	4120000	1450	7840000	2680000	7080000	4280	6510000	2240	9110000	14300000	1400000	5840000	5410000	2790000	2300000	9950	11800000	2390000	6250000	19800000	5660	4040000	5070000	5910000	7030000	3170000	2780000	5300
mag0077	Negative	465	153.001	12.29	-	-	153.2855；171.2747；407.4742；137.3259；229.2651；211.2585；155.3742；139.3285；151.264；225.5034	-	-	-	-	696996	58.0376	1.08876e+06	86.6549	656000	837000	1330000	1500000	1100000	529000	1520000	328000	379000	538000	542000	354000	1150000	822000	1720000	1100000	1050000	898000	672000	328000	944000	810000	416000	1480000	1240000	930000	1060000	1110000	498000	1150000	595000	435000	977000	333000
mag0078	Negative	133.9	115.6	0.84	135.035	C4H9NO2S	116.1202；71.9984；71.0169；73.9961；72.9958；90.1138；118.2218；89.0493；76.5388；107.1704	DL-homocysteine	778	454-29-5	Amino acids and derivatives	3.64494e+06	28.9729	4.56808e+06	31.3821	5460000	2950000	2950000	3560000	2180000	3140000	3560000	3300000	2910000	3640000	3680000	6050000	1900000	2170000	4180000	3990000	4670000	2350000	2240000	2120000	3560000	3270000	2930000	3200000	2720000	2890000	2690000	3280000	4210000	2820000	5720000	3630000	2790000	2180000
mag0079	Negative	741	579	2.33	742.365	C35H50N8O10	579	Hordatine B-Hex	131751022	-	Alkaloids	381802	64.9295	390748	79.818	371000	460000	146000	963000	639000	1020000	487000	122000	416000	300000	687000	172000	448000	232000	301000	222000	331000	640000	317000	821000	65100	753000	266000	457000	426000	465000	640000	415000	530000	287000	277000	75900	601000	206000
mag0080	Negative	799.1	461.1	3.97	-	-	460.9524；462.6877；342.1196；464.1947；344.1509；372.5298；371.5996；432.7611；466.3121	-	-	-	-	73406.1	68.0297	79394.8	64.3744	40800000	46300000	42300000	50600000	26600000	39600000	32200000	14900000	35500000	28400000	48100000	25900000	38200000	36500000	36200000	58500000	36200000	38600000	44700000	39800000	28900000	56200000	30100000	53100000	54200000	52500000	51300000	38000000	63200000	39700000	36500000	39700000	24600000	29200000
mag0081	Negative	132	88	0.71	133.038	C4H7NO4	88.0366；71.0694；72.0969；115.0881；92.0967；89.8943；114.0913；90.707；73.96；75.0294	L-Aspartic acid	5960	56-84-8	Amino acids and derivatives	7.53732e+06	24.9868	7.80965e+06	17.925	6300000	10600000	9980000	8590000	13700000	8930000	9420000	6640000	6080000	6320000	6500000	6070000	10600000	6420000	6810000	6440000	7850000	6010000	7620000	6850000	9910000	6420000	5770000	7560000	5870000	7530000	6790000	6490000	5570000	5100000	13200000	13800000	14700000	6840000
mag0082	Negative	326.1	164	2	-	-	164.2719；147.2288；266.2242；146.2305；124.2387；144.3423；225.2381；174.1756；308.298；190.3575	-	-	-	-	3.3636e+07	31.4418	3.30036e+07	32.3318	239000	94100	159000	105000	317000	487000	183000	213000	683000	335000	303000	1610000	380000	351000	399000	297000	276000	376000	283000	428000	241000	274000	244000	347000	323000	377000	334000	300000	228000	746000	121000	62900	206000	232000
mag0083	Negative	173	85	0.87	-	-	111.1703；131.1989；155.1435；129.245；113.1012；85.0634；114.069；67.0111；116.2183	-	-	-	-	978354	30.3001	1.08717e+06	34.4003	28800000	6970000	5610000	8520000	10200000	9380000	24100000	9700000	7590000	20400000	20700000	12900000	23600000	29000000	7140000	11100000	14000000	33800000	7890000	6530000	9770000	8200000	12400000	26500000	9990000	11900000	6510000	15400000	10400000	5220000	7310000	6050000	11100000	6470000
mag0084	Negative	326	164	1.98	-	-	164.2687；147.2843；266.1637；146.2406；308.2624；144.2308；124.153；174.2233；149.3434；176.1927	-	-	-	-	31363.3	59.3567	46704.9	55.3067	219000	107000	89400	102000	252000	373000	134000	204000	531000	260000	283000	1420000	340000	320000	318000	212000	234000	310000	211000	338000	262000	255000	160000	357000	283000	360000	242000	256000	150000	652000	124000	69600	161000	218000
mag0085	Negative	545	193	3.78	-	-	193.3639；337.8933；113.2887；235.2691；131.3613；355.8471；175.4454；157.403；103.1482；115.1645	-	-	-	-	2.3884e+06	74.3837	2.34948e+06	42.1471	27600000	10800000	3030000	5580000	3680000	4190000	19700000	13500000	13600000	19500000	4950000	10200000	3890000	7960000	9210000	10700000	6210000	7090000	13100000	6550000	34700000	4000000	10600000	23100000	10200000	7650000	15700000	17200000	29600000	9920000	3930000	6220000	2960000	8070000
mag0086	Negative	580	506.221	9.11	-	-	506.4437；281.4061；344.3847；562.3579；343.3793；424.2118；423.2264；347.5141；519.9239；252.8319	-	-	-	-	1.55837e+07	63.2963	1.51283e+07	64.8705	95400	199000	116000	176000	176000	177000	57700	167000	60300	255000	334000	341000	74200	435000	357000	137000	297000	553000	148000	165000	334000	502000	189000	285000	205000	833000	112000	135000	178000	247000	153000	45000	65800	113000
mag0087	Negative	230	150.057	1.74	-	-	150.2839；188.334；106.2778；142.4431；114.3124；79.9269；146.3904；126.354；186.3128；110.3753	-	-	-	-	3.17731e+06	62.2551	4.64241e+06	50.3851	3860000	6500000	3480000	7900000	3030000	4440000	3320000	2950000	5960000	2420000	8270000	2160000	4390000	13400	409000	10800	21100	241000	267000	2930000	1970000	1190000	3270000	2040000	4850000	933000	686000	2330000	2550000	273000	285000	402000	1710000	207000
mag0088	Negative	232.1	186.2	2.08	-	-	186.3578；184.3772；214.311；129.3453；109.2672；116.3048；187.7352；168.5356；126.3486；158.5993	-	-	-	-	27984	165.87	54548.2	179.189	2500000	20000000	12500000	4520000	6030000	7720000	896000	2660000	4070000	1040000	3650000	35400	27200	3630000	6380000	2760000	9070000	641000	4740000	3040000	2360000	530000	3380000	7380000	3570000	524000	948000	2850000	4020000	3400000	5030000	6380000	1930000	361000
mag0089	Negative	651	591.103	3.37	-	-	591.4097；531.3577；549.3728；489.1867；113.1549；471.4063；633.3391；369.3705；448.1838；328.3009	-	-	-	-	1.01817e+08	43.5385	1.44479e+08	39.1296	10000000	7200000	7540000	3540000	2340000	7450000	6340000	3750000	9950000	7480000	4420000	3310000	11000000	6980000	1520000	9870000	416000	1270000	6810000	1800000	4020000	2070000	4030000	3270000	2860000	2390000	4450000	311000	2990000	535000	3710000	1230000	969000	4610000
mag0090	Negative	519	170.941	1.38	-	-	171.1322；173.1559；329.1745；501.1291；415.1006；215.18；145.0919；115.1037；291.1575；413.1508	-	-	-	-	22556.6	72.9993	16646.9	64.1931	2120000	1740000	2070000	1460000	1360000	2040000	1600000	2600000	2220000	1460000	1040000	733000	2050000	1230000	1180000	1720000	1930000	1600000	1650000	3410000	1130000	2870000	1940000	1470000	2020000	2400000	1690000	1460000	1630000	2310000	1590000	1710000	1000000	1520000
mag0092	Negative	799	461	3.95	-	-	461.3223；341.92；431.72；371.8175；311.8597；353.8629；475.4229；445.6978；325.8327；314.2669	-	-	-	-	1.45661e+06	39.5338	1.73385e+06	38.9989	33700000	39200000	36800000	46300000	19800000	30800000	26000000	12800000	31600000	27700000	38200000	22600000	29900000	29400000	29600000	51000000	29900000	31700000	33800000	35200000	25400000	45900000	22700000	45400000	38200000	41100000	38100000	30500000	53900000	33700000	31100000	37500000	19100000	24300000
mag0093	Negative	131	87	2.12	132.042	C5H8O4	87.0577；114.1136；113.1211；72.564；92.2202；95.1075；74.7967；69.9323；89.2933；70.9575	2-Methylsuccinic acid	10349	498-21-5	Organic acids	1.12307e+06	57.2953	1.169e+06	59.5638	1870000	1060000	1820000	1160000	940000	1120000	613000	2730000	2130000	1130000	703000	1040000	848000	881000	1140000	865000	3060000	1010000	1340000	2730000	782000	1680000	963000	1110000	1760000	1080000	1570000	1470000	686000	3250000	1890000	1870000	939000	581000
mag0094	Negative	413.1	267.2	3.07	-	-	267.2315；113.2955；163.3933；145.3934；249.4041；119.3547；175.4766；237.4034；117.2917；395.3	-	-	-	-	2.94809e+06	56.6563	2.63703e+06	65.1566	9100000	5210000	4920000	5410000	721000	5480000	4130000	750	7390000	2730000	6220000	3470	6870000	6250	8040000	12600000	1270000	6000000	4810000	2420000	2260000	4260	13000000	2530000	5690000	20500000	13100	3800000	4960000	5560000	7150000	3360000	2960000	2590
mag0095	Negative	299	136.982	2.36	-	-	137.3341；179.2328；151.3935；239.2812；143.897；139.4234；209.3513；113.2432；107.4078；135.3733	-	-	-	-	1.66249e+08	22.0759	1.98716e+08	22.2169	5400000	7350000	6120000	11100000	11000000	7190000	2180000	3290000	6340000	3800000	2620000	5650000	4400000	1480000	7030000	1640000	3640000	3840000	2440000	4910000	6150000	1720000	2610000	3910000	8690000	3270000	1410000	7140000	5270000	1170000	9150000	9520000	9960000	5050000
mag0096	Negative	695.3	515.171	3.59	-	-	517.2761；515.6157；519.2075；283.2753；161.4598；472.2181；187.4891；526.1606；205.476	-	-	-	-	1.46251e+06	23.3971	1.63542e+06	21.7381	30000000	18100000	15300000	17400000	17000000	19700000	6170000	25600000	24300000	12300000	11500000	15100000	13000000	22600000	24300000	25100000	18400000	6330000	20600000	8030000	10100000	17200000	33700000	17900000	18600000	14000000	22700000	22700000	25600000	23000000	12900000	23500000	12700000	22400000
mag0097	Negative	609.1	489.1	3.13	-	-	447.7552；608.1798；329.8047；449.6811；328.8044；335.181；327.9036；327.0781；448.9765	-	-	-	-	1.70074e+07	43.3482	1.68073e+07	42.6119	13700000	12500000	9040000	11900000	7940000	8640000	10100000	7200000	11300000	10800000	10900000	13000000	8530000	6720000	9670000	12300000	8810000	10700000	8170000	6880000	8880000	10700000	12400000	9460000	12600000	9610000	11700000	13900000	12700000	10400000	9750000	7800000	9350000	9380000
mag0098	Negative	649.2	605.193	3.59	-	-	605.4346；475.7989；631.4808；353.8035；587.9291；589.9406；545.7178；487.9102；563.8551；397.6767	-	-	-	-	72007.2	30.9833	82968.5	33.3773	1800000	140000	200000	791000	1020000	126000	1870000	140000	3130000	1500000	327000	138000	380000	1190000	706000	1800000	89200	515000	1250000	376000	1130000	178000	237000	97300	760000	516000	108000	138000	1280000	131000	1130000	151000	1770000	1390000
mag0099	Negative	295.3	195.2	8.95	296.308	C20H40O	278.0873；294.6815；195.732；171.6645；179.6629；234.2303；199.3661；177.5544；181.2568；280.7785	Phytol	5280435	150-86-7	Terpenoids	2.28237e+06	49.6169	2.53601e+06	39.4602	2080000	2790000	1830000	2750000	3100000	3590000	1450000	2110000	2170000	1510000	2120000	2740000	1530000	2560000	3150000	1650000	2210000	3120000	1990000	3020000	1880000	4220000	2820000	2520000	2340000	3700000	2490000	3100000	2530000	1640000	2250000	1160000	1700000	1050000
mag0100	Negative	187.1	125	4.47	188.105	C9H16O4	125.2134；123.2342；116.1489；97.0854；143.2229；160.044；144.2018；127.4864；105.1516；171.2133	Azelaic Acid	2266	123-99-9	Organic acids	4.29713e+06	44.3	6.0872e+06	60.7978	4370000	3430000	3350000	7270000	6390000	5920000	2810000	3430000	4990000	2740000	5470000	3550000	3760000	5490000	9720000	3660000	3980000	4350000	4770000	4040000	3220000	3870000	7860000	4350000	4050000	4710000	5120000	7210000	6260000	3460000	3570000	3370000	3960000	2650000
mag0101	Negative	339.1	163.098	11.05	-	-	163.5167；165.7382；172.3604；166.7273；169.4457；168.1294；170.4454；171.238；147.7231	-	-	-	-	1.73576e+06	54.934	2.05727e+06	58.6557	16600	22000	15200	25000	8780	11400	8200	5740	10600	11700	16100	16200	36500	13300	9240	18100	12800	18100	11400	16300	17000	22300	19200	18100	7370	10200	30300	21500	17600	8890	10300	118000	11100	14100
mag0102	Negative	518	153.009	8.58	-	-	153	-	-	-	-	5.74123e+06	54.5537	8.09957e+06	56.7482	9900	13600	7070	2330	18000	29800	4280	2350	2770	4790	21900	11600	9000	7450	8440	2440	10700	3720	9440	2770	10700	9800	17600	5170	3000	8390	4360	3440	8130	12500	8710	4110	5480	19000
mag0103	Negative	623.2	443	3.65	-	-	443.531；323.7104；341.6494；431.7478；461.5917；503.4726；371.7892；308.9014；533.6316	-	-	-	-	443594	69.2776	641489	72.3112	148000	60000	138000	20000000	32200000	389000	2570000	3940	41100	15900	18700000	26800	16900	22400	8840000	34800	34900000	6750000	547000	6160	8780	89300	21100	20900	18900000	14400000	44400	20100	28000	6010000	40000	1570000	4960	15800
mag0106	Negative	292.1	130.076	1.39	-	-	130.2233；136.0477；176.3383；172.2982；174.7973；248.1554；232.392；214.642；112.0816；274.293	-	-	-	-	471752	114.002	417241	117.694	111000	35400	30600	19400	101000	292000	52900	116000	224000	139000	48700	448000	120000	157000	264000	34200	85900	78800	70000	102000	110000	115000	60900	88800	105000	75900	193000	78500	43000	31300	42500	9580	28600	56500
mag0107	Negative	194	135.062	3.06	-	-	135.2044；134.1667；90.0855；179.2574；118.2347；88.9624；150.22；137.2303；138.3；178.1153	-	-	-	-	391309	249.984	557239	207.93	1240000	695000	1570000	623000	387000	250000	1950000	1830000	1280000	1330000	1040000	1950000	1600000	884000	1260000	2380000	323000	1120000	1170000	1050000	1080000	701000	2170000	329000	1340000	1100000	883000	1690000	1120000	1810000	475000	659000	2100000	809000
mag0108	Negative	279.1	160	2.29	-	-	160.1808；134.3647；117.29；162.3303；118.3562；144.4315；107.282；163.4278；217.3208；136.3683	-	-	-	-	176160	50.1311	161650	54.4499	6010000	4780000	5480000	3200000	3240000	3370000	7150000	3030000	10100000	8180000	7660000	5890000	7900000	4690000	4040000	4070000	3430000	3020000	3610000	2450000	3330000	3370000	2880000	4990000	4000000	2330000	6080000	4250000	4910000	4390000	3590000	6160000	3530000	8480000
mag0109	Negative	358	96.8893	2.97	-	-	96.9	-	-	-	-	7.0792e+06	28.4889	7.08479e+06	25.5473	1500000	1150000	1280000	956000	713000	1280000	836000	1390000	1580000	1320000	815000	685000	959000	881000	1020000	1090000	2050000	1200000	1240000	1390000	844000	1400000	1290000	917000	1590000	1240000	1040000	967000	1020000	1360000	1670000	1570000	706000	645000
mag0110	Negative	665	223.077	3.18	-	-	647.2961；503.3763；621.3066；605.52；205.2183；441.3244；459.3469；484.3231；223.3325；341.4417	-	-	-	-	5.59364e+07	45.545	8.01757e+07	45.7104	300000	101000	44800	24300	43200	201000	90400	89100	219000	204000	315000	90600	166000	9580	46700	14100	184000	24500	38300	277000	29800	139000	91300	79200	12600	31600	51300	46800	38100	72700	48600	36800	9300	386000
mag0111	Negative	343	163.114	2.26	-	-	163.245；135.2984；119.2931；181.2962；325.2627；137.2629；164.52；93.0526；167.1565；113.2589	-	-	-	-	511203	49.2254	687823	56.3746	1550000	1610000	1660000	1910000	1950000	2250000	1680000	2420000	829000	1720000	754000	2190000	1070000	774000	1750000	2780000	2390000	1060000	2920000	916000	2000000	515000	2740000	1250000	2140000	1150000	2010000	1960000	2660000	2050000	2110000	2050000	1100000	1270000
mag0112	Negative	261	73.8607	3.06	-	-	73.9824；132.1515；144.2326；116.1264；201.2414；98.0432；219.1771；173.2418；134.7896；74.9048	-	-	-	-	17965.5	56.3751	25442.6	52.5927	2850000	1440000	2010000	1980000	1380000	3610000	2190000	2910000	3280000	2460000	2590000	1180000	2570000	28100000	1400000	2740000	1640000	1420000	2180000	2470000	1980000	4030000	1770000	27600000	22900000	2920000	3240000	2340000	24500000	2540000	859000	2140000	1790000	2570000
mag0113	Negative	636.3	277.193	7.63	-	-	117.0424；118.0084；119.1266；111.0304；502.4466；277.4057；504.2687；358.072；327.5929	-	-	-	-	98772.7	38.6396	108971	33.4825	148000	204000	171000	159000	183000	186000	159000	164000	162000	207000	193000	245000	203000	187000	111000	167000	252000	149000	191000	167000	246000	179000	192000	140000	165000	201000	139000	155000	189000	142000	150000	84300	194000	189000
mag0115	Negative	295	277.1	9.04	296.235	C18H32O3	171.4823；277.4012；233.5764；195.4757；153.4564；125.3664；149.4544；179.4857；275.5848；173.5122	13-Hydroxy-9,11-octadecadienoic acid	5282948	5204-88-6	Lipids	3.63489e+06	53.8702	4.39594e+06	38.7748	3230000	4380000	2900000	4490000	4220000	5530000	2280000	3520000	3040000	2450000	3290000	4480000	2440000	4070000	5660000	2690000	3370000	4830000	3470000	4660000	2900000	6650000	4880000	3830000	3650000	6110000	4070000	4440000	4280000	2610000	3530000	1950000	2700000	2040000
mag0116	Negative	635	193.086	3.05	-	-	193.2177；441.2458；134.114；175.2979；160.1884；135.2291；459.1829；473.3082；591.376；149.1106	-	-	-	-	2.62692e+07	74.5065	3.55351e+07	83.4219	5300000	1760000	2280000	978000	999000	5720000	2440000	3760000	2700000	3060000	3570000	3500000	3560000	1120000	3060000	1760000	2500000	2710000	1430000	4890000	811000	4410000	3650000	2100000	1420000	2720000	2620000	1890000	2920000	8400000	3360000	4020000	2970000	3200000
mag0117	Negative	931	431	3.26	-	-	771.1805；769.7537；930.7933；432.6867；431.3261；434.4308；310.9318；311.9425；774.2773；595.0791	-	-	-	-	2.84348e+06	63.3913	2.85872e+06	68.8722	5520000	4270000	4220000	3990000	1720000	5550000	3100000	2280000	3390000	2800000	2780000	3410000	3800000	3160000	2240000	5320000	2440000	3310000	4130000	3050000	3150000	2960000	3580000	4230000	2460000	2960000	2960000	2680000	4590000	2370000	3350000	2640000	2180000	3270000
mag0118	Negative	539	201.037	0.73	-	-	343.1984；201.2162；359.1662；217.1983；441.0862；375.1296；457.0599；157.2944；315.2444；423.1109	-	-	-	-	37018.5	83.0498	46660.2	95.2512	64800000	65200000	58800000	60800000	51600000	45600000	61800000	50300000	58500000	60400000	65900000	59700000	49700000	62700000	55700000	74800000	72400000	59000000	42300000	35500000	63300000	52800000	59400000	48900000	64500000	62700000	64300000	55000000	52400000	62800000	63600000	59600000	68500000	48200000
mag0119	Negative	356.1	194	2.26	-	-	194.2178；150.3621；132.4097；208.2552；236.2544；138.4009；122.3479；180.4963；296.2405；162.4112	-	-	-	-	5.66576e+07	18.3533	5.95544e+07	16.7043	2000000	2070000	1640000	2450000	1400000	4040000	1280000	2660000	1450000	1220000	916000	863000	476000	986000	2490000	3100000	2800000	2670000	2700000	906000	1460000	909000	3030000	1440000	2910000	989000	3040000	2310000	2910000	4000000	1510000	2120000	1160000	1260000
mag0120	Negative	130.1	88	0.91	131.069	C4H9N3O2	88.0826；113.2696；86.0078；84.1009；112.248；65.9927；98.0191；128.2067；114.5143；91.6298	Creatine	586	57-00-1	Organic acids	4.23347e+06	48.3577	5.18324e+06	48.1467	3010000	1130000	3720000	4470000	3680000	2510000	3210000	1190000	3310000	4490000	2190000	1720000	4110000	3290000	1660000	3620000	1270000	1270000	4110000	1600000	1980000	2610000	4650000	3210000	4060000	3000000	1810000	937000	2370000	2560000	2080000	5180000	3230000	3460000
mag0121	Negative	239	223	6.75	240.245	C16H32O	223.1351；207.4091；179.372；149.3467；74.9923；224.76；195.4864；225.7414；161.4677；197.3743	Palmitaldehyde	984	629-80-1	Lipids	2.79752e+06	57.0442	5.07066e+06	82.0902	7110000	2350000	2550000	1880000	3360000	1910000	2260000	3730000	4370000	4360000	4510000	2270000	1740000	2520000	2070000	2480000	1400000	3560000	1980000	1570000	1810000	1050000	1780000	1670000	2610000	2260000	2640000	1610000	3370000	2890000	3430000	3360000	2520000	1660000
mag0122	Negative	945	593.085	3.36	-	-	593.2206；351.7095；431.5286；311.8556；353.4952；249.2502；354.5607；333.7592；355.146；473.7567	-	-	-	-	31914.2	120.961	50767.1	131.739	40800	27000	56800	291000	445000	50300	82200	87300	69300	41600	342000	52400	70700	54800	260000	49400	488000	105000	161000	32700	70600	40300	65700	91400	174000	197000	22100	50000	44100	173000	49000	145000	74800	54200
mag0123	Negative	295	277	8.97	296.235	C18H32O3	171.4246；277.4356；233.5204；195.4011；149.4724；125.4205；173.5354；153.4895；275.597；113.2781	9-Hydroxy-10,12-octadecadienoic acid	1927	115185-06-3	Lipids	3.16757e+06	52.6685	3.81954e+06	39.0256	2880000	3820000	2510000	3790000	3610000	4940000	1960000	2980000	2660000	2180000	2930000	3990000	2070000	3580000	4880000	2400000	3000000	4340000	3130000	4000000	2590000	5680000	4360000	3290000	3210000	5300000	3500000	3990000	3980000	2320000	3120000	1700000	2350000	1710000
mag0124	Negative	713.2	311.029	3.87	-	-	311.7317；713.0023；432.4376；431.1406；342.4089；313.7272；341.4695；473.953；324.5335；314.8644	-	-	-	-	411279	76.6791	438091	72.9462	18900000	25500000	20700000	24200000	26700000	23100000	12600000	16100000	21400000	16800000	13100000	25500000	13900000	14300000	24900000	16300000	12600000	15200000	16700000	19800000	13700000	14300000	16700000	26300000	20100000	11200000	12100000	16900000	17500000	10400000	24500000	34000000	28800000	19000000
mag0125	Negative	329.1	229.1	5.91	330.074	C17H14O7	211.7406；229.732；183.7369；171.6613；312.2457；294.1496；231.4099；125.389；193.8043	Di-O-methylquercetin	5280417	61395	Flavonoids	1.2399e+06	80.3787	2.84709e+06	157.744	968000	625000	744000	1760000	1540000	1090000	631000	705000	1110000	701000	1090000	720000	771000	1510000	6680000	841000	887000	1290000	948000	703000	629000	889000	5430000	1290000	1700000	1340000	1290000	2180000	1250000	946000	668000	6720000	512000	715000
mag0126	Negative	131.1	114	0.73	132.053	C4H8N2O3	114.163；72.0572；113.1087；95.1583；70.0905；71.0972；96.0819；73.727；86.1475；72.96	L-Asparagine	6267	70-47-3	Amino acids and derivatives	1.27374e+07	25.7572	1.07185e+07	34.9317	9990000	11300000	12500000	7960000	9920000	7010000	11000000	10300000	13800000	14300000	14000000	12900000	14900000	5100000	6270000	6100000	12300000	6730000	11500000	13200000	11900000	6650000	9130000	11100000	11100000	11300000	12700000	11600000	9390000	10400000	10400000	10900000	13900000	15400000
mag0127	Negative	175	87	0.84	-	-	87.0212；113.1012；84.981；111.1167；89.32；131.1663；115.2；72.0171；147.1633	-	-	-	-	2900.99	53.3662	3088.71	57.2289	2680000	9530000	8720000	9240000	3010000	4180000	7480000	4440000	476000	5720000	4480000	14100000	4840000	8250000	8900000	8330000	4640000	7930000	3200000	202000	8010000	3580000	5760000	5050000	8340000	3450000	3650000	7100000	3690000	10900000	11400000	8610000	8370000	5660000
mag0128	Negative	293	275	8.4	294.219	C18H30O3	195.8199；292.6388；276.1386；205.7555；232.0605；223.8629；179.8658；177.7917；266.2299；277.8449	9-HOTrE	10447175	-	Lipids	9.62385e+06	54.5111	9.66101e+06	55.3274	9570000	16200000	8550000	12500000	7910000	20100000	9670000	17700000	7090000	8570000	10000000	17300000	11000000	15400000	8950000	10800000	8900000	12000000	5960000	7790000	5310000	18600000	12100000	7360000	8170000	20200000	8340000	6160000	17700000	5520000	12700000	1730000	11100000	5140000
mag0129	Negative	295	277.3	8.94	296.235	C18H32O3	278.2776；195.6905；171.6862；277.5209；179.6538；233.8735；197.2562；173.0895；199.4285	9,10-EODE	5283018	65167-83-1	Lipids	3.18905e+06	54.9155	3.81225e+06	39.6699	2810000	3970000	2540000	3840000	3660000	4950000	2040000	3060000	2520000	2130000	2860000	4010000	2130000	3650000	4910000	2380000	3040000	4560000	3020000	4260000	2470000	5750000	4400000	3290000	3170000	5370000	3650000	3820000	3880000	2300000	3190000	1740000	2240000	1680000
mag0130	Negative	337.1	175.1	2.68	-	-	249.6522；336.7169；113.1131；87.0605；231.7526；267.8385；320.0701；175.4789；114.4662	-	-	-	-	165583	28.2146	173598	24.1875	1650000	1190000	1770000	7890000	6580000	1870000	3160000	8330000	1640000	1510000	1270000	1290000	1400000	8930000	3080000	11100000	9160000	3030000	10300000	9340000	4990000	3830000	7600000	3320000	7650000	2160000	3440000	12400000	5510000	5510000	3510000	4460000	4450000	1550000
mag0131	Negative	380.2	146.066	2.17	-	-	362.4738；146.3987；308.5772；290.4005；128.3237；218.3628；336.7366；129.4479；121.2717	-	-	-	-	105033	273.411	114033	207.636	2850000	1720000	1920000	2340000	1090000	2210000	1930000	1560000	1610000	1840000	1520000	1400000	1790000	748000	1870000	1670000	2420000	1560000	1280000	1190000	1520000	1310000	1770000	1680000	1730000	1580000	1830000	1710000	2340000	1380000	1520000	1500000	1170000	1820000
mag0132	Negative	331.2	167.992	2.14	-	-	153.3164；168.3522；169.3562；125.3577；313.4244；167.25；154.5361；139.4197；150.3788	-	-	-	-	1.32531e+06	25.9606	1.23492e+06	29.8615	1850000	2650000	1750000	2140000	1550000	2790000	2300000	3430000	1100000	2320000	969000	2250000	1240000	955000	1980000	3280000	2770000	2150000	2410000	1420000	3010000	1210000	2660000	1390000	1790000	1780000	2870000	3180000	3620000	2740000	2140000	1410000	727000	1710000
mag0133	Negative	161	99	1.4	162.053	C6H10O5	143.1773；117.2331；115.2041；71.027；99.1101；119.3059；123.357；146.1413；58.9973；113.3289	3-Hydroxy-3-methylpentane-1,5-dioic acid	1662	503-49-1	Amino acids and derivatives	4.54609e+06	41.6091	4.49867e+06	40.675	3480000	2660000	4110000	3340000	4740000	1600000	3520000	2460000	8320000	5510000	5720000	2690000	7390000	4570000	1380000	3030000	3210000	2790000	3790000	3490000	5420000	5360000	3090000	4510000	3610000	4800000	2800000	2400000	2920000	4090000	2590000	3180000	6110000	7750000
mag0134	Negative	284	180	1.74	-	-	266.3437；180.6686；198.6733；224.6357；206.6448；113.2428；242.6392；151.4818；127.4459；152.643	-	-	-	-	1.94568e+06	36.5667	2.26431e+06	32.9328	6800000	11400000	9910000	8620000	11300000	12400000	12500000	8270000	12600000	11000000	9280000	1990000	19000000	15800000	9670000	7550000	11800000	11900000	14600000	21600000	14700000	13700000	7720000	13000000	8480000	8960000	13400000	7100000	13200000	15900000	5580000	11100000	9310000	20000000
mag0137	Negative	530	192.972	2.15	-	-	193.2295；194.2486；134.3613；149.3844；135.325；150.3903；178.3207；356.4598；179.3839；173.387	-	-	-	-	656692	180.282	989050	161.966	3490000	1180000	2240000	1760000	1140000	1670000	2320000	2600000	1130000	1580000	1080000	3320000	1160000	2730000	2280000	6130000	917000	1540000	2930000	782000	1570000	783000	3400000	1030000	4000000	1090000	1180000	1990000	2630000	2140000	2250000	1770000	1480000	1290000
mag0138	Negative	534	96.847	1.28	-	-	97.0185；497.9943；516.2297；474.2073；490.1229；418；312.5759；436.1386；342.1846；373.1146	-	-	-	-	1.0545e+09	10.992	1.05797e+09	10.4952	1360000	943000	596000	662000	114000	964000	273000	1800000	1500000	766000	270000	1050000	159000	79100	855000	385000	2720000	627000	568000	1880000	440000	1040000	1250000	204000	1030000	637000	595000	941000	813000	1490000	995000	748000	83400	269000
mag0139	Negative	607	299	4.09	-	-	299.1447；575.4359；513.4904；284.277；557.4734；531.4144；307.2647；303.2369；589.5207；574.3263	-	-	-	-	149714	35.1437	136127	35.8189	6000000	9280000	6220000	3100000	3030000	7870000	4910000	4340000	3010000	4890000	4580000	10200000	3270000	10700000	2020000	5300000	2360000	1090000	4540000	2900000	2570000	3140000	7280000	3470000	3030000	2790000	2530000	5460000	2890000	3450000	2860000	2390000	3430000	3680000
mag0140	Negative	489	58.8056	3.87	-	-	429.3263；471.2714；59.0257；309.0944；369.2245；327.2664；341.256；311.3177；399.1366；189.32	-	-	-	-	281144	43.5216	310852	42.6287	4850000	7320000	3460000	1600000	976000	3810000	4550000	2040000	3670000	3080000	3210000	2140000	3750000	1610000	519000	4110000	137000	974000	2810000	675000	4030000	1040000	2650000	2690000	1540000	1440000	1270000	387000	1780000	441000	1450000	534000	603000	2730000
mag0141	Negative	356	194	2.27	-	-	194.2517；150.3627；132.4025；208.2212；236.2565；138.4159；122.3563；133.3958；195.7478；180.4236	-	-	-	-	31105.7	61.3057	31584.8	62.0309	1800000	2110000	1800000	2430000	1260000	3670000	1270000	2510000	1310000	1230000	852000	829000	453000	995000	2140000	3400000	2570000	2400000	2370000	758000	1410000	845000	3280000	1330000	2510000	876000	2910000	2350000	2710000	3810000	1450000	2020000	957000	1200000
mag0143	Negative	353.1	191.1	2.46	354.095	C16H18O9	191.2132；179.3359；135.3696；335.2248；173.4025；231.2366；161.3765；133.3439；137.32；134.28	1-O-Caffeoyl quinic acid	10155076	1241-87-8	Phenolic acids	4.01201e+06	80.8524	3.67736e+06	85.8373	2230000	1790000	4070000	11400000	713000	606000	2630000	5520000	3890000	1800000	1800000	3840000	4340000	2490000	2080000	6310000	1450000	3020000	3070000	8060000	3400000	2540000	10400000	1250000	5200000	3490000	3330000	1710000	1970000	5720000	1360000	2240000	8860000	711000
mag0144	Negative	329	314	5.74	330.074	C17H14O7	314.6011；299.5637；229.7126；211.697；311.8613；271.6282；171.6367；286.649；316.3007；293.7697	Tricin	5281702	520-32-1	Flavonoids	5.98447e+06	36.4096	5.90282e+06	35.6298	5440000	5060000	4270000	4700000	5560000	9130000	9470000	11400000	3750000	5840000	4700000	9930000	5160000	7830000	4470000	6610000	4290000	5370000	5120000	3800000	5550000	7700000	10500000	4800000	5430000	4880000	3730000	7610000	4330000	7270000	3590000	4770000	6400000	3460000
mag0145	Negative	564	354.185	3.4	-	-	384.5326；355.0668；444.8791；474.893；354.145；504.936；414.9536；443.8263；546.795	-	-	-	-	155054	91.7821	146699	75.3727	2760000	4430000	3820000	4080000	4550000	9600000	2950000	5880000	2630000	3350000	2010000	3180000	1580000	1820000	3210000	4100000	2380000	3220000	3840000	3660000	2540000	3280000	6640000	3420000	3700000	4780000	2430000	3460000	3260000	20400000	4870000	2760000	4070000	1000000
mag0146	Negative	384	160.063	2.88	-	-	160.1	-	-	-	-	182092	87.2159	207386	90.3646	85400	51400	57900	283000	36100	219000	52000	154000	128000	26300	67500	108000	221000	1050	114000	140000	367000	1550000	214000	523000	19000	90900	436000	74400	164000	488000	129000	158000	108000	313000	321000	275000	485000	90900
mag0148	Negative	305	290.15	2.79	-	-	290.2	-	-	-	-	1.50452e+06	120.864	7.33781e+06	40.329	208000	401000	416000	250000	504000	591000	163000	142000	269000	316000	423000	78800	189000	458000	275000	202000	640000	513000	543000	764000	344000	852000	178000	313000	422000	302000	563000	213000	322000	286000	315000	6980000	129000	266000
mag0149	Negative	579	267.087	2.31	-	-	424.2108；267.3011；538.3835；450.1747；563.1684；252.3983；382.0779；426.1004；432.9687；407.0459	-	-	-	-	149120	57.29	138159	54.3248	12800000	19500000	25400000	51400000	29600000	6290000	9720000	5940000	39000000	15400000	20300000	6450000	8910000	29300000	44800000	26700000	42400000	37800000	31200000	39700000	14500000	52400000	10100000	35500000	34100000	14900000	38900000	42800000	29100000	14400000	22800000	15700000	23700000	21100000
mag0150	Negative	392	116.947	1.4	-	-	116.9	-	-	-	-	287514	54.7309	243432	58.1832	2940000	3480000	3140000	2560000	1750000	3470000	1780000	4020000	3480000	2660000	1680000	1050000	2010000	2240000	2440000	2210000	3790000	3610000	2370000	4030000	1860000	4020000	2430000	2070000	2960000	2350000	3120000	2040000	2230000	2140000	5140000	2920000	1810000	1660000
mag0151	Negative	341	119	0.76	342.116	C12H22O11	113.1774；179.2892；143.2207；131.2736；119.2597；125.2244；161.2753；71.0562；115.2917；240.1747	Sucrose	5988	57-50-1	Saccharides and Alcohols	379199	108.369	581821	101.285	296000	86600	156000	188000	367000	185000	151000	359000	173000	239000	390000	601000	125000	296000	471000	616000	296000	382000	407000	148000	359000	254000	526000	304000	1110000	352000	224000	184000	500000	360000	105000	135000	243000	345000
mag0152	Negative	453.1	111	0.82	-	-	352.0289；111.0836；147.1029；415.1823；251.1696；163.0623；367.914；133.03；79.05	-	-	-	-	6.71764e+06	68.7747	4.35147e+06	68.9091	1270000	526000	461000	839000	417000	698000	486000	1590000	646000	1370000	1350000	5410000	545000	1350000	1550000	3080000	2360000	966000	922000	303000	1390000	1270000	1070000	673000	2010000	1250000	449000	1270000	2360000	978000	834000	106000	170000	855000
mag0153	Negative	292	119.97	2.23	-	-	120.2179；119.179；136.1982；135.2057；173.1701；250.3093；122.1566；123.1718；124.792；190.1693	-	-	-	-	1.83273e+06	73.3612	2.30551e+06	67.3481	710000	1110000	3380000	381000	639000	1880000	1000000	594000	1160000	571000	855000	173000	410000	425000	313000	1110000	588000	850000	1830000	603000	1370000	425000	968000	476000	380000	1440000	762000	535000	3230000	347000	306000	705000	430000	1920000
mag0154	Negative	666	606.232	4	-	-	635.4534；608.1163；575.5178；649.1334；617.7897；606.8591；634.5883；478.9641；510.545	-	-	-	-	48589.8	26.6554	60504.8	27.0353	4890000	4320000	6800000	624000	2890000	5880000	12900000	2270000	11100000	6350000	7780000	1620000	12500000	947000	1110000	4100000	890000	1770000	3880000	3120000	6230000	710000	1390000	1800000	1660000	5970000	5650000	1370000	8960000	1220000	167000	498000	837000	7050000
mag0155	Negative	873	322.857	2.9	-	-	322.9	-	-	-	-	999147	312.727	1.01842e+06	361.859	5100	15100	9580	12900	16000	17500	2020	9830	9880	6300	11100	12300	16700	15500	12300	14900	15000	13900	5140	7150	10200	6620	13300	16400	11600	22600	18300	6820	17700	17300	10200	4440	12100	6840
mag0156	Negative	292	190.969	0.75	-	-	191.255；111.1774；149.1514；173.377；109.2269；232.2325；127.2107；176.2232；145.1432；242.2129	-	-	-	-	88001.9	48.6684	95238	50.6879	446000	66900	106000	373000	329000	226000	215000	176000	86400	159000	252000	46600	49700	348000	445000	485000	333000	729000	76000	76800	263000	819000	1890000	163000	445000	543000	117000	2360000	292000	327000	405000	42900	181000	42900
mag0157	Negative	183.1	95.0058	1.89	-	-	139.2887；125.1566；137.1672；153.2151；121.2583；111.2272；109.2071；96.9956；113.0844；168.2215	-	-	-	-	171042	44.8337	183664	38.8265	774000	643000	371000	393000	874000	458000	124000	619000	1940000	477000	121000	237000	43300	113000	926000	240000	835000	936000	289000	954000	110000	1260000	436000	402000	1120000	781000	361000	829000	589000	952000	601000	120000	463000	4040
mag0158	Negative	579.1	267.2	2.23	580.312	C29H40N8O5	424.0061；267.3045；252.352；382.0415；450.1111；563.1086；538.0022；346.0924；426.0497；433.0628	Hordatine B	72193633	10502-21-3	Alkaloids	2.74165e+07	58.3466	3.08086e+07	59.9426	15900000	28800000	30100000	74700000	35600000	9660000	11300000	7310000	48600000	21500000	20100000	7530000	12500000	30900000	52700000	34800000	59400000	48300000	43300000	52800000	16900000	66100000	12400000	45200000	45600000	20300000	47700000	54600000	41400000	17400000	29800000	24100000	29400000	26600000
mag0159	Negative	180.1	119.3	1.16	181.074	C9H11NO3	163.1895；119.2296；93.0893；107.2816；136.2501；135.3095；134.3654；72.0078；121.1267；122.0944	L-(-)-Tyrosine	6057	60-18-4	Amino acids and derivatives	1.06002e+06	55.6333	861403	63.5821	303000	970000	444000	366000	542000	469000	891000	819000	1260000	609000	813000	1600000	1470000	341000	461000	456000	1080000	565000	826000	993000	735000	324000	339000	358000	583000	518000	1060000	907000	566000	456000	414000	419000	585000	653000
mag0160	Negative	637	329	4.13	-	-	329.3386；314.4567；457.4283；619.387；605.352；577.4444；593.3136；545.4069；487.4242；371.4026	-	-	-	-	402014	102.102	456469	122.133	2670000	3460000	2600000	1400000	1540000	5040000	4050000	2040000	2380000	2680000	2770000	3210000	1720000	2340000	1170000	3030000	1280000	801000	2080000	1370000	1420000	2530000	2390000	1320000	1630000	822000	750000	3030000	2710000	4460000	809000	1250000	1360000	2360000
mag0162	Negative	195.2	74.9	0.73	196.058	C6H12O7	105.171；129.2184；75.0691；111.1716；87.1067；147.2009；177.2171；71.0594；73.0776；83.0621	Gluconic acid	10690	526-95-4	Saccharides and Alcohols	2.95843e+06	37.822	3.66251e+06	50.7001	3800000	3660000	2680000	2360000	1890000	1430000	2380000	900000	2590000	3340000	3830000	4300000	2070000	2540000	3210000	4210000	3370000	2810000	2120000	1400000	2690000	2740000	2140000	1650000	3360000	3080000	2320000	2070000	3480000	2710000	2380000	2830000	1970000	1800000
mag0163	Negative	529	134.332	2.3	-	-	193.2859；528.734；356.1082；134.4251；149.4831；178.6105；135.468；173.5924；195.8412；150.5864	-	-	-	-	19315.1	212.77	345319	133.358	3930000	1990000	2520000	1590000	1600000	2170000	3330000	3500000	3390000	2760000	2660000	3880000	3260000	3580000	1900000	4030000	2210000	1700000	3070000	3070000	2100000	1730000	4000000	2050000	4010000	1530000	1320000	2510000	3130000	2410000	1970000	1650000	2320000	2280000
mag0164	Negative	328.1	134.2	1.63	329.053	C10H12N5O6P	134.2198；107.16；136.2267；194.2536；309.9709；208.1977；268.249；192.3424；138.1729；133.1388	Cyclic AMP	6076	60-92-4	Nucleotides and derivatives	2.23984e+06	51.4018	3.03588e+06	198.059	3060000	2120000	2080000	2950000	2470000	2010000	1350000	1260000	1130000	2330000	1930000	1710000	1810000	2520000	6010000	2200000	1590000	3940000	3050000	1180000	2370000	2000000	6140000	2730000	3330000	2490000	3100000	2460000	2750000	4050000	1940000	3570000	1500000	1960000
mag0165	Negative	360	248.993	2.19	-	-	249.2349；113.1617；110.2663；180.2443；231.264；128.2639；130.2791；298.3039；136.3092；109.1606	-	-	-	-	23428	146.592	22621	119.925	10200000	4640000	8340000	3160000	1390000	6720000	3400000	10100000	17500000	4090000	2150000	2210000	3410000	2480000	2880000	3560000	6340000	4900000	5650000	7490000	2270000	6210000	2820000	3390000	6390000	2640000	4970000	1950000	3060000	11900000	4320000	9260000	1560000	3880000
mag0166	Negative	372.1	164	2.93	-	-	164	-	-	-	-	2.65309e+06	25.5314	2.91949e+06	25.4636	4080000	3650000	1450000	1300000	348000	4930000	2390000	1810000	2840000	2710000	2350000	1290000	3070000	3400000	2600000	1670000	1710000	1510000	1060000	4530000	2900000	4640000	2710000	2210000	2860000	2010000	2220000	1470000	4180000	2290000	714000	2150000	1190000	2950000
mag0167	Negative	467	304.991	3.03	-	-	387.1；305.2435；354.104；407.1952；347.1551；211.1971；117.0508；193.2471；258.7839；134.2539	-	-	-	-	155670	48.6193	201673	61.5173	346000	425000	333000	569000	450000	344000	534000	465000	290000	458000	603000	361000	529000	697000	505000	842000	530000	505000	688000	461000	664000	723000	815000	655000	643000	470000	781000	711000	655000	638000	556000	634000	650000	546000
mag0168	Negative	311	149	2.1	-	-	149.3131；113.2833；161.3406；131.3647；191.3469；151.3169；251.4046；119.2724；159.2967；125.3982	-	-	-	-	1.24414e+06	17.4473	1.34984e+06	17.0308	3720000	3320000	3580000	4030000	3140000	2540000	3690000	3510000	3170000	3900000	3180000	2870000	4060000	2590000	4320000	3540000	4930000	4490000	4400000	3360000	5200000	2240000	3830000	3990000	5030000	3310000	4110000	3850000	4340000	4900000	4250000	6550000	3940000	3050000
mag0169	Negative	306	143	1.15	-	-	128.1794；143.2486；179.1932；112.1875；111.1713；167.2596；135.2234；160.2059；254.2621	-	-	-	-	238889	28.3867	229735	28.2639	2890000	2840000	4280000	2560000	1390000	2420000	2310000	1520000	3960000	4230000	2750000	1260000	5340000	1310000	1070000	1950000	2940000	1710000	8520000	4150000	3600000	991000	1080000	1070000	2260000	1450000	3610000	584000	2850000	1890000	2180000	2970000	1230000	5670000
mag0170	Negative	961	593	3.25	-	-	799.9283；432.1328；462.0677；594.1262；431.04；312.0401；341.8947；446.0405；311.0698	-	-	-	-	327635	53.9978	371876	53.3484	620000	558000	436000	449000	440000	961000	644000	583000	715000	433000	460000	663000	646000	368000	422000	537000	432000	500000	531000	524000	336000	533000	967000	496000	444000	681000	475000	660000	854000	476000	394000	268000	298000	674000
mag0171	Negative	311.1	149.1	2.1	312.048	C13H12O9	149.3172；161.4532；113.3134；131.2961；191.4067；151.3805；143.3868；251.4109；119.3945；176.3821	Caftaric acid	6440397	67879-58-7	Phenolic acids	2.74917e+06	32.7628	2.83164e+06	30.7191	3100000	2870000	3080000	3380000	2690000	2290000	3320000	3000000	2660000	3180000	2610000	2380000	3330000	2090000	3660000	3050000	4500000	3870000	3630000	2760000	4530000	1720000	3030000	3690000	4340000	2650000	3720000	3420000	3730000	4300000	3690000	6250000	3260000	2360000
mag0172	Negative	138	107.937	4.98	-	-	108.128；110.1025；123.22；111.1657；121.1418；94.0035；120.0747；112.12；106.9886；79.8985	-	-	-	-	136512	81.1779	153629	58.7668	72600	62200	68000	134000	102000	73600	59400	54500	69100	48500	76100	47700	74300	71400	119000	41000	73000	78300	70900	88800	52800	82300	104000	92100	58000	92300	102000	107000	55600	81700	45300	101000	45300	45100
mag0173	Negative	561	136.979	1.96	-	-	137.1522；396.2501；138.1886；543.1584；358.5015；517.1718；501.0993；524.9856；379.2136；499.1635	-	-	-	-	323012	190.242	3.53026e+06	123.554	828000	853000	511000	214000	77900	660000	326000	1230000	736000	450000	182000	192000	105000	449000	131000	527000	1400000	1270000	350000	329000	400000	1400000	1530000	110000	551000	971000	982000	148000	174000	1810000	257000	197000	40200	188000
mag0174	Negative	133	115.1	0.85	-	-	71.0057；115.1311；73.02；89.1747；74.8456；74.0955；117.0408；87.1679；76.9411；120.432	-	-	-	-	8.01628e+06	27.7422	8.88291e+06	26.1363	8740000	4890000	4240000	5620000	3690000	6730000	6060000	5580000	5610000	6200000	6870000	9540000	3070000	3870000	6570000	6850000	7330000	4140000	4540000	3650000	6000000	5690000	5640000	5490000	4640000	4570000	4650000	5020000	7780000	5210000	6810000	5270000	4570000	3500000
mag0175	Negative	359	277.134	10.6	-	-	277.3491；233.526；159.1239；117.0869；341.1135；299.8544；315.2688；279.1869；200.088；219.4565	-	-	-	-	108811	44.8913	130512	43.4899	8160000	10400000	6720000	8530000	6740000	12700000	7570000	11100000	6670000	8330000	8100000	16700000	10800000	11700000	6290000	8740000	9000000	10100000	6010000	5570000	6660000	13000000	5660000	6430000	7050000	16000000	6860000	4880000	12400000	5750000	8140000	4160000	7050000	7430000
mag0176	Negative	353.1	191.01	2.45	354.095	C16H18O9	191.2672；179.4094；135.4114；335.2615；173.4927；136.3648；137.3288；161.4144；133.3976；231.2099	Chlorogenic acid (3-O-Caffeoylquinic acid)	1794427	327-97-9	Phenolic acids	4.00367e+06	81.4274	3.67983e+06	85.5903	2290000	1860000	3960000	11400000	684000	657000	2740000	5520000	3890000	1840000	1890000	3860000	4550000	2350000	2160000	6560000	1430000	3070000	2980000	8150000	3420000	2560000	10500000	1300000	5150000	3430000	3330000	1700000	1950000	5940000	1370000	2200000	8830000	714000
mag0177	Negative	259	97	0.78	260.03	C6H13O9P	103.8444；215.2585；78.9459；135.225；143.156；187.2771；97.0376；196.0739；197.2133；199.1267	D-Fructose 6-phosphate-disodium salt	22812950	26177-86-6	Saccharides and Alcohols	1.1085e+06	33.5489	1.02091e+06	32.7646	1350000	885000	918000	906000	757000	859000	1200000	893000	725000	1150000	1270000	1460000	815000	1340000	1650000	1240000	1420000	1400000	529000	843000	1640000	1030000	834000	1380000	1560000	1430000	1440000	665000	818000	1050000	1140000	1180000	871000	521000
mag0178	Negative	390	128.924	2.94	-	-	128.9	-	-	-	-	397731	41.0057	366486	39.5825	38000	33800	43100	31100	30800	28800	25000	42100	35500	34600	8980	24600	20100	45400	35400	29700	32700	49300	36600	63300	18400	31000	42100	28200	35900	41400	29800	13300	39700	42900	54500	39100	12600	19300
mag0179	Negative	425	113.027	2.89	-	-	113.2289；207.3533；407.482；192.3423；175.3088；365.541；161.377；249.3363；381.66；363.4026	-	-	-	-	29303.6	52.012	31270	43.5884	2570000	1620000	2920000	8110000	18500000	1580000	1150000	3110000	4920000	911000	2780000	255000	371000	10000000	12900000	13000000	9790000	808000	12600000	6750000	1300000	261000	1540000	846000	9400000	1090000	729000	5520000	13800000	1080000	13000000	2750000	7730000	543000
mag0180	Negative	311	149.155	2.15	-	-	149.3196；161.3424；113.2848；131.2816；191.3471；151.3525；251.3359；119.3555；153.2979；263.3839	-	-	-	-	2.76622e+06	35.5427	2.87386e+06	36.1465	3690000	3500000	3860000	4130000	3600000	2750000	3830000	3560000	3210000	4020000	3150000	2910000	4020000	2770000	4370000	3590000	5180000	4500000	4530000	3490000	5480000	2110000	4010000	4600000	5110000	3330000	4310000	4110000	4290000	5100000	4640000	6540000	3790000	3000000
mag0182	Negative	118	74	1.32	119.022	C3H5NO4	74.0284；101.0343；73.0491；100.0697；75.76；77.021；103.3986；106.4543；86.12；78.3388	Aminomalonic acid	100714	1068-84-4	Organic acids	2.36517e+06	21.0102	3.12128e+06	21.3696	2480000	2470000	3390000	3310000	3370000	2750000	2540000	2280000	2040000	2300000	2860000	1710000	2190000	3000000	3520000	2260000	1930000	2270000	2570000	1860000	2940000	3010000	2580000	2650000	2320000	2360000	2440000	2480000	2270000	1780000	3740000	2160000	4000000	2530000
mag0183	Negative	781.4	737.299	4.44	-	-	737.449；431.3483；739.1031；619.5107；721.69；719.5693；763.5042；749.4891；311.3421；689.5369	-	-	-	-	2.86014e+06	61.375	2.74382e+06	65.6789	874000	496000	419000	304000	212000	514000	751000	298000	777000	628000	641000	487000	520000	288000	449000	701000	425000	326000	753000	554000	487000	340000	897000	414000	454000	564000	460000	469000	678000	715000	198000	383000	335000	623000
mag0184	Negative	372.1	164	2.93	-	-	164	-	-	-	-	1.26534e+07	20.0949	1.40897e+07	19.0718	4710000	3930000	1640000	1520000	401000	5630000	3070000	1920000	3060000	3270000	2440000	1530000	3440000	4150000	3050000	1890000	1990000	1780000	1260000	5100000	3360000	5870000	3490000	2550000	3340000	2480000	2800000	1740000	4630000	2750000	847000	2560000	1380000	3480000
mag0186	Negative	581	282.161	8.91	-	-	507.3772；282.3842；506.38；281.3512；345.3551；254.6429；397.44；489.0983；501.0974；179.1459	-	-	-	-	151515	123.851	156050	124.92	109000	201000	176000	174000	149000	143000	105000	160000	75400	394000	332000	254000	88400	433000	158000	113000	372000	625000	132000	102000	332000	656000	135000	157000	148000	832000	52700	82600	160000	207000	98100	43400	76800	151000
mag0187	Negative	495.1	329	5.61	496.137	C26H24O10	329.1021；329.8474；314.712；135.4068；447.2398；107.293；299.4561；165.4812；316.3088；331.3052	Tricin 4'-O-syringyl alcohol	-	-	Flavonoids	4.09326e+06	34.0832	4.01223e+06	37.7558	3640000	4770000	3570000	3310000	4660000	4540000	3650000	9900000	3100000	4060000	1760000	5350000	4800000	7340000	2710000	5440000	2830000	3860000	5270000	3250000	3300000	5660000	6050000	5520000	4870000	4710000	3190000	4400000	3880000	6130000	3620000	7040000	5090000	3210000
mag0188	Negative	758	431.033	3.76	-	-	431.3022；311.7542；341.8265；313.4109；740.5084；473.4351；323.7215；353.9807；314.4486；413.76	-	-	-	-	1.28207e+07	66.2137	1.58984e+07	58.3962	4140000	3170000	3480000	2770000	3440000	3660000	3310000	2210000	4530000	3460000	2270000	2360000	3450000	3280000	4030000	2790000	2920000	2610000	3100000	3150000	2770000	3210000	2780000	4980000	2480000	2140000	4860000	2800000	2760000	3070000	2680000	3860000	2770000	3480000
mag0189	Negative	447.1	285	3.88	448.101	C21H20O11	285.3781；357.7818；327.7781；287.1403；288.1525；297.4752；339.7946；289.6647；175.6774；299.4006	Kaempferol 3-O-glucoside (Astragalin)	5282102	480-10-4	Flavonoids	2.19839e+07	43.5215	2.22858e+07	41.0079	42900000	33100000	24000000	32500000	15500000	13000000	20100000	13400000	14200000	14400000	19500000	37800000	11900000	7160000	16800000	29400000	16500000	22500000	15100000	10900000	20900000	16000000	49000000	24200000	26300000	30800000	28300000	33300000	30200000	18800000	19400000	13200000	22200000	17600000
mag0191	Negative	478	281.203	8.35	-	-	281.3883；280.3918；279.4268；196.345；153.363；198.4；242.386；253.459；197.4103；214.4187	-	-	-	-	2.07616e+07	75.0465	3.71819e+07	87.4507	565000	1130000	590000	852000	777000	981000	481000	812000	527000	850000	968000	1680000	827000	922000	598000	614000	996000	1230000	519000	450000	593000	1580000	469000	880000	627000	2130000	452000	499000	816000	564000	587000	419000	676000	661000
mag0192	Negative	576	516.158	8.99	-	-	280.4288；279.3245；516.4189；253.7022；558.4371；502.3091；295.4183；532.5621；324.0913；342.4583	-	-	-	-	4.38616e+06	77.152	5.05189e+06	77.7471	53600	61500	29600	105000	40300	55000	20600	33800	43500	71500	95000	75500	29600	109000	42600	44900	78900	121000	20700	31600	52600	325000	56700	54200	64200	97400	22600	29600	71800	54400	35000	23200	17300	35600
mag0195	Negative	581	507.161	9.11	-	-	507.4204；506.3748；282.42；281.4343；348.58；421.159；490.2693；563.238；294.9857；397.3391	-	-	-	-	93320.9	41.8633	99214.7	41.4602	28100	47400	19900	47800	42400	49300	24900	47500	15300	73000	97700	76500	23500	121000	87900	39500	71400	153000	35400	48800	95600	152000	42300	74200	58400	256000	29500	32600	42500	60200	33500	13300	16500	25900
mag0196	Negative	121	92	3.71	122.037	C7H6O2	92.1456；93.1424；95.1056；108.2432；91.0596；79.0714；65.0035；96.2025；114.2185；66.04	4-Hydroxybenzaldehyde	126	123-08-0	Phenolic acids	3.3519e+06	25.6516	4.13724e+06	28.4809	2820000	3180000	3100000	3790000	3430000	4260000	3530000	3280000	3260000	3700000	3080000	2830000	2800000	5420000	3120000	3230000	3200000	3210000	3210000	5700000	3740000	3940000	3820000	3050000	3180000	2850000	5820000	3460000	3810000	2720000	4180000	2000000	3350000	3460000
mag0197	Negative	428	152.994	1.55	-	-	153	-	-	-	-	28586.1	63.1183	28216.3	67.1785	64400	7260	39800	37600	39100	16500	32800	118000	46000	28000	32300	6890	26700	5100	18700	12400	75800	10900	41200	84000	16200	51500	22500	41200	61900	28700	4470	13100	54000	88700	67200	55900	34500	12600
mag0198	Negative	549	393.48	2.43	-	-	237.5507；394.5441；548.761；393.4934；396.2145；352.6714；508.6337；533.6777；420.5757；377.4152	-	-	-	-	27508.5	90.4096	39926.3	82.8001	12800000	24700000	17900000	49300000	49200000	42100000	9590000	6730000	27500000	15600000	13900000	6560000	14700000	36900000	56300000	14900000	29600000	46900000	19100000	50900000	11400000	92000000	14100000	53700000	30700000	25500000	44200000	25200000	67100000	11800000	34600000	12100000	18000000	17900000
mag0199	Negative	382	158.047	2.94	-	-	158	-	-	-	-	56941	94.8398	40303.4	77.0771	1020000	1150000	422000	4580000	2510000	1250000	447000	2310000	447000	598000	597000	410000	890000	3620000	3070000	2660000	4300000	3950000	3040000	2210000	3290000	4090000	3370000	5150000	3850000	4840000	2620000	2830000	1210000	2200000	2730000	2150000	2690000	515000
mag0200	Negative	353	191	2.45	354.095	C16H18O9	191.2527；179.4586；135.4254；335.2236；136.4233；173.4701；137.2553；133.4532；161.4711；138.3396	Neochlorogenic acid (5-O-Caffeoylquinic acid)	5280633	906-33-2	Phenolic acids	4.4805e+06	81.0547	4.21206e+06	84.6489	2430000	2070000	4450000	12800000	822000	739000	3100000	6390000	4680000	1900000	1910000	4580000	4990000	2900000	2360000	7240000	1640000	3560000	3230000	8670000	3860000	2710000	11100000	1490000	6030000	3940000	3530000	1930000	2290000	6730000	1550000	2390000	10600000	804000
mag0201	Negative	175.1	115	2.79	176.068	C7H12O5	131.3； 85.1； 115.2； 157.2； 73.1	2-Isopropylmalate	5280523	49601-06-1	Organic acids	152583	89.5938	91351	62.1131	128000	75200	79100	41800	43500	30800	99300	72800	238000	160000	349000	76900	129000	109000	93500	60400	62700	71400	46100	196000	123000	319000	69300	239000	181000	227000	125000	90700	40500	82800	65500	34000	114000	81000
mag0202	Negative	382	158.075	2.95	-	-	158.1	-	-	-	-	324446	142.373	385324	170.597	827000	1160000	408000	4130000	2340000	1140000	440000	1890000	312000	626000	541000	363000	688000	3330000	2610000	2370000	3840000	3790000	3180000	2030000	2620000	3410000	3340000	5580000	3310000	4220000	2420000	2320000	1260000	2070000	2410000	2090000	2100000	448000
mag0203	Negative	283.1	150	1.48	-	-	151.2008；195.1234；123.1782；134.2681；150.2668；133.2122；125.1505；116.1106；157.1657；167.1769	-	-	-	-	2.351e+06	18.3182	3.60111e+06	25.5697	657000	462000	428000	793000	1680000	723000	347000	688000	1890000	577000	773000	781000	451000	1030000	1620000	910000	458000	899000	1580000	1430000	439000	1360000	1570000	1680000	1050000	904000	1010000	1670000	425000	1190000	694000	1560000	1240000	503000
mag0204	Negative	316	153.034	2.66	-	-	153	-	-	-	-	4.72432e+07	77.5402	4.79743e+07	75.8145	533000	445000	283000	365000	224000	341000	652000	852000	807000	309000	323000	744000	465000	349000	258000	521000	584000	299000	457000	490000	595000	336000	780000	370000	425000	559000	261000	428000	433000	329000	293000	173000	298000	550000
mag0205	Negative	638.3	476.236	7.94	-	-	476.4071；279.3051；518.4429；620.5267；548.5348；306.0477；433.3415；578.6934；546.3383；602.2981	-	-	-	-	20140.9	18.6269	23161.9	21.0063	17200	8900	3370	4980	46500	216000	13600	3180	12400	21100	15400	281000	54800	12200	24500	5770	15200	124000	4750	4160	10600	130000	5380	18100	4680	36800	5530	8580	8960	5220	2750	479	3790	3330
mag0207	Negative	593.2	503.3	2.7	-	-	473.5722；311.6346；503.5735；341.7294；431.5746；575.5078；353.4852；533.5128；343.971；423.693	-	-	-	-	62187.4	230.08	76238.9	212.313	450000	318000	281000	276000	224000	454000	375000	195000	197000	336000	244000	357000	431000	399000	280000	418000	88600	388000	185000	182000	421000	277000	543000	360000	219000	360000	364000	282000	347000	319000	176000	197000	216000	502000
mag0209	Negative	932	770.526	3.28	-	-	771.0265；432.6614；431.4133；312.1746；311.1234；594.3351；446.9292；313.4239；435.2823；474.3704	-	-	-	-	73268.5	67.2852	84750.1	83.2927	4750000	3690000	3530000	3560000	1600000	5230000	2630000	1980000	2950000	2790000	2610000	3450000	3880000	2690000	1870000	5130000	2430000	2480000	3940000	2930000	2510000	3230000	3220000	3930000	2120000	2670000	2670000	2410000	4770000	2380000	3070000	2420000	1640000	3600000
mag0210	Negative	638.3	476.229	7.96	-	-	476.3845；279.36；620.4692；594.65；518.8748；152.9713；422.0486；629.3713；578.3066；376.43	-	-	-	-	3.16653e+06	27.9108	3.34647e+06	28.8663	12200	7470	2750	11700	32000	205000	9320	7050	8270	20400	18700	277000	22800	10600	57500	7330	17600	80200	12000	8220	14400	73900	6150	28600	13500	37400	6880	8730	9450	6420	6230	73.6	4000	2480
mag0211	Negative	478	281.15	8.15	-	-	281.389；280.3861；279.3913；253.6056；214.4814；153.3578；216.45；215.3964；263.79；155.3723	-	-	-	-	542919	200.528	529776	212.479	1030000	2760000	1980000	1450000	1300000	1870000	1270000	1510000	1490000	3020000	2100000	2550000	1730000	1700000	647000	1030000	2110000	2690000	824000	497000	1180000	4220000	680000	1110000	806000	3600000	555000	685000	1500000	989000	725000	418000	1130000	1710000
mag0212	Negative	448	327.998	3.48	-	-	358.5182；329.0769；328.2117；298.7998；341.0397；430.4383；286.8949；300.7434；312.8966；285.8243	-	-	-	-	735198	29.8383	640480	36.9564	18900000	13900000	12900000	14200000	6610000	3750000	10100000	6210000	5120000	7640000	4860000	18100000	7850000	4630000	6770000	13500000	6750000	11700000	6420000	6700000	11200000	11800000	18900000	13200000	12400000	23500000	11600000	13500000	13400000	31500000	5590000	2380000	8820000	18000000
mag0213	Negative	373	193.026	2.45	-	-	193.2602；134.3331；167.3512；209.3232；211.3177；253.2295；149.3916；225.3262；125.2752；178.373	-	-	-	-	41348	38.5169	41819	37.8091	1860000	1710000	1380000	661000	237000	1180000	1230000	832000	1370000	1300000	1150000	309000	499000	927000	1020000	1430000	779000	1340000	980000	1040000	1290000	1780000	1510000	826000	962000	1630000	745000	806000	1060000	1420000	935000	841000	1320000	1130000
mag0214	Negative	165	121	3.01	166.027	C8H6O4	121.1721；137.1765；150.12；109.3056；93.1326；77.0117；75.0033；86.9923；148.245；108.04	Terephthalic acid	7489	100-21-0	Organic acids	714485	15.7711	797059	17.1049	735000	721000	794000	953000	881000	543000	831000	703000	715000	645000	790000	662000	708000	834000	594000	820000	551000	692000	804000	646000	680000	736000	975000	650000	816000	746000	928000	790000	885000	675000	853000	766000	785000	702000
mag0215	Negative	163	119	3.87	164.047	C9H8O3	119.1608；93.0465；146.009；121.1378；117.12；90.9975；122.028；135.1029；136.3；80.943	p-Coumaric acid	637542	501-98-4	Phenolic acids	1.33856e+06	32.4143	1.62008e+06	32.9294	773000	879000	1090000	968000	1300000	1420000	1370000	1540000	1070000	1290000	1300000	1760000	1050000	1560000	1380000	1510000	1470000	1500000	1700000	1210000	1460000	1170000	2010000	1200000	1290000	1700000	964000	2360000	1500000	1190000	1050000	1680000	1120000	874000
mag0216	Negative	259	97	0.7	-	-	78.9648；97.0171；132.183；241.1798；139.0841；185.1611；113.093；114.1856；197.1331；80.6468	-	-	-	-	45694.6	20.9997	48298	24.1475	1110000	724000	821000	747000	621000	722000	1000000	662000	589000	965000	1090000	1180000	726000	1260000	1410000	1000000	1220000	1210000	470000	786000	1410000	874000	785000	1030000	1320000	1170000	1350000	643000	726000	875000	1010000	973000	773000	458000
mag0217	Negative	137	93	3.1	138.032	C7H6O3	93.0963；94.9538；65.9435；136.0941；109.0971；95.7514；98.4303；96.615；81.0036；64.88	4-Hydroxybenzoic acid	135	99-96-7	Organic acids	1.30809e+06	34.1158	1.51397e+06	33.8753	846000	1290000	1330000	2530000	2190000	2050000	1160000	1290000	1330000	1110000	1300000	1340000	1190000	1840000	2020000	923000	1390000	1390000	1460000	1820000	1320000	1390000	1060000	1270000	1340000	1430000	1440000	1240000	1190000	889000	1780000	1890000	1460000	1100000
mag0219	Negative	673	609.953	3.12	-	-	610	-	-	-	-	929236	31.7801	864834	32.2697	3190000	3330000	2620000	2950000	3800000	2580000	1910000	1320000	3150000	2610000	4200000	3270000	2360000	2140000	2180000	2700000	2540000	2710000	2660000	2450000	2940000	3220000	3970000	3290000	3190000	2650000	3510000	4350000	4130000	2580000	3160000	2000000	2460000	2550000
mag0220	Negative	586	162.966	2.97	-	-	163	-	-	-	-	841789	35.439	925604	39.091	912000	640000	893000	778000	311000	670000	771000	1410000	809000	795000	455000	169000	598000	975000	666000	1440000	960000	588000	1360000	1780000	534000	1620000	2040000	877000	1400000	671000	1230000	1000000	1330000	2030000	892000	1550000	473000	552000
mag0221	Negative	276	161.034	1.79	-	-	159.12；156.1728；105.0424；103.8454；144.132；258.3289；114.1883；128.1678；190.1824；214.4013	-	-	-	-	591954	171.1	343858	180.09	1160000	481000	873000	736000	573000	942000	378000	1190000	1110000	605000	286000	131000	479000	467000	527000	683000	1270000	535000	805000	1500000	295000	1170000	1150000	467000	1510000	998000	671000	605000	1120000	1230000	576000	1230000	333000	161000
mag0222	Negative	137	93	4.15	138.032	C7H6O3	93.0；121.1	Salicylic acid (SA)	338	69-72-7	Alkaloids	3.19091e+06	71.9614	3.61763e+06	73.5034	987000	860000	1050000	2670000	1050000	1960000	1110000	1140000	1300000	710000	1440000	1730000	4710000	30200	2250000	1670000	2550000	8310000	3820000	9040000	393000	6670000	4290000	3810000	1600000	5490000	1760000	1540000	1780000	4700000	2810000	2780000	6630000	2070000
mag0224	Negative	593	443	3.68	-	-	311.855；431.9653；474.037；443.9257；323.8791；342.0983；504.1538；576.0624	-	-	-	-	123737	153.673	131942	161.672	2430000	2110000	1500000	1540000	1320000	2450000	1670000	1870000	1920000	1540000	1520000	1180000	2140000	1830000	992000	2050000	1500000	1600000	1460000	1380000	1990000	2750000	1870000	2650000	13300000	1440000	2080000	1610000	1930000	1770000	1150000	1640000	1320000	1870000
mag0226	Negative	769	311	4.24	-	-	431.2207；311.291；607.3374；341.3435；325.3674；725.3947；445.2991；413.2722；751.385；323.3207	-	-	-	-	2.12578e+06	77.0253	1.90094e+06	31.7432	8370000	5540000	4800000	4880000	4280000	6310000	4440000	4840000	6680000	5700000	6120000	4510000	4730000	4510000	4960000	6840000	6060000	8050000	6600000	6370000	7450000	7020000	5420000	6720000	4330000	6970000	4980000	4760000	6840000	4360000	5130000	7330000	5750000	4500000
mag0227	Negative	638	116.836	8.88	-	-	117.0928；118.7733；562.3339；390.12；122.8583；540.4425；277.56；121.8；602.0642；560.16	-	-	-	-	36942.7	49.4652	33702.5	52.8903	24500	45300	36400	37300	31700	20800	22200	34100	18800	102000	67100	56200	20400	101000	35700	25000	94700	154000	27200	26000	78500	149000	29800	38200	29700	174000	13700	19600	34800	36200	21000	9510	17700	34700
mag0228	Negative	405	225.054	3.94	-	-	225.292；181.5115；207.4489；163.5154；70.9449；243.3698；113.2687；109.36；107.3959；161.4815	-	-	-	-	37515.4	41.3986	40913.8	44.294	7260000	6270000	7760000	7480000	6120000	6370000	46100000	4600000	8040000	32800000	27700000	6650000	11300000	8200000	9660000	9910000	6690000	19800000	10400000	25900000	26200000	10800000	12800000	20000000	7500000	9190000	8600000	10300000	9670000	10800000	4570000	11600000	5760000	8960000
mag0229	Negative	415.1	191.1	2.91	-	-	161.2735；191.2299；235.2464；119.2722；173.25；133.23；121.32；163.244；159.2795	-	-	-	-	1.30719e+07	79.2347	1.3549e+07	78.9044	7060	3010	7070	2630000	1210000	1000000	114000	4630000	1080000	3200	425000	2130	1790	3640000	3180000	3290000	4640000	2990000	1610000	7070000	5670	4270000	5570000	1580000	3280000	4350000	5180	1190000	827000	5190000	784000	787000	1540000	1830000
mag0230	Negative	373	78.8323	1.38	-	-	211.2614；193.2682；96.9838；355.1807；338.3723；78.9542；128.2914；329.3241；134.2646；139.2248	-	-	-	-	87950.8	18.1485	327215	54.3306	638000	402000	514000	412000	235000	323000	273000	525000	692000	531000	272000	183000	316000	343000	245000	330000	602000	367000	235000	474000	331000	478000	370000	236000	541000	384000	589000	273000	288000	524000	720000	623000	241000	204000
mag0231	Negative	579	285.036	3.74	-	-	448.8215；285.3524；447.7441；450.7586；284.2278；460.1434；456.4904；454.1815；329.0362	-	-	-	-	15431.4	29.1033	15333.8	27.9209	39900000	24600000	14700000	25800000	12700000	13300000	24200000	12000000	21600000	22700000	20100000	26300000	13400000	11100000	19400000	32100000	17000000	17600000	12900000	11500000	13100000	27100000	35500000	18500000	30600000	17900000	20300000	35700000	33700000	24100000	15700000	9550000	16600000	17900000
mag0233	Negative	527	167.086	2.49	-	-	167.1	-	-	-	-	156878	70.3116	162482	61.1943	20700000	7360000	12400000	5430000	4430000	10800000	15900000	9240000	4590000	14300000	9780000	12300000	8540000	3710000	3510000	10800000	3560000	4460000	7900000	2940000	5900000	3730000	8820000	4580000	6130000	5120000	6120000	6340000	5000000	9690000	6740000	7590000	8590000	13900000
mag0234	Negative	753.2	529.112	4.52	-	-	529.3774；373.5115；709.3885；735.5177；721.428；223.2757；487.38；577.4683；247.1743；693.4834	-	-	-	-	1.00275e+07	42.5199	1.09567e+07	41.3797	20300	24500	10800	14300	13100	411000	13100	95500	16500	15400	13400	22700	30300	10200	5790	11700	29400	12100	30400	89400	21400	22300	29200	7360	8860	23000	10800	16500	9340	28300	18800	8140	6160	33400
mag0235	Negative	379	116.76	11.16	-	-	343.3257；117.0216；361.2782；299.2057；339.2329；113.1794；341.2543；335.2424；125.0569；375.2544	-	-	-	-	1.19943e+06	191.302	1.49659e+06	217.302	90400	124000	57000	111000	61700	146000	46200	87200	52100	93400	104000	279000	72100	142000	69400	60800	144000	197000	66300	68200	82000	336000	66100	90700	63200	326000	46400	61300	129000	56200	68500	12300	37900	65200
mag0236	Negative	301.2	217.051	9.78	-	-	217.1	-	-	-	-	925890	44.8247	792658	45.7744	767000	764000	738000	741000	746000	721000	697000	796000	731000	864000	789000	845000	748000	947000	729000	783000	876000	770000	811000	2050000	967000	874000	927000	812000	773000	775000	1960000	846000	656000	607000	838000	746000	702000	803000
mag0237	Negative	826.5	309.18	7.92	-	-	309.1928；502.4187；291.4092；212.28；767.2842；536.4913；385.8；311.5907；794.67	-	-	-	-	2.98625e+07	27.1521	3.38263e+07	28.3825	19800	22900	25800	23900	38900	54700	7930	10800	24500	7630	13300	28600	23100	25600	198000	15600	8830	17300	18400	9050	8060	13700	212000	46900	46000	42000	5980	74200	30400	56700	38800	227000	48100	13500
mag0238	Negative	529.1	193.1	2.14	530.164	C23H30O14	173.2205；193.209；134.2602；355.4147；511.3869；149.2473；485.4619；414.4052；469.2744；367.3165	5-O-Feruloyl quinic acid glucoside	-	-	Phenolic acids	1.27938e+06	50.3999	1.44805e+06	63.8353	2260000	889000	1750000	1340000	853000	1290000	1630000	1950000	1120000	1050000	804000	2680000	909000	2060000	1590000	4750000	713000	1060000	2030000	612000	1270000	674000	2350000	715000	2700000	888000	918000	1670000	2020000	1740000	1720000	1370000	1260000	976000
mag0239	Negative	830	461.643	3.83	-	-	461.4348；463.2201；342.312；343.6648；372.4206；465.2402；476.6876；341.04；356.5809；373.492	-	-	-	-	37713.3	78.4311	38876.5	72.9128	891000	1440000	1320000	1570000	1190000	1110000	1160000	1380000	1450000	921000	1150000	770000	1220000	1600000	1560000	1570000	1290000	2110000	1040000	1110000	947000	1660000	1010000	1170000	2080000	1220000	1540000	1320000	1740000	1700000	1250000	1400000	808000	1220000
mag0240	Negative	293.1	203.1	4.2	-	-	125.3323；203.226；191.3348；275.2224；247.2967；231.2627；147.3537；149.3821；151.3843；213.3363	-	-	-	-	1.24451e+06	29.8368	1.02806e+06	32.0277	1290000	452000	575000	431000	510000	170000	972000	359000	1100000	896000	775000	1610000	469000	480000	467000	495000	406000	567000	265000	620000	581000	755000	538000	1380000	523000	746000	656000	535000	778000	541000	438000	370000	563000	587000
mag0241	Negative	290	120.004	2.27	-	-	120.229；119.1882；110.2878；231.2382；111.2721；273.2524；175.32；219.2594；230.2498；272.2488	-	-	-	-	117648	23.0985	124563	24.1453	136000	112000	144000	272000	255000	130000	84300	146000	369000	115000	166000	36100	85400	793000	597000	324000	231000	418000	283000	360000	254000	426000	329000	383000	382000	239000	400000	301000	423000	391000	107000	868000	58300	127000
mag0242	Negative	447	404.993	2.43	-	-	405	-	-	-	-	184566	31.8516	219185	31.2866	301000	296000	224000	248000	218000	247000	263000	190000	494000	221000	338000	241000	209000	249000	468000	267000	273000	252000	233000	337000	235000	269000	272000	381000	318000	341000	247000	257000	253000	326000	244000	331000	232000	251000
mag0243	Negative	375.1	156.1	1.26	-	-	128.1299；103.8881；200.1848；105.0441；146.1329；331.2；111.1721；144.1747；130.1513；241.2079	-	-	-	-	120047	52.4574	144114	49.37	1380000	1530000	1920000	1300000	2000000	1760000	2120000	2340000	3050000	2060000	2030000	1520000	2880000	1830000	1310000	1750000	2150000	1460000	2320000	3140000	2360000	1670000	1700000	1670000	1990000	2490000	2090000	2030000	1720000	1700000	1670000	1750000	2300000	2860000
mag0244	Negative	978	609.633	3.09	-	-	610.3535；609.2809；816.4021；447.4737；448.427；367.622；193.2195；815.3015；368.7781；612.072	-	-	-	-	1.56945e+08	35.8352	1.68793e+08	35.1409	27700	20100	18900	19400	9750	7390	78300	69400	28700	39800	59500	48100	41100	17800	19000	124000	3700	28600	30800	822	16600	14300	91500	6200	92100	25300	30400	52100	36700	53300	17700	10100	68200	25400
mag0245	Negative	131	87	1.85	132.042	C5H8O4	87.0213；113.1041；114.1384；68.9974；88.86；90.9081；72.1374；90.0857；71.06；70.08	Glutaric acid	743	110-94-1	Organic acids	3.47127e+06	62.3158	3.37619e+06	68.2922	1450000	1810000	1620000	3110000	3690000	1040000	2490000	1190000	2160000	3830000	4740000	1390000	2930000	2250000	3060000	1200000	2630000	1850000	2500000	3030000	4510000	3100000	1400000	4730000	2110000	3300000	5740000	2550000	1820000	2280000	2090000	2490000	2690000	4120000
mag0247	Negative	755.2	575.2	3.51	-	-	576.1121；344.1657；326.1077；343.32；345.9439；325.0941；342.72；432.0509；594.187	-	-	-	-	140468	25.9707	133909	24.4508	3920000	9000000	1490000	1890000	1620000	1780000	1490000	722000	3790000	20900000	4150000	1030000	6060000	2420000	2670000	2460000	1670000	930000	2620000	604000	4410000	3700000	8520000	11700000	2630000	12000000	2230000	2290000	3170000	454000	1110000	5570000	1570000	1990000
mag0249	Negative	331	313.1	2.09	332.074	C13H16O10	168.3511；153.3622；313.3973；169.4018；125.3501；150.3195；167.3142；154.4726；151.3632；123.3667	Gallic acid O-Hexoside	10088114	84274-52-2	Phenolic acids	279523	131.737	222727	110.585	113000	368000	297000	9410	22200	70300	416000	58500	495000	145000	253000	63200	230000	146000	9370	3900	5310	69200	17900	182000	130000	148000	47100	68800	132000	247000	17200	83000	5560	4490	6390	40200	70300	144000
mag0250	Negative	589	293.093	6.7	-	-	253.2206；293.3059；275.3893；161.3038；171.415；529.4455；113.2879；231.4259；179.2997；571.3249	-	-	-	-	935.594	59.5874	854.522	63.4186	144000	200000	113000	187000	139000	424000	124000	280000	124000	91400	136000	331000	127000	215000	228000	161000	99100	168000	55000	183000	77500	305000	302000	188000	126000	220000	147000	400000	212000	135000	248000	32200	303000	46100
mag0251	Negative	359.1	182.1	2.29	360.106	C15H20O10	197.1； 182.1； 138.1； 123.1； 137.2	Syringic acid O-glucoside	10383888	33228-65-8	Phenolic acids	580211	46.0383	623520	35.3886	474000	488000	331000	415000	576000	812000	801000	482000	501000	506000	980000	604000	721000	820000	741000	859000	1000000	477000	576000	653000	246000	674000	522000	966000	600000	474000	396000	858000	782000	969000	827000	481000	225000	845000
mag0252	Negative	345.1	167.1	2.35	344.111	C15H20O9	167.3402；183.3184；182.2982；285.2364；168.3945；123.3702；154.3248；139.3757；124.3549；176.3695	Syringaldehyde O-glucoside	-	-	Others	778125	43.1868	671705	48.8541	1100000	794000	652000	247000	117000	530000	1010000	372000	996000	806000	591000	758000	748000	262000	283000	408000	374000	249000	350000	537000	833000	566000	490000	396000	455000	1140000	426000	302000	496000	277000	186000	269000	245000	822000
mag0253	Negative	205	110.979	1.6	-	-	111.1021；155.1585；113.1416；163.0814；73.0499；173.1769；143.2521；129.2382；117.3642；114.1147	-	-	-	-	433549	51.8923	391233	46.343	8690000	881000	828000	3790000	2870000	1750000	11600000	2880000	1480000	6140000	9100000	2240000	11500000	13200000	2100000	3060000	3140000	9170000	1580000	1280000	2380000	3180000	2110000	27200000	2900000	3110000	1040000	3210000	2640000	2020000	2360000	1140000	4920000	995000
mag0254	Negative	529	193.1	2.16	530.164	C23H30O14	193.1465；134.3468；173.3505；149.408；178.3527；355.5544；367.5438；194.5688；155.4595；511.4131	3-O-Feruloyl quinic acid glucoside	-	-	Phenolic acids	1.24714e+06	49.9679	1.41023e+06	62.8184	2290000	871000	1790000	1220000	904000	1240000	1560000	1850000	1080000	1100000	827000	2310000	848000	2220000	1610000	4450000	705000	1110000	2030000	575000	1220000	650000	2210000	605000	2710000	858000	918000	1660000	1980000	1680000	1810000	1350000	1190000	907000
mag0256	Negative	579.2	417.2	4.15	580.216	C28H36O13	417.3443；519.4673；181.215；329.3382；561.4229；166.2944；447.1693；343.4792；537.485	Syringaresinol-Hex	-	-	Lignans and Coumarins	577863	47.7725	600224	49.3065	959000	928000	456000	432000	238000	1150000	497000	683000	454000	522000	403000	745000	523000	412000	665000	1580000	533000	675000	740000	1020000	465000	869000	858000	379000	756000	681000	461000	877000	1180000	699000	569000	630000	149000	703000
mag0257	Negative	246	130.104	3.29	-	-	130.2616；109.2628；210.2449；142.3101；114.3273；140.2954；166.2923；110.2403；184.2919；112.4129	-	-	-	-	171942	40.1283	173328	46.3005	1270000	2020000	1790000	1320000	3460000	1030000	2430000	2410000	3450000	2770000	3170000	3610000	2660000	1890000	2680000	1560000	3770000	2010000	3640000	3700000	3170000	1950000	1250000	2980000	2820000	4160000	2990000	2870000	2040000	2650000	3010000	2010000	3370000	2920000
mag0258	Negative	677.3	617.215	4.48	-	-	645.6357；619.822；676.7415；647.9714；618.4131；661.4434；587.9691；586.5234；629.9814；649.7054	-	-	-	-	2.27342e+06	51.5807	2.46202e+06	52.7566	2730000	1200000	2220000	837000	3930000	1480000	6490000	1990000	3230000	4700000	2920000	975000	2570000	3790000	3270000	8740000	4110000	883000	8020000	684000	2030000	904000	800000	8470000	3470000	2760000	2060000	1500000	4660000	4490000	962000	1720000	1140000	2580000
mag0259	Negative	771.2	609	2.68	-	-	609.1352；771.0652；448.0235；328.0481；358.1263；490.1474；520.0717；327.0853；592.1524；612.993	-	-	-	-	76332.2	74.8884	83487.5	71.97	14900000	7190000	5000000	8830000	4560000	8470000	6330000	7750000	5030000	6510000	6660000	6590000	2190000	2930000	6380000	7460000	3300000	10600000	3380000	2770000	6140000	5430000	14400000	5680000	8870000	3100000	7630000	9610000	8190000	10100000	5760000	5800000	4200000	3710000
mag0260	Negative	360	134.029	1.85	-	-	342.2455；117.1354；134.2954；116.1016；249.267；325.31；324.2276；226.3073；208.2562；225.2762	-	-	-	-	240925	169.084	281021	215.417	79100	77100	91100	101000	162000	139000	69900	109000	105000	88900	79600	149000	58800	57100	223000	81800	139000	88200	154000	54900	118000	114000	192000	185000	155000	150000	61800	188000	148000	244000	113000	464000	150000	116000
mag0261	Negative	585	164.1	2.01	-	-	164.2811；147.2495；323.2909；420.2493；549.187；567.1868；125.19；484.2353；541.2955；547.1016	-	-	-	-	2.08539e+06	91.4421	2.37557e+06	87.8917	470000	326000	385000	386000	241000	351000	197000	1080000	3290000	360000	154000	182000	466000	151000	363000	215000	1060000	338000	523000	3100000	190000	506000	168000	300000	397000	398000	855000	356000	317000	1060000	444000	714000	306000	169000
mag0263	Negative	832.2	769.135	3.95	-	-	431.2806；769.415；772.5368；311.352；714.4714；638.3829；800.4979；814.4833；341.3445	-	-	-	-	288260	320.56	303588	189.165	1470000	900000	1660000	1140000	1270000	1340000	1220000	776000	998000	1100000	982000	2060000	908000	635000	798000	676000	1080000	623000	1390000	799000	3250000	779000	1060000	809000	1300000	1200000	1610000	1980000	1660000	726000	1290000	2050000	958000	1090000
mag0266	Negative	290	128.026	1.21	-	-	128	-	-	-	-	333390	372.761	305195	221.108	39400	40500	17400	24300	22900	51000	28800	14400	91400	97500	32600	133000	26900	26400	27000	28200	18900	44600	34300	27000	69500	36200	13700	17200	30900	15300	59600	27200	12600	14100	14500	14900	21800	26900
mag0267	Negative	946	593.879	3.36	-	-	594.2925；593.2351；351.3229；352.2592；784.3964；432.162；608.112；928.3957；431.2276；826.3289	-	-	-	-	96547.2	43.4547	113382	50.0548	15200	8790	13300	69600	94800	15300	21700	19900	15500	4120	80700	5310	17100	18300	46400	9820	70800	18900	25000	7700	17600	5050	25500	14000	52600	33300	2750	14500	16400	42300	2520	31900	16600	11000
mag0268	Negative	839	677.263	3.98	-	-	659.4579；677.494；617.4122；779.477；587.3648；585.4938；807.4518；821.4434；525.4026	-	-	-	-	4.83602e+06	23.6155	5.04759e+06	24.1492	93900	95100	162000	80800	82000	102000	141000	208000	66500	72900	44900	79000	49800	79400	133000	38700	134000	61400	68400	60100	93700	193000	50200	311000	167000	32300	104000	98700	90800	148000	110000	445000	86400	74500
mag0269	Negative	551	255.173	9.67	-	-	491.4665；255.4562；253.3519；113.3713；365.3614；171.4952；335.16；161.3014；533.0598；395.1633	-	-	-	-	1.24925e+07	20.5197	1.48938e+07	20.7217	21000	33500	15900	30700	59300	55500	13200	22300	22400	20300	26600	70600	21400	48000	26300	24400	27600	48800	11000	10500	18900	82800	36600	25300	19000	63500	25900	33600	46400	21800	22300	6600	21400	18200
mag0270	Negative	698	330.232	3.09	-	-	330.4526；329.4079；536.2755；535.2204；492.3514；374.3503；373.3484；491.2515；662.1851；680.256	-	-	-	-	6.64887e+06	50.7883	7.20119e+06	54.2623	825000	1010000	1280000	352000	1040000	1500000	707000	868000	1120000	1100000	773000	961000	1670000	1110000	136000	664000	1340000	432000	1120000	754000	742000	391000	276000	905000	300000	496000	420000	522000	136000	484000	1410000	588000	455000	1050000
mag0272	Negative	341.1	113	0.73	342.116	C12H22O11	267.2084；113.1411；131.2542；205.2323；145.3634；179.1788；161.2518；165.37；154.26；173.316	Melibiose	6602503	585-99-9	Saccharides and Alcohols	212135	33.5403	223959	39.1157	398000	190000	169000	175000	197000	224000	269000	246000	152000	174000	183000	84300	177000	164000	204000	116000	226000	161000	115000	157000	227000	219000	76400	301000	180000	187000	160000	93300	194000	155000	247000	192000	290000	151000
mag0273	Negative	770	431.845	4.22	-	-	432.7909；431.6662；312.0573；313.2954；312.7806；311.1129；434.926；446.7468；342.083；343.3103	-	-	-	-	2.50337e+06	60.3388	2.90372e+06	63.8493	6780000	4660000	3940000	3470000	3090000	5060000	3240000	3400000	4320000	4330000	3990000	2970000	3640000	3040000	3170000	4530000	4130000	5910000	4470000	4320000	4890000	4980000	4350000	4790000	3400000	5110000	3890000	3000000	4340000	3610000	3320000	5720000	4340000	3870000
mag0275	Negative	771.1	609.3	2.66	-	-	609.2431；327.4041；357.4141；447.3112；489.3059；519.3691；711.4704；753.3412；591.3459；337.4455	-	-	-	-	2.12561e+06	92.5436	2.33589e+06	92.5481	14500000	7380000	5280000	9100000	4790000	8680000	6520000	7310000	5260000	6290000	5850000	7160000	2350000	2800000	6090000	6800000	3460000	11200000	3520000	2460000	5270000	4930000	14000000	5440000	9040000	3040000	7770000	8830000	8530000	10500000	5400000	5430000	4030000	3380000
mag0276	Negative	648	604.024	3.3	-	-	604.3569；486.2863；366.256；339.4512；327.2326；528.3046；459.2346；396.2482；630.3818；603.3273	-	-	-	-	67315.5	55.5817	81264.9	39.4848	1190000	138000	158000	347000	215000	101000	2290000	32800	1950000	2000000	315000	209000	383000	596000	347000	888000	48600	286000	510000	340000	1230000	77600	75000	108000	393000	585000	159000	198000	822000	85300	308000	150000	305000	807000
mag0277	Negative	233	78.8464	0.71	-	-	131.1833；132.1758；97.0607；78.9398；173.1888；89.0267；114.9657；135.1971；145.1331	-	-	-	-	1.15706e+06	84.3439	1.15967e+06	80.9012	738000	883000	931000	1470000	282000	122000	663000	484000	625000	1150000	1260000	1490000	260000	1070000	706000	1060000	1240000	468000	63600	104000	2070000	603000	368000	386000	1110000	599000	1770000	532000	187000	483000	2900000	1440000	1070000	80800
mag0278	Negative	398	158.998	1.24	-	-	159.21；338.1682；178.2098；380.1488；294.1547；354.0542；174.24；183.1657；267.1931；362.1764	-	-	-	-	327369	47.9434	341056	44.6381	170000	147000	132000	251000	140000	47300	104000	97400	17600	162000	60500	557000	39200	150000	166000	173000	123000	74800	3820	7640	109000	363000	105000	136000	104000	262000	95500	90600	105000	148000	251000	1660	147000	72700
mag0279	Negative	104	73.7	0.74	105.043	C3H7NO3	74.0804；71.9232；88.32；75.7639	L-Serine	5951	56-45-1	Amino acids and derivatives	1.50174e+06	18.0763	1.5804e+06	22.3488	1280000	877000	1070000	1240000	1230000	1270000	1200000	2020000	1170000	1230000	1020000	2240000	1530000	1800000	1280000	1840000	1450000	1520000	1620000	1500000	1280000	1410000	1760000	1260000	1550000	1350000	1470000	1750000	1470000	1550000	1500000	840000	1570000	1400000
mag0280	Negative	384.1	134.1	2.84	-	-	134.1	-	-	-	-	110606	84.7412	153490	72.5406	35700	26100	29400	134000	10500	101000	23200	83500	64800	1340	33200	39300	110000	3410	49800	63500	155000	796000	80100	270000	11400	38500	203000	36200	83500	226000	51300	84700	60700	165000	147000	116000	285000	43600
mag0281	Negative	540	328.036	1.22	-	-	328.7394；426.4672；346.7384；408.5449；134.2729；159.1331；273.137；522.4903；330.328；442.4927	-	-	-	-	446.117	71.9621	3495.47	56.0848	2070000	2340000	1760000	2620000	1070000	1810000	1660000	1810000	1570000	2010000	1720000	2600000	1500000	1280000	514000	1300000	2330000	2380000	1390000	1160000	1710000	2540000	568000	1670000	1070000	2070000	1780000	840000	1430000	1390000	2030000	932000	913000	1580000
mag0282	Negative	417	167	2.91	-	-	167	-	-	-	-	153530	33.3867	170836	40.6367	2790000	2290000	1900000	1610000	2560000	2730000	1830000	3200000	2040000	2080000	1850000	2120000	3600000	1780000	2880000	2160000	1580000	1710000	2060000	1290000	2320000	2060000	2630000	2740000	3060000	3480000	1580000	1230000	2560000	3110000	2350000	2840000	2750000	1540000
mag0283	Negative	290	231.067	2.22	-	-	120.2214；119.1822；110.1822；231.2506；111.2178；273.247；248.3757；272.2317；230.2305	-	-	-	-	2.17462e+06	35.2549	2.18826e+06	40.9113	231000	616000	1160000	183000	405000	614000	922000	287000	280000	194000	66500	51500	87600	83800	136000	442000	255000	474000	542000	148000	673000	42600	292000	86700	250000	505000	356000	321000	1290000	152000	241000	286000	130000	489000
mag0284	Negative	739	431.239	2.75	-	-	431.2	-	-	-	-	1.04525e+06	46.4673	1.14839e+06	44.9127	962000	401000	312000	421000	330000	1880000	662000	799000	430000	709000	685000	648000	988000	359000	302000	914000	215000	130000	1020000	1010000	529000	681000	903000	703000	388000	347000	347000	609000	686000	493000	234000	350000	460000	520000
mag0285	Negative	145	101	1.14	146.022	C5H6O5	101.1；127.1	A-Ketoglutaric acid	51	328-50-7	Organic acids	1.04992e+06	34.7277	1.11954e+06	35.5178	911000	915000	859000	797000	521000	597000	904000	750000	1390000	1030000	1590000	752000	574000	824000	1080000	1390000	819000	1510000	546000	1030000	939000	1370000	874000	1410000	1490000	791000	1220000	958000	1470000	1890000	789000	1990000	575000	828000
mag0286	Negative	535	322.993	1.13	-	-	323.2147；211.1792；517.124；385.1578；403.1096；324.9213；437.104；111.1404；491.1844；351.1378	-	-	-	-	362874	38.0905	369919	36.5738	12900000	6040000	6500000	6300000	4180000	7740000	9900000	8700000	2460000	7560000	2600000	11900000	8920000	2070000	3620000	7480000	7490000	6970000	4130000	1040000	5890000	1730000	6940000	8550000	7620000	10800000	5960000	6260000	7610000	6880000	6200000	7120000	7220000	1560000
mag0287	Negative	413.1	125.1	3.99	-	-	125.1551；161.2518；99.0584；113.169；269.2468；101.1171；175.2047；70.9491；58.9788；159.2253	-	-	-	-	190441	39.5325	168002	40.9617	4070000	4240000	3190000	96000	62800	3520000	2680000	1530000	4620000	3530000	3890000	2400000	2730000	42600	579000	36100	40000	10500000	1290000	55900	9150000	12000000	7180000	13000000	36000	3980000	5550000	38900	28800	10500000	24600	8460000	304000	2440000
mag0288	Negative	755	575	3.48	-	-	576.2315；575.5364；344.215；326.1782；342.9224；345.8867；325.2563；593.9733；432.1129；532.142	-	-	-	-	16668.4	40.4799	16517.5	40.3497	2390000	4850000	958000	909000	818000	959000	879000	141000	2100000	12100000	2290000	558000	3010000	1390000	1560000	1270000	873000	218000	1230000	386000	2390000	2400000	4940000	5800000	1410000	7840000	1510000	1440000	2030000	246000	660000	3020000	859000	1300000
mag0289	Negative	579	416.993	3.45	-	-	535.334；327.24；417.2467；357.2357；423.3419；561.3257；459.1675；166.2953；373.1467；399.255	-	-	-	-	2.11978e+06	107.05	2.21398e+06	121.674	291000	134000	112000	134000	83500	443000	122000	235000	178000	101000	86400	280000	129000	131000	222000	221000	186000	134000	229000	307000	98100	177000	157000	140000	246000	164000	95900	234000	326000	117000	307000	131000	62600	187000
mag0290	Negative	609	309	3.25	-	-	448.5477；328.0396；490.2385；447.3336；430.4401；592.743；358.54；310.2458；309.1568	-	-	-	-	1.13933e+06	38.376	1.13533e+06	43.2588	147000	22500	25900	11000000	14000000	233000	1080000	10300	205000	229000	7530000	207000	220000	6640	3200000	9890	12200000	1510000	50900	162000	188000	160000	60500	203000	7940000	5950000	26100	122000	174000	16000000	231000	432000	219000	226000
mag0291	Negative	164	120	3.86	165.043	C8H7NO3	92.0597；120.1671；136.1916；147.3278；72.0571；66.0505；96.4278；119.0123；95.5657；118.14	2-(Formylamino)benzoic acid	101399	3342-77-6	Organic acids	160079	24.4685	188807	25.4625	88700	130000	147000	91600	117000	114000	171000	125000	128000	153000	153000	178000	174000	163000	137000	144000	162000	165000	178000	164000	147000	164000	185000	124000	107000	172000	66100	223000	146000	107000	89600	165000	119000	107000
mag0292	Negative	141	59	0.69	-	-	141	-	-	-	-	234112	69.585	201864	58.4084	27100000	32000000	29000000	34700000	39800000	48000000	33000000	43500000	27300000	34200000	30200000	30700000	38400000	43700000	42200000	22100000	22500000	42700000	41700000	37500000	25900000	39900000	32800000	40000000	29300000	31900000	34000000	43500000	38000000	32800000	19400000	35200000	23100000	46600000
mag0293	Negative	321.1	146.047	5.25	-	-	146.2817；144.3211；174.415；303.2331；128.4822；148.4987；150.6619；260.3352；211.3184；151.7953	-	-	-	-	3.45469e+07	26.3121	4.04927e+07	28.497	1240000	7450000	35600000	8750000	1220000	44000000	4660000	4420000	32300000	2430000	7680000	1200000	9750000	1180000	1080000	31700000	8280000	2900000	21100000	27200000	2800000	1310000	8960000	896000	1140000	22600000	1210000	4780000	66300000	5600000	1100000	739000	12500000	22400000
mag0294	Negative	785	327	3.68	-	-	447.6384；448.7224；462.7552；461.4369；327.7934；342.2137；328.6651；450.4408；327.0771	-	-	-	-	120022	72.2423	127291	66.6958	14400000	14000000	10400000	12400000	5710000	9710000	8930000	6540000	9300000	7780000	11800000	9120000	10200000	5930000	6620000	15600000	8020000	10400000	12600000	8230000	10900000	10300000	9930000	12700000	13100000	15100000	15700000	9690000	17900000	11100000	9800000	13000000	8660000	7490000
mag0295	Negative	193.1	134	4.09	194.058	C10H10O4	134.1533；133.1629；178.1883；149.2571；137.16；89.0645；132.1714；136.1657；121.3143；165.2002	3-Hydroxy-4-methoxycinnamic acid	736186	537-73-5	Phenolic acids	1.3496e+06	28.7481	1.78494e+06	34.3304	1160000	1190000	1330000	1200000	1060000	2060000	1440000	1560000	1010000	965000	949000	1240000	1030000	1480000	1870000	1590000	1130000	1810000	1220000	1120000	1240000	1160000	2930000	963000	1490000	1450000	1190000	1730000	1420000	1600000	1080000	1330000	1290000	881000
mag0296	Negative	652	193.093	2.84	-	-	193.1	-	-	-	-	129952	49.564	153214	41.2344	696000	118000	118000	208000	63700	344000	174000	256000	202000	260000	331000	349000	292000	94100	244000	162000	261000	112000	136000	617000	33800	305000	458000	247000	112000	215000	264000	210000	416000	674000	178000	211000	165000	309000
mag0297	Negative	478.1	281.3	8.85	479.301	C23H46NO7P	281.3911；196.396；460.098；282.4629；153.168；418.5623；242.3239；300.2325；434.0349；442.3079	LysoPE 18:1	53480949	-	Lipids	1.28963e+06	65.4117	1.30128e+06	74.1052	682000	1660000	1450000	1020000	1130000	959000	798000	1200000	932000	2340000	1950000	1830000	988000	1420000	575000	537000	2140000	2580000	846000	634000	1430000	4040000	624000	927000	500000	3520000	280000	490000	920000	1130000	443000	427000	582000	1310000
mag0298	Negative	433.1	313	3.65	-	-	313.3159；343.2607；193.5022；271.5523；165.4316；153.4271；151.4898；119.4113；125.4689；167.4923	-	-	-	-	115788	59.8396	122516	65.3568	7830000	6480000	6970000	4960000	3650000	3680000	6730000	1590000	5150000	5600000	2480000	5070000	6840000	5210000	3970000	5310000	2010000	5380000	4140000	2790000	8060000	5850000	5480000	5760000	4290000	5500000	9980000	5090000	6540000	2160000	4390000	5440000	4260000	8380000
mag0299	Negative	372.1	210	2.21	-	-	166.3096；210.304；148.3765；224.2756；249.2479；252.2161；104.2207；206.2924；122.2907；138.2942	-	-	-	-	25225.6	83.4627	26072.9	86.0229	906000	1020000	658000	662000	446000	1360000	585000	864000	407000	621000	371000	678000	285000	188000	560000	848000	702000	1080000	718000	285000	993000	211000	986000	391000	739000	501000	1030000	568000	615000	874000	599000	482000	352000	495000
mag0300	Negative	505.2	445.171	2.4	-	-	445.2324；301.1709；487.219；314.2836；343.3137；277.3789；461.2882；153.2902；385.2568	-	-	-	-	316993	27.763	344784	26.9573	492000	514000	718000	369000	700000	549000	1010000	650000	962000	843000	817000	858000	1340000	392000	230000	503000	819000	320000	840000	984000	813000	231000	292000	644000	672000	656000	819000	457000	496000	597000	615000	697000	729000	877000
mag0301	Negative	285	122.025	1.71	-	-	128.2832；122.2943；114.2961；267.2514；199.3201；156.3349；181.3791；241.3366；123.3514；155.3459	-	-	-	-	943806	33.1076	1.10824e+06	36.1192	541000	749000	437000	857000	250000	417000	571000	428000	713000	656000	702000	237000	729000	1270000	424000	885000	682000	444000	626000	536000	1230000	1130000	499000	665000	700000	504000	1050000	560000	468000	343000	747000	446000	393000	380000
mag0302	Negative	765	721.156	5.02	-	-	721.4929；673.5134；705.488；747.2819；603.384；645.4539；729.2389；679.5143；329.3468；723.368	-	-	-	-	3.1708e+06	33.9405	3.61638e+06	37.1609	1140000	812000	629000	638000	413000	854000	1070000	642000	1080000	966000	671000	372000	643000	701000	936000	1250000	571000	859000	659000	780000	731000	720000	973000	1030000	966000	1050000	633000	605000	1270000	810000	352000	566000	447000	641000
mag0304	Negative	252	191.983	1.4	-	-	168.1074；208.1001；192.255；164.3134；114.1516；113.1579；120.158；136.08；186.064；180.1486	-	-	-	-	103839	47.7982	120201	54.4661	450000	229000	263000	285000	1080000	647000	402000	246000	639000	493000	316000	244000	188000	908000	1050000	604000	124000	192000	115000	893000	559000	610000	897000	799000	826000	222000	616000	127000	345000	282000	623000	245000	899000	230000
mag0306	Negative	635	187.148	3.89	-	-	455.3315；617.3853；411.3213；515.3004；187.2573；161.2608；311.4197；545.2925；223.3171；575.4143	-	-	-	-	931442	20.621	931702	21.5908	1490000	719000	450000	597000	678000	984000	227000	422000	837000	593000	596000	558000	322000	1410000	1370000	1920000	239000	389000	1510000	313000	356000	1580000	2470000	914000	698000	924000	1810000	257000	1030000	3620000	783000	2350000	1380000	1370000
mag0307	Negative	372	210	2.21	373.101	C15H19NO10	166.312；210.2351；148.3674；224.2666；249.2182；252.2102；104.2136；206.3797；122.3741；113.288	2,4-Dihydroxy-7-methoxy-1,4-benzoxazin-3-one, DIMBOA-Hex	4480305	18607-79-9	Alkaloids	505389	45.1014	603003	44.7484	781000	918000	654000	621000	384000	1040000	551000	761000	320000	564000	234000	643000	212000	177000	573000	699000	647000	958000	725000	334000	992000	181000	934000	425000	607000	464000	957000	549000	607000	615000	494000	457000	323000	530000
mag0308	Negative	581.2	419	3.43	-	-	419.1591；325.4366；375.3417；357.3763；343.3943；299.2529；369.3739；461.1505；281.2491；313.4231	-	-	-	-	760612	76.2979	822537	78.6374	2600000	1700000	1420000	454000	222000	1800000	2030000	209000	2230000	1640000	1330000	768000	1620000	356000	322000	423000	300000	374000	354000	41500	718000	123000	562000	266000	457000	232000	518000	395000	310000	307000	184000	313000	374000	1670000
mag0309	Negative	303	115.99	6.5	-	-	116.2266；186.2897；285.3429；118.0994；121.6593；259.3648；158.2415；161.292；120.12；243.2621	-	-	-	-	544173	61.6195	632730	68.3353	2470000	519000	8860000	822000	1660000	3520000	4020000	40200	15200000	590000	4810000	175000	414000	1350000	7560000	18700000	2580000	2830000	14200000	6310000	5810000	1680000	1310000	545000	1190000	17300000	1350000	1550000	18000000	4430000	175000	2080000	1080000	1980000
mag0310	Negative	636	474.154	7.52	-	-	474.3635；277.3404；516.3964；546.4857；618.2316；576.2031；528.36；330.5713；238.4252；522.347	-	-	-	-	89389.3	78.5389	119566	80.6063	10800	14300	8990	14000	51200	245000	21600	22400	8700	23000	19400	355000	38000	18800	49000	12300	24200	90500	21800	12400	19000	70900	7350	17700	14300	38200	10700	11500	8930	6590	7060	221	4300	10300
mag0311	Negative	521.2	359.2	3.68	-	-	359.1593；315.4412；297.3654；243.4814；271.4471；147.3637；227.5142；269.4442；287.2852；503.3434	-	-	-	-	1.89368e+06	20.2119	1.99711e+06	18.7081	4550000	3730000	2110000	3050000	2060000	3420000	3490000	3030000	5090000	2920000	2870000	1280000	3420000	2360000	3140000	3540000	2870000	3340000	2970000	3910000	2970000	4080000	3870000	3420000	3480000	3560000	4780000	2740000	4130000	3110000	1490000	2400000	1750000	3330000
mag0312	Negative	626	421.979	2.51	-	-	422	-	-	-	-	75629.9	48.4752	83789.1	46.5186	42200	35100	53600	40300	45700	33600	31500	104000	429000	74100	36700	20300	115000	10100	42600	46700	159000	26500	109000	392000	41500	29200	31000	32500	61000	76200	117000	52900	41100	123000	56900	159000	44200	32900
mag0313	Negative	371.1	282.4	5.49	-	-	297.6176；327.0663；282.9489；328.0528；160.3564；175.4989；151.4705；267.8554；136.4414；312.8944	-	-	-	-	69622.4	113.876	55332.2	116.486	1600000	1900000	1550000	1270000	1990000	2300000	1880000	2540000	991000	1480000	1340000	3580000	1300000	1810000	1320000	2310000	2260000	2770000	965000	1120000	2050000	2130000	2370000	1360000	1790000	2520000	1220000	2370000	1760000	1990000	2480000	540000	2420000	899000
mag0314	Negative	391.1	99.1	3.83	-	-	125.1448；99.0879；113.1223；71.0115；101.016；123.1549；73.0056；59.0139；85.0549；89.0166	-	-	-	-	9.24732e+07	25.5482	1.05089e+08	23.4445	5200000	2610000	2040000	73100	119000	5840000	2970000	1870000	3360000	6240000	5990000	1400000	2560000	106000	322000	73100	39600	11400000	1400000	67000	6680000	12800000	9650000	14400000	60100	3230000	3760000	67900	31800	6900000	27200	2640000	83800	3850000
mag0316	Negative	389	96.8525	2.24	-	-	96.9	-	-	-	-	80675.6	66.8157	90552.5	67.2883	13600	33200	78800	16800	20900	30400	18400	18300	30400	17400	23900	19700	9000	22300	13400	37500	27500	14200	31800	7570	41800	15600	23200	4790	7200	12800	25600	28700	65000	7280	12500	19100	7610	34600
mag0317	Negative	810	592.952	3.41	-	-	593.2716；130.2055；172.3069；792.3422；378.2676；648.3916；311.1793；766.6292；561.9874；526.7888	-	-	-	-	4.31653e+06	20.7948	4.26843e+06	21.1133	614000	878000	824000	189000	237000	539000	845000	440000	1170000	844000	1210000	440000	1060000	334000	179000	298000	492000	244000	306000	959000	657000	563000	304000	157000	312000	464000	1690000	259000	787000	499000	183000	517000	311000	1400000
mag0318	Negative	171	79	0.81	185.993	C3H7O7P	127.1954；78.9228；109.2129；125.0538；153.2115；129.0277；143.064；111.1182；114.1249	3-phosphoglyceric acid	439183	3443-58-1	Organic acids	390307	28.7594	368684	29.7096	537000	395000	423000	500000	262000	267000	385000	392000	334000	420000	469000	313000	270000	467000	389000	584000	484000	402000	215000	286000	776000	363000	472000	307000	511000	411000	710000	342000	423000	353000	461000	352000	348000	223000
mag0319	Negative	345.1	139.1	1.71	-	-	213.2671；111.2307；139.2538；165.2454；327.1877；123.2477；151.1929；183.223；301.1655；137.1891	-	-	-	-	95158.7	101.458	105091	104.889	131000	56600	98300	111000	70800	115000	39600	57900	281000	7660	22300	8280	23300	22800	406000	87500	126000	73400	35100	178000	18600	79700	736000	106000	278000	54800	352000	234000	131000	466000	123000	31400	54300	6380
mag0320	Negative	366	132.228	1.91	-	-	348.2407；132.2418；144.218；160.2135；306.23；322.3018；134.1267；204.2432；266.41；294.252	-	-	-	-	9.36899e+07	44.9327	1.12942e+08	43.7417	54900	114000	39300	224000	124000	102000	53800	106000	108000	53600	72600	30300	63300	109000	112000	127000	124000	204000	111000	64800	101000	141000	132000	155000	121000	54400	149000	120000	122000	55800	199000	74000	98400	80700
mag0321	Negative	117.1	59	2.03	118.063	C5H10O3	99.9741；103.2103；104.5948；105.8791；73.1408；101.8212；110.1639；113.99；112.57	3-Hydroxy-3-methyl butyric acid	69362	625-08-1	Organic acids	1.57849e+06	49.7717	1.58454e+06	41.5311	1140000	830000	1360000	840000	1110000	1110000	1610000	1670000	2540000	1910000	1460000	1380000	4240000	882000	787000	898000	1690000	727000	1230000	2450000	1110000	893000	871000	1160000	1540000	1220000	1280000	824000	992000	1330000	1380000	1100000	1330000	1850000
mag0322	Negative	737	397.152	8.31	-	-	677.5082；397.2882；461.352；415.2357；719.3876；501.3489；441.1378；111.2723；116.8942；652.4282	-	-	-	-	9.80164e+06	41.8439	1.27539e+07	39.3755	23400	46800	16200	35100	35900	51700	31400	40100	28300	45900	37700	69800	25100	38900	18100	22400	32900	53300	24000	16500	19900	109000	25700	39800	23000	106000	9030	29700	32400	19000	27700	7290	15400	19200
mag0323	Negative	253.1	153	3.02	-	-	191.3046；153.3092；151.1689；138.2462；122.2738；152.2567；136.2692；134.1726；149.2145；173.2302	-	-	-	-	8.24283e+06	74.0524	1.05671e+07	87.554	2220000	814000	486000	2040000	2940000	2420000	1770000	2340000	931000	2140000	2130000	717000	1390000	1820000	5370000	921000	13000000	2290000	3350000	2830000	2020000	3750000	3810000	6660000	5330000	2380000	7240000	29400000	6680000	36700	460000	7520000	47200	1130000
mag0324	Negative	337.1	173.1	2.9	338.1	C16H18O8	119.9874；162.7169；118.882；173.4433；190.5258；165.1585；191.7483；121.7944；164.0436；123.7239	1-O-p-Coumaroyl quinic acid	-	-	Phenolic acids	634119	165.284	737309	173.232	122000	148000	279000	166000	200000	26600	5460000	234000	195000	1150000	175000	205000	210000	181000	181000	510000	76400	290000	205000	598000	1400000	212000	785000	84700	253000	280000	250000	136000	132000	300000	112000	100000	575000	1590000
mag0325	Negative	193.1	133.8	4.09	194.058	C10H10O4	134.1538；133.1633；178.1791；149.2258；137.3024；89.1671；93.1246；136.326；121.248；150.075	trans-ferulic acid	445858	1135-24-6	Phenolic acids	1.25809e+06	28.3651	1.66815e+06	34.5726	1030000	1090000	1300000	1070000	999000	1870000	1320000	1450000	992000	930000	880000	1140000	909000	1380000	1840000	1440000	1080000	1730000	1140000	1070000	1120000	1100000	2740000	914000	1400000	1340000	1110000	1580000	1350000	1440000	1000000	1200000	1200000	845000
mag0326	Negative	739.1	269.2	3.33	-	-	432.5238；312.3182；430.7732；311.1231；342.5878；434.0866；341.5815；436.0798；324.3723；473.7609	-	-	-	-	27848	131.174	28246.6	117.84	645000	829000	667000	460000	615000	1700000	715000	995000	490000	722000	557000	892000	713000	632000	518000	659000	418000	280000	685000	898000	569000	1000000	997000	894000	511000	869000	521000	923000	789000	453000	522000	425000	539000	804000
mag0327	Negative	378	178.994	1.94	-	-	128.2798；179.2541；143.264；254.2506；135.2748；210.2869；360.2968；167.2897；272.2589；109.2071	-	-	-	-	2.77677e+07	62.905	3.49105e+07	59.452	442000	272000	300000	202000	104000	163000	189000	357000	607000	292000	247000	160000	88000	137000	218000	126000	431000	234000	180000	1060000	127000	152000	70800	83200	317000	208000	173000	175000	108000	403000	367000	162000	144000	166000
mag0328	Negative	499.1	163.1	2.12	500.153	C22H28O13	163.2421；119.235；325.5001；481.44；337.4435；173.2923；319.653；463.3019；455.3385；121.1345	5-O-p-coumaroyl quinic acid O-hexoside	-	-	Phenolic acids	2.09993e+06	171.623	2.34142e+06	170.403	1010000	588000	642000	678000	315000	556000	6520000	639000	628000	3730000	800000	528000	383000	706000	323000	1610000	388000	453000	600000	576000	4120000	668000	2340000	393000	793000	614000	617000	422000	661000	904000	581000	433000	438000	10500000
mag0329	Negative	145.1	109	0.74	146.069	C5H10N2O3	127.1989；128.1849；84.059；109.125；125.1696；81.9961；73.9453；61.7549；107.136；133.0266	L-Glutamine	5961	56-85-9	Amino acids and derivatives	441823	64.8944	426014	69.3981	331000	241000	456000	343000	479000	293000	278000	457000	198000	213000	294000	770000	383000	237000	197000	455000	460000	234000	323000	296000	195000	577000	489000	241000	694000	439000	453000	428000	661000	360000	212000	248000	2940000	354000
mag0330	Negative	623	323	3.61	-	-	443.5185；323.6913；341.6537；503.5556；431.632；371.7266；533.5472；461.6002；308.779；424.8159	-	-	-	-	324022	65.3558	338359	65.6415	29200	19400	60000	6200000	10400000	111000	800000	7430	2970	1820	6000000	1240	6380	2230	2530000	2640	11900000	1810000	155000	3380	3300	32400	3480	1980	5290000	4380000	5900	2510	3480	1790000	14300	403000	2020	3000
mag0331	Negative	539.2	329.039	6.48	-	-	329	-	-	-	-	80226.3	72.9828	85002.9	59.4284	394000	351000	294000	249000	226000	729000	294000	811000	329000	215000	174000	609000	277000	362000	294000	593000	424000	309000	741000	305000	316000	451000	805000	374000	329000	306000	135000	485000	230000	582000	219000	607000	388000	186000
mag0332	Negative	306	143	0.8	307.084	C10H17N3O6S	134.2036；133.1545；128.2437；116.137；115.1531；143.2592；179.1703；190.2944；205.1812；135.2144	Glutathionereducedform	131698098	320374-87-6	Amino acids and derivatives	1.81747e+06	52.4274	936412	53.3237	3240000	1260000	1130000	731000	792000	539000	1960000	598000	1800000	1530000	263000	982000	1080000	1320000	1160000	1740000	2080000	1360000	2200000	1820000	2240000	1770000	917000	2220000	1860000	1760000	1510000	698000	1970000	2240000	1040000	618000	1090000	1250000
mag0333	Negative	740	431.427	3.97	-	-	432.6974；431.6718；311.8232；313.1038；343.0093；341.9012；435.0501；317.6146；324.1212；315.7964	-	-	-	-	477053	117.359	215055	116.689	3330000	3860000	2770000	6390000	2860000	2600000	2410000	1390000	1700000	2680000	3020000	3060000	2210000	3530000	4090000	5130000	4130000	11100000	3540000	2150000	3180000	3670000	6840000	4710000	3490000	6730000	2400000	5350000	3650000	2170000	4800000	2600000	9200000	2540000
mag0334	Negative	293	137.995	2.17	-	-	138.2449；120.2698；119.212；184.3148；249.3393；123.2255；140.2588；129.2861；121.2652	-	-	-	-	2.37477e+06	67.1627	2.90279e+06	66.1589	148000	94200	102000	55800	48400	144000	139000	42000	125000	164000	184000	55400	98100	26800	40900	55100	46400	34800	121000	67000	58900	25200	71300	68200	44600	52100	82100	59300	96000	56500	17200	26800	16600	128000
mag0336	Negative	739	695.199	4.64	-	-	491.7803；695.9383；721.8215；679.8978；431.6621；559.7563；533.7974；521.9565；577.8333；360.0309	-	-	-	-	325302	208.525	809480	171.638	1700000	2500000	2180000	618000	468000	2440000	2010000	731000	1480000	1280000	924000	1800000	1670000	1430000	1530000	792000	829000	1750000	778000	2280000	1410000	1300000	1830000	428000	2860000	1740000	310000	1100000	2220000	1720000	661000	1390000	2280000	1430000
mag0337	Negative	582	304.023	2.52	-	-	304	-	-	-	-	8167.82	221.314	18483.3	153.986	208000	190000	159000	235000	362000	154000	177000	183000	479000	178000	211000	211000	170000	293000	648000	217000	188000	267000	287000	216000	189000	441000	410000	240000	336000	328000	256000	291000	228000	307000	164000	695000	367000	146000
mag0338	Negative	276	119.029	3.26	-	-	119.1671；233.2945；259.2205；216.2783；172.3172；121.3367；191.4631；145.26；215.3432；125.3558	-	-	-	-	582247	58.7827	623965	48.3521	473000	457000	338000	291000	366000	3620000	245000	339000	590000	334000	780000	48800	372000	347000	541000	216000	516000	527000	524000	1330000	590000	555000	227000	329000	266000	292000	872000	231000	1190000	259000	362000	2110000	111000	345000
mag0339	Negative	252	192.111	1.82	-	-	192.1767；164.2526；136.227；208.1878；190.1643；168.0868；160.2136；108.1895；180.36	-	-	-	-	778298	69.4914	874710	72.6944	1310000	1120000	673000	1640000	2270000	1830000	837000	638000	1660000	1210000	813000	1310000	701000	2360000	4790000	1690000	785000	1430000	297000	2060000	1540000	1990000	2880000	1760000	2740000	1190000	2450000	2330000	1630000	1630000	1950000	482000	1810000	306000
mag0340	Negative	771	609	2.64	-	-	609.2772；327.412；357.3807；447.3076；337.4757；753.4176；489.4108；411.3783；711.5188；519.3758	-	-	-	-	3.02896e+06	56.7436	3.62258e+06	47.6301	7780000	3840000	3060000	4860000	2620000	4870000	4080000	4530000	2970000	3470000	3430000	3390000	1200000	1570000	3400000	4000000	1780000	6540000	1960000	1520000	2950000	2610000	6960000	2860000	5960000	1680000	4600000	5310000	4600000	5010000	3050000	2870000	2240000	2100000
mag0342	Negative	160	115.9	4.37	161.048	C9H7NO2	116.1423；117.9896；145.2926；119.265；143.0711；130.408；121.4492；120.294；133.1236；132.1745	indole-3-69867	69867	771-50-6	Alkaloids	1.14821e+06	58.53	1.39898e+06	45.2944	1090000	673000	809000	733000	646000	1360000	898000	528000	1190000	662000	1660000	590000	945000	1610000	1280000	877000	669000	814000	963000	1680000	625000	1040000	820000	946000	893000	1620000	940000	702000	731000	430000	889000	438000	957000	910000
mag0343	Negative	713	397.36	8.61	-	-	653.5115；397.2923；201.1013；415.1687；117.0263；453.2073；431.2916；677.26；202.9124；255.3621	-	-	-	-	660253	103.91	564743	96.5441	41700	63100	22000	51100	83700	76400	45500	34900	83700	43100	44300	118000	48600	94500	68900	64800	47500	73400	38700	38800	40100	121000	78000	70300	43300	118000	37700	74700	78600	49800	56900	29900	76200	35400
mag0345	Negative	433	166.979	2.8	-	-	167	-	-	-	-	1.73086e+06	25.7622	1.81803e+06	24.2019	514000	719000	390000	357000	356000	812000	854000	623000	564000	815000	503000	1370000	414000	192000	770000	373000	564000	266000	373000	659000	331000	487000	1260000	547000	269000	1460000	602000	411000	1080000	873000	408000	399000	236000	1320000
mag0346	Negative	391.3	331.2	3.18	-	-	187.3849；216.3543；113.2515；244.2974；349.3362；331.3302；128.2665；315.377；333.3383	-	-	-	-	18589.6	112.395	19192.9	126.568	2750000	760000	702000	453000	604000	3550000	1260000	679000	872000	643000	1610000	769000	402000	278000	620000	1030000	1030000	372000	666000	1780000	204000	483000	806000	969000	738000	2020000	366000	747000	1410000	481000	514000	207000	408000	466000
mag0347	Negative	802	742.025	2.3	-	-	742	-	-	-	-	1.87743e+06	50.6956	1.93789e+06	50.5205	921000	346000	167000	951000	1620000	407000	598000	396000	457000	317000	618000	267000	267000	391000	701000	482000	579000	261000	262000	939000	113000	902000	274000	752000	625000	392000	363000	913000	1230000	789000	899000	162000	2270000	220000
mag0348	Negative	420	128.281	2.13	-	-	306.2308；128.2767；179.2703；254.2547；143.273；272.3046；288.2165；210.3632；160.2555；167.2895	-	-	-	-	4.3804e+07	45.8022	5.17256e+07	41.4831	296000	172000	324000	299000	242000	272000	170000	227000	194000	195000	121000	562000	99900	239000	516000	452000	174000	345000	693000	187000	129000	162000	267000	177000	401000	120000	362000	410000	263000	398000	206000	738000	165000	166000
mag0349	Negative	549	393.229	12.25	-	-	473.2772；237.1318；393.3687；180.1194；179.1153；481.4816；531.3163；163.152；521.2815；489.2577	-	-	-	-	4.18934e+06	55.8391	4.58964e+06	55.0321	4810	3560	3950	6050	6230	3810	2710	3700	5140	5720	4270	2910	5030	6240	6580	4010	5910	5810	6330	6600	4080	7160	5530	6300	3650	5280	6070	7430	8290	3870	4750	3310	4820	4780
mag0350	Negative	526	330.009	5.85	-	-	330.2717；329.2403；315.3513；165.2781；314.3432；166.3074；150.2753；151.2819；195.3138；196.3926	-	-	-	-	420579	59.7369	606951	61.9897	1470000	1840000	1410000	806000	890000	2120000	1720000	2640000	1030000	957000	546000	1360000	1560000	1870000	658000	2470000	1980000	1220000	2590000	1840000	1280000	2340000	2460000	1070000	1140000	940000	453000	1230000	969000	2490000	870000	1240000	1400000	939000
mag0352	Negative	755.2	431	3.24	-	-	431.6956；755.158；311.8617；575.7535；191.2703；342.0506；358.1338；433.7757；593.6957；310.92	-	-	-	-	157051	48.8517	152578	55.8339	3160000	1640000	2700000	3430000	2310000	1320000	1970000	2820000	3660000	2190000	1830000	1900000	2270000	2670000	3850000	2130000	2120000	2830000	2160000	2540000	1610000	2530000	2080000	2360000	2420000	2130000	3050000	2900000	2660000	3260000	2660000	3410000	2910000	1670000
mag0353	Negative	578	199.13	6.8	-	-	396.274；381.4407；199.2952；363.2593；534.1065；560.3314；518.3179；345.6237；409.1711；342.4146	-	-	-	-	24063.2	70.6832	32685.6	91.2366	45800	114000	65400	64900	91600	79800	72500	57400	129000	138000	83900	106000	70600	130000	63700	56200	62900	151000	27400	110000	41900	352000	74800	46400	45000	138000	63200	44400	83800	38400	53400	23700	52800	43800
mag0354	Negative	613	577.179	8.54	-	-	595.7861；577.8147；504.8573；435.8322；117.1046；361.9141；317.6951；402.643；445.2864；344.1672	-	-	-	-	207996	35.9802	166867	36.3759	34600	40000	20600	38400	36600	45100	24800	38100	29400	31300	35100	68100	37900	45500	31300	32100	42400	42100	17700	30200	27900	48500	33400	42100	37100	57900	31900	33400	39500	28700	35700	5670	40500	24500
mag0355	Negative	300	138.097	2.74	-	-	138.1522；123.1873；116.2289；256.2853；168.2546；240.24；238.6457；109.0883；140.2355；128.244	-	-	-	-	6448.01	45.8628	10708.8	55.2855	855000	881000	669000	931000	1030000	782000	1130000	701000	1090000	924000	1050000	953000	1180000	882000	855000	1170000	882000	992000	936000	665000	1250000	740000	1170000	766000	772000	722000	1240000	1540000	1140000	714000	624000	493000	670000	896000
mag0356	Negative	522.2	293.151	5.99	-	-	325.6815；293.3349；275.4271；249.4248；490.5111；462.6964；196.3034；307.3185；327.3529	-	-	-	-	990784	23.2784	1.07727e+06	21.7184	490000	437000	209000	720000	656000	351000	232000	408000	557000	497000	363000	1120000	591000	522000	333000	277000	369000	868000	419000	140000	300000	1480000	235000	854000	254000	1140000	387000	193000	720000	285000	200000	148000	245000	490000
mag0358	Negative	260	180.08	1.25	-	-	119.2518；199.1972；180.2473；163.2208；215.1833；128.1518；126.0877；216.2788；135.2493；242.236	-	-	-	-	1.33037e+07	63.0147	1.65191e+07	71.7825	1130000	394000	570000	1080000	492000	800000	1020000	914000	734000	720000	645000	97800	551000	544000	502000	1150000	463000	501000	677000	484000	801000	579000	1200000	614000	866000	786000	626000	201000	1300000	869000	1150000	512000	533000	545000
mag0359	Negative	691	325.078	2.43	-	-	325.1	-	-	-	-	36618.6	93.5658	49001.8	92.2782	22400	13300	34400	24700	20000	26800	40300	11000	41200	25300	30300	10700	8230	35400	17500	31700	40100	45100	37200	66900	58800	21700	17700	19000	58700	16900	43600	33400	38400	10600	34100	43100	23500	47000
mag0360	Negative	875	713.286	3.3	-	-	713.4471；431.5775；311.6931；341.8905；473.8；433.725；715.7651；857.5725；314.34；353.8879	-	-	-	-	1.26202e+06	201.416	1.74745e+06	216.619	2180000	2170000	1670000	1950000	1680000	2780000	1460000	1540000	1590000	1650000	1230000	2110000	1350000	1490000	1950000	2030000	1230000	1770000	1740000	1130000	1410000	1730000	2150000	2680000	1570000	1050000	1630000	1630000	2100000	997000	1910000	2430000	1820000	1790000
mag0361	Negative	575	193.072	3.58	-	-	471.2564；175.2591；193.2623；557.3899；459.2322；413.3658；503.3313；134.2598；429.3419；431.2882	-	-	-	-	32851.6	149.988	121463	361.805	888000	152000	419000	84600	16100	404000	331000	200000	269000	474000	335000	647000	393000	99900	121000	298000	22400	125000	94400	611000	108000	300000	467000	82800	140000	298000	960000	35800	119000	1800000	219000	400000	226000	196000
mag0362	Negative	606	356.89	0.88	-	-	357.0808；401.0007；488.9659；313.1139；504.9874；474.0514；588.1449；562.0865；385.288；543.7252	-	-	-	-	349128	31.5584	454744	31.5936	76200	159000	73800	106000	85400	227000	148000	98500	40900	61200	114000	165000	144000	37500	160000	101000	124000	76200	113000	142000	92300	149000	99700	86300	105000	156000	73800	190000	115000	105000	137000	56600	75700	90000
mag0364	Negative	771	609	2.86	-	-	609.5989；327.871；429.8506；369.5897；447.8828；411.6327；393.8581；597.7218；753.5378；591.9822	-	-	-	-	28285.4	51.2938	25922.1	54.2546	2620000	1670000	1930000	1410000	4190000	661000	5250000	1740000	2510000	2940000	3450000	517000	5050000	2570000	4240000	3460000	1010000	1700000	3490000	2070000	4550000	1130000	3030000	3470000	4170000	4970000	8840000	4640000	9390000	6180000	1420000	4750000	7460000	2650000
mag0365	Negative	751	329.24	5.53	-	-	329.281；314.2833；703.3222；555.3335；691.4756；707.4465；343.4716；733.3975；554.251；589.4264	-	-	-	-	4.3957e+06	52.6471	3.62096e+06	59.0445	1260000	1350000	1200000	947000	1310000	1600000	1550000	2190000	1280000	1010000	737000	1220000	1390000	1350000	1260000	1670000	1270000	1330000	2060000	1460000	1260000	1650000	1790000	1240000	1370000	1400000	1180000	1150000	1140000	1780000	1480000	1810000	1130000	693000
mag0366	Negative	621	459.048	2.46	-	-	459.3101；603.348；561.2437；549.4595；585.2355；161.1622；577.3289；391.5025；489.128；501.1714	-	-	-	-	18720.3	83.6809	21990.7	72.4375	128000	123000	47300	50900	28900	147000	233000	99200	95400	121000	133000	94000	51800	54300	138000	133000	120000	90700	64100	158000	46800	236000	456000	221000	51000	138000	137000	184000	290000	171000	58600	72000	35100	303000
mag0367	Negative	129	85	1.99	130.027	C5H6O4	84.9745；68.9232；111.1717；85.9243；72.4909；87.4962；83.3087；101.2004；114.24	Citraconic acid	643798	498-23-7	Organic acids	1.29696e+06	100.498	1.45265e+06	79.8045	462000	1090000	749000	2370000	1530000	2330000	1820000	1220000	567000	991000	758000	634000	1790000	3120000	1790000	1860000	1040000	1250000	685000	1030000	1540000	3430000	3260000	2050000	1610000	1250000	1440000	2100000	1720000	1430000	991000	773000	648000	627000
mag0368	Negative	277	120.01	2.49	-	-	120.242；121.2396；119.1683；146.2861；235.3153；217.2639；233.3554；259.224；189.3618；137.2749	-	-	-	-	68601.9	35.0438	51493.3	39.7809	19800	79200	211000	47000	120000	167000	12200	21800	217000	68800	307000	12500	21100	229000	78100	330000	193000	80900	319000	60400	62400	180000	84600	142000	62100	153000	51900	48800	225000	54600	25900	1890000	246000	237000
mag0369	Negative	520	96.8461	2.03	-	-	476.2632；502.2069；97.0129；434.1757；484.176；460.2052；79.0429；422.2946；405.36；358.2231	-	-	-	-	1.32966e+06	49.149	1.51662e+06	54.7393	589000	204000	351000	177000	147000	177000	227000	282000	519000	335000	136000	158000	206000	88400	128000	172000	560000	122000	263000	686000	286000	130000	152000	97400	458000	206000	298000	165000	138000	407000	372000	637000	140000	146000
mag0370	Negative	296	164	2.09	-	-	164.2739；147.2322；144.2978；236.2137；281.2209；124.382；102.9925；206.2659；149.184；234.3409	-	-	-	-	24060.2	146.088	26840.1	180.161	262000	145000	275000	175000	541000	226000	375000	290000	1690000	355000	415000	267000	594000	261000	394000	304000	356000	194000	505000	680000	276000	235000	338000	305000	479000	337000	328000	466000	309000	419000	208000	93800	752000	344000
mag0371	Negative	771	609	2.86	-	-	609.3094；327.3561；447.3097；429.3545；579.326；369.3288；357.2857；753.3505；711.3535；393.2229	-	-	-	-	33513.3	53.1816	36740	53.8896	550000	417000	404000	327000	996000	144000	1350000	363000	607000	638000	713000	65200	1170000	598000	1110000	871000	234000	486000	826000	473000	1200000	274000	762000	739000	1000000	1260000	2190000	1140000	2270000	1470000	410000	923000	1960000	669000
mag0372	Negative	697	373	3.11	-	-	329.7014；535.382；373.6322；491.5801；331.4119；193.321；178.289；299.263；314.6286	-	-	-	-	43631	41.8847	48231.1	42.1601	504000	601000	624000	287000	671000	962000	480000	521000	714000	539000	425000	443000	859000	680000	175000	543000	795000	314000	755000	464000	533000	247000	293000	534000	268000	389000	336000	344000	214000	361000	772000	396000	295000	631000
mag0373	Negative	522.2	325.173	5.86	-	-	325.5221；293.3383；249.3944；490.3812；275.3886；478.38；196.3041；504.3304；446.3725；462.4592	-	-	-	-	1.94041e+07	78.7475	2.3478e+07	73.6891	476000	402000	186000	614000	622000	323000	182000	358000	547000	466000	310000	996000	525000	445000	295000	241000	338000	828000	371000	120000	266000	1370000	220000	784000	238000	1020000	353000	188000	641000	250000	177000	140000	207000	421000
mag0375	Negative	455.2	369.09	5.95	-	-	369.2506；411.2534；437.2685；395.3043；367.4113；393.3653；413.34；427.3667；375.227	-	-	-	-	187220	30.3814	192647	31.2009	6240	8090	5730	6200	6640	11800	6870	13300	7350	7950	5460	10700	5950	9140	7980	8080	7970	8510	6470	4540	6470	7450	6790	8270	4940	4410	6750	35800	7560	6430	5160	9280	6400	4720
mag0376	Negative	529	193.042	2.7	-	-	367.5705；191.3234；193.3154；134.3216；485.5973；335.7451；409.5147；353.8705；149.3654；511.5216	-	-	-	-	2.11855e+06	62.1198	1.93322e+06	62.0346	53700000	26900000	36000000	24700000	21300000	33600000	52100000	53800000	43200000	44600000	35300000	58100000	46300000	54300000	30900000	55700000	29700000	25200000	48700000	42000000	32000000	25700000	53400000	30700000	58400000	23400000	18500000	44400000	43500000	37100000	29300000	23100000	30400000	35200000
mag0377	Negative	755.1	447.2	3.74	756.211	C33H40O20	447.9679；327.998；594.4905；358.3107；329.7345；326.88；450.2798；432.6426；451.7149	Chrysoeriol C-pentosyl-O-hexosyl-O-hexoside	-	-	Flavonoids	3.81123e+06	43.868	3.67697e+06	47.4106	4880000	5750000	3210000	5760000	2410000	3010000	2930000	1770000	2950000	2580000	3980000	2850000	4780000	2730000	2780000	8480000	2960000	6030000	4260000	2770000	2980000	5870000	4570000	5580000	5450000	7390000	7270000	4700000	7310000	4650000	3230000	4850000	3250000	2390000
mag0379	Negative	455	292.98	2.61	-	-	293	-	-	-	-	4.10056e+07	35.0593	4.27519e+07	37.9244	184000	97400	70100	110000	31200	157000	251000	76700	126000	133000	140000	194000	80100	81800	38100	68700	70800	105000	67400	51200	90400	117000	64900	152000	72800	89400	46500	52800	93000	46800	60200	101000	73200	133000
mag0380	Negative	563	366.36	7.21	-	-	366.4533；365.4123；348.5387；545.3925；481.4218；327.5788；527.2081；503.336；179.2122；347.6229	-	-	-	-	7127.08	36.3753	8347.18	42.4501	391000	587000	302000	471000	387000	307000	298000	365000	530000	839000	588000	940000	368000	459000	179000	389000	556000	690000	176000	141000	301000	1190000	281000	324000	183000	1000000	194000	266000	351000	209000	233000	183000	350000	316000
mag0381	Negative	334	152.998	0.74	-	-	184.2225；153.226；191.2674；111.1114；154.2338；165.2704；260.1629；242.2184；186.2212	-	-	-	-	166315	33.8651	178439	28.1439	113000	99100	76000	166000	99100	112000	47800	58200	72000	68300	87700	143000	36200	159000	112000	101000	127000	119000	65800	158000	93300	351000	89100	136000	87000	63800	145000	59200	56400	55900	142000	143000	57900	97900
mag0382	Negative	710	530.341	3.67	-	-	530.4015；432.2686；431.22；529.4092；650.3266；311.2722；312.41；692.4348；342.24；548.324	-	-	-	-	105632	29.4803	111468	28.9364	4590000	3910000	3280000	1540000	2250000	3490000	1350000	3150000	3940000	2670000	1540000	2030000	3050000	3060000	3110000	3430000	3080000	1120000	3970000	1070000	1760000	3170000	3480000	2420000	2190000	2360000	3300000	4380000	3080000	3150000	2260000	3200000	2450000	4480000
mag0383	Negative	375.1	114.923	10.66	-	-	115.128；339.352；357.3524；277.4243；337.4375；114.0748；331.4941；335.333；353.3896；288.3061	-	-	-	-	185476	73.3891	191921	74.764	122000	145000	70000	116000	69600	199000	95900	155000	71400	111000	111000	303000	136000	173000	60600	116000	154000	147000	57500	47200	87800	219000	61000	79000	80800	273000	71700	46300	183000	53500	105000	10200	78600	82300
mag0384	Negative	475	279.195	10.6	-	-	197.9951；279.4033；183.1109；447.3351；277.31；115.1968；117.0454；278.3929；376.2916；153.1946	-	-	-	-	3.45789e+07	30.6923	3.15591e+07	30.0172	12500	17400	11700	14900	14100	17500	20200	15100	9650	15600	15500	26700	18600	28900	10400	16600	29800	14400	12200	6580	8850	23100	6750	25500	19300	22400	6450	9170	13300	10500	9670	2590	8340	8960
mag0385	Negative	580	562.184	6.58	-	-	562.3943；347.5047；365.4282；424.3647；520.4；423.495；382.32；253.2743；522.4078；329.624	-	-	-	-	289211	36.7882	299873	33.3903	122000	105000	65400	132000	78000	70500	69200	121000	125000	233000	239000	261000	89500	121000	79900	103000	191000	114000	86700	52400	119000	223000	72100	170000	76200	188000	76900	100000	97300	50700	103000	35700	69000	149000
mag0387	Negative	966	593.937	3.52	-	-	593.9	-	-	-	-	15973.8	60.9925	16695.8	78.8291	68400	40900	36400	38900	65700	70000	42800	79800	42200	50600	44300	34900	57700	22700	62000	32100	35900	51500	32400	29100	47500	50400	70000	30400	58800	42500	56700	18300	66200	56200	36400	46400	32800	61600
mag0388	Negative	519.1	357.1	3.58	-	-	357.3212；150.2385；194.2575；106.066；195.2954；107.1271；151.2072；383.2571；356.2361；341.267	-	-	-	-	420202	87.3741	510061	107.443	1330000	1190000	1290000	860000	578000	1340000	753000	792000	1280000	915000	676000	887000	632000	821000	616000	785000	797000	1120000	740000	973000	1280000	625000	682000	470000	785000	794000	990000	679000	714000	582000	1120000	1040000	825000	820000
mag0389	Negative	468.3	324.3	3.85	-	-	324.2984；190.2882；189.2728；204.2863；161.2937；203.2794；323.2957；162.2951；306.3035	-	-	-	-	550990	12.3861	608917	11.5163	2440000	1700000	1630000	98200	150000	1150000	2050000	1750000	2930000	2400000	2210000	1000000	2240000	161000	130000	147000	81300	1410000	729000	86000	2050000	2130000	1100000	2490000	72800	1970000	1920000	118000	174000	1570000	25700	1720000	67800	2250000
mag0390	Negative	232	115.999	2.64	-	-	116	-	-	-	-	96916.6	25.7816	116720	23.4997	629000	541000	600000	377000	1010000	585000	886000	902000	1110000	961000	886000	1860000	908000	690000	715000	471000	1020000	656000	1100000	1060000	1060000	926000	446000	1030000	714000	1020000	820000	777000	608000	747000	760000	584000	1240000	1020000
mag0391	Negative	947	429.051	3.86	-	-	429.1	-	-	-	-	75625	69.6726	796834	63.7485	170000	394000	245000	30500	14200	171000	124000	36500	96100	83200	124000	90600	107000	64800	11700	144000	961	18500	62500	5840	75000	28600	77300	66700	25300	42300	59400	958	70200	2930	76100	3940	3890	94400
mag0392	Negative	193	84.9	0.77	194.043	C6H10O7	111.1806；113.1484；87.1047；131.157；85.1094；89.0289；175.2151；112.1379；129.1787；66.9949	D-Glucuronic acid	94715	528-16-5	Organic acids	3.65648e+06	18.0363	4.05616e+06	19.5336	2580000	3330000	3150000	4180000	4020000	2830000	4220000	3190000	3350000	2900000	4040000	4170000	4080000	3670000	4700000	3340000	4710000	3050000	3550000	3800000	4420000	4070000	4210000	4840000	3940000	3870000	3290000	5810000	3310000	3890000	3520000	3320000	4230000	3200000
mag0394	Negative	707	675.275	4.46	-	-	675.4662；600.6456；644.4049；689.8715；658.4374；582.5533；540.7805；599.3621；648.7584；626.5223	-	-	-	-	123209	51.3741	121061	52.0354	12000000	1160000	1640000	3450000	3330000	1530000	5290000	3280000	11900000	21000000	11100000	5920000	2380000	2990000	3780000	6340000	10800000	738000	14800000	3020000	4940000	8890000	5200000	26200000	1850000	2630000	1950000	4280000	3730000	4720000	781000	2820000	917000	9170000
mag0395	Negative	307.1	161.1	4.27	308.09	C15H16O7	143.2715；161.2496；145.1873；119.2879；117.1728；163.1947；75；145.9341；289.32；135.3235	7-hydroxycoumarin-beta-rhamnoside	-	-	Lignans and Coumarins	970910	133.712	922991	142.49	219000	821000	323000	718000	3850000	218000	457000	45000	84100	726000	939000	697000	867000	3020000	76400	130000	2280000	2330000	2010000	2470000	2170000	1590000	2270000	3000000	1050000	2950000	2830000	114000	176000	66800	2120000	4680000	2350000	87500
mag0396	Negative	260	180.103	1.23	-	-	199.1986；119.2866；180.2963；215.2415；163.2999；126.3436；135.2944；121.0622；136.4115；128.2789	-	-	-	-	8.56119e+07	39.2397	8.973e+07	36.1849	1090000	430000	583000	1060000	433000	729000	976000	1010000	775000	774000	628000	117000	525000	530000	405000	1110000	553000	536000	699000	511000	786000	570000	1160000	585000	847000	755000	546000	231000	1320000	813000	1010000	488000	521000	527000
mag0397	Negative	499.4	163.2	2.1	-	-	163.2139；119.1672；481.2436；173.2853；455.2432；397.192；439.2111；337.2837；437.36	-	-	-	-	770723	42.7925	918529	43.6814	616000	438000	476000	445000	234000	440000	4350000	508000	402000	2630000	581000	377000	264000	510000	213000	1040000	278000	321000	400000	463000	3190000	484000	1760000	267000	505000	382000	548000	312000	514000	678000	382000	286000	297000	6760000
mag0398	Negative	357.1	151	3.55	358.142	C20H22O6	136.2144；151.2035；137.3763；143.0938；138.3596；342.2457；141.4688；139.2509；153.3295；160.323	Pinoresinol	73399	487-36-5	Lignans and Coumarins	2.54281e+06	33.0463	2.8472e+06	31.3102	4090000	3710000	4300000	1600000	1040000	4330000	2720000	2120000	3030000	2940000	2250000	5080000	3210000	1900000	1540000	2040000	1440000	1680000	1580000	1830000	2280000	1720000	1460000	1700000	1560000	1760000	1500000	1640000	2400000	1590000	3060000	2100000	1320000	2370000
mag0399	Negative	519.1	357.1	3.59	520.194	C26H32O11	357.2184；151.2822；106.203；194.1965；150.1928；107.24；195.2575；297.2291；165.3415；487.1824	Pinoresinol-Hex	11168362	-	Lignans and Coumarins	804621	34.6057	939495	34.1108	1330000	1230000	1370000	863000	470000	1490000	710000	700000	1330000	998000	570000	790000	768000	941000	678000	839000	678000	1180000	738000	900000	1100000	648000	646000	462000	727000	646000	1050000	661000	642000	640000	1140000	1030000	887000	859000
mag0400	Negative	264	177.054	2.26	-	-	177.3001；114.2247；248.2327；115.1766；174.289；204.2443；146.2699；202.1837；144.2376；220.2928	-	-	-	-	2.7387e+06	359.505	2.97001e+06	335.705	728000	755000	821000	1140000	137000	593000	920000	165000	1180000	824000	829000	387000	1160000	295000	301000	277000	463000	310000	633000	213000	316000	386000	156000	121000	207000	150000	1480000	208000	300000	299000	142000	458000	326000	1300000
mag0401	Negative	460.1	117.9	0.77	461.153	C19H27NO12	163.1118；147.1086；118.1148；136.1338；359.0329；61.9488；258.1075；341.3653；165.25；184.1086	Anthranilate O-hexosyl-O-hexoside	-	-	Phenolic acids	25070.3	56.8803	31051.9	91.5358	37100	8560	9710	10100	27900	12600	11000	71800	16300	19000	13900	65000	12300	26900	24400	18700	30500	20000	14000	33300	20100	30700	46000	35700	24700	39600	25400	11100	20200	30700	22500	12000	9690	17600
mag0403	Negative	335	178.954	2.83	-	-	164.2466；179.2895；149.2719；320.3187；319.3453；293.2982；277.3226；121.1755；173.2912；317.2848	-	-	-	-	20370.4	37.436	18143.1	37.7519	5880	91500	45800	74200	123000	25600	25700	15600	114000	56600	124000	5690	67600	43100	31400	14900	69800	203000	69600	476000	192000	169000	23700	64700	31500	61900	178000	27300	26000	22300	8730	344000	25500	63200
mag0404	Negative	625	463.315	2.82	-	-	463.247；343.307；607.3268；445.2524；505.2358；581.3871；293.3743；385.3484；535.2758；325.3881	-	-	-	-	2.30178e+06	74.5894	2.79472e+06	72.0128	2730000	2150000	2000000	1950000	1620000	1450000	1830000	1610000	2050000	2460000	2090000	2510000	1520000	1520000	1760000	2290000	1810000	1900000	1960000	1600000	1770000	2420000	2670000	2130000	2270000	1970000	2190000	2810000	2440000	1950000	1850000	1580000	1790000	1900000
mag0405	Negative	606	384.822	1.13	-	-	385.2644；403.2829；323.4851；362.3866；508.2853；474.0032；357.3015；588.1768；282.2633	-	-	-	-	2.04378e+06	155.004	2.30538e+06	147.727	1050000	2400000	579000	1060000	2650000	2980000	859000	3370000	1230000	800000	992000	5780000	1510000	1120000	674000	3200000	1350000	895000	1860000	736000	2340000	993000	2840000	756000	2740000	1350000	2370000	1490000	3240000	2650000	1650000	2910000	1020000	607000
mag0406	Negative	574	475.263	2.91	-	-	475.3	-	-	-	-	89207.2	80.0387	134666	61.7701	684000	595000	703000	416000	398000	571000	348000	746000	788000	508000	336000	181000	366000	388000	442000	548000	802000	593000	723000	826000	315000	718000	524000	451000	753000	624000	661000	371000	476000	724000	658000	828000	330000	369000
mag0407	Negative	856.6	178.036	4.13	-	-	178	-	-	-	-	447881	49.4227	510234	44.6932	672	373	459	454	390	733	357	368	357	459	816	447	379	155	438	379	379	437	388	445	1040	388	357	471	357	734	155	449	733	1110	453	379	877	782
mag0409	Negative	281.1	239.1	4.3	-	-	239.1	-	-	-	-	77029.1	22.1798	92441.2	22.7674	3040000	1810000	608000	3680000	9190000	7200000	7100000	8220000	704000	6510000	3140000	5210000	14500000	5500000	7270000	10000000	8200000	8340000	6450000	2800000	9560000	4890000	13500000	5960000	5940000	7910000	3240000	7450	22500000	227000	2520000	3210000	579000	2550000
mag0410	Negative	433	152.956	8.37	-	-	153.1321；151.3819；171.2411；155.3011；78.943；156.4188；279.4585；116.954；197.3133；158.396	-	-	-	-	8.03767e+06	34.7914	9.93134e+06	30.2996	612000	1470000	664000	1200000	887000	1890000	592000	966000	488000	1110000	1140000	2040000	842000	1420000	695000	661000	1110000	1680000	398000	451000	578000	2410000	644000	955000	778000	2440000	462000	527000	1320000	571000	917000	281000	763000	607000
mag0411	Negative	485	425.418	2.21	-	-	425.5031；245.2542；341.6953；467.5361；323.6952；311.7332；336.9253；159.3317；383.4651；412.1289	-	-	-	-	375842	62.5284	636809	51.6652	818000	784000	817000	745000	593000	739000	499000	724000	158000	313000	560000	540000	505000	825000	854000	854000	719000	839000	559000	619000	868000	1390000	728000	685000	819000	552000	1460000	782000	973000	1000000	917000	1850000	465000	428000
mag0412	Negative	966	431.167	3.89	-	-	431.4328；432.57；311.5421；312.7037；770.5241；948.6788；446.64；341.55；445.4894；325.7202	-	-	-	-	544932	26.3492	707073	28.8218	416000	373000	415000	319000	340000	455000	346000	216000	353000	323000	256000	535000	385000	258000	192000	318000	202000	362000	305000	196000	386000	250000	249000	253000	227000	249000	248000	288000	280000	298000	580000	283000	446000	139000
mag0413	Negative	415	209	3.28	-	-	191.5194；139.4308；151.4875；235.3967；173.568；138.307；113.2326；158.5327；124.3886；182.5092	-	-	-	-	4.78242e+06	57.0457	5.06011e+06	63.958	26300	5970	35300	8720000	5730000	1820000	15400	9710000	2910000	5700	2110000	6510	7000	6740000	9410000	5990000	10500000	7970000	3250000	9440000	3610	8950000	10900000	5000000	8330000	8150000	28000	5650000	3800000	11900000	3070000	3820000	6050000	6100000
mag0414	Negative	697	358.916	0.72	-	-	359.1516；375.1263；217.1823；517.1413；501.1354；599.0948；615.1006；533.1243；343.3435；457.1246	-	-	-	-	934686	68.0378	1.17512e+06	47.6297	9880000	7490000	6520000	6400000	5540000	6550000	7150000	5720000	9310000	6360000	8020000	7700000	5480000	6260000	6790000	9040000	8930000	6840000	4860000	4910000	7240000	8620000	8340000	7990000	6450000	7110000	6240000	5900000	6530000	8150000	4910000	4610000	7660000	6230000
mag0415	Negative	580	277.173	10.32	-	-	277.2	-	-	-	-	57934.1	48.2442	62073.3	45.6726	2900	2600	2290	1020	3660	2750	609	4210	28800	3030	578	1820	1990	910	1740	1370	5470	3900	4670	5680	580	10100	2320	878	3790	4050	967	3970	1430	4550	1430	3660	1930	332
mag0416	Negative	520	171.011	1.38	-	-	171.1421；172.1414；173.1607；330.2289；416.1559；174.2119；502.1914；329.1831；215.1171；414.2273	-	-	-	-	182144	44.9276	193021	38.0146	297000	265000	290000	189000	190000	312000	246000	308000	282000	215000	144000	88500	271000	165000	181000	222000	257000	209000	238000	494000	185000	406000	248000	210000	328000	326000	246000	191000	195000	319000	223000	245000	134000	217000
mag0417	Negative	433.2	181	1.83	-	-	181.3045；211.3027；163.2821；148.1899；415.2445；135.3436；153.2655；334.2094；373.2174	-	-	-	-	1.50605e+06	53.3932	1.69021e+06	45.7658	299000	177000	200000	120000	145000	280000	181000	198000	139000	171000	129000	271000	260000	111000	117000	240000	167000	94500	217000	159000	218000	113000	165000	163000	176000	170000	107000	120000	257000	168000	106000	146000	89500	151000
mag0419	Negative	612	234.987	3.79	-	-	193.215；337.3743；134.2197；191.2695；235.2221；355.3096；450.2571；580.3902；176.2705；520.3122	-	-	-	-	46888.1	34.4234	37053.1	33.3608	651000	195000	239000	74600	23500	542000	233000	399000	364000	239000	106000	637000	512000	28400	57100	87300	335000	43100	110000	1370000	103000	237000	332000	48500	82500	198000	215000	30700	83600	1290000	449000	639000	50800	261000
mag0420	Negative	748	550.513	2.32	-	-	550.5	-	-	-	-	121918	100.475	179663	102.15	276000	428000	167000	820000	989000	1350000	370000	293000	191000	375000	279000	157000	488000	158000	648000	200000	288000	606000	309000	482000	111000	593000	514000	596000	536000	410000	584000	397000	1420000	417000	445000	87400	230000	223000
mag0421	Negative	261	113.975	2.95	-	-	114	-	-	-	-	303757	113.51	619182	111.892	278000	158000	225000	142000	93300	217000	128000	296000	351000	150000	84400	51000	130000	124000	125000	167000	303000	156000	202000	362000	106000	262000	183000	130000	235000	185000	173000	122000	158000	287000	208000	249000	83600	116000
mag0422	Negative	407	287.057	3.46	-	-	313.2462；287.2899；331.2102；259.3051；153.3054；244.3163；271.3049；257.2892；217.3238；171.2959	-	-	-	-	1.27869e+06	38.2112	1.55343e+06	38.6527	2160000	1240000	962000	876000	507000	1270000	1380000	977000	1500000	1060000	1170000	711000	1250000	707000	976000	1570000	974000	1030000	1180000	1060000	1510000	1270000	1590000	1350000	1060000	1420000	1710000	1150000	1830000	1160000	578000	991000	417000	1150000
mag0423	Negative	677	399.081	7.7	-	-	398.282；399.2884；397.2349；417.2495；416.2293；415.2388；277.3585；278.3942；125.0979；235.2737	-	-	-	-	1.61195e+06	33.8117	1.35441e+06	37.1314	129000	211000	73200	165000	251000	346000	122000	163000	185000	126000	168000	377000	207000	213000	140000	145000	118000	192000	73400	89800	76800	287000	228000	179000	180000	367000	71000	149000	203000	136000	146000	49400	240000	81700
mag0424	Negative	502.1	297.2	2.97	-	-	458.2909；160.1885；297.2686；258.2346；484.2467；178.1017；117.1425；382.0581；398.3938；462.0497	-	-	-	-	1.43239e+06	58.6347	961648	64.0322	1270	1820	1100	5790	2210	5850	2180	8750	5950	1830	357	7560	5910	357	3660	11500	6550	26600	8070	20600	1490	22600	39100	20400	5060	38000	6960	6930	7410	8820	10100	3660	22000	9100
mag0425	Negative	777	193.049	3.24	-	-	615.42；759.4294；193.2793；733.5765；421.359；419.4637；715.4489；329.5583；741.3873；717.3106	-	-	-	-	258185	45.3469	341938	49.6573	469000	413000	443000	660000	584000	293000	380000	453000	399000	431000	425000	460000	498000	443000	675000	270000	432000	842000	348000	349000	624000	393000	368000	451000	467000	594000	371000	358000	423000	386000	575000	484000	370000	587000
mag0426	Negative	518	243.044	1.3	-	-	500.1349；361.128；211.2823；169.124；171.4108；482.16；170.1913；474.1252；412.2522；243.312	-	-	-	-	397087	44.0818	517686	43.106	337000	72500	135000	100000	123000	286000	74000	290000	198000	125000	36100	49600	159000	159000	79400	239000	153000	51500	203000	280000	71400	334000	249000	175000	199000	231000	148000	47500	168000	210000	124000	174000	156000	103000
mag0427	Negative	134	71.926	0.88	-	-	116.1292；72.0227；71.0024；73.9587；72.9609；90.091；107.2638；89.0348；88.1061；75.6953	-	-	-	-	376482	62.4904	378603	66.0107	1850000	1050000	1020000	1400000	755000	1160000	1570000	1170000	935000	1160000	1370000	2260000	699000	809000	1460000	1410000	1560000	836000	819000	816000	1310000	1290000	1260000	1200000	1010000	992000	967000	1240000	1570000	1080000	1640000	1120000	942000	719000
mag0428	Negative	778	742.442	2.32	-	-	742.4	-	-	-	-	3.26474e+06	25.0976	3.31931e+06	24.9294	239000	187000	107000	379000	180000	419000	153000	78000	150000	221000	355000	103000	158000	69500	200000	123000	152000	346000	157000	209000	39700	205000	130000	191000	299000	198000	153000	227000	308000	184000	222000	64600	274000	143000
mag0429	Negative	182.1	138	1.69	183.053	C8H9NO4	138.2212；108.3089；120.3539；109.2404；122.2996；140.3218；110.1549；123.3382；136.313；111.4778	4-Pyridoxic acid	6723	82-82-6	Alkaloids	7.39568e+06	96.0435	7.19689e+06	131.913	3060000	2120000	1790000	13600000	9110000	4180000	4510000	2260000	8270000	3180000	4970000	3330000	7130000	2520000	21300000	5100000	6310000	1030000	5860000	7600000	4280000	1370000	7510000	8610000	16800000	5190000	3870000	14800000	24200000	2800000	14000000	83000000	9140000	2250000
mag0430	Negative	120	62	0.78	121.02	C3H7NO2S	61.9218；62.9262；64.6457；87.9529；65.544；80.1022；95.4338	L-Cysteine	5862	52-90-4	Amino acids and derivatives	871605	71.5701	977221	75.3541	359000	795000	857000	875000	1470000	1500000	926000	215000	1120000	851000	760000	3300	1370000	1290000	1150000	100000	399000	1020000	2330000	2350000	474000	1310000	346000	1160000	683000	670000	918000	128000	817000	609000	254000	687000	507000	1840000
mag0431	Negative	383.1	323.154	6.43	-	-	323.2945；339.316；365.2365；321.2628；309.18；325.3783；293.2702；347.251；311.1646；355.3086	-	-	-	-	189375	33.5048	180683	44.2511	234000	159000	172000	203000	198000	258000	61300	111000	112000	42700	47500	330000	140000	251000	1420000	97600	80900	340000	187000	137000	62400	196000	123000	250000	387000	791000	182000	222000	440000	112000	206000	218000	41300	73300
mag0432	Negative	155	111	1.13	156.017	C5H4N2O4	111.1085；78.944；83.0344；67.0164；137.1525；127.4387；97.0686；109.2；84.7711；113.664	Orotic acid	967	65-86-1	Others	3.09308e+06	34.3424	3.65776e+06	37.6074	4200000	2330000	1530000	2310000	2320000	2520000	3530000	4120000	2400000	3160000	4050000	3390000	4250000	2750000	3110000	2990000	3520000	5750000	1910000	2400000	2610000	2710000	2950000	5350000	2950000	3620000	2090000	4410000	2820000	2660000	2690000	1760000	3230000	1710000
mag0434	Negative	464	422.038	3.21	-	-	422.2267；161.2709；113.2377；374.3832；404.3754；323.4354；344.3677；305.2869；143.3095；125.2963	-	-	-	-	12808.5	48.2314	15865.7	50.8595	1020000	514000	660000	173000	74600	454000	341000	660000	830000	416000	165000	278000	1160000	54200	155000	137000	343000	146000	282000	920000	283000	341000	274000	76600	444000	159000	172000	99000	325000	399000	467000	333000	60400	339000
mag0435	Negative	299.1	284.1	5.78	-	-	284.2643；256.5487；239.5164；197.4738；271.4822；227.5925；255.465；155.4725；287.1986；217.672	-	-	-	-	364541	58.725	311185	63.8888	4740000	3920000	3170000	4650000	3800000	3560000	4380000	2600000	3630000	3890000	4630000	3700000	3970000	3730000	5850000	4650000	2870000	4310000	3260000	1610000	3210000	4790000	8460000	3580000	4710000	5770000	5640000	6710000	6410000	4650000	2330000	4040000	3070000	4190000
mag0436	Negative	978	816.146	3.23	-	-	816.4736；815.2261；447.4731；448.5305；461.4159；818.2039；609.5157；462.4924；610.5225；327.556	-	-	-	-	265189	253.605	334401	253.066	825000	694000	298000	624000	300000	755000	344000	772000	367000	384000	408000	614000	167000	232000	355000	543000	673000	823000	263000	324000	255000	508000	564000	376000	662000	295000	396000	617000	858000	381000	369000	244000	208000	425000
mag0437	Negative	250	133.988	1.46	-	-	134.1828；107.184；206.2；162.2411；136.1416；131.1387；188.1457；123.0367；232.2459；130.1309	-	-	-	-	347845	116.015	1.71982e+06	38.7103	639000	356000	481000	560000	540000	290000	499000	330000	636000	658000	646000	393000	613000	435000	342000	365000	280000	358000	445000	418000	401000	504000	336000	424000	457000	353000	832000	543000	384000	223000	288000	390000	367000	602000
mag0438	Negative	753	591.183	3.54	-	-	591.4218；429.4758；573.5279；341.5802；411.5618；531.4297；663.5098；645.5168；385.5612	-	-	-	-	23323.1	34.2718	24869.4	37.1949	1760000	891000	544000	611000	410000	1130000	282000	1480000	1270000	520000	360000	568000	355000	703000	910000	907000	696000	330000	538000	277000	395000	1170000	1720000	640000	688000	1390000	787000	641000	1000000	1050000	541000	824000	607000	1110000
mag0439	Negative	120	91.9248	3.88	-	-	92.0935；93.1273；65.0329；94.16；119.04；90.0133；94.68；63.7298；79.0414；117.9802	-	-	-	-	655303	134.838	3.53948e+06	44.7293	258000	302000	288000	174000	136000	157000	312000	106000	542000	179000	523000	138000	348000	762000	134000	140000	117000	326000	200000	1120000	175000	596000	187000	466000	212000	587000	169000	109000	103000	102000	137000	17900	367000	303000
mag0440	Negative	188	144	2.72	189.043	C10H7NO3	144.2158；113.1476；70.9613；84.96；73.0108；101.1312；116.1065；82.9958；146.508；149.4297	Kynurenic acid	3845	492-27-3	Organic acids	596726	463.246	589697	490.748	238000	1160000	291000	392000	456000	206000	254000	578000	305000	176000	259000	420000	208000	503000	368000	255000	256000	267000	150000	421000	470000	451000	233000	303000	388000	399000	324000	201000	186000	292000	271000	159000	431000	156000
mag0441	Negative	188	144.14	2.79	-	-	144.1726；113.1735；71.0136；85.05；116.168；73.2943；83.0925；94.7453；101.1086	-	-	-	-	500084	113.279	2.38721e+06	35.6895	226000	1230000	344000	418000	478000	185000	198000	630000	280000	165000	269000	396000	213000	505000	344000	247000	243000	304000	139000	433000	449000	520000	255000	326000	393000	363000	324000	186000	203000	302000	302000	136000	404000	219000
mag0442	Negative	488	146.027	0.79	-	-	146	-	-	-	-	612481	461.685	594603	471.486	173000	54500	36200	41100	57100	55900	41600	158000	131000	119000	129000	197000	35100	176000	121000	243000	109000	167000	111000	83900	141000	139000	120000	132000	149000	110000	123000	67200	218000	129000	26900	7420	25100	89900
mag0443	Negative	487.1	163	2.65	488.132	C24H24O11	163	Acacetin O-acetyl hexoside	44257891	-	Flavonoids	367485	56.2479	440161	48.6092	372000	397000	455000	651000	426000	539000	546000	363000	335000	414000	595000	297000	303000	767000	387000	688000	570000	219000	1120000	621000	690000	510000	705000	465000	769000	527000	343000	777000	780000	854000	628000	1230000	547000	320000
mag0444	Negative	577	193	2.27	-	-	355.2518；193.2688；517.3384；559.3286；533.28；421.455；535.355；415.186；423.3；514.2646	-	-	-	-	2.33994e+06	105.61	1.04304e+07	33.5628	40500	24400	26700	24500	10300	75900	19900	17400	20000	19600	18900	22300	16300	50200	18700	18500	30100	19600	16000	25400	33300	17000	30300	14200	28200	19900	2600	21500	37800	14400	32600	25500	13700	20000
mag0446	Negative	299.1	284.01	5.78	300.063	C16H12O6	284.2797；256.6047；271.5302；197.4684；239.4101；227.6209；286.0169；217.5613；155.3412；281.5654	Chrysoeriol	5280666	491-71-4	Flavonoids	4.47454e+06	29.5619	3.84257e+06	36.8924	4520000	3700000	3010000	4330000	3640000	3240000	4080000	2620000	3480000	3750000	4350000	3310000	3880000	3410000	5410000	4370000	2760000	4090000	3010000	1590000	2980000	4590000	7750000	3270000	4380000	5420000	5290000	6440000	6170000	4380000	2310000	3900000	2790000	3860000
mag0447	Negative	681.1	519.1	2.83	-	-	519.1	-	-	-	-	6449.52	85.4522	6445.44	77.7696	206000	67200	64100	69800	46900	176000	115000	137000	145000	106000	211000	154000	165000	29400	69000	27100	98300	33200	35000	226000	38100	88800	127000	59200	45200	60500	49700	73700	113000	105000	42700	40100	21000	208000
mag0448	Negative	372	312.064	6.07	-	-	312.2589；328.2386；354.2057；311.2478；300.2194；282.238；326.2105；336.1453；123.1058；210.248	-	-	-	-	349501	132.904	2.03789e+06	51.6355	292000	134000	199000	162000	86800	220000	46000	110000	69500	64900	69400	595000	30900	524000	360000	244000	30600	397000	312000	33200	40100	347000	118000	79000	340000	247000	241000	107000	260000	340000	59500	304000	62300	94100
mag0449	Negative	642	423.181	2.85	-	-	423.2	-	-	-	-	156422	77.9352	203113	78.8754	114000	160000	241000	249000	261000	158000	85500	39500	252000	86900	125000	62900	57500	162000	161000	149000	209000	172000	268000	236000	83300	123000	69900	278000	234000	93200	156000	264000	113000	82100	196000	112000	233000	262000
mag0453	Negative	118	73.9	0.75	119.058	C4H9NO3	73.9874；77.1055；72.075；98.0561；90.6605；100.9763；99.1243；94.6513；61.7648；86.16	L-Threonine	6288	72-19-5	Amino acids and derivatives	1.29837e+06	48.6519	1.3769e+06	47.5437	1580000	666000	686000	749000	756000	790000	860000	1850000	747000	745000	889000	2900000	931000	935000	1110000	1470000	1320000	827000	854000	810000	907000	755000	1980000	949000	1290000	1240000	863000	2290000	1320000	1140000	1370000	644000	1270000	764000
mag0454	Negative	502	457.977	3.67	-	-	113.2364；484.8896；114.3；442.9765；459.135；398.954；175.3657；173.3174；115.1986；131.148	-	-	-	-	49871.3	133.799	76121.3	137.514	3930	7440	8890	184000	119000	44000	8740	165000	122000	3180	68400	3980	7520	162000	995000	130000	173000	171000	239000	228000	4450	183000	132000	89400	287000	295000	14800	58000	246000	264000	76400	50600	542000	201000
mag0455	Negative	580	347.337	6.48	-	-	562.3856；347.4494；365.4924；424.2709；423.3445；520.2758；544.2784；522.4319；536.3937；506.5657	-	-	-	-	296277	36.9611	299890	35.2391	398000	358000	304000	410000	257000	204000	239000	327000	533000	880000	717000	501000	248000	362000	175000	258000	610000	397000	235000	127000	415000	720000	217000	347000	154000	484000	195000	240000	263000	180000	190000	225000	179000	556000
mag0456	Negative	559	263.112	7.94	-	-	263.3725；502.446；397.0725；499.4267；541.3333；323.2643；253.2864；277.4；417.1898；439.1782	-	-	-	-	138905	107.103	602586	33.7723	50900	67600	49300	59500	61100	147000	48600	61200	41800	74100	65800	119000	87500	62500	46900	51300	45400	74100	27200	26900	31900	104000	45200	41700	64000	102000	38900	29500	147000	36400	58200	11600	71500	44800
mag0457	Negative	309.1	209.1	7.54	310.214	C18H30O4	171.6088；291.3141；209.6524；233.5212；197.6997；225.6091；229.6604；251.511；273.4882；201.6611	9-HpOTrE	5282864	-	Lipids	1.18661e+06	67.5553	1.17428e+06	57.8912	1310000	1850000	989000	1510000	984000	2810000	1090000	2190000	769000	1090000	1190000	2290000	1330000	2490000	855000	1340000	1110000	1390000	921000	1300000	730000	2180000	1330000	882000	1080000	2280000	1620000	813000	2350000	750000	1700000	135000	1370000	639000
mag0458	Negative	167.1	123	2.1	168.042	C8H8O4	122.7；121.6；166.8；107.6；151.8	Homogentisic acid	780	451-13-8	Organic acids	337216	54.4164	369226	54.9975	361000	345000	673000	322000	300000	267000	575000	576000	76100	383000	186000	454000	285000	118000	231000	405000	529000	117000	389000	182000	490000	113000	474000	184000	568000	171000	178000	429000	402000	235000	379000	365000	222000	378000
mag0459	Negative	523.1	329.2	6.01	524.132	C27H24O11	329.4905；314.7957；505.2697；381.4145；193.4988；299.5011；331.3787；332.438；399.4256；354.4442	Tricin O-eudesmic acid	-	-	Flavonoids	3.34454e+06	51.1256	2.00987e+06	59.3765	2090000	2720000	2160000	2270000	1540000	3460000	2850000	7120000	1650000	2030000	970000	2560000	2580000	3050000	1130000	3630000	3380000	1560000	4540000	2160000	1960000	2840000	4580000	2940000	2190000	2020000	897000	2920000	1750000	4500000	1830000	3540000	4130000	1510000
mag0460	Negative	392	293.029	2.89	-	-	374.28；293.1643；332.2838；348.2423；125.2264；130.25；292.098；128.1927；131.2023；129.2277	-	-	-	-	60144.5	50.6661	67781.7	56.1568	248000	59300	82800	160000	84800	270000	66700	17000	43700	65200	13000	149000	33100	78400	44300	172000	325000	341000	130000	172000	125000	639000	374000	47800	139000	30400	45400	77800	140000	64300	128000	114000	70100	16700
mag0462	Negative	497	335.29	3.02	-	-	372.2647；335.3138；166.2559；369.1555；210.3309；479.3022；173.1736；453.2238；179.2046	-	-	-	-	214417	89.0216	827802	29.151	511000	570000	508000	260000	188000	555000	408000	352000	542000	435000	359000	223000	417000	356000	371000	515000	356000	490000	581000	319000	441000	329000	472000	277000	473000	622000	422000	290000	428000	492000	260000	873000	258000	492000
mag0463	Negative	381.3	295.165	9.19	-	-	295.2	-	-	-	-	72014.9	72.0126	108655	65.1068	420000	507000	240000	599000	479000	767000	573000	539000	367000	503000	563000	1040000	499000	1050000	357000	381000	496000	647000	275000	594000	274000	1320000	475000	278000	276000	1060000	688000	653000	828000	289000	295000	103000	215000	272000
mag0464	Negative	525	481.014	4	-	-	431.4659；493.3116；449.3971；309.5225；507.2501；430.3262；448.3332；393.465；329.4641；475.3722	-	-	-	-	5.97365e+07	41.1591	6.18555e+07	40.4998	363000	114000	103000	215000	161000	53900	138000	73000	192000	177000	207000	196000	120000	263000	302000	298000	160000	125000	143000	133000	114000	66800	95400	46900	207000	186000	137000	134000	304000	53200	262000	169000	205000	184000
mag0465	Negative	323	211	1.16	324.036	C9H13N2O9P	211.2025；249.2866；113.1882；174.3466；114.1693；111.2201；231.2919；78.9365；305.1926；161.2937	Uridine 5'-monophosphate	6030	58-97-9	Nucleotides and derivatives	365692	44.4193	404791	44.8918	398000	431000	259000	271000	207000	218000	280000	583000	223000	315000	422000	701000	194000	513000	177000	395000	474000	529000	72000	175000	332000	310000	317000	274000	352000	352000	569000	440000	338000	335000	494000	38800	279000	127000
mag0466	Negative	401.1	61.7	3.34	-	-	61.7	-	-	-	-	64901.2	42.4631	52284.4	54.5316	11900	6850	5730	2480	4580	12700	7800	4520	15500	6400	13800	1840	22400	15500	5930	4320	5940	10100	7790	29400	9910	35300	6880	29700	2290	9290	8840	2500	11300	5920	4090	6180	10500	12300
mag0467	Negative	636	592.118	3.37	-	-	618.336；474.2459；516.2604；354.221；396.2492；546.2538；592.3333；600.4764；504.182；311.2018	-	-	-	-	2.72122e+06	17.0309	2.87325e+06	17.3578	226000	229000	186000	87900	43600	149000	137000	95200	299000	211000	135000	81800	336000	160000	31100	277000	8580	23900	206000	47300	104000	56200	132000	88700	95200	67500	105000	11400	81100	20600	96000	30400	25800	139000
mag0469	Negative	648	349.241	9.28	-	-	574.453；349.4515；501.0913；330.12；164.28；498.36；629.16；138.9313；440.16；464.16	-	-	-	-	651443	117.471	3.16458e+06	44.4249	10900	161000	115000	32500	89200	96900	86100	62800	34300	30100	41800	24400	160000	113000	67600	99100	64700	158000	54200	8770	35900	21200	7970	23900	67100	231000	36800	21200	151000	75400	56700	31700	83400	72000
mag0470	Negative	384.1	162	2.74	-	-	162	-	-	-	-	3469.04	77.9917	1454.46	86.8031	493000	464000	256000	251000	57200	503000	524000	63200	685000	372000	661000	266000	719000	643000	46900	64700	109000	446000	215000	928000	343000	798000	154000	618000	237000	820000	131000	206000	416000	65800	34800	33000	454000	509000
mag0471	Negative	727	547.546	3.52	-	-	547.9159；546.9684；545.9568；313.8228；314.9941；315.766；312.96；710.0778；550.7162；504.3204	-	-	-	-	26266.5	142.467	193445	62.7916	1590000	1080000	858000	932000	805000	1310000	353000	1160000	1580000	549000	536000	519000	1150000	1580000	1140000	1620000	1100000	465000	1290000	577000	794000	981000	1630000	735000	1140000	967000	1100000	1460000	1110000	1120000	591000	1240000	703000	1120000
mag0472	Negative	409	127.924	1.93	-	-	128.1573；103.9139；200.1443；391.1884；349.2275；116.1406；365.1512；146.19；104.9416；114.0997	-	-	-	-	923570	43.5214	924034	41.9266	84300	124000	133000	92300	142000	70100	200000	92900	86800	82400	137000	123000	258000	98000	81800	122000	115000	89100	157000	116000	130000	69400	85300	120000	121000	152000	152000	141000	102000	103000	74300	84500	165000	174000
mag0473	Negative	322	235.118	1.92	-	-	235.2056；201.3433；174.2576；157.3129；148.1758；160.2052；128.2145；218.2159；262.1976	-	-	-	-	16503.5	173.522	195133	130.118	106000	67500	45000	13300	11100	22700	126000	1070	123000	75700	118000	68800	116000	297000	4950	4190	1940	137000	15200	207000	91900	302000	46800	179000	69400	174000	23800	1530	7040	1600	2210	6340	111000	87600
mag0474	Negative	549.2	489.228	5.32	-	-	489.4849；393.659；507.559；237.3387；345.9336；351.8623；447.5818；315.6382；327.8705；419.5964	-	-	-	-	9540.12	139.668	64254.5	70.1819	953000	1350000	1190000	550000	320000	1030000	773000	662000	802000	670000	897000	488000	1080000	396000	568000	646000	552000	470000	462000	886000	673000	1220000	923000	1010000	501000	894000	1200000	470000	919000	1010000	393000	582000	292000	645000
mag0475	Negative	357	121.25	5.72	-	-	121.2696；313.4377；181.4836；225.4007；180.3646；123.1069；124.0676；125.2773；127.2369；315.2724	-	-	-	-	29334.2	172.505	325803	133.541	792000	1070000	1040000	858000	823000	1120000	1100000	1060000	780000	1060000	1040000	821000	994000	909000	603000	1020000	1050000	660000	1150000	1100000	907000	969000	900000	638000	784000	923000	910000	906000	886000	980000	1030000	1110000	1130000	1010000
mag0476	Negative	725	413.214	2.86	-	-	413.2	-	-	-	-	63066.5	56.001	64517.9	45.4516	106000	16700	74400	650000	3990	273000	352000	677	7260	3210	2480000	1950	2680	3000	1470000	188	449000	1390000	141000	2610	1920	13600	1000	350	1590000	1470000	1940	705	1310	701000	323	229000	672	2860
mag0478	Negative	313	150.952	2.32	-	-	151.2583；123.3019；119.2773；107.2621；150.203；129.3172；121.291；233.3434；149.2432；296.2814	-	-	-	-	347923	24.1821	468741	22.3487	721000	891000	854000	1050000	602000	1070000	821000	813000	826000	868000	912000	488000	1010000	704000	603000	1450000	1130000	821000	1100000	643000	1190000	808000	1130000	694000	818000	901000	1140000	777000	760000	896000	609000	635000	519000	698000
mag0479	Negative	195.1	150.1	3.32	-	-	150.1792；165.2678；122.145；136.2622；180.1224；177.1751；137.3025；121.1663；167.3156；135.1846	-	-	-	-	436768	58.3096	450581	62.7642	127000	122000	97800	123000	165000	196000	113000	135000	169000	97000	102000	196000	123000	122000	255000	131000	98700	108000	131000	236000	127000	112000	278000	103000	153000	121000	122000	138000	127000	112000	152000	182000	161000	82300
mag0480	Negative	207.1	192	3.32	208.037	C10H8O5	151.2；95.0；133.2；153.1；135.2	6-Methoxy-7,8-DihydroxyCoumarin	5273569	574-84-5	Lignans and Coumarins	140917	32.8931	158445	37.1885	198000	205000	133000	69300	48000	142000	180000	116000	186000	212000	192000	140000	145000	97900	89300	167000	57600	82500	124000	66500	105000	89700	202000	56700	62800	112000	72300	74700	104000	119000	82400	95300	75400	145000
mag0481	Negative	350.1	144.1	1.82	351.095	C16H17NO8	144.2327；332.308；149.089；188.3188；314.3286；261.5588；128.1755；215.8094；175.28；306.196	Kynurenic acid O-hexside	-	-	Organic acids	364770	72.8391	399205	68.3524	238000	150000	158000	490000	624000	257000	137000	427000	207000	90400	215000	502000	192000	148000	288000	645000	268000	215000	388000	57500	665000	94200	455000	243000	365000	864000	435000	621000	614000	297000	155000	273000	197000	202000
mag0482	Negative	556	511.994	3.63	-	-	512	-	-	-	-	61109.5	55.7556	64577	66.0737	332000	400000	325000	88400	21300	183000	222000	54200	219000	211000	371000	152000	346000	14600	10300	3670	6640	187000	31300	45800	276000	52700	85400	150000	28900	73700	40700	6560	63200	21100	104000	26100	24700	125000
mag0483	Negative	606	474.178	7.66	-	-	474.3822；277.3689；570.2037；588.3818；371.2959；546.3525；516.2585；528.3495；530.1445；568.3332	-	-	-	-	23337.5	228.153	309157	152.404	12600	28800	17200	16700	35400	37000	15500	18800	36300	23600	29600	63300	24100	28000	37500	27100	29900	44300	25300	22100	15800	49800	16400	24600	21600	78200	14500	21900	22400	18200	19900	1170	40000	17600
mag0484	Negative	381.3	199.115	9.33	-	-	199.3106；181.3555；363.3928；153.3501；179.36；200.6809；182.64；165.3569；163.4185；155.5236	-	-	-	-	141019	34.4155	190196	36.9701	284000	390000	187000	366000	308000	552000	413000	378000	271000	373000	398000	822000	346000	809000	244000	276000	360000	492000	202000	521000	213000	1030000	370000	211000	182000	815000	467000	400000	573000	217000	251000	58000	163000	181000
mag0485	Negative	549	489.273	5.21	-	-	393.404；237.296；489.4246；351.4617；507.4966；531.4462；315.5296；505.4565；449.3239；419.3508	-	-	-	-	1.59698e+06	112.481	1.5897e+06	164.148	608000	903000	806000	386000	215000	694000	548000	424000	566000	484000	626000	317000	721000	247000	413000	444000	399000	324000	308000	644000	453000	832000	651000	645000	346000	613000	772000	342000	635000	712000	299000	439000	206000	456000
mag0486	Negative	593.2	473	2.93	594.158	C27H30O15	473.1755；311.1762；341.2761；327.2841；353.4246；503.3084；431.1368；357.2496；323.3011；335.2091	6,8-di-C-glucoside Apigenine	442664	23666-13-9	Flavonoids	1.05296e+06	43.997	1.07196e+06	44.0406	1230000	963000	736000	742000	536000	1150000	961000	459000	551000	840000	618000	1040000	875000	1190000	831000	1120000	264000	1040000	566000	408000	1310000	708000	1400000	923000	580000	1020000	788000	686000	976000	730000	491000	713000	539000	1350000
mag0488	Negative	262	73.8985	3.06	-	-	133.195；74.1064；132.1117；128.1792；75；202.2112；144.0627；116.19	-	-	-	-	543298	37.7635	599002	35.3916	374000	176000	226000	224000	157000	462000	258000	347000	404000	346000	300000	170000	293000	3170000	165000	322000	190000	177000	248000	275000	237000	477000	224000	3220000	2590000	344000	389000	251000	2850000	309000	106000	238000	257000	268000
mag0490	Negative	565	279.18	8.19	-	-	505.4054；504.3231；279.3684；280.5649；483.6141；477.2743；547.0259；329.4132；323.2533；379.169	-	-	-	-	21063.4	215.449	248589	141.504	30700	78700	44400	67900	33900	69400	40800	52900	35300	99200	87100	79700	52000	55300	23800	38900	47200	89500	25800	18100	35000	99900	30000	44300	28500	96200	18500	62900	40600	28000	31800	15300	28700	49400
mag0491	Negative	579	489	3.18	-	-	490.0211；400.1157；460.1103；370.0786；520.0177；430.2141；441.7574；472.0687；562.071	-	-	-	-	8021.26	75.2228	3274.95	79.9155	669000	1310000	691000	4510000	555000	1420000	746000	687000	518000	780000	603000	186000	78700	213000	955000	2470000	380000	825000	736000	491000	368000	850000	2850000	646000	1240000	1770000	549000	1670000	1590000	11800000	1020000	354000	776000	61000
mag0493	Negative	551	167	1.91	-	-	119.2504；275.237；533.1794；386.2503；167.197；329.346；340.2112；385.3033；515.132；335.1604	-	-	-	-	4.35231e+06	39.8528	5.70486e+06	31.7351	157000	172000	147000	137000	89000	223000	97200	60800	86900	101000	45700	153000	32900	43300	72100	68000	144000	205000	49700	76100	137000	16500	40800	14700	139000	25900	23700	98700	69000	60500	161000	93800	47900	89500
mag0495	Negative	387	225.142	1.86	-	-	177.3013；369.2145；225.26；128.16；151.2351；327.1685；195.1991；351.2184；192.24；145.0235	-	-	-	-	951272	81.8033	1.36858e+06	96.5059	275000	228000	121000	179000	71100	313000	254000	180000	133000	214000	150000	65300	90300	126000	160000	404000	165000	233000	212000	224000	168000	259000	338000	149000	167000	169000	173000	234000	200000	188000	162000	180000	74800	153000
mag0496	Negative	561.1	519.1	4.96	-	-	501.4273；519.4268；321.649；357.5463；483.524；465.5442；543.3622；339.6583；325.6134；362.4057	-	-	-	-	1.05211e+06	86.1567	1.0581e+06	76.4462	76000	138000	76500	22400	10200	82600	90400	62200	30200	66400	112000	36800	115000	15100	28500	35000	24800	27400	45300	45700	63800	91500	142000	63200	29200	54700	144000	22200	39300	159000	13500	34300	22200	90300
mag0497	Negative	239.1	59.0115	3.65	-	-	195.2682；141.2137；135.2364；58.944；109.2218；97.0944；177.3064；81.1148；151.2736；133.158	-	-	-	-	7.71741e+06	58.7585	5.28467e+06	62.5521	2390000	2680000	3120000	1590000	2400000	3590000	2120000	2890000	2530000	1790000	2340000	2520000	2750000	1460000	3060000	1870000	3620000	3230000	2040000	1290000	2670000	2990000	1480000	3980000	3030000	2370000	1160000	2710000	3520000	1520000	4300000	2120000	1690000	2110000
mag0498	Negative	772	712.133	2.34	-	-	712.1	-	-	-	-	2.66685e+06	32.4244	2.78435e+06	32.5502	49100	82300	39300	114000	146000	346000	54300	49000	112000	71800	98300	13600	180000	65700	118000	27400	74300	154000	28600	206000	33100	267000	67600	209000	76100	105000	212000	58100	228000	105000	61800	54800	66600	59100
mag0499	Negative	271.1	107.9	1.4	272.09	C12H16O7	108.1156；227.1；155.2038；183.1029；153.1364；109.1753；139.1471；199.2572；151.2831；209.2129	Arbutin	440936	497-76-7	Saccharides and Alcohols	308688	59.849	364018	77.0973	295000	186000	234000	219000	302000	200000	303000	291000	221000	323000	225000	346000	320000	251000	258000	349000	257000	214000	323000	212000	374000	241000	339000	263000	217000	294000	282000	233000	393000	206000	235000	366000	206000	260000
mag0500	Negative	115	71	1.18	116.011	C4H4O4	70.9；97.1；71.5	Fumaric acid	444972	110-17-8	Organic acids	2.80837e+06	51.6123	3.93485e+06	43.2459	4280000	1390000	1780000	2090000	1430000	2270000	2780000	2060000	1980000	2080000	2510000	6720000	1340000	1580000	3010000	2240000	3000000	1030000	1530000	1220000	2590000	3110000	3400000	2890000	1990000	2310000	1480000	2390000	2740000	1860000	2260000	2050000	2370000	924000
mag0502	Negative	517	355	3.48	-	-	355.3784；337.482；128.2657；397.3092；193.2701；457.3753；499.3361；134.22；319.4508；175.3005	-	-	-	-	15638	206.023	216174	100.686	1080000	958000	1430000	724000	296000	822000	1010000	133000	1600000	1000000	854000	234000	660000	694000	193000	113000	357000	338000	167000	198000	283000	728000	51600	104000	195000	87800	686000	185000	190000	81800	338000	811000	545000	910000
mag0503	Negative	355	249.463	2.11	-	-	267.2735；249.3078；113.283；231.4298；105.2389；175.4897；337.3067；189.4118；193.505；157.3863	-	-	-	-	2.87959e+06	38.7951	3.00312e+06	41.9513	355000	487000	402000	487000	331000	322000	310000	575000	382000	355000	458000	357000	323000	390000	525000	426000	513000	358000	386000	485000	381000	301000	355000	499000	560000	301000	559000	621000	596000	566000	681000	455000	231000	327000
mag0504	Negative	153.1	109	2.45	154.027	C7H6O4	109.1787；125.1726；135.2261；110.176；138.227；107.1717；111.1818；123.2255；108.176；124.164	Protocatechuic acid	72	99-50-3	Phenolic acids	444359	47.2434	539556	45.1272	468000	402000	406000	562000	356000	357000	445000	406000	351000	382000	423000	1780000	284000	482000	372000	446000	284000	600000	148000	288000	525000	670000	489000	358000	290000	357000	486000	546000	336000	401000	671000	32700	584000	237000
mag0505	Negative	309	129.019	1.39	-	-	147.3352；129.2476；113.2167；237.2461；249.1774；159.3171；131.2756；119.3225；149.4027；143.1914	-	-	-	-	428779	30.4075	413298	29.4122	56400	53400	90500	144000	101000	21500	83900	75400	86600	146000	93200	52100	45100	201000	92200	138000	67900	134000	95500	32000	174000	186000	93000	83400	98300	57300	153000	67400	69500	108000	129000	142000	34700	110000
mag0507	Negative	682	343.906	0.73	-	-	344.2612；343.2692；360.1625；359.19；201.2592；217.186；600.0975；502.1845；202.2215；375.1272	-	-	-	-	1.69876e+06	97.2062	3.26555e+06	108.524	1650000	1400000	1420000	1790000	1650000	1360000	1720000	1310000	1720000	1450000	1610000	1380000	1770000	1770000	1690000	2240000	1870000	1300000	1580000	1560000	1430000	1830000	1870000	1720000	1460000	2090000	1680000	1320000	1440000	2170000	1450000	1280000	1760000	1200000
mag0509	Negative	888	593.778	3.39	-	-	593.8	-	-	-	-	4.04856e+06	166.76	3.84826e+06	146.494	32100	22400	28200	37400	23200	13400	37100	8940	32700	19400	22900	60500	14200	15900	13400	23500	14100	15800	12600	13900	10700	5230	19000	12100	23400	21400	5110	17900	38300	19300	12700	29200	9850	27200
mag0510	Negative	612	328.688	3.12	-	-	328.7	-	-	-	-	417855	103.818	481113	60.4474	705000	635000	555000	616000	477000	494000	559000	420000	566000	623000	579000	642000	496000	398000	540000	689000	469000	628000	481000	394000	453000	582000	696000	490000	766000	620000	614000	760000	729000	605000	564000	481000	461000	503000
mag0511	Negative	695.1	663.5	4.15	-	-	665.4146；678.5347；633.3013；664.3714；663.3811；588.1443；589.7209；647.4683；571.651	-	-	-	-	553565	16.3218	523430	17.6848	14600000	1980000	3460000	1310000	1860000	3420000	9360000	2490000	23400000	19500000	19800000	5470000	7440000	706000	752000	2320000	1500000	810000	6390000	5730000	11300000	3270000	5930000	3970000	729000	3630000	3680000	2270000	5620000	904000	95600	569000	348000	16800000
mag0512	Negative	144.1	126	4.54	145.053	C9H7NO	126.5932；142.2；128.7501；127.8571；131.69；140.1138；133.8479；135.7259；115.739	Indole-3-carboxaldehyde	10256	487-89-8	Alkaloids	1.35314e+06	66.5925	1.86858e+06	80.6995	1020000	864000	905000	297000	298000	422000	952000	178000	1900000	819000	1410000	931000	1570000	3220000	211000	198000	166000	1140000	273000	3750000	625000	2990000	735000	1570000	660000	1570000	297000	197000	174000	122000	215000	72800	1930000	867000
mag0513	Negative	479	171.035	11.2	-	-	171	-	-	-	-	364704	43.2673	414136	41.7825	121000	76000	114000	1070000	1910000	276000	94600	487000	245000	162000	493000	1120	473000	407000	398000	175000	265000	251000	97500	2850	7860	77900	4970	286000	256000	172000	57300	1010	319000	220000	418000	131000	548000	250000
mag0514	Negative	353	254.823	0.73	-	-	254.9922；263.155；137.2808；270.9605；195.2977；150.3452；238.3443；334.988；157.3727；217.3154	-	-	-	-	986482	281.455	952202	175.352	961000	589000	546000	799000	622000	801000	718000	691000	677000	652000	656000	732000	858000	622000	866000	875000	730000	446000	903000	867000	669000	677000	1250000	1080000	743000	1020000	693000	758000	667000	1020000	669000	768000	616000	562000
mag0515	Negative	206	164	3.62	-	-	147.2746；164.2591；103.0707；72.108；119.2722；149.2173；69.9728；91.1459；57.973；151.6608	-	-	-	-	890841	61.6727	899382	50.8218	3140000	3990000	5150000	2250000	2400000	2970000	5240000	3090000	5670000	4520000	7760000	2790000	5980000	3450000	2100000	2120000	2360000	1370000	2860000	9920000	4080000	3910000	2840000	1790000	3720000	3820000	5830000	1540000	3880000	3770000	1900000	3430000	2640000	7200000
mag0516	Negative	554	510.032	4.91	-	-	510	-	-	-	-	5.14042e+06	44.9171	5.19888e+06	42.2073	637000	293000	220000	329000	153000	155000	220000	166000	331000	318000	166000	228000	95300	280000	272000	322000	247000	281000	140000	139000	240000	174000	258000	163000	226000	387000	265000	268000	321000	211000	389000	299000	243000	215000
mag0517	Negative	469.1	433.2	2.52	-	-	433.2	-	-	-	-	131366	30.4083	135958	22.5717	75400	158000	91100	64700	77900	166000	167000	94100	101000	163000	108000	378000	97100	44200	173000	73000	97600	67200	79300	96900	94100	90000	369000	116000	58400	335000	105000	91800	166000	208000	68100	81300	70500	274000
mag0518	Negative	311	293	6.95	312.23	C18H32O4	267.4839；293.3388；275.4114；249.7336；223.608；167.6511；193.7128；233.6436；231.7005；270.2978	13-Oxo-9-hydroxy-10-octadecenoic acid	-	-	Lipids	264632	103.026	309282	72.7711	289000	181000	87700	366000	200000	274000	165000	202000	230000	243000	245000	374000	249000	306000	106000	131000	165000	261000	176000	133000	101000	642000	150000	237000	85500	413000	259000	229000	344000	153000	86300	71300	62700	198000
mag0519	Negative	145.1	101	2.51	146.058	C6H10O4	83.0371；81.0145；117.24；101.1556；118.14；143.32；128.0293；144.12；130.1168；73.1168	Adipic acid	196	124-04-9	Organic acids	128484	57.5227	169111	41.6979	93000	101000	113000	264000	231000	106000	129000	87600	114000	94300	132000	133000	111000	176000	133000	122000	148000	145000	128000	132000	168000	128000	106000	149000	126000	126000	129000	172000	159000	79700	141000	114000	139000	109000
mag0520	Negative	420	336.002	2.32	-	-	376.2123；334.2523；402.2175；358.2926；360.2449；333.24；171.2258；179.3348；203.3095	-	-	-	-	1.89357e+06	22.2631	1.93946e+06	22.8481	30500	5460	13500	14600	21900	28600	11400	12900	18300	5170	5540	16100	37900	8000	60600	7210	18900	20900	38500	32800	21700	29700	81800	26100	22700	27000	9570	71200	27400	14500	38600	54300	5230	16000
mag0522	Negative	591.1	367.2	4.61	592.179	C28H32O14	367.3987；223.2553；205.3106；164.2861；573.4276；429.3845；208.2786；531.4354；352.429；149.2629	Disinapoyl hexoside	-	-	Phenolic acids	116030	300.428	115443	254.82	11900	82300	38000	26400	24100	465000	22600	129000	52800	11900	10100	106000	10800	15000	63300	36200	249000	72700	48000	189000	36600	83500	24000	10600	92800	32000	9500	25500	62300	27400	45600	32500	6250	224000
mag0523	Negative	121	77	4.56	122.037	C7H6O2	93.0982；77；79.0029；119.0725；65.195；106.1092；104.0694；66.1381；94.9568	Benzoic acid	243	65-85-0	Phenolic acids	388428	29.466	497682	21.0797	351000	391000	340000	460000	398000	399000	395000	376000	355000	424000	383000	335000	332000	434000	332000	361000	377000	469000	263000	466000	405000	471000	393000	394000	361000	365000	533000	363000	419000	305000	509000	930000	403000	325000
mag0524	Negative	214.1	134	3.71	215.095	C13H13NO2	133.7；213.8；149.7；167.8；73.6	3-(2-Naphthyl)-D-alanine	2733661	76985-09-6	Amino acids and derivatives	234776	42.9923	234010	37.4006	117000	151000	141000	241000	325000	210000	134000	174000	123000	477000	745000	284000	244000	279000	262000	190000	133000	197000	268000	374000	193000	157000	202000	197000	267000	187000	125000	128000	353000	182000	263000	444000	249000	349000
mag0525	Negative	895.5	217.022	4.12	-	-	217	-	-	-	-	57859.2	77.699	69956.1	59.5534	844	802	422	448	451	373	900	765	1460	378	359	438	395	942	1670	382	930	376	857	437	530	822	1890	1180	1140	395	404	733	1320	776	1110	449	374	400
mag0526	Negative	223.1	193	4.07	224.068	C11H12O5	121.1744；149.1731；164.2159；163.2296；135.2224；208.1773；193.1886；165.1829；93.105；179.3033	Sinapic acid	637775	530-59-6	Phenolic acids	112753	107.873	131406	73.0555	92200	114000	120000	170000	59000	215000	35400	174000	160000	80900	104000	176000	159000	117000	140000	175000	88500	92700	80600	67800	112000	142000	150000	68300	108000	132000	31400	132000	63600	68400	175000	42100	89000	304000
mag0527	Negative	450	270.082	3.78	-	-	270.2853；269.3137；208.3352；210.4391；226.4131；252.3464；209.3388；432.2873；190.4303；207.3469	-	-	-	-	809.322	60.1311	735.778	56.974	2550000	2050000	1010000	1450000	812000	1730000	7160000	776000	1630000	5970000	7330000	802000	1300000	1540000	1280000	2070000	1260000	2930000	1810000	3970000	3450000	2240000	2340000	2240000	1400000	1620000	1660000	1780000	1580000	2510000	607000	1730000	955000	1720000
mag0528	Negative	370	194	3.05	-	-	135.2402；134.23；194.2228；195.2859；196.2497；193.2805；136.2449；137.3161；133.2016；150.2839	-	-	-	-	438848	47.6703	542723	48.8231	705000	487000	800000	417000	295000	169000	1060000	986000	748000	604000	559000	838000	812000	520000	729000	1060000	250000	641000	670000	588000	653000	432000	1040000	227000	880000	595000	475000	792000	617000	880000	347000	389000	1080000	396000
mag0529	Negative	417	137.036	2.8	-	-	137.2685；179.3593；239.2779；281.262；151.2637；209.3025；139.2513；399.3059；357.4076；141.2261	-	-	-	-	4.51801e+06	59.3379	4.66713e+06	60.5026	710000	1520000	1090000	2060000	2000000	1250000	1550000	1290000	1130000	2650000	538000	2100000	1080000	431000	3230000	355000	690000	630000	1020000	1980000	1030000	1220000	2280000	4340000	1110000	2190000	478000	1540000	2760000	825000	2060000	2380000	2040000	4520000
mag0530	Negative	608	476.092	8.25	-	-	476.3684；279.3846；504.4252；518.4039；548.2759；590.3502；196.3952；88.9558；572.244；326.28	-	-	-	-	1.00093e+07	44.3033	1.29213e+07	40.3714	7640	10700	5890	9950	14100	16500	2480	5310	10800	11300	12200	27600	5030	13500	23600	8750	14500	22300	10800	8440	5250	35900	5820	12700	9030	29900	5490	7060	12700	10400	7080	260	7300	4390
mag0531	Negative	579.1	489.3	3.22	-	-	490.0144；400.063；370.1828；460.0105；519.9943；471.9777；561.9645；340.2103；430.0704	-	-	-	-	10713.5	50.744	10352.4	54.8726	1120000	2690000	1190000	7930000	1020000	2750000	1490000	1360000	953000	1390000	1230000	387000	147000	407000	1690000	4180000	830000	1380000	1500000	873000	760000	1410000	5380000	1140000	2660000	3430000	1040000	3360000	3450000	19500000	2040000	827000	1520000	128000
mag0536	Negative	429.1	145	3.17	-	-	411.2591；145.2002；163.2094；161.1878；369.3454；117.2277；119.2918；385.3891；128.2477；311.2869	-	-	-	-	327316	39.8142	361477	29.8313	232000	285000	80100	151000	146000	690000	169000	103000	116000	255000	180000	303000	117000	132000	385000	118000	189000	159000	237000	188000	111000	382000	628000	463000	76800	484000	336000	146000	314000	458000	259000	532000	94500	650000
mag0537	Negative	549	143.041	1.39	-	-	143	-	-	-	-	417459	41.396	443735	39.6607	247000	60700	113000	40900	27100	102000	47400	205000	307000	81600	21400	8330	47600	24300	24400	63700	237000	64100	86700	353000	25300	116000	80400	36600	156000	94400	60700	28800	74800	162000	94200	133000	12900	27100
mag0538	Negative	458.1	422.133	2.97	-	-	422.1	-	-	-	-	526803	34.7957	598773	33.3884	1510000	615000	786000	801000	454000	599000	266000	1560000	2680000	679000	320000	147000	335000	288000	951000	651000	1470000	575000	890000	2180000	268000	956000	864000	373000	1610000	679000	835000	733000	709000	1980000	1060000	2410000	421000	227000
mag0539	Negative	862	802.321	6.23	-	-	820.6269；802.6108；644.5876；602.8005；686.7251；778.6582；760.6373；601.2381；361.5785；668.5553	-	-	-	-	598715	92.806	677474	88.8267	110000	178000	271000	76100	128000	318000	123000	293000	343000	91900	192000	107000	84100	87100	50700	563000	247000	173000	247000	126000	179000	77300	232000	67800	154000	286000	59200	110000	314000	114000	66000	85500	135000	184000
mag0540	Negative	860	374.825	0.68	-	-	374.8	-	-	-	-	149358	30.394	161356	27.4611	4010000	2910000	2230000	2430000	2540000	4170000	3640000	2590000	3830000	2660000	3300000	3880000	3140000	2230000	3270000	2720000	2950000	2300000	3560000	4770000	2560000	4680000	3670000	4080000	2370000	3110000	2610000	2600000	4450000	3120000	1430000	1570000	2240000	3630000
mag0542	Negative	416	192.099	2.96	-	-	191.2629；192.2661；398.1909；109.118；127.99；151.3703；372.2529；162.2979；161.28；113.5429	-	-	-	-	119046	24.2903	163316	37.086	3530	10800	11500	543000	291000	167000	4750	819000	223000	2110	93500	8480	7390	712000	590000	573000	941000	651000	301000	1390000	23900	859000	1090000	327000	630000	783000	18500	247000	188000	991000	158000	139000	285000	373000
mag0543	Negative	535	96.8596	2.04	-	-	371.2677；415.3249；373.2902；209.3227；401.1816；517.2968；491.1673；445.2198；323.2751；475.2	-	-	-	-	9172.42	77.2109	9572.01	65.4023	30800	52000	19300	23600	22400	321000	22900	23100	39300	29100	31600	8380	5670	35600	32500	24600	40100	32400	35900	118000	24300	69000	51300	47900	28400	18800	71600	30700	141000	30500	16400	77100	6420	14200
mag0544	Negative	901	739.273	3.34	-	-	593.2617；739.308；431.2248；311.2382；883.3843；353.2599；721.4333；856.3599；413.2；471.26	-	-	-	-	109589	41.106	119294	40.5436	912000	991000	710000	1100000	449000	574000	739000	546000	777000	515000	939000	474000	889000	1040000	555000	1790000	611000	903000	1270000	653000	799000	1120000	881000	1180000	857000	663000	1140000	500000	849000	852000	515000	1030000	378000	741000
mag0545	Negative	318	161.929	1.14	-	-	162.0501；161.0695；128.3519；160.2013；202.1788；111.2362；166.2159；225.2022；186.2351	-	-	-	-	6868.36	62.0262	6247.24	67.1723	531000	829000	512000	575000	597000	593000	722000	725000	590000	439000	653000	524000	765000	627000	644000	738000	715000	675000	608000	783000	631000	445000	713000	799000	607000	777000	676000	873000	662000	657000	462000	471000	608000	584000
mag0546	Negative	99	70.8024	2.94	-	-	70.8	-	-	-	-	102013	46.2233	121505	55.7253	128000	75000	95600	59000	48600	90100	31000	138000	148000	77900	32700	28400	48500	37900	64100	51900	122000	56500	85100	167000	29400	121000	75000	41000	112000	63900	67000	46100	70000	124000	88300	87000	29600	44500
mag0548	Negative	481.1	319.3	3.25	-	-	319.4386；163.3541；119.3328；137.3385；153.2946；245.3214；155.3833；253.4246；463.3966；361.4521	-	-	-	-	2060.18	170.073	5196.19	145.388	1160000	705000	667000	307000	189000	757000	1210000	570000	768000	1380000	654000	615000	640000	350000	247000	550000	320000	444000	360000	524000	1170000	533000	708000	334000	409000	703000	422000	320000	559000	373000	291000	432000	356000	1730000
mag0549	Negative	725	413	2.82	-	-	413	-	-	-	-	34133.2	106.315	54352.1	146.866	117000	18600	71500	561000	3550	204000	355000	1020	4030	4770	2330000	486	1720	2280	1400000	1930	428000	1250000	107000	648	642	14500	982	673	1480000	1480000	3700	705	1110	629000	1620	215000	507	3190
mag0551	Negative	807	275.224	8.41	-	-	293.3984；275.4107；231.4766；235.2085；171.0943；513.52；747.5673；527.1826；171.816	-	-	-	-	215325	80.9512	347752	56.1399	39400	106000	29900	57700	49500	127000	40200	62700	41200	28900	32800	120000	86400	98000	46900	58700	52800	90600	21700	26300	22500	169000	56100	25900	48500	152000	39200	24200	124000	27000	49100	15100	58100	21700
mag0552	Negative	399.1	137	3.39	-	-	137.2651；121.2206；195.1567；145.2969；175.1974；161.5396；113.1133；311.3733；191.2267；149.3723	-	-	-	-	327728	71.7574	405993	67.034	1130000	759000	357000	172000	576000	715000	522000	1310000	474000	898000	600000	49300	354000	1660000	603000	942000	1110000	1580000	991000	1020000	1660000	1390000	1280000	1480000	840000	1350000	2330000	13100000	1410000	22400	502000	541000	74500	448000
mag0553	Negative	592.3	61.9849	6.68	-	-	518.3886；395.4119；532.4964；293.3782；307.6716；255.4891；356.385；574.2524；62.0457；488.8225	-	-	-	-	710430	165.8	691188	196.661	146000	225000	112000	187000	188000	357000	133000	280000	129000	139000	155000	234000	133000	232000	205000	156000	154000	172000	102000	243000	108000	237000	392000	215000	152000	194000	119000	264000	220000	102000	155000	34700	332000	52800
mag0554	Negative	392.1	327.2	3.71	-	-	327.6605；175.5309；357.413；337.6621；160.5117；313.9593；299.7146；298.5134；134.5729；339.6038	-	-	-	-	211948	170.643	228629	189.653	9050000	7510000	7470000	8180000	4790000	5440000	6380000	4570000	6830000	5590000	7100000	7170000	6660000	5190000	4910000	12200000	6950000	6290000	8510000	6330000	7100000	7720000	6100000	7670000	7840000	8930000	8360000	7820000	8830000	7810000	8310000	6960000	6690000	4760000
mag0556	Negative	592.3	518.246	6.22	-	-	518.3475；293.404；472.4109；447.36；532.3376；574.3144；171.3508；275.4386；520.32；231.3913	-	-	-	-	1.34351e+07	54.9129	1.53629e+07	53.1622	161000	299000	207000	182000	301000	424000	208000	260000	410000	218000	287000	385000	344000	237000	219000	258000	160000	257000	153000	330000	120000	239000	390000	205000	235000	382000	214000	250000	231000	167000	243000	45800	513000	151000
mag0557	Negative	488	366.965	1.66	-	-	367.2287；193.2606；324.154；327.1494；173.1447；470.1571；134.1015；444.0786；371.2114	-	-	-	-	271658	84.9594	233967	93.6461	264000	226000	204000	220000	143000	187000	393000	540000	409000	297000	274000	305000	426000	371000	258000	485000	243000	306000	344000	443000	389000	336000	485000	233000	405000	284000	333000	235000	274000	408000	208000	229000	303000	188000
mag0558	Negative	549	333.062	1.83	-	-	333.1	-	-	-	-	113182	297.781	273847	223.747	27900	44800	36200	24400	14700	12400	15300	21500	51300	35300	15400	38300	26200	5390	10900	12900	11100	25800	14500	17400	16800	41900	12300	28900	21300	18400	12800	25600	2940	19400	20900	18200	28200	12100
mag0562	Negative	662.1	540.1	1.15	663.109	C21H27N7O14P2	540.2；346.3；328.2；426.2；408.2	Nicotinic acid adenine dinucleotide	165491	6450-77-7	Nucleotides and derivatives	45743.1	51.0526	40127.6	56.466	55000	82700	28900	55800	12900	62500	33600	68100	32200	53000	56800	111000	22100	28600	17900	32000	75400	92000	30800	25300	55100	51900	8300	27600	19500	30600	42900	28600	30300	34900	77800	22600	22300	37300
mag0563	Negative	775	96.793	4.13	-	-	96.8	-	-	-	-	46651.7	47.9992	48868.9	47.6766	77200	17900	37700	14600	52800	34100	101000	28500	62700	120000	40500	9310	29000	47600	53200	117000	108000	9690	115000	10700	36000	16700	20300	128000	55300	72100	31000	27700	79800	117000	10600	22100	15900	46200
mag0564	Negative	514	470.168	2.16	-	-	385.3265；470.2676；341.3649；496.2939；128.1591；454.1417；266.2699；381.3508；484.315；166.8071	-	-	-	-	5.325e+06	56.2299	6.9258e+06	61.3618	354000	297000	258000	324000	141000	346000	419000	253000	970000	319000	649000	181000	724000	615000	502000	918000	686000	496000	656000	1500000	630000	566000	401000	401000	334000	820000	632000	569000	1050000	478000	175000	334000	435000	396000
mag0566	Negative	138.1	94.2	1.87	-	-	94.121；123.2063；108.1124；120.268；93.0048；95.1143；110.2069；109.2141；136.3457；96.2667	-	-	-	-	46897.1	63.4291	55818	76.1423	616000	580000	438000	210000	130000	506000	424000	634000	474000	380000	285000	421000	214000	493000	174000	639000	884000	915000	479000	162000	679000	909000	1740000	73600	436000	762000	809000	189000	172000	1220000	181000	175000	117000	292000
mag0567	Negative	293.2	275.1	9.16	-	-	275.8088；235.814；292.8776；231.9345；223.8866；191.7708；177.7281；171.5497；238.3535；219.8489	-	-	-	-	328323	81.8459	298338	79.1787	1440000	1440000	896000	1560000	1290000	2650000	1100000	1050000	1160000	1350000	1270000	2930000	1250000	2510000	1560000	1080000	1140000	1980000	764000	1070000	921000	2810000	2010000	1000000	1310000	2210000	839000	1910000	1970000	1180000	1470000	349000	1820000	939000
mag0570	Negative	451	241.047	2.39	-	-	241	-	-	-	-	102533	37.556	112589	38.0242	22400	38000	24500	64600	38200	31100	22300	95500	17700	24300	22200	44000	46200	49100	73300	145000	80600	33900	55200	34600	39300	66500	70000	31700	31200	46100	64500	71700	81800	80100	39400	58100	17500	22000
mag0571	Negative	561	112.992	2.94	-	-	543.474；501.4187；517.5439；113.1857；337.5956；193.2378；355.4568；399.6987；387.561；525.5969	-	-	-	-	1.81914e+06	50.8477	2.06743e+06	56.4272	743000	148000	183000	221000	294000	99100	847000	276000	838000	873000	222000	211000	188000	511000	230000	694000	88600	246000	733000	330000	1650000	89700	206000	484000	374000	454000	536000	206000	881000	519000	474000	513000	277000	313000
mag0572	Negative	308.1	146.1	0.77	309.106	C11H19NO9	146.1	L-Glutamic acid O-glucoside	-	-	Amino acids and derivatives	116382	104.429	166727	149.814	114000	50300	50900	47000	86000	156000	78300	69900	74100	80300	73000	490000	79200	66400	103000	77800	68300	73400	75900	59200	64000	100000	82300	50000	56500	51700	82800	102000	96200	48900	36000	25100	49000	52700
mag0573	Negative	553	226.995	5.8	-	-	227.2639；183.2315；535.3131；325.4192；127.185；155.2158；140.22；493.3012；329.2645	-	-	-	-	1.40963e+06	130.796	1.86542e+06	123.673	92800	199000	254000	191000	455000	229000	94700	94200	144000	43700	57400	271000	268000	95100	443000	98600	126000	166000	124000	167000	101000	52700	317000	156000	291000	193000	109000	422000	257000	101000	263000	382000	220000	84900
mag0574	Negative	339.9	163.098	11.04	-	-	163.3209；164.327；170.4194；199.9988；148.5318；166.7143；115.956；174.2545；201.1381；310.0628	-	-	-	-	258681	109.992	325579	126.414	406	1140	872	902	404	297	670	132	864	327	950	934	1510	653	421	1160	826	1280	420	903	926	1530	824	684	435	607	1260	1090	1140	747	529	6830	615	916
mag0575	Negative	738	397.397	8.12	-	-	678.4909；397.2067；398.4547；677.6141；568.4157；720.577；479.6572；460.9757；664.2983；416.2006	-	-	-	-	6036.65	40.2636	6721.91	46.9519	12200	16700	14400	11100	18600	21600	14900	13800	18600	25900	19100	30500	8610	13700	7480	15300	16000	21200	10100	5810	11300	52200	12900	15800	6150	27300	2920	6970	17300	7840	7880	4380	6320	9570
mag0576	Negative	455	369.064	5.82	-	-	369.1	-	-	-	-	2.5734e+06	58.9564	3.18025e+06	60.7142	6590	6420	8190	6780	7470	7190	7860	11500	7270	7070	4610	11400	6920	6910	9340	7390	5800	11400	6290	6070	8420	6130	9340	6810	7490	7990	4320	30000	6770	9070	6170	6050	9480	3920
mag0577	Negative	316	218.057	2.17	-	-	154.1958；126.1757；152.1696；214.2124；186.2318；281.2114；153.226；124.1989；242.2609；286.2698	-	-	-	-	71972.6	10.4612	77716.2	11.7588	240000	279000	350000	258000	250000	214000	280000	252000	121000	226000	255000	242000	208000	67100	178000	220000	273000	213000	154000	116000	323000	63100	190000	205000	252000	131000	219000	194000	170000	195000	296000	158000	302000	260000
mag0579	Negative	871	399.125	3.74	-	-	399.1	-	-	-	-	1.05242e+07	84.7349	1.20481e+07	85.5438	982	482	1920	14500	4850	15400	1360	19200	36700	6540	18700	2450	475	16800	9680	19500	6220	14900	24900	20600	1970	20200	48000	16900	15800	12000	2890	17300	29500	48100	1900	33100	4360	13000
mag0580	Negative	219	144.065	2.47	-	-	144.2516；146.2789；175.224；128.2921；201.31；131.2696；173.3051；132.2975；147.2558	-	-	-	-	105455	57.6781	105569	52.102	50800	47300	191000	225000	345000	194000	116000	115000	211000	23500	167000	20700	28300	32000	55400	106000	195000	48500	295000	108000	52100	29800	37700	62000	171000	223000	56500	685000	493000	119000	38100	203000	52400	50000
mag0581	Negative	228	184.101	5.9	-	-	184.3096；166.4103；183.2932；140.2196；185.5781；112.3332；111.2848；210.1971；168.3476；186.5486	-	-	-	-	11784.5	192.619	11083.6	156.337	926000	479000	737000	665000	518000	682000	137000	293000	323000	175000	211000	1640000	138000	837000	2060000	439000	101000	1010000	939000	146000	154000	884000	649000	304000	787000	561000	459000	496000	590000	745000	215000	811000	306000	376000
mag0583	Negative	551	163.037	6.68	-	-	163.2242；275.2638；395.2567；165.2153；150.2175；533.2916；503.1257；119.2042；491.2588；507.2188	-	-	-	-	661226	78.055	721272	83.6039	20400	32400	41500	14300	19200	83100	26400	68100	22800	22400	19800	39200	32600	98700	22100	81200	83500	48900	84300	97600	75500	83500	123000	42700	48000	64000	22400	32800	44800	56600	20000	47800	13100	21300
mag0584	Negative	212	61.8014	0.8	-	-	61.9314；154.1779；111.0046；114.2583；64.254；126.8683；166.2184；136.0457；150.328；112.2327	-	-	-	-	63101.6	91.7791	76370.4	93.3785	454000	530000	630000	744000	561000	522000	557000	381000	676000	592000	601000	174000	536000	553000	598000	478000	612000	588000	642000	694000	535000	523000	351000	465000	637000	506000	551000	396000	547000	555000	564000	758000	385000	663000
mag0585	Negative	610	454.131	2.86	-	-	454.1	-	-	-	-	15270.8	50.5031	13660.7	49.5251	149000	240000	297000	995000	470000	207000	122000	26900	174000	123000	170000	82500	73100	122000	265000	346000	231000	332000	319000	440000	61500	214000	45300	190000	428000	148000	230000	604000	179000	79500	273000	411000	415000	287000
mag0586	Negative	548	223.083	2.94	-	-	223.1	-	-	-	-	1.61347e+06	59.4434	1.72212e+06	58.8573	115000	87800	52600	64300	23700	235000	76500	105000	116000	56200	78600	97000	68100	70100	60900	159000	231000	83800	104000	145000	60300	231000	115000	109000	80600	81300	46200	54800	79400	80600	64900	49600	27800	188000
mag0587	Negative	551.1	163.1	6.55	-	-	163.2091；503.3739；275.2576；119.1785；165.3517；150.2225；533.304；409.2754；353.3917；491.2306	-	-	-	-	8377.38	87.5329	7232.51	89.7424	29100	46300	50700	19200	32100	110000	33100	86700	24000	24200	28000	51700	36000	119000	24600	98400	86200	72200	98900	108000	94300	98900	154000	47500	65600	74300	27000	37800	53900	75400	31700	73000	19900	22800
mag0588	Negative	661	341.337	8	-	-	341.3	-	-	-	-	95446.1	50.7547	94246.6	51.2323	5450	3050	1980	1400	11700	10500	3140	4410	6080	9750	8450	8670	1290	16300	3470	4970	10600	22700	1950	1600	4600	39500	1810	4290	1830	15600	5390	3080	10800	964	2130	342	2290	3380
mag0589	Negative	519	329.29	1.34	-	-	171.2013；173.1706；329.3684；415.2599；215.1802；145.2748；501.2209；291.1394；413.2809；115.1894	-	-	-	-	1.27396e+07	95.0002	1.44287e+07	104.203	99400	92700	93100	75300	68100	94600	87600	131000	120000	75700	60200	42400	119000	61300	75600	89000	104000	90400	78200	154000	61000	141000	98700	62500	109000	127000	81300	74200	77700	114000	97400	98900	62600	69500
mag0590	Negative	582	283.182	8.91	-	-	508.4285；281.398；282.4235；507.2885；376.3229；564.24；283.515；462.2113；522.4697；155.7708	-	-	-	-	258831	37.1823	251316	32.7006	15100	26000	23400	22600	20200	18200	12000	22600	11900	50400	35700	39500	9030	56300	21200	16200	46900	82700	18700	12100	44800	78300	18100	21800	16100	106000	6370	8900	20200	25100	12700	6930	16000	23600
mag0591	Negative	482.2	422.128	2.02	-	-	422.3376；390.2311；450.1695；464.192；334.3177；438.2972；396.2814；161.2939；113.1106；366.2727	-	-	-	-	20451.8	65.8494	25074	67.6231	524000	91300	171000	254000	251000	189000	110000	592000	729000	181000	220000	113000	142000	117000	192000	200000	666000	161000	305000	682000	76400	340000	130000	207000	354000	267000	140000	112000	229000	497000	397000	382000	199000	126000
mag0592	Negative	443	193.101	5.87	-	-	193.2543；134.1479；327.4178；383.3024；399.2115；425.192；401.31；341.3629；355.3624；329.373	-	-	-	-	412634	33.268	430084	45.1057	78200	75300	64000	1100	2980	455000	11100	8310	59900	3490	22600	2020	43000	2070	829	40200	19600	90000	36300	113000	52200	99800	41100	196000	2620	13400	466	8060	24300	5520	3300	556	18100	8340
mag0593	Negative	935	431.215	4.35	-	-	431.3253；311.3874；445.4；341.3621；325.3605；917.785；773.4；447.3764；891.632；926.36	-	-	-	-	134318	102.911	592006	34.7031	573000	972000	347000	29200	66000	223000	157000	206000	533000	292000	156000	198000	292000	217000	48000	198000	37100	151000	167000	30200	244000	127000	19800	55500	84800	178000	50900	46600	3840	48800	4380	104000	160000	188000
mag0594	Negative	234	120.042	2.22	-	-	120.2068；119.2288；190.2；192.2477；162.2554；216.1855；146.1755；130.1929；186.228	-	-	-	-	13333.4	61.4439	12792.2	62.9847	8480	133000	285000	107000	34300	299000	26900	58900	451000	36900	189000	35600	11600	93500	34600	782000	377000	21200	293000	111000	73700	82100	269000	42700	45200	152000	46400	48700	604000	89200	69700	29500	320000	353000
mag0596	Negative	272	143.069	2.55	-	-	143.1	-	-	-	-	453502	127.258	2.41833e+06	45.031	40400	18900	51900	44400	67100	46000	22500	27200	38500	19800	34700	60600	28600	37900	277000	59900	55500	76200	89800	47300	32600	35200	167000	76500	70500	82800	31500	152000	69000	36100	39000	84700	13300	40700
mag0597	Negative	411.2	329.066	5.45	-	-	331.2615；411.1911；329.2639；300.1778；314.2703；299.1487；316.2925；351.2465；367.2673；313.3079	-	-	-	-	26242.5	173.314	275343	122.096	61600	3880	6870	44000	54900	49900	41500	24200	52100	63100	71100	28500	25100	51900	91700	42200	70500	23800	89900	48700	27000	19800	53300	50300	90000	68800	95200	34200	67400	47800	70700	93600	52700	30200
mag0598	Negative	681	607.131	3.89	-	-	607.9882；621.8319；590.1005；649.746；663.6658；631.8452；546.2418；528.1354；604.0674；572.1407	-	-	-	-	33530.9	181.87	321771	78.8552	446000	258000	339000	32600	155000	317000	694000	90500	919000	435000	629000	150000	500000	51500	53400	92100	42500	58700	169000	270000	312000	102000	91000	110000	52000	262000	486000	64200	453000	45300	14700	38700	52900	429000
mag0599	Negative	535	491.3	3.76	536.132	C28H24O11	329.3404；491.2764；178.3648；373.3144；517.32；355.3317；193.3078；372.1884；160.32；299.2969	Tricin O-sinapic acid	-	-	Flavonoids	206614	55.106	217165	50.9818	160000	209000	197000	241000	106000	206000	189000	150000	257000	158000	153000	185000	171000	96900	529000	186000	143000	93600	179000	245000	191000	145000	292000	109000	546000	339000	124000	160000	719000	333000	120000	149000	113000	230000
mag0600	Negative	293.1	96.9523	0.72	-	-	195.1114；153.12；168.0988；119.159；233.044；151.0737；135.0675；137.0923；136.0376；196.3774	-	-	-	-	464154	63.6734	484769	70.2365	937000	710000	605000	968000	437000	498000	738000	638000	621000	803000	781000	1120000	491000	731000	765000	745000	818000	522000	430000	290000	1040000	612000	828000	611000	862000	693000	900000	720000	505000	718000	1300000	839000	714000	325000
mag0601	Negative	623.2	417.2	4.37	-	-	443.6196；447.612；341.4305；605.58；579.5532；329.6188；461.5948；563.6461；417.669；441.58	-	-	-	-	20461.6	53.6149	17631.1	71.3526	8270	82500	45200	50600	45500	96200	28400	61000	29000	40100	55800	116000	86600	34200	46600	58400	41100	15300	25200	10600	32600	22900	45400	38000	42000	22900	31900	38400	43200	32400	49200	43700	48000	28000
mag0603	Negative	442	245.119	3.65	-	-	185.3868；245.3067；183.4232；165.3522；227.2673；424.2529；382.3147；324.1746；362.2358	-	-	-	-	341687	35.9178	416619	37.7735	110000	81800	102000	41100	11200	23400	155000	9480	86000	86700	59900	71400	101000	73900	48400	123000	50800	56400	59200	41400	122000	53200	36900	6980	49900	108000	101000	54100	97500	25400	44400	50300	27200	52800
mag0604	Negative	813	651.082	3.72	-	-	651.4077；633.4047；399.3302；445.2639；423.3289；355.3369；447.2125；723.4693；769.4526	-	-	-	-	7.33251e+06	69.9848	8.15072e+06	66.262	64500	129000	105000	96800	110000	129000	167000	98700	148000	114000	50800	94700	105000	66500	115000	57600	106000	133000	89400	148000	203000	125000	154000	138000	102000	187000	163000	124000	83400	149000	105000	90900	66500	117000
mag0605	Negative	621.2	417.2	4.32	622.226	C30H38O14	441.3203；417.3891；603.4721；577.4259；589.3956；561.389；517.4568；329.395；464.311	Syringaresinol-aceGlu	-	-	Lignans and Coumarins	46661.5	42.3528	45803.5	44.6453	53600	78300	16800	33900	24400	36900	32100	49300	40100	43700	50500	40300	54400	35400	35800	129000	35500	35100	36900	53800	80600	58800	44800	38800	33800	61800	85900	61600	95200	52200	48300	35300	33300	44600
mag0606	Negative	136	92	2.75	137.048	C7H7NO2	92.0509；79.9467；132.2629；119.1467；121.0629；108.13；81.7577；106.1782；64.7851；96.15	4-aminobenzoic acid	978	150-13-0	Phenolic acids	76679.2	128.886	87732.4	112.323	23800	15900	21200	71300	19400	111000	12000	75100	62900	35500	15000	27800	54800	13200	49500	30300	159000	650000	103000	230000	23700	24900	168000	28700	62500	227000	42400	59700	30900	144000	156000	98900	185000	37300
mag0607	Negative	177.1	162	4.64	178.063	C10H10O3	162.2184；149.2933；161.1822；133.1693；147.2109；119.2725；121.2665；134.1993；135.1834；159.408	Coniferylaldehyde	5280536	458-36-6	Phenolic acids	496599	27.0388	662192	27.6553	531000	551000	489000	520000	454000	725000	521000	723000	300000	437000	388000	820000	432000	637000	440000	620000	576000	581000	327000	586000	473000	630000	769000	486000	439000	538000	440000	622000	500000	499000	584000	277000	404000	354000
mag0608	Negative	947	917.134	4.46	-	-	431.5239；929.5841；917.5307；311.5832；515.5557；445.5996；341.5385；325.628；811.4509；485.57	-	-	-	-	122736	48.366	116146	55.599	198000	115000	170000	83700	144000	178000	115000	127000	144000	121000	77300	177000	108000	123000	69000	129000	85700	70500	93400	87700	106000	89600	53900	71500	84000	66600	74200	102000	103000	78600	229000	105000	160000	99100
mag0609	Negative	302	218.098	9.72	-	-	218.2777；286.2906；217.2024；202.0922；201.06；200.0054；135.216；204.1161；119.5387；214.6171	-	-	-	-	1.40047e+06	73.9819	1.6936e+06	72.5843	121000	114000	106000	111000	120000	113000	105000	119000	113000	139000	117000	133000	115000	146000	110000	118000	137000	130000	124000	320000	148000	130000	135000	126000	115000	126000	292000	119000	93900	95500	120000	115000	103000	121000
mag0610	Negative	687	328.083	4.9	-	-	328.32；627.4728；645.4882；507.322；525.3992；643.4579；669.3419；655.3888；601.34；611.3885	-	-	-	-	72014.6	26.6486	74788.6	28.1185	178000	158000	164000	122000	152000	194000	157000	199000	261000	155000	105000	192000	216000	74700	148000	295000	94400	142000	157000	93200	129000	171000	440000	138000	238000	230000	66900	269000	225000	236000	227000	99400	443000	54100
mag0611	Negative	703.1	329.2	5.85	704.138	C35H28O16	329.344；673.321；685.3683；343.3726；314.3909；373.3268；311.3841；401.2764；313.3622；659.4504	Tricin O-oxalic acid O-coumaroyl shikimic acid	-	-	Flavonoids	489310	42.394	320180	41.6635	575000	596000	464000	335000	334000	640000	581000	940000	444000	313000	217000	455000	630000	513000	213000	873000	552000	522000	914000	672000	450000	844000	861000	377000	463000	411000	215000	501000	335000	791000	450000	478000	694000	275000
mag0612	Negative	576	315.115	1.95	-	-	411.2315；315.1559；558.195；414.2571；532.1914；353.2883；323.3867；516.18；361.8248；490.272	-	-	-	-	65193.9	46.5557	60032	47.4926	16700	29400	15400	12500	4930	17600	23200	18800	30300	8840	18000	18800	7210	5250	15100	3760	23000	16500	10500	16800	10900	15100	6250	3620	15700	12200	14500	33600	8690	16800	17900	5240	7560	7560
mag0613	Negative	351	127.015	2.14	-	-	333.2555；133.2537；127.2604；113.2188；315.1819；153.2783；171.3117；316.3705；111.2975；129.2018	-	-	-	-	1.43412e+06	27.1905	1.74571e+06	27.4976	101000	103000	55700	41900	14800	63100	59300	31000	54300	47700	41400	98300	84800	23400	34400	41200	66500	79800	39900	25400	77200	61200	120000	45200	43300	151000	67700	40600	68100	72700	35700	75100	30600	36700
mag0616	Negative	173.1	131.1	0.72	174.112	C6H14N4O2	131.1771；58.9129；133.2576；91.11；113.0655；74.9475；138.0565；99.073；82.9342；73.06	L-(+)-Arginine	6322	74-79-3	Amino acids and derivatives	1.09763e+07	37.885	8.86799e+06	40.951	6850000	6740000	9530000	6650000	6100000	3980000	10300000	12000000	13400000	13300000	8990000	8010000	15700000	5970000	4120000	8330000	9800000	2540000	10500000	4810000	8590000	2180000	7900000	5600000	8500000	8470000	10100000	7560000	5800000	8350000	9820000	7190000	10500000	11500000
mag0617	Negative	579.2	271	4.01	580.179	C27H32O14	285.2087；519.4688；447.2465；399.4048；271.2282；269.1842；537.5082；257.2788；343.5099；165.1517	Naringenin 7-O-rutinoside	85704	14259-46-2	Flavonoids	98332.4	39.7509	103892	40.2958	76600	125000	68900	119000	198000	182000	71800	127000	74000	82100	51000	130000	89300	185000	91700	139000	74800	144000	143000	85600	86000	86600	180000	112000	136000	88900	25100	137000	121000	45100	70800	157000	83400	102000
mag0618	Negative	279	136.991	0.71	-	-	181.1733；137.1743；179.179；139.1756；135.2273；201.1086；219.1055；235.18；78.9553；261.0997	-	-	-	-	83154.1	50.1139	96209	56.8997	405000	258000	219000	372000	372000	497000	338000	260000	368000	281000	309000	290000	506000	268000	448000	388000	355000	206000	607000	737000	236000	435000	522000	557000	294000	469000	338000	378000	434000	443000	235000	295000	255000	329000
mag0619	Negative	300	138.094	2.43	-	-	138.2366；137.2229；256.3294；238.2585；116.2682；154.2696；212.305；240.2443；129.2329；168.2898	-	-	-	-	231730	66.0598	254291	73.2409	396000	587000	468000	909000	890000	629000	177000	259000	497000	293000	196000	489000	325000	129000	594000	171000	273000	291000	177000	417000	523000	129000	178000	335000	797000	255000	97400	531000	429000	105000	779000	774000	842000	386000
mag0620	Negative	665	605.458	5	-	-	605.4763；623.5187；621.4439；633.496；461.5153；647.5188；443.5363；579.4304；543.36；503.652	-	-	-	-	802659	18.1591	811275	18.1613	88200	60100	65200	158000	22600	49500	89900	36300	76600	91400	66000	59800	68500	110000	60500	29800	77900	37000	50800	20400	29500	21000	11200	11000	27000	2650	121000	52600	18500	11300	19400	125000	71600	84200
mag0621	Negative	785	311	3.58	786.201	C37H38O19	431.4609；311.5265；447.4751；341.7022；327.7473；353.5948；438.5304；313.1909；339.7658；445.56	Isovitexin 7-O-[6''-hydroxyferuloyl]-glucoside 1	-	-	Flavonoids	125218	40.7743	134266	39.765	175000	121000	108000	181000	62500	304000	104000	176000	143000	98600	55200	76900	171000	87700	116000	155000	118000	126000	115000	176000	171000	110000	205000	130000	77900	93900	101000	100000	191000	208000	125000	126000	85000	93500
mag0622	Negative	713	653.097	8.38	-	-	653.522；397.287；415.255；668.4684；453.6012；677.3992；341.37；655.6154；695.2971；201.06	-	-	-	-	3.84502e+06	15.7745	3.8124e+06	15.811	53300	49500	41900	42600	65900	103000	45700	33800	41200	61000	45100	67000	44200	47300	62900	48100	26300	76900	33100	30600	30900	123000	112000	46200	52400	113000	19500	50000	47600	60500	27700	36800	68400	31300
mag0623	Negative	948	430.944	4.41	-	-	431.4154；432.4541；930.5369；918.5942；311.4557；312.4818；516.5243；445.4423；446.4771；515.3113	-	-	-	-	77891.5	55.7626	90403	58.2601	180000	114000	160000	86500	108000	163000	122000	110000	131000	88200	92800	182000	94700	111000	72800	121000	78300	73800	115000	72700	114000	80200	57200	58700	83400	55800	71400	84400	79800	64500	246000	84000	159000	54700
mag0624	Negative	371	312	5.53	372.157	C21H24O6	327.4824；297.5942；282.8831；160.3089；175.5862；267.8617；136.4232；151.4144；109.3268；299.3103	(-)-Arctigenin	64981	7770-78-7	Lignans and Coumarins	477919	34.8466	497438	31.1574	416000	529000	410000	326000	531000	606000	520000	698000	260000	418000	377000	1080000	331000	491000	362000	645000	628000	763000	256000	286000	511000	594000	666000	380000	481000	687000	306000	630000	445000	534000	654000	137000	632000	233000
mag0625	Negative	664	365.305	7.33	-	-	590.4825；365.4077；532.3444；604.28；632.53；592.1564；519.432；646.1655；530.3757；614.4023	-	-	-	-	97928.4	33.7801	109821	33.0676	115000	192000	91400	166000	111000	154000	110000	166000	137000	242000	191000	393000	135000	151000	77500	129000	191000	191000	65000	49200	80700	312000	139000	94900	69100	321000	48300	98600	147000	79400	112000	36500	104000	118000
mag0627	Negative	392	161.057	2.84	-	-	161.1	-	-	-	-	47101.5	137.442	48229.5	83.4566	191000	42100	112000	44100	38700	79400	45900	103000	217000	71600	38200	30500	61900	39400	51100	65400	113000	54800	47200	235000	37200	142000	82100	15600	84800	91300	54400	56900	53500	153000	76900	118000	35500	27700
mag0628	Negative	652	222.989	2.9	-	-	514.2733；634.298；592.3674；608.495；550.3056；416.0082；428.2231；490.1896；460.1657；472.4467	-	-	-	-	7.63491e+06	37.4088	8.13719e+06	40.228	81400	8880	6550	3880	4670	22400	14300	21700	34500	27000	60600	24100	17700	2720	12400	702	20900	1770	6730	34100	1590	18800	23000	9580	2120	5290	6040	5340	11300	17800	5660	3900	2500	34400
mag0629	Negative	305	223.1	6.74	-	-	287.2894；243.3727；205.3503；135.245；223.3487；161.4484；125.2641；185.3425；189.262；123.1652	-	-	-	-	110901	8.5174	111040	7.79748	211000	143000	212000	228000	323000	333000	50400	159000	216000	44800	66500	298000	74900	315000	3490000	228000	143000	234000	154000	163000	93900	173000	3950000	889000	391000	335000	113000	2220000	289000	1350000	342000	2790000	83800	66300
mag0630	Negative	591	387	4.35	592.216	C29H36O13	387.3497；429.3732；573.4148；531.4111；547.5135；397.3122；549.4151；505.417；385.3728；379.4008	(+)-Medioresinol-aceGlu	-	-	Lignans and Coumarins	57779.8	32.9443	63444.2	33.5441	76800	83000	57300	51000	18800	85700	42900	90400	60000	61700	72200	75700	47300	29900	44300	80200	35700	52300	41500	52400	76800	42500	64900	38900	44700	77400	68200	60800	68300	64800	53200	62800	34200	55600
mag0631	Negative	241	184.05	12.24	-	-	184.2997；197.2415；225.2524；223.198；161.1956；153.2009；183.2082；125.1796；108.9744；97.0909	-	-	-	-	5362.18	23.6237	6361.34	27.325	4560	3540	2310	7790	5730	3470	7070	5220	7810	4510	6030	4580	5810	4030	5000	3050	3900	4010	4720	4980	3590	5460	6440	7740	5110	5910	5480	3800	4640	1640	1670	7600	4350	3430
mag0633	Negative	398	159.046	0.88	-	-	159.1891；338.2163；294.18；146.1857；178.1723；111.0646；380.268；354.2291；297.6593；368.2296	-	-	-	-	9.78792e+06	84.9434	1.20479e+07	82.7573	726000	514000	446000	639000	494000	396000	611000	678000	388000	681000	559000	731000	176000	744000	532000	589000	520000	695000	18900	69800	573000	1190000	335000	543000	408000	719000	357000	412000	532000	645000	880000	783	854000	289000
mag0634	Negative	722	329.121	5.34	-	-	674.3464；329.3428；330.3424；314.2973；704.3364；315.3263；343.306；662.3887；344.3749；580.4017	-	-	-	-	4.11491e+06	41.8395	4.51518e+06	42.4685	350000	363000	270000	197000	245000	539000	331000	518000	244000	207000	129000	364000	337000	385000	169000	466000	304000	350000	450000	400000	336000	445000	628000	267000	323000	240000	96900	301000	213000	412000	265000	145000	311000	171000
mag0636	Negative	811	172.028	3.39	-	-	767.4147；130.1773；594.2852；172.2645；593.2462；173.2221；131.442；649.2393；431.1491	-	-	-	-	653088	241.58	760903	233.569	341000	435000	380000	78100	210000	309000	439000	287000	546000	402000	692000	208000	673000	181000	100000	208000	260000	150000	246000	569000	429000	309000	148000	74200	121000	169000	677000	80100	300000	286000	123000	241000	252000	716000
mag0637	Negative	367	190.9	3.66	368.111	C17H20O9	191.1926；134.3469；173.3834；193.2433；205.3042；153.418；145.3243；127.26；111.3111；109.3443	Chlorogenic acid methyl ester	6476139	123483-19-2	Phenolic acids	2.26247e+06	42.8079	2.24886e+06	40.4458	1910000	1350000	1820000	1070000	761000	500000	2950000	2710000	2680000	1990000	1720000	1580000	2330000	1070000	972000	2530000	592000	728000	2110000	1380000	2020000	1060000	2550000	1080000	1860000	1060000	1300000	1730000	1530000	2420000	720000	1380000	2290000	1210000
mag0638	Negative	521.1	329.2	3.64	522.101	C23H22O14	328.7；161.0	Tricin O-saccharic acid	-	-	Flavonoids	1.46046e+06	44.5396	1.56566e+06	42.2901	1800000	1980000	2100000	561000	1140000	2250000	1230000	824000	1460000	1480000	498000	1920000	2770000	666000	703000	1080000	788000	3450000	950000	1190000	1750000	872000	691000	952000	422000	1330000	381000	789000	1090000	643000	1220000	786000	577000	1950000
mag0639	Negative	167	108	3.34	168.042	C8H8O4	122.5；166.8；107.7；80.7；151.7	Vanillic acid	8468	121-34-6	Phenolic acids	68230.6	48.5729	91851.6	58.2655	44300	42500	50400	52400	152000	60700	30600	47200	108000	44000	50900	79800	35800	52100	207000	49600	81900	57300	92900	78100	45700	30100	179000	64200	118000	75800	49300	145000	59500	74600	108000	191000	67300	38900
mag0640	Negative	840	808.421	3.89	-	-	780.5148；808.5085；748.559；822.463；790.5013；747.4393；807.2938；652.057；678.4993	-	-	-	-	55412.8	43.0272	77869.4	40.9818	303000	225000	253000	117000	239000	337000	286000	158000	203000	170000	151000	97600	205000	251000	302000	449000	286000	102000	318000	111000	111000	70300	77500	361000	347000	169000	135000	171000	327000	348000	131000	235000	182000	158000
mag0641	Negative	308	98.8779	3.8	-	-	98.9	-	-	-	-	76280.9	32.8072	76457.2	33.8257	1520000	1220000	1300000	1550000	1350000	1750000	1310000	2770000	2300000	1300000	1370000	1330000	1890000	1570000	1840000	1580000	1800000	2070000	1610000	2600000	1870000	2840000	2300000	2520000	1630000	2920000	1760000	1800000	2800000	2260000	1720000	2370000	1350000	1840000
mag0642	Negative	681	334.972	1.4	-	-	335.2179；395.1656；663.2496；497.1552；636.89；334.0644；361.0652；548.9993；489.2333；394.0262	-	-	-	-	2.95078e+06	142.854	3.22833e+06	142.684	69000	2810	42200	33000	24600	25600	22500	2490	123000	36100	14100	16000	42000	18500	54100	18500	69100	2560	38400	129000	15500	54700	59900	1840	73500	1560	4720	49000	21800	2110	45300	110000	27600	18700
mag0643	Negative	667.1	635.4	4.01	-	-	607.8857；635.7958；576.3413；617.9965；649.7432；514.3058；575.2398；532.547；558.4653；461.4094	-	-	-	-	1.13911e+07	42.8289	1.11552e+07	38.1872	857000	815000	1210000	143000	554000	1140000	2720000	427000	2030000	867000	1310000	329000	2550000	182000	170000	758000	157000	347000	625000	523000	1050000	120000	263000	374000	275000	1100000	1130000	239000	1700000	226000	24600	101000	182000	1370000
mag0645	Negative	466.1	164.1	1.92	-	-	164.2113；147.2257；448.2025；211.2632；346.2235；430.0886；422.1333；406.184；139.2978；301.1829	-	-	-	-	38115.5	44.798	21400.7	60.8552	107000	124000	143000	144000	201000	150000	438000	121000	124000	234000	298000	530000	438000	144000	110000	207000	139000	95500	215000	180000	559000	86500	104000	166000	127000	258000	205000	151000	229000	113000	115000	87600	289000	324000
mag0646	Negative	229	79	0.8	230.019	C5H11O8P	79	Ribose-5-phosphate Barium Salt Hydrate	-	-	Organic acids	165805	44.0449	158462	37.4847	203000	139000	135000	148000	83800	101000	114000	131000	165000	197000	202000	185000	98200	211000	245000	202000	148000	161000	58700	124000	235000	145000	236000	284000	222000	154000	197000	132000	129000	257000	206000	360000	136000	93100
mag0647	Negative	759	447.382	3.52	-	-	447.8363；327.958；461.8183；357.8132；341.8877；431.8055；449.943；460.9512；372.0101；741.9484	-	-	-	-	90864.8	73.3454	155288	79.6324	1570000	1900000	1270000	1430000	757000	1210000	859000	575000	1010000	900000	1270000	1680000	1130000	542000	1100000	2590000	1360000	983000	1440000	918000	1250000	1450000	2130000	1370000	2200000	1670000	1450000	1770000	2030000	1760000	1070000	1070000	768000	645000
mag0648	Negative	323	161.022	2.24	-	-	173.9587；263.8603；322.6999；174.8911；175.9774；114.1944；177.5837；184.3981；262.9821；178.9154	-	-	-	-	173285	134.815	938929	45.541	352000	464000	365000	423000	496000	501000	399000	385000	432000	384000	298000	437000	304000	430000	561000	504000	401000	372000	456000	328000	470000	444000	408000	339000	432000	421000	460000	467000	446000	580000	393000	655000	278000	352000
mag0649	Negative	438	337.036	2.74	-	-	163.2124；255.2649；138.2256；358.1867；119.1663；337.3088；191.2786；420.2384；378.2155	-	-	-	-	104209	148.256	113466	166.028	74700	78300	154000	454000	496000	113000	187000	365000	86900	85300	94300	55500	102000	503000	211000	540000	545000	219000	612000	516000	363000	194000	326000	215000	395000	119000	237000	647000	292000	260000	235000	365000	306000	127000
mag0650	Negative	690.4	351.099	3.34	-	-	351.1	-	-	-	-	162608	114.239	728538	38.958	50700	54200	64300	192000	242000	83300	127000	348000	37700	52800	56900	55500	148000	118000	90500	189000	343000	73000	442000	314000	229000	59800	361000	123000	69800	64400	31100	269000	331000	273000	124000	154000	61200	32500
mag0652	Negative	579.2	271	4.01	580.179	C27H32O14	285.1788；271.2075；269.1735；270.2048；447.2227；519.4573；267.2462；343.4221；165.2289；399.3228	Naringenin 7-O-neohesperidoside (Naringin)	442428	10236-47-2	Flavonoids	344980	39.7512	359620	43.1936	356000	457000	393000	490000	541000	904000	220000	649000	255000	285000	241000	1010000	315000	343000	329000	653000	273000	113000	690000	387000	315000	257000	756000	484000	367000	250000	218000	562000	407000	290000	320000	421000	435000	288000
mag0653	Negative	460	161.08	3.07	-	-	161.1	-	-	-	-	1.12125e+06	67.0355	1.33758e+06	68.0661	189000	191000	141000	3540	2240	200000	191000	123000	277000	136000	347000	67700	79100	3580	7950	7870	18800	327000	26200	7300	400000	602000	857000	412000	1290	154000	81700	8540	6590	242000	16000	51000	10300	154000
mag0654	Negative	441	341.04	1.47	-	-	409.1946；423.067；341.1774；381.1731；379.171；353.1316；397.0827；111.1271；343.0877；349.208	-	-	-	-	14112.3	102.086	13601.2	97.1904	67800	81900	60700	99100	21900	66500	88000	140000	65100	66500	64100	50000	58800	125000	61200	166000	70700	189000	55300	74500	106000	238000	121000	180000	84600	165000	126000	157000	50700	70100	76800	2400	39000	75000
mag0655	Negative	399.2	59.0098	2.83	-	-	59	-	-	-	-	696281	49.4246	790135	49.1664	12200	11600	10000	933000	457000	282000	13200	1190000	647000	12600	115000	8090	5120	1280000	986000	1390000	1970000	1610000	910000	2580000	76300	1380000	2070000	498000	1040000	1470000	16400	289000	249000	1660000	371000	241000	531000	975000
mag0656	Negative	492	295.091	6.4	-	-	295.3378；448.2115；277.3479；474.1973；195.2486；432.24；153.1491；330.2654；416.3374；214.248	-	-	-	-	1.04395e+06	52.2734	1.46234e+06	58.516	178000	283000	230000	205000	326000	325000	114000	151000	309000	172000	200000	227000	148000	224000	299000	174000	143000	315000	147000	345000	145000	299000	281000	252000	256000	295000	213000	227000	164000	194000	189000	140000	302000	138000
mag0657	Negative	303	58.8281	3.54	-	-	97.0055；243.24；241.2769；144.3046；163.211；164.17；123.28；215.3375；202.9902	-	-	-	-	126336	27.5908	134200	24.5824	383000	179000	178000	99500	19300	79000	115000	145000	352000	193000	98800	113000	274000	44100	70500	61100	153000	121000	77100	373000	171000	50900	79700	46700	92500	101000	51000	42700	204000	214000	211000	98000	38800	94800
mag0658	Negative	620	315.032	1.41	-	-	315	-	-	-	-	2.36157e+08	13.8888	2.60127e+08	13.5895	19400	8000	946	248	7120	72300	5010	16800	38800	12100	3110	22200	7530	3110	12400	4160	15100	32300	7570	25900	1790	1890	2610	1200	6770	6420	17900	473	2720	1190	7050	496	715	12400
mag0660	Negative	947	431	4.63	-	-	431.217；491.3577；311.2928；917.4286；929.4532；341.2752；515.2418；903.63；785.5723；535.44	-	-	-	-	1.2025e+06	31.5758	1.35648e+06	33.565	153000	117000	133000	75100	104000	113000	89600	95800	190000	139000	85600	149000	92700	88200	72300	89100	93000	101000	131000	114000	132000	153000	53200	125000	80800	81700	65000	95900	91600	83200	144000	71200	92900	106000
mag0662	Negative	493.2	329.038	5.96	-	-	329.3206；314.3104；475.2943；433.3152；449.2162；411.3406；351.3904；328.2167；373.2305；251.3308	-	-	-	-	180159	23.2035	235008	36.9288	848000	1130000	760000	583000	342000	973000	1130000	2990000	785000	1140000	492000	827000	1040000	336000	122000	212000	388000	79700	754000	750000	427000	290000	941000	242000	215000	1100000	214000	354000	225000	308000	229000	716000	669000	1080000
mag0663	Negative	340	61.8611	1.83	-	-	322.2021；202.245；304.1941；178.266；280.32；296.2729；150.1927；220.3575；267.24；286.1253	-	-	-	-	765970	67.7838	1.03627e+06	80.4773	269000	118000	201000	152000	112000	213000	88200	204000	310000	131000	68000	17400	64600	112000	116000	94500	271000	191000	218000	389000	110000	247000	171000	88900	211000	182000	170000	108000	173000	244000	126000	305000	93300	53500
mag0664	Negative	688	508.209	4.24	-	-	508.493；431.5503；593.4464；251.2581；413.4144；353.6465；533.444；670.4348；526.4385；473.5264	-	-	-	-	3.9142e+07	79.8981	4.71937e+07	88.9047	1070000	866000	924000	469000	173000	776000	295000	1400000	2480000	413000	353000	415000	1130000	182000	484000	421000	2250000	534000	719000	1580000	591000	717000	900000	394000	545000	735000	1100000	181000	582000	1310000	916000	858000	269000	495000
mag0666	Negative	417.2	181.1	4.18	418.163	C22H26O8	181.3215；166.3913；417.1868；151.4035；387.2832；402.2461；152.5108；123.332；175.5586；168.6057	Syringaresinol	100067	1177-14-6	Lignans and Coumarins	2.05378e+06	46.4919	2.24859e+06	48.5009	2820000	3230000	1630000	1440000	950000	4130000	1870000	2590000	1910000	1620000	1140000	2610000	1990000	1280000	2000000	4740000	2140000	3100000	2510000	3600000	1850000	2870000	2730000	1940000	2210000	2170000	1530000	3350000	3500000	2620000	2230000	1740000	699000	2350000
mag0667	Negative	493	279.215	10.6	-	-	475.4074；279.3388；277.4318；445.1736；235.891；303.12；153.06；447.096；201.8419；104.5201	-	-	-	-	2734.29	128.789	5218.29	194.405	64900	25200	43400	90600	150000	51500	34600	75000	47100	70100	112000	33800	47000	57800	60700	29600	73000	84000	38100	39500	76200	93600	48100	107000	46500	64900	14600	79700	127000	30600	94100	44100	102000	110000
mag0668	Negative	300	240.044	1.44	-	-	240.1752；138.1511；168.3625；166.149；127.1727；122.1906；124.1254；128.0724；271.9611；210.1777	-	-	-	-	4.35802e+06	107.551	6.13477e+06	115.36	521000	156000	201000	178000	335000	309000	277000	293000	378000	308000	228000	253000	62000	581000	339000	177000	165000	171000	55800	182000	243000	571000	291000	213000	219000	316000	186000	262000	215000	160000	216000	111000	212000	59300
mag0669	Negative	503.4	179	0.8	504.169	C18H32O16	226.1628；323.2529；113.1；143.4138；341.1675；430.01；221.175；402.84；161.216	Raffinose	439242	512-69-6	Saccharides and Alcohols	25673.9	114.167	39744.3	105.85	15000	43600	26600	43100	55700	13100	14900	65300	11700	11900	37900	25700	9880	53700	76300	70600	40200	21200	64700	17700	44900	32600	77200	60800	91200	39700	37000	28800	51400	98900	61100	39200	98400	11600
mag0670	Negative	376	305.992	1.82	-	-	150.2454；133.1926；316.2654；128.2012；358.1172；143.1512；179.2735；340.2156；332.219；145.1413	-	-	-	-	9768.42	97.1632	11281.7	104.205	201000	325000	183000	136000	74100	187000	187000	133000	170000	183000	302000	164000	131000	189000	147000	131000	200000	186000	155000	177000	261000	205000	176000	154000	137000	241000	218000	155000	172000	155000	242000	124000	143000	173000
mag0671	Negative	814	770.275	2.15	-	-	770.3	-	-	-	-	1.6936e+06	67.4408	1.7974e+06	69.3399	27600	20300	14100	16200	105000	8290	10900	9090	158000	24100	11000	6070	5330	69500	2600000	23600	19400	23100	107000	48500	27300	16600	981000	75900	65700	25400	15800	477000	32800	751000	31100	2670000	27400	36100
mag0672	Negative	222.1	180	2.55	223.084	C11H13NO4	180.225；163.2779；119.2238；162.1934；178.3025；107.198；161.2449；120.2553；144.3211；136.3174	N-Acetyl-L-tyrosine	68310	537-55-3	Amino acids and derivatives	828833	77.4827	794763	84.5892	323000	534000	461000	1200000	493000	350000	599000	484000	794000	599000	747000	231000	1050000	1640000	1830000	1770000	1620000	501000	2160000	5240000	658000	2370000	538000	514000	2070000	1720000	1170000	2280000	449000	1900000	351000	2270000	2870000	748000
mag0673	Negative	641.2	336.058	1.17	-	-	512.2489；336.2237；623.2393；368.262；540.2267；494.26；338.23；451.053；448.9461；334.26	-	-	-	-	387418	33.9798	374800	31.4919	110000	16400	27100	38100	42400	53900	21800	72600	89500	31500	37300	64000	64100	46700	44100	31000	50800	89200	16600	49200	50200	277000	38500	118000	46300	45100	15000	50800	49700	66600	70600	76200	36500	30100
mag0674	Negative	504.3	243.15	2.92	-	-	243.2	-	-	-	-	133978	62.3764	182043	72.6999	39800	28900	45300	24900	23200	22900	11800	18700	56300	26100	18800	11400	19800	13400	53600	16100	23500	9070	40300	30000	11100	20100	30900	16100	19600	18900	30000	18100	13100	33800	21500	83400	6700	23200
mag0675	Negative	414	252.002	2.69	-	-	252	-	-	-	-	6308.12	101.528	6457.92	95.9431	45200	164000	45100	50300	182000	125000	99700	79800	151000	16700	49600	62100	375000	99400	108000	58500	142000	75200	67200	234000	79800	141000	56200	100000	124000	364000	94700	154000	55800	25200	94300	22900	140000	33600
mag0676	Negative	525	209.058	3.45	-	-	507.3312；493.1867；363.255；209.2026；334.38；319.4341；431.2376；465.3035；148.676	-	-	-	-	33285.2	34.1108	41361.9	29.042	133000	155000	165000	54800	73800	259000	81800	131000	77600	104000	63100	90100	66000	65200	49300	152000	151000	63300	182000	89400	95900	104000	218000	90700	87800	125000	46500	146000	66700	158000	119000	53900	132000	73100
mag0677	Negative	479.3	287.1	2.49	-	-	287.1	-	-	-	-	285004	34.8054	373059	33.684	594000	455000	417000	175000	124000	507000	365000	228000	303000	414000	223000	448000	612000	144000	130000	360000	279000	86400	264000	437000	248000	163000	243000	234000	197000	233000	125000	218000	214000	259000	209000	135000	134000	312000
mag0679	Negative	365	329.03	2.59	-	-	329	-	-	-	-	43563	32.7394	38161.2	32.7398	370000	995000	899000	342000	540000	1390000	873000	563000	524000	512000	721000	1160000	566000	626000	415000	1040000	607000	693000	835000	281000	1840000	80700	498000	272000	861000	1960000	624000	832000	443000	626000	499000	738000	1340000	998000
mag0680	Negative	594	474.532	2.72	-	-	474.5	-	-	-	-	578634	170.457	764073	208.646	92000	61900	41300	38500	41600	73800	67100	28700	32600	57300	46400	58800	56600	53300	37500	73500	18400	57200	53900	22400	72900	48400	76800	45200	42500	58400	47800	45200	69200	41500	32800	27500	28800	95100
mag0681	Negative	208	193.023	4.07	-	-	121.191；149.0913；193.1857；93.072；163.2116；135.1728；122.7176；164.304；166.0132；146.2714	-	-	-	-	162325	36.4112	177307	34.3628	34200	37300	37400	57800	47300	92200	23700	53500	37000	35600	20700	30100	25300	30200	86500	39700	71800	73200	29800	34600	30500	50800	119000	24900	47100	23300	42500	80300	48300	54600	56000	39500	13000	49600
mag0682	Negative	289.1	97.1	0.7	-	-	135.1446；128.2468；146.1959；96.9849；117.2264；78.9312；131.2681；113.2757；145.2214；191.2227	-	-	-	-	1.55235e+07	25.4301	1.95934e+07	26.8163	197000	110000	104000	116000	58600	58900	50700	110000	81900	133000	137000	181000	46300	233000	140000	167000	59800	289000	44900	114000	113000	186000	109000	246000	232000	215000	293000	131000	166000	213000	194000	85600	128000	93100
mag0683	Negative	623.2	383	3.49	-	-	343.0425；505.4513；341.8803；341.1579；463.1279；462.1978；328.3199；339.3143；350.0222	-	-	-	-	544515	41.2441	394242	40.6555	1930000	2190000	1840000	1840000	1480000	1280000	2090000	1300000	1900000	2090000	1820000	1920000	1690000	1190000	2040000	2480000	1010000	1620000	1390000	685000	1510000	1800000	2140000	1260000	2250000	1490000	2070000	2920000	2540000	1360000	1390000	1960000	1790000	1250000
mag0684	Negative	697	329.282	4.82	-	-	329.4865；521.5927；679.5647；314.6029；353.5094；653.5895；665.468；359.7116；367.4011；637.5405	-	-	-	-	393864	47.0365	425100	101.627	1110000	2360000	1020000	619000	642000	3910000	1030000	1820000	3030000	1680000	1640000	1090000	2780000	1830000	375000	2320000	3900000	1830000	3080000	4550000	1360000	4140000	1130000	2080000	1400000	1230000	1040000	774000	1210000	602000	1020000	769000	298000	4500000
mag0685	Negative	579	519.173	4.66	-	-	535.292；519.4418；423.3706；267.2908；561.3153；357.4358；493.1454；417.3525；155.294；381.36	-	-	-	-	9.91293e+06	17.0263	9.76525e+06	17.6371	148000	129000	182000	120000	134000	245000	203000	211000	141000	144000	128000	100000	187000	158000	212000	264000	149000	195000	206000	184000	152000	190000	350000	243000	199000	285000	265000	214000	182000	462000	122000	190000	168000	238000
mag0686	Negative	512	237.07	1.38	-	-	237.1	-	-	-	-	156703	114.931	192521	118.395	27500	18700	29600	13300	21800	36600	16400	33200	51000	24300	12800	11000	30100	14200	18600	24700	38800	22500	24600	64500	23500	31100	34300	16500	38700	44100	33200	17500	26200	29800	34900	31500	14300	14700
mag0687	Negative	277.1	146	2.75	278.13	C11H22N2O4S	146.2783；217.3102；97.0324；233.3818；128.1836；129.1827；130.32；116.272；259.3784；275.4553	Pantetheine	439322	496-65-1	Others	467116	70.2779	506495	66.7833	407000	333000	519000	439000	249000	230000	485000	247000	308000	343000	277000	371000	497000	581000	203000	549000	301000	342000	494000	513000	274000	908000	380000	232000	443000	636000	614000	152000	379000	281000	208000	386000	1080000	472000
mag0688	Negative	399	295	3.86	-	-	311.6805；175.5721；205.7439；283.8406；190.6908；341.743；219.8344；176.9348；160.6821；297.7635	-	-	-	-	51378.4	93.4101	55006.6	86.4476	1000000	887000	955000	996000	890000	1030000	817000	1140000	991000	940000	789000	826000	915000	990000	990000	1040000	887000	963000	967000	895000	878000	897000	1010000	892000	774000	855000	642000	1010000	1070000	963000	1210000	941000	784000	1050000
mag0690	Negative	232	150.093	1.74	-	-	150.2354；188.2126；128.1927；214.2376；152.2646；186.2338；190.28；144.2607；160.2372	-	-	-	-	1.95001e+06	22.8533	2.12335e+06	25.6135	194000	363000	183000	422000	168000	213000	178000	150000	317000	124000	419000	126000	247000	1670	25700	2270	2490	11600	18400	160000	97500	64400	181000	100000	288000	51300	39000	128000	127000	11300	9360	16500	103000	9000
mag0691	Negative	579.5	417.1	3.47	-	-	535.3086；417.2712；423.2379；327.22；267.24；475.6965；181.2048；357.13；537.5404	-	-	-	-	10814.7	65.1841	11507.3	104.249	40400	38500	16400	21300	24700	70600	19600	29200	38700	22600	16900	40600	14600	16300	24000	47400	39900	27200	49400	70800	17600	43400	41300	22200	27100	27700	17400	49000	48900	22100	60300	17700	16600	39900
mag0692	Negative	381	295	9.14	-	-	295.3094；277.4153；363.4109；279.4215；199.4997；181.4141；233.4561；345.405；296.52；153.2836	-	-	-	-	4291.9	51.1366	5957.44	51.0662	186000	242000	126000	291000	232000	384000	275000	257000	180000	232000	281000	490000	252000	562000	178000	202000	239000	327000	139000	291000	137000	653000	228000	146000	125000	517000	348000	300000	415000	144000	146000	48300	111000	124000
mag0693	Negative	497	335.101	2.82	-	-	335.2935；317.4012；453.2595；479.2977；437.1557；359.286；323.2875；461.2267；372.2312；148.179	-	-	-	-	22719.1	45.1605	22199.3	44.7832	473000	549000	569000	283000	212000	601000	445000	369000	592000	453000	370000	238000	461000	351000	442000	633000	455000	590000	590000	353000	415000	399000	451000	280000	387000	492000	376000	298000	453000	530000	325000	871000	277000	499000
mag0694	Negative	577	413	3.68	578.164	C27H30O14	413.4795；311.5713；293.23；457.4232；323.6537；341.5706；431.5285；545.5361；335.7464；353.5388	Vitexin 2''-O-beta-L-rhamnoside	24211988	-	Flavonoids	335830	847.78	319504	618.585	11000	4990	6000	797000	97200	13900	136000	3450	26300	4720	1920000	3540	15800	9940	1640000	9870	139000	742000	94900	8450	5270	21600	11700	18000	1260000	1640000	9450	18400	16200	2900000	13900	219000	16000	5050
mag0695	Negative	579	278.165	7.66	-	-	502.3882；505.4605；423.3646；277.3823；61.9185；504.3675；278.3813；279.4044；535.2828	-	-	-	-	28438.3	856.105	43755.8	487.16	105000	210000	187000	142000	133000	215000	184000	195000	168000	255000	205000	222000	247000	178000	64000	161000	181000	205000	95400	67700	136000	228000	94700	104000	114000	298000	82200	66800	163000	125000	127000	37600	167000	196000
mag0696	Negative	577	293	3.67	-	-	311.6307；413.476；457.4527；293.1661；341.7044；323.5664；431.4536；545.4952；353.5862；335.5325	-	-	-	-	478470	137.248	493526	131.913	20100	27100	19100	1680000	240000	37500	537000	8080	20000	19100	4160000	6520	5010	4470	3590000	6560	774000	2030000	514000	2530	4730	26000	4540	5050	1370000	3270000	9550	2990	10100	6160000	29900	501000	1980	2010
mag0697	Negative	681.1	519.1	2.81	-	-	519.1	-	-	-	-	316044	74.9547	311459	72.729	110000	46100	30400	29600	29700	77000	49200	48300	60800	31600	87900	76000	42500	26200	56100	29200	51800	18100	29100	97000	38200	40300	60700	36500	47600	44200	44300	47200	95300	58500	33500	25600	23200	107000
mag0698	Negative	239	62	0.76	240.024	C6H12N2O4S2	154.2598；221.2339；131.2563；137.1929；61.927；203.2353；136.2052；138.2571；129.2229；223.2231	L-(-)-Cystine	67678	56-89-3	Amino acids and derivatives	195865	43.8248	195326	45.4873	133000	205000	240000	211000	210000	174000	198000	86300	305000	266000	218000	17300	250000	277000	206000	118000	167000	261000	304000	288000	255000	177000	89600	227000	204000	155000	238000	74500	193000	157000	135000	156000	170000	312000
mag0699	Negative	348.3	88.0325	9.76	-	-	88.0595；191.4337；304.3081；250.5035；200.4311；295.92；330.4271；313.2；289.1783；320.5874	-	-	-	-	71663.1	54.0674	82652.9	63.7762	155000	132000	73700	140000	246000	249000	163000	304000	67100	144000	150000	519000	298000	359000	109000	103000	192000	144000	154000	113000	114000	310000	79400	129000	83300	280000	141000	72600	365000	66700	157000	22200	130000	152000
mag0700	Negative	642	265.025	3.72	-	-	265	-	-	-	-	18263.4	64.5957	14232.6	72.936	97400	23700	37300	6990	6010	53500	23700	89200	135000	37800	39300	42100	128000	1590	2530	1510	38300	756	12100	381000	8310	26700	16900	1520	5050	10100	9040	3530	3020	24500	10100	13100	2020	58000
mag0701	Negative	783	444.971	3.71	-	-	445.6731；325.6701；447.6338；431.8226；635.8029；355.7585；327.5753；621.8525；313.4478；723.8027	-	-	-	-	138325	57.8994	168051	56.1843	4620000	4140000	4030000	3750000	2600000	3480000	2840000	2480000	3050000	2860000	3820000	3510000	4000000	2820000	2470000	5400000	3300000	3350000	3730000	3720000	4160000	3390000	2440000	4790000	3520000	4360000	5180000	3520000	4920000	3450000	3840000	3930000	2680000	3000000
mag0702	Negative	671	415.02	4.34	-	-	415.3313；611.4406；653.3181；627.2489；639.477；509.2389；491.2281；397.1959；589.7247	-	-	-	-	44666.8	91.5937	46804.9	90.3971	66100	21500	39800	22300	14700	73100	8580	16000	6240	7960	11800	204000	2000	90900	35400	53900	2450	60600	54400	8170	7520	44500	18800	20400	69300	14800	50500	22100	25700	44900	673	60600	2780	16800
mag0703	Negative	386	174.029	3.03	-	-	174	-	-	-	-	61477.6	41.7532	83422.3	36.3608	80000	46400	17300	61900	9720	52600	38900	34400	21400	33900	24000	27300	35200	31400	23900	56400	27100	56300	23200	44400	26600	46300	59700	63400	21200	41400	47700	37100	48900	66600	29300	36800	20900	46600
mag0705	Negative	304	128.022	2.85	-	-	286.2253；128.216；169.2051；151.2508；164.2244；138.227；274.2949；256.2949；244.2949	-	-	-	-	20514.5	162.68	412616	61.162	99300	209000	429000	321000	204000	1180000	355000	196000	310000	257000	483000	102000	385000	123000	83500	127000	188000	116000	320000	354000	254000	221000	78800	210000	202000	358000	287000	265000	792000	129000	53300	224000	124000	173000
mag0706	Negative	738	678.071	8.03	-	-	678.4841；398.22；397.184；415.2137；720.4537；496.93；429.4668；388.1138；310.6513；263.28	-	-	-	-	16664	99.7849	17766.2	97.6719	7210	16000	12900	6760	16900	15300	12400	15100	17800	21800	18200	27000	2240	16800	7980	11500	17400	17600	5330	10600	9500	39900	9810	12600	6540	22100	5840	8430	17600	9560	5670	4390	8790	11000
mag0707	Negative	240	180.122	1.74	-	-	180.2955；198.2691；113.182；196.2322；222.2714；138.4039；152.2026；124.2746；122.2838	-	-	-	-	152037	49.9521	194481	59.3337	182000	324000	223000	251000	305000	311000	337000	259000	368000	347000	288000	158000	381000	423000	285000	142000	267000	476000	277000	520000	353000	585000	178000	393000	157000	259000	411000	166000	337000	350000	187000	235000	279000	496000
mag0708	Negative	859	329.172	4.48	-	-	329.3273；529.3287；314.384；697.5063；515.3825；815.384；431.2605；841.3639；635.3303；330.53	-	-	-	-	1154.77	32.728	2009.36	25.7657	234000	307000	113000	76600	37700	472000	189000	302000	262000	199000	274000	240000	235000	138000	26300	127000	256000	138000	103000	309000	48500	311000	98400	149000	108000	30200	89200	64200	69400	49900	99000	64900	17700	403000
mag0709	Negative	421.1	241.1	0.7	-	-	241.1	-	-	-	-	1.50366e+06	53.409	1.93171e+06	57.4388	87300	104000	97600	164000	200000	210000	135000	164000	117000	155000	121000	96300	188000	186000	184000	65100	69400	171000	182000	172000	95700	206000	99600	176000	118000	111000	162000	176000	166000	128000	53600	140000	64000	222000
mag0710	Negative	404	129.054	1.45	-	-	129.1	-	-	-	-	54107	45.4938	48249.6	40.8565	36500	19500	17800	35400	14300	15200	16300	19100	37300	17400	13500	11800	16700	22000	9080	25200	29500	22300	27000	59000	8960	32500	27400	12800	21700	13800	28700	15700	26100	158000	20600	23600	8540	16200
mag0711	Negative	401.6	99.0365	3.21	-	-	161.2095；125.1854；401.3616；113.1662；269.2782；357.3017；159.125；164.7159；130.4133；208.3369	-	-	-	-	598157	42.6787	596931	37.5183	699000	415000	476000	18000	20000	473000	146000	650000	957000	452000	244000	149000	506000	21200	9860	7440	29600	777000	142000	26500	558000	2440000	621000	985000	14000	254000	311000	3920	6190	1460000	10400	627000	2890	245000
mag0712	Negative	295	277.321	8.41	-	-	277.391；197.4928；207.494；196.5039；195.3942；149.2932；233.468；225.4577；251.506；113.3204	-	-	-	-	44843.8	15.9561	53830.8	23.6196	1190000	2010000	1000000	1460000	963000	2550000	1170000	2150000	888000	1040000	1170000	2220000	1440000	1890000	1070000	1300000	1120000	1600000	768000	891000	657000	2280000	1380000	905000	910000	2560000	1010000	771000	2170000	651000	1500000	219000	1450000	631000
mag0713	Negative	545	265.184	6.64	-	-	309.2654；485.2168；527.4；253.248；501.3857；465.2444；291.3486；265.5332；503.2554；509.214	-	-	-	-	8.83669e+06	114.198	8.27029e+06	130.119	26900	12900	34000	19300	39000	31500	5270	11300	33100	3240	5840	27700	21100	12700	76400	9730	8910	17500	19900	21000	8740	12400	106000	34300	35000	37000	11100	91200	40900	29400	17100	35200	27900	5940
mag0714	Negative	353.1	100.9	3.01	354.095	C16H18O9	190.8；134.8；172.9；178.8；353.1	4-O-Caffeoyl quinic acid (cryptochlorogenic acid)	-	-	Phenolic acids	317935	37.3936	328640	37.9173	301000	242000	175000	165000	251000	165000	302000	152000	362000	215000	473000	149000	476000	469000	118000	151000	252000	266000	226000	545000	316000	423000	192000	427000	214000	390000	110000	238000	147000	153000	115000	129000	199000	375000
mag0716	Negative	653.2	329	3.95	654.18	C29H34O17	331.7； 493.2； 655.1； 315.7； 637.2	Tricin 7-O-hexosyl-O-hexoside	-	-	Flavonoids	685705	47.6413	685143	35.5001	924000	1010000	856000	454000	389000	974000	1210000	478000	753000	1190000	947000	621000	646000	523000	378000	616000	354000	342000	373000	273000	689000	477000	505000	480000	693000	237000	499000	732000	613000	1150000	407000	451000	461000	590000
mag0717	Negative	627	551.097	8.66	-	-	551.3394；595.3272；609.336；583.4346；555.5228；536.376；525.9383；540.3709；453.1191；554.0389	-	-	-	-	689446	41.4656	938150	34.873	129000	165000	140000	163000	128000	149000	200000	188000	81800	158000	160000	152000	194000	284000	121000	161000	128000	223000	81900	130000	136000	155000	142000	114000	149000	200000	149000	129000	178000	157000	138000	92300	96300	140000
mag0718	Negative	506	164.023	2.7	-	-	164	-	-	-	-	19951.9	66.2384	20447	54.4611	150000	80800	61000	52400	38500	145000	95400	70700	90800	84400	42400	48400	50400	69300	57600	91700	74800	115000	55100	120000	103000	85200	138000	128000	40000	198000	72500	83000	69400	49800	34400	30500	29100	75100
mag0719	Negative	177	133.1	7.19	194.043	C6H10O7	142.0794；148.2099；149.2514；133.2681；144.8225；117.1033；134.142；135.0743；159.1933；121.1171	Pectin (Technical Grade)	441476	18968-14-4	Others	112180	17.4561	160245	30.8493	89000	112000	108000	133000	124000	133000	119000	123000	91200	82700	100000	104000	124000	114000	103000	118000	102000	113000	85400	97800	93200	96600	123000	96900	111000	128000	124000	91500	107000	117000	106000	116000	102000	103000
mag0720	Negative	483	321.102	2.99	-	-	321.1	-	-	-	-	290063	139.647	242355	138.732	559000	525000	398000	536000	358000	444000	565000	530000	521000	535000	550000	297000	616000	646000	632000	932000	667000	643000	610000	433000	643000	706000	821000	632000	647000	524000	1030000	613000	685000	726000	438000	592000	493000	579000
mag0721	Negative	371.1	209	2.61	372.142	C17H24O9	193.2601；134.3232；149.2715；209.2667；353.3437；128.302；129.2825；335.3713；191.2767；195.222	Syringin	5316860	118-34-3	Phenolic acids	812986	303.655	905137	448.864	1120000	774000	762000	561000	647000	603000	504000	333000	1410000	650000	700000	246000	665000	760000	576000	632000	528000	1520000	611000	362000	1470000	777000	570000	398000	1080000	522000	835000	647000	521000	526000	633000	719000	662000	633000
mag0722	Negative	714	397.108	8.62	-	-	397.2409；654.5379；415.1153；415.992；116.9186；594.1599；236.0183；671.3364；652.5601	-	-	-	-	229652	80.7279	160037	98.2566	9500	13000	6560	10200	18700	15200	10600	8150	14000	8250	9730	24200	9830	13600	18400	12800	13700	17600	7380	8360	6250	20200	16200	12000	7870	22100	8730	12700	12500	8820	10200	6620	13100	8130
mag0723	Negative	522.6	293.148	5.86	-	-	325.5714；293.3405；249.4347；275.3912；462.5218；196.2303；490.3926；327.2927；307.3889	-	-	-	-	117419	67.1378	110182	67.9005	34000	27300	16100	48800	49400	23500	16300	30000	38700	30500	25000	77600	39000	32000	18000	19900	21000	58200	24100	6560	19800	95400	17200	60400	18600	76900	26900	13500	43400	18900	13600	9860	19900	31800
mag0724	Negative	777	615.237	5.21	-	-	615.484；735.4301；717.4188；583.4565；759.4769；601.2966；648.48；597.4283；559.394；325.4579	-	-	-	-	24571.5	116.148	35055.4	117.015	91800	51400	124000	13800	39800	89300	179000	33200	335000	149000	90200	18700	225000	20000	11700	42700	20000	96300	54900	46900	237000	45300	32100	18200	26800	192000	236000	19000	188000	28400	6560	9600	12800	202000
mag0725	Negative	740	431.691	2.75	-	-	431.7	-	-	-	-	288916	40.7838	297194	32.3731	61000	20100	19400	31500	23200	124000	39700	43400	24900	46000	23800	35800	64400	22200	23000	53600	19500	10200	56500	72200	30100	34500	71400	45400	25000	21000	15700	30900	34700	35000	17200	21000	33400	34700
mag0726	Negative	376.1	101.1	1.32	-	-	128.1632；103.9079；129.1508；105.0373；358.1967；332.256；316.2563；173.211；201.1813；200.128	-	-	-	-	42285.2	52.9329	39819	58.1055	450000	152000	250000	194000	236000	364000	171000	459000	420000	313000	116000	147000	196000	329000	179000	326000	387000	249000	240000	457000	141000	312000	462000	272000	375000	381000	175000	221000	297000	251000	385000	352000	227000	181000
mag0728	Negative	582	320.947	2.74	-	-	320.9	-	-	-	-	1.55922e+07	76.2308	2.06118e+07	71.9307	66500	36700	67300	147000	134000	63600	77300	182000	55400	46700	20000	24300	48700	151000	74600	197000	206000	61300	187000	224000	118000	107000	150000	93900	141000	80100	70000	262000	97000	141000	86900	87600	95200	38900
mag0729	Negative	179.2	87	0.78	180.063	C6H12O6	86.7；135.0；119.9	Inositol	892	87-89-8	Saccharides and Alcohols	172503	79.6755	279244	70.0046	410000	155000	140000	350000	218000	588000	94100	449000	69300	142000	174000	484000	37100	549000	307000	450000	237000	405000	178000	136000	110000	429000	521000	356000	229000	135000	125000	393000	281000	212000	191000	269000	84700	106000
mag0731	Negative	580	492.94	3.55	-	-	331.201；493.1715；316.3044；418.0926；562.2889；536.283；328.3022；520.209；332.394；550.3846	-	-	-	-	31540.9	102.363	36744.1	109.666	59700	47500	37600	63800	22900	40400	94700	37300	43900	96200	72700	128000	23400	82500	20100	71900	29800	40400	49200	22100	54800	17900	9300	109000	20300	52900	29100	22500	27600	49100	12100	158000	23700	106000
mag0733	Negative	216	130.055	3.28	-	-	130.1786；173.292；172.3067；144.1428；134.0278	-	-	-	-	46508.4	31.2915	44062.8	23.842	357000	551000	513000	90100	198000	456000	463000	418000	680000	608000	1060000	225000	651000	239000	148000	156000	337000	132000	274000	1080000	640000	359000	202000	108000	211000	334000	875000	101000	486000	317000	148000	294000	168000	953000
mag0734	Negative	351.1	105.1	2.46	352.079	C16H16O9	125.2915；207.3526；133.3809；161.4036；99.1134；113.2915；173.4542；134.3828；159.4311；177.4111	6,7-dihydroxycoumarin 7-O-quinic acid	-	-	Lignans and Coumarins	585350	75.9337	604955	101.075	287000	286000	1050000	374000	186000	343000	382000	1290000	543000	171000	256000	521000	479000	1460000	483000	1340000	569000	282000	1240000	1200000	979000	275000	2220000	180000	836000	963000	376000	651000	604000	798000	1950000	604000	333000	101000
mag0735	Negative	418.1	212	4	-	-	212.262；181.2316；166.2209；182.277；167.2583；403.2893；388.3073；256.2548；151.2099	-	-	-	-	591402	55.7225	540368	56.8746	484000	418000	771000	191000	361000	1720000	716000	97200	1010000	250000	574000	181000	291000	182000	903000	567000	400000	121000	290000	998000	281000	136000	406000	92700	236000	2100000	499000	2280000	1540000	168000	82500	63500	186000	194000
mag0736	Negative	947	431	4.43	-	-	431.576；929.5457；917.637；311.7221；515.6874；445.5553；341.7387；325.6077；811.5988；471.4103	-	-	-	-	88268.9	11.4271	114977	18.3555	83700	47500	94600	37500	46500	79700	48600	55300	66000	61000	44900	87800	55900	50500	34900	55500	37800	42100	66700	35400	58800	37200	28900	31600	33600	31200	33200	50800	42300	27800	105000	53100	82700	44400
mag0737	Negative	725	431.216	3.32	-	-	431.2636；311.2797；545.3384；341.3584；563.2914；707.4538；641.4147；623.2971；575.3754；313.4595	-	-	-	-	527216	18.2431	549782	17.558	539000	309000	377000	242000	267000	330000	397000	286000	368000	380000	410000	384000	380000	271000	322000	342000	100000	247000	208000	236000	390000	391000	355000	230000	227000	398000	364000	306000	386000	236000	224000	348000	447000	260000
mag0738	Negative	339.9	163.098	11.05	-	-	163.3264；164.3634；166.5975；147.7632；200.1495；240.2003；171.821；322.6144；312.48	-	-	-	-	23782.9	17.377	29376.1	18.7934	690	1580	927	1320	778	421	623	498	732	537	966	996	1700	903	640	1010	54.9	1280	464	849	576	863	1280	732	451	561	1210	892	731	498	919	6650	514	937
mag0739	Negative	207	177.003	1.88	-	-	165.1022；163.2202；177.2342；135.2305；145.2793；179.3242；189.2317；119.1209；192.2447；113.1365	-	-	-	-	371849	27.9151	362648	26.4946	86600	38800	27900	23300	23900	70000	29800	43600	19900	75800	68600	161000	173000	75800	56100	60000	21500	65200	23800	50000	39200	108000	82900	50000	69100	153000	62300	40600	31100	47700	17300	30200	27000	31600
mag0741	Negative	819	777.174	5.56	-	-	777.6132；759.5429；601.5497；643.5004；513.5698；735.5208；717.6503；175.2056；583.6122；559.5916	-	-	-	-	1.128e+07	95.1243	1.12042e+07	91.9539	245000	529000	693000	217000	451000	1020000	168000	646000	768000	159000	374000	75200	152000	158000	119000	1610000	755000	460000	712000	417000	242000	330000	540000	79100	308000	649000	82100	286000	1130000	218000	74500	177000	300000	519000
mag0742	Negative	593.5	383.1	3.38	-	-	283.9228；591.7962；298.3151；434.2164；476.5031；297.1378；429.6785；432.6061；475.3321；431.2835	-	-	-	-	518357	114.781	592334	115.075	608000	465000	568000	546000	486000	516000	518000	551000	578000	635000	533000	499000	504000	518000	444000	508000	462000	460000	510000	413000	529000	596000	480000	506000	440000	451000	474000	558000	601000	444000	486000	558000	475000	561000
mag0743	Negative	681	519	2.81	-	-	519	-	-	-	-	927648	20.1377	504641	48.8158	71700	18100	28600	27500	19600	50000	30200	39700	55500	39200	63200	57500	43200	19900	40800	24700	39000	17000	25000	51600	28500	32800	54600	31200	36000	28400	33100	35200	67000	32200	19600	28200	12400	85600
mag0744	Negative	413	165.115	3.26	-	-	165.3419；164.2999；327.3475；175.3045；150.3509；137.3716；193.314；251.2622；255.2618；134.3515	-	-	-	-	345038	39.6148	298417	36.5791	315000	225000	55000	48300	7180	205000	130000	92300	142000	134000	34200	66500	145000	45200	119000	51000	30800	38600	21700	70500	62800	194000	322000	85500	103000	53300	42000	33000	343000	193000	19400	36400	15000	124000
mag0745	Negative	836	656.22	4.57	-	-	656.4546；792.5226；818.472；804.4482；660.5223；674.4578；772.5529；776.34；431.1028；750.3979	-	-	-	-	1.18515e+06	55.5003	1.23592e+06	57.3227	301000	78100	127000	45600	11700	90800	50100	403000	294000	96700	92100	35400	121000	22800	33100	29300	164000	31500	42600	182000	43700	83000	53000	42000	29400	71200	159000	17600	51800	291000	61900	124000	18000	57900
mag0746	Negative	568	523.983	3.14	-	-	536.3397；390.3333；524.2893；420.3618；550.3818；388.0167；362.4055；323.358；431.1689；476.3933	-	-	-	-	40747.7	393.992	51555.6	363.412	79200	54200	49900	129000	15300	38200	91100	24600	94500	104000	51700	73600	88500	75100	45400	52900	46600	24900	34500	27200	23000	35600	13300	3090	29500	15000	78700	43900	35500	13700	4720	23200	40400	140000
mag0747	Negative	755	593	2.69	-	-	593	-	-	-	-	320660	49.4254	375837	50.8325	169000	122000	115000	66500	120000	131000	134000	140000	143000	133000	122000	115000	128000	160000	167000	175000	69100	151000	106000	90000	120000	147000	120000	138000	179000	118000	179000	143000	174000	133000	120000	175000	127000	139000
mag0748	Negative	549	253.145	8.6	-	-	393.3109；237.3417；253.3118；351.3454；419.3025；489.3913；532.3453；507.324；513.2779；315.3177	-	-	-	-	36123.4	49.8102	43396.9	47.6161	78000	122000	69800	88300	131000	178000	74300	97400	101000	96200	97200	209000	103000	153000	98800	89700	84600	156000	54100	65000	55900	190000	101000	97900	88600	173000	75300	100000	156000	87400	123000	19900	83000	65800
mag0749	Negative	234	103.868	1.74	-	-	103.9673；146.0529；133.1432；190.2022；115.1824；174.3164；160.194；162.1946；136.1708；130.1829	-	-	-	-	27798	36.3992	25361	33.2533	135000	96300	78100	99600	54900	83500	106000	52200	92300	78600	103000	47900	74200	29000	56100	107000	50800	52400	64900	61700	61500	75600	87300	76200	84300	54500	64000	51500	82800	58300	60500	46000	35100	63700
mag0750	Negative	715	430.928	3.85	-	-	433.3622；432.4191；431.4337；312.7083；311.6126；313.6537；343.4103；342.3196；341.6192	-	-	-	-	4.75225e+06	38.8544	5.86201e+06	38.2417	1080000	1650000	1320000	1460000	1700000	1590000	763000	935000	1180000	920000	865000	1640000	760000	904000	1580000	966000	785000	835000	1010000	1340000	800000	823000	956000	1640000	1180000	799000	786000	1100000	1200000	606000	1710000	1960000	1790000	1130000
mag0753	Negative	307	145	0.81	308.122	C11H20N2O8	173.1841；115.1895；133.1842；191.2809；129.2075；159.2517；145.2696；243.225；247.2325	L-Glutamine O-hexside	-	-	Amino acids and derivatives	175696	45.1484	172554	51.1766	179000	113000	127000	167000	189000	160000	199000	141000	122000	95600	104000	535000	275000	84700	156000	116000	97900	80600	164000	135000	75900	119000	278000	135000	81500	150000	108000	262000	83300	167000	184000	151000	235000	115000
mag0754	Negative	769.2	545.1	4.29	-	-	432.5558；431.1467；311.7689；434.3058；446.4358；342.3634；313.9192；752.5208；445.1078	-	-	-	-	1.04289e+06	36.3354	1.1816e+06	39.6795	70300	48400	35400	20600	15100	78000	15400	55000	93100	27700	32800	20500	55100	20800	17600	47200	44100	15900	42200	39700	7280	57100	37700	26800	20400	32300	17500	38300	60200	55600	27000	67100	8350	15300
mag0755	Negative	605	443.171	2.43	-	-	443.2228；561.3408；587.4；337.4305；401.2604；425.3013；474.4；545.2752；411.3345；575.4218	-	-	-	-	367777	23.5316	404605	31.7298	443000	283000	287000	55500	35400	710000	293000	57700	411000	79500	233000	44000	594000	30700	166000	498000	80500	70200	269000	134000	58800	156000	344000	244000	89100	166000	35000	176000	172000	92400	549000	83100	34600	137000
mag0756	Negative	837.5	385.079	3.7	-	-	385.1	-	-	-	-	1.82158e+06	78.2348	1.92735e+06	81.6245	18600	6220	7260	6720	10200	3820	6230	7660	1920	6680	7680	26500	7170	4340	12400	5260	14800	2390	7170	2870	7160	15800	10500	12400	6200	6670	12500	15800	14800	12400	10100	6180	7160	870
mag0757	Negative	339.1	177	2.74	340.079	C15H16O9	165.2549；163.2437；164.2271；177.2595；119.219；121.2348；120.1917；191.1818；193.213	Esculin (6,7-Dihydroxycoumarin-6-glucoside)	-	-	Lignans and Coumarins	2.96867e+06	67.6936	3.33901e+06	72.7372	4530000	6950000	2550000	6940000	1070000	4390000	4070000	2510000	3000000	2070000	2260000	3350000	1920000	2370000	1870000	6630000	3570000	4470000	2280000	4590000	2050000	4530000	6840000	3440000	2990000	4350000	13300000	3470000	3070000	3920000	1670000	3270000	2160000	1160000
mag0758	Negative	488	172.997	1.97	-	-	470.2189；367.2736；173.253；193.198；402.1159；428.1525；344.4235；444.153；452.2836；338.7949	-	-	-	-	41837.5	50.6749	44042.5	53.7088	59000	60500	27500	34800	27400	33800	63600	101000	68400	33700	58300	64500	52000	22000	46300	81000	31400	40200	54000	52700	63800	17000	92300	45200	52200	22500	54000	54800	34300	87600	33300	25700	32500	11300
mag0760	Negative	332	271.967	1.17	-	-	117.0848；152.1859；128.1498；154.1355；158.1825；127.144；116.0436；111.1616；140.2341；115.1614	-	-	-	-	1.79906e+06	22.0505	1.85e+06	20.3943	366000	148000	161000	413000	321000	402000	202000	200000	224000	226000	127000	188000	60600	425000	337000	398000	181000	132000	80900	180000	285000	296000	377000	255000	444000	254000	170000	145000	259000	296000	592000	124000	341000	167000
mag0761	Negative	307	142.984	1.21	-	-	143	-	-	-	-	687271	118.897	3.46107e+06	36.669	210000	192000	275000	173000	107000	181000	146000	110000	294000	331000	199000	91900	436000	81000	97100	136000	219000	133000	630000	319000	259000	89100	86800	86900	193000	93900	271000	41800	206000	122000	163000	197000	90500	464000
mag0762	Negative	463.1	300	3.89	464.095	C21H20O12	343.7781；113.3083；300.7919；374.0903；446.3949；175.5594；85.0406；342.0172；299.0599	Quercetin 3-O-galactoside (Hyperin)	133568467	-	Flavonoids	2.51499e+06	50.9969	2.49125e+06	52.1631	5940000	4720000	2780000	2010000	1400000	2800000	2740000	653000	1680000	2710000	2960000	2000000	3030000	692000	2780000	3950000	768000	2110000	1830000	1600000	1950000	1290000	2720000	884000	2620000	3660000	1920000	3960000	4650000	987000	1130000	1190000	1600000	1420000
mag0763	Negative	913	96.8025	3.61	-	-	815.3507；96.975；853.3867；751.3249；863.1995；447.24；895.4229；341.3065；439.3101；877.1848	-	-	-	-	64265.1	24.3949	86034.8	27.6923	3930000	3300000	2480000	2700000	2330000	1980000	2910000	4070000	3290000	2560000	2580000	4130000	2970000	2240000	2750000	4040000	3000000	3450000	3190000	3350000	3040000	3960000	4430000	2990000	3790000	2620000	3110000	5510000	4210000	3500000	3280000	3370000	2020000	2580000
mag0765	Negative	258	130.07	1.95	-	-	130.2174；192.3341；228.3509；214.3286；157.4193；196.3155；170.2145；127.26；178.314；171.1821	-	-	-	-	1.32997e+06	29.6131	1.7362e+06	32.1309	10500	14600	4560	21100	5780	1540	9030	7320	36800	8090	14000	10400	4130	14500	40500	7510	6550	10300	24300	5820	13100	5300	25800	7250	11900	17900	8830	22300	9230	11800	8320	40300	5780	15300
mag0766	Negative	372.1	112.975	2.1	-	-	249.2379；113.2835；122.2967；231.3515；138.4361；206.4445；123.2714；197.3953；136.3742；194.4314	-	-	-	-	1.02416e+06	44.8917	872501	58.804	118000	149000	87600	364000	266000	232000	226000	400000	150000	184000	258000	334000	222000	96700	238000	107000	64700	113000	101000	143000	65500	117000	113000	277000	48700	207000	142000	81800	208000	94400	117000	221000	150000	202000
mag0767	Negative	653.1	329.2	3.91	654.18	C29H34O17	329.4649；591.4114；314.5185；635.4649；593.3902；609.387；401.3825；577.4606；491.2518；400.4171	Tricin di-O-hexoside	44258274	-	Flavonoids	665750	50.0752	661328	35.4295	983000	1010000	785000	484000	376000	860000	1220000	481000	693000	1230000	996000	641000	719000	498000	355000	562000	347000	373000	384000	329000	644000	441000	492000	421000	616000	271000	510000	668000	619000	1020000	465000	430000	411000	500000
mag0768	Negative	771	430.943	4.22	-	-	433.3128；432.4089；431.317；312.5799；311.531；313.6024；739.4971；342.6135；341.496；753.4943	-	-	-	-	1.82338e+07	58.403	2.23516e+07	58.8605	1090000	657000	635000	623000	543000	792000	506000	530000	797000	802000	671000	512000	605000	499000	610000	722000	636000	1020000	717000	752000	910000	863000	717000	753000	593000	880000	589000	495000	928000	547000	500000	887000	655000	710000
mag0770	Negative	540.1	508.2	4.17	-	-	508.2334；446.2787；464.2753；490.244；419.28；522.2917；357.386；496.2627；352.1305；309.1933	-	-	-	-	23277.8	60.471	27421.8	57.8576	175000	113000	247000	54300	149000	230000	465000	93000	471000	165000	340000	50900	460000	61000	60300	146000	43200	82000	221000	310000	142000	55000	61600	83800	80800	415000	268000	112000	375000	73800	6420	32000	44400	258000
mag0772	Negative	552	256.19	9.66	-	-	256.2	-	-	-	-	343899	46.0529	386999	51.5652	4050	4840	2660	4410	8500	7910	2400	2820	5390	3160	3410	11000	3720	5840	3310	2660	3710	6430	2220	2320	1690	10500	6900	4150	3620	10900	3130	4950	8000	4260	3400	1370	3700	3400
mag0773	Negative	310	178	2.18	311.123	C12H17N5O5	178.3292；133.2204；113.1728；114.2345；250.2236；148.2991；147.3014；143.2904；144.342	2-(dimethylamino)guanosine	135501639	2140-67-2	Nucleotides and derivatives	231017	38.3711	330873	39.7519	252000	283000	230000	394000	416000	179000	179000	187000	166000	344000	207000	321000	191000	294000	302000	302000	276000	372000	304000	149000	257000	252000	217000	254000	196000	162000	285000	243000	244000	243000	411000	278000	268000	282000
mag0774	Negative	769.6	461	3.44	-	-	461.177；769.3387；341.3569；371.3741；431.2922；311.3791；607.2075；445.2292；313.44；353.2714	-	-	-	-	611838	77.3022	694790	75.9508	534000	584000	298000	167000	80800	556000	253000	216000	240000	259000	201000	363000	261000	92500	126000	391000	67200	76700	199000	86800	171000	362000	467000	120000	178000	243000	160000	572000	382000	75400	193000	92300	179000	212000
mag0775	Negative	581	418.996	3.85	-	-	407.2861；521.3456；538.3932；389.2815；381.387；564.2164；267.3175；419.3005；547.3384	-	-	-	-	576012	79.6526	549655	76.7899	97200	102000	44600	57000	27400	117000	94300	32500	58200	104000	47800	73200	59400	31100	48100	40300	50600	46700	40300	88600	53800	68700	87100	38100	47100	33400	28200	60600	41300	42900	44100	34400	31900	108000
mag0776	Negative	827	309.178	7.91	-	-	309.2	-	-	-	-	2.89448e+07	39.5944	2.7768e+07	46.0489	1370	1980	1690	2680	1740	5880	2580	994	2200	545	790	3560	1250	3170	16600	2360	590	1840	892	798	1200	1110	13600	3760	3590	4150	802	5390	5650	7340	2420	18800	6280	1780
mag0778	Negative	295	195.2	9.72	296.235	C18H32O3	277.4978；195.5156；171.5852；179.5371；183.5396；149.301；233.6431；113.3453；251.5479；177.4406	12,13-EODE	5283014	6799-85-5	Lipids	96965	53.4757	119871	49.1616	84300	110000	71700	112000	131000	142000	61200	78100	70300	107000	92200	146000	61300	141000	193000	71900	108000	175000	68300	114000	91400	251000	140000	135000	106000	164000	90600	136000	110000	73400	102000	55300	69200	52500
mag0779	Negative	237	121.019	4.27	-	-	137.2516；121.2021；149.2756；219.426；89.1413；175.26；165.3862；139.1492；122.9667；193.3985	-	-	-	-	1.84344e+07	31.2907	1.93951e+07	29.7872	1430000	2250000	2280000	2180000	2020000	2990000	2010000	1320000	2780000	1120000	2870000	1500000	1930000	1300000	1280000	2250000	2450000	1870000	1980000	5600000	2000000	2100000	1690000	1570000	1610000	6870000	1450000	5080000	4840000	738000	919000	634000	1820000	741000
mag0780	Negative	261	181.126	2.53	-	-	181.2897；163.2952；119.2768；199.2271；135.2979；219.3252；215.1822；175.3012；148.2928；126.2515	-	-	-	-	188499	45.4487	202981	43.1132	91500	45700	45800	122000	131000	75900	98400	57400	52500	58100	99400	103000	80100	76100	164000	55600	118000	26200	60200	141000	157000	128000	157000	124000	152000	106000	46700	88100	70800	74600	192000	104000	150000	46600
mag0781	Negative	597.1	549.2	5.38	-	-	357.4246；401.3386；561.2488；549.3096；525.3619；579.3026；327.4583；165.2529；567.3923；553.3567	-	-	-	-	17692.9	106.512	17556.1	127.578	53700	66100	46800	50200	42100	75200	80100	107000	27000	50000	39200	101000	42600	57400	49500	112000	82500	86600	42900	46300	64200	78600	101000	43100	66500	86900	42200	101000	66900	90300	75300	40400	54200	35200
mag0782	Negative	524	201.025	0.73	-	-	344.1469；201.2472；202.2443；343.1235；217.1856；360.1664；426.0555；441.9853；284.2609；158.289	-	-	-	-	86023	34.766	88271.2	31.049	3820000	4060000	3480000	4780000	6670000	6400000	5180000	4790000	4620000	4470000	4020000	3860000	6870000	5390000	6020000	3820000	3280000	4260000	6700000	7130000	2820000	6740000	5210000	6410000	4020000	5400000	4550000	5420000	5830000	5510000	2210000	4430000	3310000	5500000
mag0783	Negative	669	345.48	3.16	-	-	345.4388；507.3177；549.3028；579.3119；609.4075；387.429；489.3813；651.3431；327.6；633.2629	-	-	-	-	5.11847e+06	46.9968	5.64349e+06	47.299	516000	359000	288000	443000	206000	521000	440000	428000	441000	381000	231000	244000	232000	331000	469000	551000	566000	472000	384000	463000	715000	433000	740000	695000	350000	1240000	517000	489000	624000	442000	208000	377000	168000	474000
mag0784	Negative	688	526.002	4.73	-	-	526.2505；330.4507；329.4153；525.2554；315.5497；314.3925；478.4244；508.3808；628.4318；670.4905	-	-	-	-	143270	58.8136	147753	69.9554	972000	654000	748000	412000	599000	711000	672000	943000	1330000	760000	310000	1100000	1540000	378000	630000	1760000	353000	207000	1050000	297000	336000	283000	800000	766000	1010000	823000	180000	1360000	1540000	1560000	990000	496000	1260000	520000
mag0786	Negative	653	329	3.95	-	-	329.2419；635.3451；314.2609；400.3297；609.3771；591.3817；593.354；401.3121；577.4374	-	-	-	-	1.64207e+07	41.2928	1.92469e+07	38.8761	908000	927000	731000	405000	341000	828000	1230000	461000	683000	1070000	861000	549000	637000	481000	364000	524000	334000	322000	335000	287000	629000	394000	445000	377000	624000	253000	432000	583000	519000	914000	388000	395000	340000	492000
mag0787	Negative	370	164	1.91	-	-	208.3213；164.2162；352.2362；165.2211；147.18；167.25；148.25；326.2305；134.2469	-	-	-	-	14563.4	44.0723	15674	45.6115	67400	85800	53500	69700	53300	103000	111000	40500	50800	60900	52500	54400	37500	41400	18400	66600	35300	38700	72200	49200	40500	71900	41300	27900	42200	75800	59000	67900	62500	30800	51800	39700	28800	79300
mag0788	Negative	321	159.107	4.31	-	-	159.3137；113.3316；141.4239；155.4687；143.2892；201.3621；193.2357；111.3626；175.326；161.3628	-	-	-	-	642074	58.8349	764432	58.1689	698000	731000	738000	1130000	1880000	610000	567000	526000	567000	508000	480000	433000	532000	699000	565000	596000	532000	675000	674000	496000	839000	512000	508000	765000	552000	473000	636000	738000	6610000	567000	647000	711000	577000	458000
mag0789	Negative	145.1	101	2.65	146.058	C6H10O4	117.18；101.1531；118.2975；143.2093；114.8284；127.1879；128.3578；130.882；105.3077；80.7973	2,3-dimethylsuccinic acid	11848	13545-04-5	Amino acids and derivatives	78325.8	35.5256	79449.6	30.3491	48700	66900	69300	107000	104000	49400	68300	39100	82600	75400	85900	65300	69100	64800	57300	71500	94300	50600	73100	80300	60600	87900	55700	108000	89200	91900	86000	97400	36300	72700	43100	62400	46200	68100
mag0790	Negative	504	220.898	1.57	-	-	221.1408；139.0814；486.1181；113.2336；460.0835；373.0367；444.136；372.1111；472.3216；416.1164	-	-	-	-	147240	80.1444	158415	70.0487	199000	230000	229000	294000	536000	236000	117000	74500	345000	253000	206000	173000	125000	133000	479000	133000	182000	311000	296000	112000	201000	118000	410000	302000	329000	120000	394000	554000	162000	297000	279000	762000	310000	249000
mag0792	Negative	686	277.088	8.42	-	-	626.4681；277.3629；505.3878；278.3743；279.338；513.6；504.372；472.1882；668.4343	-	-	-	-	406194	34.7375	432128	29.7253	14200	14300	11800	31300	27500	13900	19400	13300	22300	23600	12400	18100	15600	26700	17900	19300	23500	42800	12500	10900	17200	30300	21200	40200	20600	40400	14700	17500	31300	16300	15500	6240	24700	15100
mag0793	Negative	288	158.06	1.42	-	-	244.296；162.0625；270.2057；113.1612；169.3109；125.1279；158.2918；124.1192；103.8；142.19	-	-	-	-	222117	135.353	303168	130.051	59900	88100	120000	185000	166000	116000	88200	87600	96100	118000	92700	29800	154000	173000	123000	61900	100000	135000	87600	204000	93800	202000	51900	148000	85800	82200	173000	75300	81400	94600	188000	91900	87200	91500
mag0795	Negative	839	721.15	3.78	-	-	721.3928；663.4673；779.4419；821.4446；587.3836；807.5692；795.5219；432.2354；677.4462；659.352	-	-	-	-	490870	41.0586	375065	35.4379	118000	39400	38700	7430	14200	126000	149000	20400	99300	150000	180000	98500	71600	7460	16700	28900	14900	12400	29800	20700	75100	24700	54200	43400	10200	48100	28100	11400	76000	16500	3510	6480	3490	88900
mag0797	Negative	581	521.144	5.4	-	-	521.2739；537.3641；563.398；545.337；459.1129；495.204；461.3323；549.3927；539.52；419.408	-	-	-	-	2.64739e+07	51.6191	2.56058e+07	45.5065	127000	290000	102000	78200	12000	477000	110000	139000	134000	110000	125000	63600	159000	61600	95700	72600	43500	74500	46900	187000	110000	331000	160000	121000	102000	83200	135000	53200	233000	136000	22500	61900	39500	119000
mag0798	Negative	391.1	153.1	2.02	-	-	331.2967；309.1183；292.188；373.2086；347.2896；153.1152；169.4769；154.2843；185.1669	-	-	-	-	1.05734e+06	20.3924	1.20959e+06	25.3592	95300	112000	94200	93000	80700	124000	97200	133000	53700	94600	63600	102000	54300	60000	78800	169000	96600	107000	114000	76000	132000	62800	140000	72900	89000	83600	107000	137000	142000	147000	76700	81100	37500	71800
mag0799	Negative	362	126.971	1.45	-	-	127	-	-	-	-	203997	139.875	1.18745e+06	48.647	410000	301000	238000	405000	293000	575000	461000	471000	58100	168000	281000	865000	146000	336000	711000	485000	333000	386000	94700	91700	388000	238000	539000	314000	623000	434000	158000	314000	387000	354000	828000	520000	383000	705
mag0800	Negative	145.1	101	2.51	146.058	C6H10O4	117.1335；81.055；101.1436；83.0604；144.1829；130.1455；87.5229；127.1354；118.2771；128.36	2-Methylglutaric acid	12046	617-62-9	Organic acids	126329	64.4181	170998	39.7481	79400	98000	101000	285000	220000	120000	102000	59200	101000	77200	146000	115000	99100	182000	137000	127000	186000	128000	116000	150000	159000	123000	81600	140000	101000	113000	144000	178000	147000	73200	134000	131000	153000	91800
mag0802	Negative	392	179.047	1.95	-	-	179	-	-	-	-	222473	97.9551	454279	119.401	80500	29700	108000	51400	38000	59400	20900	72900	123000	70700	16900	15400	27000	3670	31400	11300	91000	58600	64100	143000	19100	40000	25400	4210	69100	48900	35900	31200	44300	47900	53600	75700	26700	27100
mag0803	Negative	359	313	1.92	-	-	341.3313；324.6574；313.6956；280.524；237.6403；219.6063；298.543；297.4805；252.5361；281.6024	-	-	-	-	6.16696e+06	18.9697	6.7316e+06	21.5281	247000	199000	110000	142000	66200	162000	179000	126000	258000	168000	115000	65800	164000	109000	136000	171000	139000	151000	149000	153000	177000	248000	214000	185000	142000	137000	192000	111000	173000	130000	88400	102000	85400	155000
mag0804	Negative	266.1	150	1.69	267.097	C10H13N5O4	150.1535；133.2061；206.2936；134.25；176.267；107.1908；108.276；178.1558；162.2462；248.2566	Deoxyguanosine	135398592	961-07-9	Nucleotides and derivatives	227771	48.4142	238017	72.5452	195000	98400	85000	281000	307000	177000	169000	117000	294000	131000	369000	107000	163000	242000	245000	116000	147000	201000	164000	178000	108000	189000	250000	282000	180000	282000	254000	383000	281000	144000	150000	245000	191000	115000
mag0805	Negative	305	189.071	2.57	-	-	189.1	-	-	-	-	76080.5	131.564	77308	137.33	105000	161000	133000	199000	295000	133000	115000	126000	211000	146000	125000	45300	186000	168000	285000	96400	127000	175000	261000	307000	133000	211000	132000	156000	156000	144000	113000	110000	178000	215000	184000	445000	152000	194000
mag0806	Negative	201	144.056	3.05	-	-	159.0284；144.192；117.0332；114.9814；142.1564；131.2763；157.1543；81.2396；120.9284	-	-	-	-	144620	39.6703	229135	40.2045	57900	34600	40900	44600	37700	86300	43600	55300	81400	46600	48000	25200	50700	637000	27900	56200	33000	43700	41900	55300	44800	71800	45000	597000	537000	59700	75600	51800	524000	58200	18500	47000	47800	56700
mag0808	Negative	695	447.12	3.45	-	-	447.4812；677.4069；327.5929；357.7077；665.4671；329.232；339.5419；635.5984；515.5392；341.5896	-	-	-	-	245644	92.0237	332600	83.729	2540000	1280000	1140000	801000	420000	829000	567000	925000	1570000	839000	1040000	1460000	1140000	475000	518000	1420000	639000	849000	802000	703000	504000	2340000	1010000	1050000	1650000	978000	1340000	729000	1270000	1030000	676000	1950000	573000	381000
mag0809	Negative	624	325.201	5.76	-	-	550.3391；588.2419；564.4429；606.3491；552.2288；523.1425；580.272；325.332；444.2867；428.1067	-	-	-	-	16448.7	32.3389	24810	21.0367	62000	54300	36400	70400	66800	32200	35400	55500	76600	81700	37800	93000	66500	46200	16000	22200	36500	78500	46300	15700	19300	160000	31000	53900	16100	92700	21700	14100	67300	38800	18900	40100	22000	80200
mag0810	Negative	383	323.035	2.61	-	-	323	-	-	-	-	113357	41.3503	91209.8	33.9241	469000	624000	592000	390000	489000	567000	506000	430000	480000	571000	645000	706000	587000	425000	526000	472000	322000	482000	384000	264000	445000	400000	373000	589000	392000	491000	607000	322000	470000	441000	548000	435000	563000	578000
mag0811	Negative	699	655.045	6.71	-	-	625.3046；328.256；655.3221；327.2669；681.412；545.2629；593.3143；639.3682；313.2533；171.2318	-	-	-	-	628465	49.2758	750548	57.071	281000	245000	236000	233000	234000	302000	256000	365000	204000	219000	134000	580000	281000	193000	149000	241000	248000	268000	175000	169000	277000	428000	360000	222000	235000	302000	134000	293000	202000	311000	204000	156000	279000	177000
mag0813	Negative	128	82	1.15	129.079	C6H11NO2	127.7；81.6；97.6；83.5；85.7	L-Pipecolic acid	439227	3105-95-1	Amino acids and derivatives	33046.2	31.6334	36348.6	31.8476	19100	28900	26900	33200	26100	22100	25800	24300	30700	45100	34500	38700	28200	26500	27100	29800	31600	34300	16300	29600	33200	19800	25500	19100	20500	30500	54700	28600	28000	19700	29800	14000	24800	29900
mag0814	Negative	253	154.917	0.77	-	-	137.137；155.176；168.2545；113.1162；195.3364；161.2219；190.224；129.1673；131.1956	-	-	-	-	3.20844e+06	39.5863	5.11351e+06	39.0533	1630000	756000	491000	758000	990000	1510000	1150000	1310000	545000	508000	684000	2150000	735000	772000	1720000	1020000	950000	548000	713000	904000	740000	2260000	1190000	2630000	646000	1360000	591000	1050000	1290000	1070000	743000	889000	869000	424000
mag0815	Negative	309	133.003	0.86	-	-	133	-	-	-	-	22990	155.683	28782	119.37	248000	506000	362000	468000	171000	276000	457000	312000	51700	361000	261000	1310000	185000	371000	629000	503000	339000	416000	181000	26200	493000	196000	420000	290000	372000	202000	176000	385000	331000	556000	784000	530000	555000	209000
mag0816	Negative	364	146.054	1.81	-	-	277.262；146.2763；147.276；217.2545；346.24；320.2832；328.3123；208.8092；260.214；158.2309	-	-	-	-	1.00845e+06	58.153	1.38139e+06	53.7709	190000	148000	95800	79000	60500	201000	105000	130000	137000	125000	100000	115000	145000	87200	59300	124000	50100	62700	88500	162000	116000	156000	238000	62800	72500	114000	229000	177000	168000	143000	48400	179000	90800	71600
mag0817	Negative	293	193.1	7.79	294.219	C18H30O3	193.4233；275.3883；183.4258；249.3655；136.3905；231.4975；171.3744；192.3299；235.366；211.38	13-HOTrE(r)	5282971	74784-20-6	Lipids	105138	19.0024	108602	19.2305	111000	133000	86600	108000	106000	128000	95900	103000	94800	87100	83700	98000	130000	117000	100000	116000	81300	153000	79400	85300	119000	105000	95500	92700	91800	148000	101000	94200	112000	94800	100000	71800	141000	75500
mag0818	Negative	613	431.121	3.43	-	-	433.6003；419.5708；432.485；431.5523；251.3056；253.2819；252.3487；327.7867；451.5316；437.5013	-	-	-	-	207836	56.8201	132299	67.115	161000	107000	121000	167000	173000	122000	1140000	69900	208000	936000	799000	122000	212000	194000	194000	203000	133000	659000	244000	694000	670000	166000	188000	176000	141000	141000	154000	214000	163000	143000	76600	137000	73300	149000
mag0820	Negative	589	329.156	2.49	-	-	329.2	-	-	-	-	4734.78	46.1566	5826.2	46.1969	124000	59400	66300	40700	24600	60400	100000	68300	23400	91500	77800	137000	37000	27500	28400	71700	28300	32300	29800	13500	47300	21700	45000	33300	52000	34500	69500	31700	30800	51600	62000	52000	57900	50200
mag0821	Negative	318	281.987	1.58	-	-	150.2103；282.2476；133.1982；202.2216；113.0502；142.1657；114.3229；125.3682；162.2475；258.09	-	-	-	-	1.89273e+06	46.9226	2.24736e+06	48.354	83700	52000	46300	61100	276000	112000	36300	123000	359000	75200	91000	118000	77600	145000	150000	172000	36700	109000	296000	247000	39700	180000	286000	250000	115000	142000	118000	202000	53100	190000	69000	127000	217000	69000
mag0822	Negative	475.1	161.1	2.76	-	-	161.1	-	-	-	-	60568.3	63.0531	68306	58.998	785000	664000	320000	521000	127000	1460000	559000	275000	498000	344000	444000	1030000	393000	217000	629000	1220000	247000	842000	391000	359000	882000	812000	2460000	677000	392000	2540000	647000	778000	1410000	1730000	289000	920000	555000	728000
mag0824	Negative	274	129.059	1.94	-	-	113.1488；129.2103；135.2507；110.2195；256.2186；193.2；131.2917；130.188；166.3218；194.3255	-	-	-	-	122781	86.8765	179504	85.107	145000	151000	80600	35600	75600	67000	108000	24400	57100	161000	42200	39800	97600	82000	64800	31100	31000	38300	16200	7640	39500	157000	10200	42900	48000	30100	39100	22600	23200	20900	93100	57700	23200	90100
mag0825	Negative	652	608.293	5.98	-	-	608.6989；590.712；607.5494；634.4178；580.56；616.4653；446.6535；490.5749；620.563；328.472	-	-	-	-	118555	48.5939	106051	43.2441	258000	171000	164000	360000	373000	202000	267000	385000	300000	294000	243000	166000	341000	613000	437000	624000	303000	537000	456000	355000	370000	467000	453000	434000	470000	332000	328000	409000	400000	573000	443000	499000	449000	192000
mag0826	Negative	421.1	241.101	0.79	422.083	C12H23O14P	241.1	Trehalose 6-phosphate	122336	4484-88-2	Saccharides and Alcohols	135873	37.5358	141435	41.7045	88500	128000	101000	153000	197000	195000	147000	165000	105000	131000	106000	99200	199000	184000	174000	67900	63500	148000	173000	167000	80800	195000	105000	175000	112000	131000	150000	172000	144000	112000	63600	133000	68000	208000
mag0827	Negative	505	373	1.9	-	-	373.26；401.167；487.2123；128.1336；340.2122；200.1579；461.2725；445.1377；103.8644；104.9773	-	-	-	-	1.73511e+07	14.8606	1.79327e+07	15.5556	35500	11700	21600	15900	28700	30300	7690	37400	52000	25200	28000	6170	1300	9940	21100	27000	47700	27100	24200	42300	16700	32100	24200	27400	37900	19900	11400	25700	30000	43000	42300	29200	25500	5370
mag0829	Negative	637.1	133.1	0.82	-	-	133.1	-	-	-	-	5.26009e+06	23.7902	5.90344e+06	22.9928	52800	48300	32900	92000	39700	42500	49700	55600	13400	32200	37100	106000	12600	55000	111000	117000	78700	80700	50300	52900	59400	112000	104000	72800	69400	52000	63500	59900	69800	41700	50700	43700	41600	27800
mag0831	Negative	417.1	375.4	4.32	-	-	375.4795；357.6544；181.3962；166.3242；213.4758；373.6326；151.3938；399.4688；237.3791；402.4821	-	-	-	-	100366	46.144	102599	52.0562	25100	113000	59600	101000	46800	143000	64200	117000	97300	79100	135000	147000	201000	77800	87500	112000	88100	48200	76700	57300	72600	62500	77800	91000	56300	72400	53500	68100	46600	95400	82900	38300	69600	42400
mag0832	Negative	729.1	163.1	6.29	-	-	711.4664；693.2431；669.4924；685.4222；681.486；354.0537；163.2121；587.37；431.5271；355.4937	-	-	-	-	1.05345e+07	38.225	1.18071e+07	37.7063	24000	21000	34200	12100	16300	70500	15300	50000	20600	15000	19400	27900	26400	79100	24300	76900	87700	58900	99900	97900	104000	69000	161000	34700	59300	47200	19600	25000	39300	61900	18500	70900	11900	21200
mag0833	Negative	435.2	213.13	4.93	-	-	129.2304；153.194；403.224；125.2452；417.2137；391.3012；255.2918；213.3354；375.322	-	-	-	-	463244	17.5856	457303	17.9296	55500	4540	15200	30300	3880	30900	5300	12300	7650	8330	8180	46400	1790	90800	79000	28200	7480	83000	74200	5440	8100	74000	7910	8010	54900	72000	49200	7430	28500	29900	1660	24500	5480	25000
mag0835	Negative	899	329.089	5.64	-	-	579.2863；881.4806；329.2069；869.495；567.3829；839.5473；855.636；667.4113；343.2494；851.4158	-	-	-	-	2.1331e+06	871.017	1.5752e+06	858.988	61600	69000	68000	50900	50500	136000	58300	104000	57100	42500	22700	82600	58300	82300	39100	104000	56000	89300	87400	71400	61900	95300	92600	55100	82100	59800	34100	64700	44300	83900	62700	45300	73600	38200
mag0837	Negative	423	279.122	3.19	-	-	125.1994；337.3051；261.2867；243.3405；363.2651；153.283；379.3183；161.2977；405.2655；361.2849	-	-	-	-	225926	33.0913	247041	37.2831	82100	72900	66100	42600	71700	57500	101000	64200	83500	89100	119000	48500	64300	30500	53100	78600	37000	103000	62900	47200	137000	254000	152000	155000	44700	75000	134000	63700	58700	110000	28800	103000	240000	62600
mag0838	Negative	593	443	4.09	-	-	299.334；592.5041；284.695；462.7626；342.0652；310.3405；474.9149；461.6516；312.8968；311.288	-	-	-	-	5.9549e+06	48.9114	6.62901e+06	48.2775	867000	895000	603000	818000	569000	454000	597000	511000	612000	603000	625000	673000	446000	508000	627000	722000	568000	691000	524000	369000	394000	854000	721000	457000	950000	526000	753000	1050000	817000	666000	656000	514000	568000	553000
mag0839	Negative	479	282.196	8.34	-	-	280.3619；281.3308；282.3502；279.3237；478.2257；153.18；196.7631；242.1716；461.17；140.5385	-	-	-	-	147538	28.2617	161538	25.9835	48500	101000	46600	72200	67700	87100	48300	69600	45000	78000	83100	148000	69300	81300	55600	50200	83900	105000	41100	40500	49400	139000	41900	71600	50700	165000	40400	44500	81200	47400	51500	36600	59300	61200
mag0840	Negative	369	78.8163	0.71	-	-	128.1848；195.2096；221.1305；146.2744；177.2349；129.2184；165.3067；139.172；113.2237	-	-	-	-	431291	124.311	368039	106.694	254000	248000	236000	350000	106000	81200	158000	157000	164000	266000	293000	387000	104000	271000	213000	312000	296000	130000	38500	44100	537000	146000	129000	190000	297000	173000	370000	187000	79300	149000	601000	411000	295000	55000
mag0841	Negative	725	473	3.83	-	-	707.4644；473.5731；545.5917；665.5759；397.5259；313.6838；431.6629；429.5556；379.6299；681.6341	-	-	-	-	14054	50.7426	14837.1	63.3821	399000	432000	242000	28300	44100	177000	314000	14500	414000	273000	329000	177000	303000	30400	38200	59800	18200	26000	56400	24100	79100	67900	42400	76500	52600	15300	58600	35200	91900	34700	17300	26800	42300	292000
mag0842	Negative	292	119.041	2.86	-	-	119.1779；120.1816；164.2646；163.2253；146.2348；173.1352；232.1448；204.3295；131.215；130.2114	-	-	-	-	45993.8	35.3886	45954.9	38.326	10300	21900	104000	56000	14500	157000	215000	115000	20100	54600	43100	12100	4330	14800	19400	30200	8790	25700	37100	180000	82100	42500	45100	6910	17200	123000	15100	7100	1420000	21800	8160	4170	38200	98000
mag0843	Negative	433.1	271	4.18	434.121	C21H22O10	343.2786；313.2816；153.235；325.2564；285.2901；373.3235；311.1772；391.3821；312.25；342.2182	Naringenin 7-O-glucoside (Prunin)	9910767	529-55-5	Flavonoids	421677	440.224	342292	229.797	281000	4190000	309000	267000	227000	269000	169000	183000	194000	149000	244000	317000	216000	186000	357000	199000	154000	245000	232000	158000	175000	217000	350000	247000	215000	353000	208000	215000	195000	145000	303000	186000	239000	153000
mag0844	Negative	103	57	1.54	104.047	C4H8O3	103	2-Hydroxybutanoic acid	449265	20016-85-7	Organic acids	117402	21.2596	155468	22.8397	115000	114000	93400	168000	91000	127000	111000	156000	123000	98600	115000	109000	95500	74900	102000	93600	123000	105000	113000	164000	146000	134000	146000	112000	118000	126000	147000	146000	124000	110000	129000	64700	89300	91100
mag0846	Negative	707	429.313	3.99	-	-	429.3253；591.377；689.3362；411.3616；527.3393；675.38；647.52；453.3436；501.2266	-	-	-	-	596169	49.2823	609713	34.7004	511000	299000	125000	113000	106000	267000	67500	88400	256000	130000	53700	86000	86500	157000	325000	244000	98900	82600	170000	77500	54600	456000	435000	327000	122000	270000	220000	115000	229000	286000	95700	166000	54200	248000
mag0847	Negative	488	277.137	7.72	-	-	277.4104；233.3577；189.2264；181.9328；470.504；228.21；357.858；444.29；229.2012；275.4903	-	-	-	-	2.677e+06	22.3797	2.50191e+06	21.4237	91300	162000	138000	90600	152000	142000	168000	158000	130000	313000	172000	270000	237000	154000	52500	111000	122000	235000	54300	21700	77800	245000	47000	69700	64000	361000	41400	97600	149000	69000	73100	24100	200000	143000
mag0849	Negative	131.1	85	2.54	132.079	C6H12O3	85.16；113.0902；114.1406；130.2067；111.1878；129.216；72.08；89.4；70.974；65.0879	5-hydroxyhexanoic acid	170748	44843-89-2	Organic acids	36628.2	44.0681	41903.7	42.4439	87400	52800	44000	27400	28700	46600	28700	18300	85000	47500	55700	36000	72400	34400	38500	42200	49500	37400	34500	48800	36700	35600	18300	22200	46500	25400	42800	44100	39400	59900	47000	11300	20300	26700
mag0851	Negative	491.1	329.1	4	492.127	C23H24O12	329.2692；314.2708；476.2671；343.2173；313.2695；328.155；461.2937；299.1669；459.2192；447.311	Tricin 5-O-hexoside	49800176	32769-00-9	Flavonoids	444907	29.0012	479897	25.4878	583000	699000	493000	450000	428000	558000	641000	515000	496000	481000	694000	571000	437000	455000	431000	619000	373000	314000	405000	387000	294000	444000	425000	282000	526000	246000	293000	628000	438000	605000	473000	420000	517000	388000
mag0852	Negative	689.2	629.096	4.79	-	-	629.3651；467.2974；657.4346；671.4553；645.3507；527.4；329.35；613.5194；653.3288；513.4861	-	-	-	-	28214.2	58.5564	34056.7	59.398	125000	135000	173000	117000	138000	130000	153000	111000	93000	202000	134000	256000	97300	145000	234000	167000	280000	64200	229000	52600	75900	143000	162000	314000	259000	72800	31600	110000	131000	384000	114000	178000	148000	140000
mag0853	Negative	558.1	61.9855	5.64	-	-	540.3008；329.1975；522.1038；196.468；409.24；498.36；528.3558；526.3061；484.442；480.2423	-	-	-	-	123505	35.4746	124210	35.8556	91200	115000	109000	76800	114000	106000	101000	203000	96500	117000	70200	185000	138000	206000	64300	126000	96000	108000	203000	122000	139000	134000	170000	174000	125000	126000	73900	109000	95600	156000	108000	161000	101000	110000
mag0854	Negative	962	800.741	3.26	-	-	800.6912；432.6929；431.7261；594.9453；312.6521；594.0304；446.4391；311.5871；474.7255	-	-	-	-	2.86924e+06	19.8998	2.92416e+06	20.3325	38900	26600	18300	34500	20000	43100	26800	34200	32700	20700	29800	31200	34900	19100	16700	33300	28000	15600	36700	21800	16500	18500	33300	26500	19400	26500	25100	28100	42200	28400	18500	12500	13600	33000
mag0855	Negative	418	142.994	2.52	-	-	143	-	-	-	-	369875	53.0499	371834	52.0005	402000	230000	247000	34500	23800	212000	138000	389000	545000	280000	206000	138000	481000	35300	26700	60900	129000	287000	119000	224000	334000	769000	347000	405000	51400	254000	166000	41800	117000	563000	65500	342000	46500	184000
mag0856	Negative	760	396.959	7.69	-	-	397	-	-	-	-	160903	96.9361	127980	76.2766	1520	2840	915	1290	1890	2880	246	2500	1210	911	1130	4220	1230	1420	1130	2020	1220	2260	613	505	1420	3590	3120	1630	1950	2640	514	816	2520	1750	409	496	3060	412
mag0857	Negative	333	289.043	4.5	-	-	289.2202；245.2677；257.2906；271.3161；229.3722；123.3556；124.2991；201.288；305.207；273.2	-	-	-	-	18410.7	109.403	109799	87.3637	886000	907000	654000	630000	394000	791000	815000	548000	921000	691000	687000	334000	992000	599000	655000	953000	541000	748000	753000	747000	731000	868000	770000	782000	592000	662000	935000	514000	820000	724000	388000	532000	417000	820000
mag0858	Negative	480	125.034	2.01	-	-	462.1362；420.2108；323.2774；125.1169；394.178；436.1149；113.112；322.187；364.2638；444.1971	-	-	-	-	6.05294e+06	25.3781	6.21898e+06	24.3452	94700	26400	47000	57500	32900	34500	18200	90400	311000	50200	14500	10300	20100	22400	68700	38800	99100	42700	74800	188000	13300	74500	60800	36000	78400	34300	60800	49500	37500	144000	51500	275000	38000	15100
mag0860	Negative	442	328.052	2.14	-	-	328.2183；398.2537；341.1989；424.0917；382.1804；355.634；128.3808；169.152；321.2448	-	-	-	-	4.84574e+06	73.9785	4.87738e+06	69.4362	346000	229000	389000	291000	280000	282000	173000	239000	123000	187000	121000	573000	104000	156000	458000	434000	190000	401000	814000	125000	178000	83800	290000	193000	403000	107000	330000	379000	272000	355000	205000	789000	193000	154000
mag0861	Negative	552	389.996	3.46	-	-	390	-	-	-	-	171441	42.7999	165645	39.2227	222000	327000	257000	112000	144000	217000	195000	299000	367000	235000	161000	257000	375000	191000	214000	223000	268000	66800	302000	279000	214000	138000	99700	166000	246000	253000	151000	257000	304000	180000	210000	190000	208000	380000
mag0862	Negative	420	145.024	1.38	-	-	145	-	-	-	-	38403.2	368.486	36267.9	186.278	6700	24800	34900	19600	14400	35700	10200	24000	1660	13200	14700	21900	9820	30100	9800	13300	40000	24500	26800	87500	13200	4740	19500	15700	33900	18400	28400	18900	32400	16100	31800	41600	4280	23100
mag0863	Negative	563	502.034	7.9	-	-	503.3844；502.3333；277.3736；278.4211；224.258；504.624；153.2441；233.375；242.18	-	-	-	-	160918	45.2378	177369	44.6282	21000	33400	12600	29000	24800	39000	24300	38300	16700	29700	26300	45500	51600	26400	11800	23000	13800	17700	8320	8730	11700	15800	9620	17800	15100	30000	15200	10900	26500	16200	22900	11800	21700	38900
mag0864	Negative	522.1	241.2	1.11	-	-	241.2	-	-	-	-	5728.37	204.14	64765.7	135.241	312000	141000	152000	111000	170000	190000	241000	175000	75200	288000	237000	248000	290000	98300	177000	248000	205000	274000	153000	63800	200000	3660	134000	373000	197000	433000	202000	152000	196000	121000	109000	203000	213000	263000
mag0865	Negative	191.1	163.061	5.93	-	-	111.1842；119.1401；163.2653；147.2899；145.145；176.2698；87.0108；173.2549；149.2782；121.2041	-	-	-	-	213886	62.0942	223053	46.3743	23000	18400	1320	30300	19300	51900	19700	15600	34200	33300	15500	18100	18700	38300	42800	16800	26600	21400	9370	46100	15700	70500	46000	18400	28600	20800	28000	18800	39100	29600	22900	26700	15200	20000
mag0866	Negative	547	193	3.78	-	-	193.2055；113.1424；339.2485；194.24；338.1767；195.3008；131.1908；337.257；236.2212	-	-	-	-	35679.5	143.716	267039	64.6051	290000	103000	102000	219000	125000	116000	197000	136000	259000	180000	127000	68600	120000	269000	280000	343000	286000	423000	266000	248000	293000	187000	170000	169000	228000	178000	136000	211000	423000	176000	171000	127000	129000	225000
mag0868	Negative	369	192.006	2.89	-	-	192	-	-	-	-	778787	127.382	1.02595e+06	135.917	93800	71800	94500	67900	46700	26500	148000	127000	86500	77600	96600	105000	96500	76300	82000	118000	33800	104000	60600	109000	86600	62500	158000	22900	77100	77900	66500	98600	106000	80100	44300	66900	152000	53100
mag0869	Negative	624	203.092	2.43	-	-	203.1	-	-	-	-	1.53e+06	101.449	6.51457e+06	32.3691	13100	8890	17700	5540	11800	3340	9010	15100	86800	18200	8840	1950	13100	3720	11900	6680	23900	3660	25400	83100	5200	2200	8460	11500	27600	14300	16500	17800	15100	16600	12100	47100	16000	11100
mag0870	Negative	613	269.012	4.02	-	-	269	-	-	-	-	32919.2	55.8835	28839.7	52.7792	227000	314000	322000	393000	684000	621000	292000	506000	252000	185000	217000	939000	229000	356000	361000	385000	261000	106000	795000	315000	225000	188000	702000	462000	235000	265000	181000	697000	322000	253000	308000	427000	364000	220000
mag0871	Negative	597.3	61.985	9.31	-	-	415.1866；397.3023；199.4602；579.5012；262.9634；537.4324；379.0743；433.4393；296.4	-	-	-	-	67247.1	134.787	82504.3	136.901	6360	4180	3510	1820	8420	7510	664	7350	67000	5060	1120	2170	2770	1460	3540	1960	12000	8870	5190	6770	1730	38300	4090	2540	4090	8150	1960	8560	3070	8210	2760	4150	6730	889
mag0872	Negative	327	146.992	1.53	-	-	147.2332；283.1421；297.1494；239.1612；309.0629；119.2638；211.175；267.2604；237.216；255.1829	-	-	-	-	372983	67.5931	474002	66.5429	55400	41200	48400	45500	33300	47000	56500	62600	31300	46300	29000	35800	43100	44400	26900	79200	38900	33500	60500	43800	43200	43800	74700	44300	46000	66600	43400	40800	67400	31500	46900	34900	35500	44100
mag0873	Negative	619	439.151	4.24	-	-	439.4472；187.298；395.634；559.5013；601.4989；161.3088；575.4775；462.4838；419.5918；205.3123	-	-	-	-	517048	146.169	3.04951e+06	54.665	1440000	519000	334000	360000	214000	551000	184000	372000	381000	339000	293000	213000	1090000	297000	1660000	392000	307000	64900	395000	170000	91700	463000	1520000	447000	308000	606000	422000	670000	943000	1360000	366000	557000	171000	336000
mag0874	Negative	190.1	84	2.5	191.062	C7H13NO3S	146.2107；112.219；142.3279；131.1536；148.215；130.1421；118.3009；162.2456；144.2524；113.2538	N-Acetylmethionine	448580	65-82-7	Amino acids and derivatives	425601	55.166	423811	52.974	177000	240000	176000	86600	180000	436000	306000	423000	174000	331000	402000	719000	409000	270000	84200	110000	91800	103000	186000	261000	357000	154000	83700	104000	133000	186000	332000	79900	160000	189000	85300	164000	410000	724000
mag0875	Negative	570	371.636	2.13	-	-	473.7686；371.8559；413.8753；311.8575；552.9458；475.8968；409.1171；398.0868；376.4379	-	-	-	-	207136	74.757	251477	64.9742	207000	80900	161000	60900	58100	100000	51700	190000	206000	113000	53300	17000	40900	45200	69500	58300	167000	103000	121000	180000	41400	97300	64400	51300	165000	75300	116000	44800	76400	175000	118000	158000	53600	57700
mag0876	Negative	217	126.951	1.16	-	-	147.0561；111.1222；96.9667；127.1862；155.3176；128.6021；137.1457；173.1212；199.2041；143.1443	-	-	-	-	142477	55.4039	152745	50.8888	91200	124000	131000	130000	112000	85100	118000	107000	137000	133000	151000	150000	65500	76400	112000	123000	118000	135000	116000	119000	139000	108000	114000	59100	75700	135000	155000	131000	87800	124000	142000	89500	72100	103000
mag0877	Negative	979	116.825	6.24	-	-	116.8	-	-	-	-	3.4794e+06	28.3592	3.6312e+06	30.6798	1600	2880	3550	1250	1730	2810	1740	2250	3810	935	3700	870	1600	1940	936	7490	4800	2900	4820	2100	2970	1230	4110	1160	2750	3860	1320	1530	3540	1520	932	1170	1800	4720
mag0878	Negative	568	242.018	5.79	-	-	128.1441；508.32；550.32；536.306；483.4864；524.3793；532.2289；482.1886；325.2873；178.5316	-	-	-	-	7320.21	119.821	9968.28	102.08	27900	38600	58900	46100	81100	38300	18700	16700	36900	10400	12300	58500	69500	25200	102000	14600	26500	33900	31600	33600	21100	15800	55700	63000	62100	64100	19600	115000	56200	24600	49000	77400	49000	13000
mag0879	Negative	384.1	180	1.91	-	-	134.2567；180.236；222.3056；366.2414；137.2706；162.1981；178.1564；163.218；324.2167；211.1965	-	-	-	-	3.36282e+07	52.1857	3.73126e+07	53.9683	68500	97800	70500	120000	27800	132000	56500	35700	88300	43100	82300	14300	31900	155000	267000	369000	270000	51800	202000	314000	21100	175000	63100	46800	250000	150000	103000	442000	104000	104000	21400	94500	159000	110000
mag0880	Negative	259	115.985	8.62	-	-	116.1611；117.2158；200.0283；118.1077；119.1822；158.0285；121.9776；199.08；130.2891；185.1326	-	-	-	-	2.36175e+06	132.16	2.4704e+06	130.721	169000	246000	191000	13600	16800	85400	499000	713	555000	347000	517000	52000	1090000	3680000	2480	2850	1170	591000	20500	746000	156000	3140000	122000	638000	169000	793000	2870	2520	211	1280	633	2640	95100	238000
mag0883	Negative	543	493.013	3.85	-	-	511.4435；493.4323；525.4481；475.5091；337.6395；336.5969；357.6007；386.5064；389.5366	-	-	-	-	1.55295e+06	54.5494	1.7505e+06	55.2193	161000	161000	367000	39900	127000	327000	485000	66900	576000	238000	264000	55300	468000	36000	21700	122000	28900	57000	147000	198000	198000	16200	79200	57400	77100	311000	179000	54800	466000	36700	8680	36900	23800	443000
mag0884	Negative	207.1	144	1.92	-	-	163.2195；144.257；177.1764；146.2669；165.1179；135.228；179.2753；145.2444；136.2849；134.106	-	-	-	-	162037	32.6517	158095	36.8025	62400	33800	51500	65100	36200	37800	42200	85400	147000	49100	30000	20900	63300	33300	27600	56700	84100	41000	66900	168000	33200	56600	25200	32300	62700	39800	102000	51500	76600	60400	30800	54200	28700	48800
mag0886	Negative	427	264.96	3.03	-	-	265	-	-	-	-	350852	58.2441	481207	43.8037	48900	11900	25400	17600	14000	21300	19400	19500	21200	25500	19600	37800	26400	16900	28400	23800	22200	9410	7290	21100	4530	11300	27700	16500	27500	13800	21800	26100	22900	24300	8500	14000	12500	23700
mag0887	Negative	217	144.013	2.46	-	-	144	-	-	-	-	913583	51.2766	1.32879e+06	95.3352	211000	226000	288000	174000	370000	195000	432000	289000	546000	509000	486000	387000	785000	214000	196000	254000	441000	182000	475000	533000	400000	121000	152000	367000	382000	306000	416000	251000	341000	271000	271000	266000	352000	505000
mag0888	Negative	281	176.906	0.85	-	-	176.9	-	-	-	-	3.70637e+06	13.4185	3.61742e+06	15.8119	54000	87800	90400	97300	57300	64700	95700	93100	48300	80000	90700	93700	70600	85000	82300	142000	55200	68000	82500	39100	55300	37400	98500	43500	118000	78200	44000	125000	93100	119000	56300	32700	69000	117000
mag0889	Negative	561.1	357.1	4.38	562.205	C28H34O12	357.3346；151.21；501.3702；136.1669；543.2744；417.3735；517.2823；367.2829；529.2669；399.2829	Pinoresinol-aceGlu	-	-	Lignans and Coumarins	91933.7	34.6918	73128.2	32.538	77300	141000	90700	41100	60800	64600	99100	105000	136000	102000	74100	88900	109000	58500	86700	103000	69800	78800	115000	99900	125000	53500	85700	72700	58500	184000	51400	74100	117000	106000	84100	74800	87000	83900
mag0890	Negative	275	257	0.84	-	-	158.9028；274.6311；159.8933；160.8566；71.0381；168.2777；162.3382；164.933；166.252	-	-	-	-	122913	226.448	667621	72.8531	1650000	432000	491000	704000	1130000	1680000	1340000	1210000	640000	811000	733000	1270000	1200000	633000	1270000	993000	769000	626000	965000	612000	494000	1500000	1140000	1730000	571000	1180000	1370000	995000	1320000	1210000	604000	1460000	1590000	759000
mag0893	Negative	607.2	521.2	4.72	-	-	521.267；329.3346；314.3403；509.3663；563.2615；413.2488；547.363；431.2943；589.4163；389.3558	-	-	-	-	660315	108.639	802589	115.257	56800	24600	23400	52900	6160	25900	57300	2050	53300	44200	33700	30700	23400	41800	19600	14800	25300	11700	19000	6400	25800	1060	19800	16600	11000	15900	13600	29300	39900	1730	13300	30200	16800	44200
mag0895	Negative	549.1	74.9	3.63	-	-	507.5396；489.5324；113.19；517.3894；393.633；387.5394；531.51；445.5639；237.2575	-	-	-	-	51687.7	50.9871	45209.7	49.3494	66100	48300	38700	58200	64500	54100	54600	36000	73000	47200	51600	59900	41400	53300	109000	68900	35700	84400	50000	32500	48400	68700	125000	80100	53900	42200	57400	85700	54600	82400	55100	41300	89200	56500
mag0896	Negative	692	648.024	4.08	-	-	648.4216；368.2664；367.275；342.3492；594.3922；341.3336；660.3943；674.3545；324.3516	-	-	-	-	35362.6	105.772	62074.2	127.592	109000	124000	84800	63800	46600	99900	111000	160000	89300	90400	73400	102000	61500	86800	144000	178000	121000	94100	121000	86100	97100	78800	174000	63400	155000	122000	158000	71100	134000	148000	66200	120000	66100	102000
mag0897	Negative	288	258.12	2.18	-	-	258.1	-	-	-	-	496118	94.1235	614179	102.849	23000	22600	10500	58500	33900	24100	1970	26700	116000	11000	26600	20700	16700	39000	264000	15100	26700	32500	88500	38700	13000	27100	124000	35600	49900	31600	38400	61600	16700	99200	21900	262000	26100	21500
mag0898	Negative	567.1	475.1	5.22	-	-	475.2541；327.4124；523.3385；165.2199；371.3978；150.2316；519.4058；505.32；191.2971；549.372	-	-	-	-	9506.57	117.553	8446.48	125.742	109000	144000	105000	105000	122000	163000	128000	159000	71600	89300	87600	233000	108000	128000	84700	170000	158000	165000	62800	76600	136000	116000	152000	68100	102000	171000	91800	157000	108000	121000	151000	39900	169000	61800
mag0899	Negative	737	657.547	4.58	-	-	657.5	-	-	-	-	533929	155.69	823154	82.9097	64300	37500	59100	106000	59000	42300	39900	61500	70400	126000	30600	57000	74700	119000	75700	125000	32100	36100	94100	49600	78900	111000	166000	63700	219000	100000	44400	98600	81200	91300	54200	104000	56100	45700
mag0902	Negative	533	337.015	3.89	-	-	337	-	-	-	-	470437	55.0293	440679	58.1752	227000	264000	337000	150000	228000	285000	177000	126000	222000	252000	187000	349000	264000	170000	109000	180000	154000	234000	213000	135000	305000	118000	115000	194000	185000	174000	119000	194000	145000	150000	359000	218000	294000	110000
mag0903	Negative	342	324.105	4.91	-	-	327.321；324.2458；270.2907；298.2862；282.2852；208.2488；326.2827；283.2267；296.1709；178.1779	-	-	-	-	1.95647e+06	45.3325	1.76203e+06	39.5356	790000	1600000	928000	2880000	2050000	4130000	2380000	1770000	917000	1720000	1110000	919000	2340000	4350000	2460000	2880000	961000	3000000	784000	860000	1670000	3530000	4490000	2080000	2110000	1390000	2280000	2640000	3140000	1490000	1850000	906000	856000	728000
mag0906	Negative	581	329.03	7.07	-	-	329.2263；563.424；521.29；537.3323；545.3101；399.7809；345.2577；490.2014；453.0921；351.4338	-	-	-	-	11595.1	40.4472	15206.7	45.9118	10900	13800	12500	6070	17000	51100	20600	37000	9450	6590	5230	59300	7250	21800	15300	15900	32200	11700	12900	6280	11200	17600	43400	26100	25300	26000	4140	34400	15700	30000	15600	35700	29300	5300
mag0907	Negative	222	180	2.62	-	-	180.2404；163.2478；162.1991；119.2676；107.1953；178.3006；161.2386；120.2572；136.32；144.36	-	-	-	-	2.98502e+07	113.489	3.86291e+07	105.325	65200	106000	105000	252000	94400	58000	109000	75000	149000	102000	158000	45900	217000	330000	400000	331000	331000	114000	416000	1080000	130000	460000	98200	109000	411000	363000	216000	408000	90600	382000	86000	458000	575000	155000
mag0910	Negative	385	209	2.98	-	-	325.3741；174.3423；295.2189；175.3581；115.305；247.2621；205.3119；267.3328；327.333；223.318	-	-	-	-	142452	40.5524	150464	39.8467	34600	19200	16600	36400	3820	23400	15300	13100	23700	11800	15100	18200	14800	16200	11600	30800	15400	17600	9370	15100	14000	18100	35000	22900	12700	27500	17900	20100	21900	30700	7400	20800	6030	28800
mag0911	Negative	834	816.463	4.97	-	-	816.5533；705.5445；790.4902；561.3629；325.3457；818.545；431.09；802.6232；672.3533；804.4499	-	-	-	-	1.10692e+07	60.6427	1.32277e+07	69.1891	25300	14600	26400	16600	37800	12600	4470	8030	21000	3140	6290	27800	32400	16500	55600	12300	13300	22400	19800	13900	5690	5670	43600	27600	30700	26400	13400	72800	26300	20100	27900	53400	20600	6160
mag0912	Negative	372	354.058	1.69	-	-	354.1	-	-	-	-	36616.1	69.9482	39043.4	69.5522	496000	283000	200000	159000	58700	153000	105000	113000	51200	177000	288000	349000	381000	134000	121000	190000	94300	169000	98000	195000	345000	417000	140000	256000	115000	136000	264000	174000	204000	157000	180000	4110	86500	379000
mag0913	Negative	625.2	463.1	3.63	626.148	C27H30O17	463.2649；445.2928；343.2874；607.3632；505.3698；323.3091；325.274；581.3486；324.288	myricetin 3-O-rutinoside	44259428	-	Flavonoids	735672	17.0364	751482	16.6244	849000	575000	557000	659000	657000	835000	577000	831000	618000	552000	599000	695000	745000	802000	789000	631000	661000	623000	713000	663000	677000	923000	683000	775000	745000	688000	604000	774000	625000	685000	528000	824000	750000	693000
mag0915	Negative	341	135	3.16	-	-	135.2077；179.2574；137.172；326.2583；267.2454；282.2725；119.2613；297.2764；281.2272；134.1986	-	-	-	-	521909	69.8007	773409	72.6875	561000	318000	158000	224000	68800	200000	206000	229000	111000	212000	270000	292000	123000	82100	182000	345000	264000	214000	157000	108000	271000	186000	327000	260000	278000	319000	112000	193000	310000	242000	122000	122000	164000	257000
mag0916	Negative	194	111.957	0.89	-	-	112.0973；114.1076；113.0354；111.1108；176.0721；88.1179；166.2047；86.0667；132.1453；87.07	-	-	-	-	782239	42.7715	933010	42.9534	525000	596000	494000	631000	641000	450000	689000	652000	498000	465000	642000	557000	637000	510000	753000	718000	786000	433000	516000	662000	735000	676000	734000	741000	648000	468000	503000	566000	654000	638000	585000	537000	571000	501000
mag0918	Negative	297.3	183.1	9.29	298.324	C20H42O	183.4188；279.4182；171.3569；197.6143；169.3059；295.4047；253.4366；165.438；151.7114	1-Eicosanol	12404	629-96-9	Lipids	387060	16.8254	430654	19.5291	384000	314000	301000	362000	336000	295000	294000	294000	373000	447000	438000	406000	321000	462000	551000	318000	472000	495000	396000	368000	411000	525000	352000	428000	378000	433000	352000	381000	366000	370000	354000	267000	314000	402000
mag0919	Negative	355.1	121.1	1.88	356.111	C16H20O9	267.2309；249.2603；113.2613；121.1812；175.3069；193.3226；337.1983；171.1492；181.3243	Homovanilloyl quinic acid	-	-	Phenolic acids	56684.7	111.876	54675.5	118.675	8460	31200	15400	27100	18800	17900	129000	26600	32400	69000	24000	30100	11500	11600	15700	49500	17100	1280	20400	79000	155000	59800	205000	1160	21900	56700	37500	18100	21700	61000	26800	16200	9040	126000
mag0921	Negative	209.1	59	5.8	-	-	165.2333；149.1566；167.1137；121.2132；191.2721；147.2242；163.3172；111.291；179.2135；109.2484	-	-	-	-	21771.1	146.79	23910	139.863	447000	119000	202000	247000	171000	194000	52500	106000	249000	87000	179000	245000	67500	144000	2580000	105000	122000	178000	392000	116000	87400	272000	151000	143000	203000	636000	151000	174000	407000	135000	139000	172000	80700	275000
mag0922	Negative	606	443.983	2.81	-	-	444	-	-	-	-	217756	51.9357	252964	57.7832	65500	34700	47000	7120	4760	88900	23300	1710	58300	6580	38800	1940	64100	981	15800	74300	8400	2680	50200	17400	10900	2450	12800	20200	5930	12700	1820	15700	7840	13600	55600	4960	1180	5060
mag0923	Negative	337.1	191.1	3.54	338.1	C16H18O8	191.2525；173.256；175.214；125.1891；163.193；127.2232；109.1752；111.2079；119.2511；160.3038	3-O-p-Coumaroyl quinic acid	9945785	87099-71-6	Phenolic acids	957802	131.078	945807	116.366	416000	433000	416000	3090000	224000	172000	2280000	401000	426000	2170000	516000	803000	505000	333000	284000	969000	206000	290000	342000	171000	1830000	175000	642000	266000	538000	536000	370000	427000	420000	842000	458000	511000	652000	1090000
mag0924	Negative	549.2	387.1	3.86	550.132	C25H26O14	387.4073；113.1482；393.5627；489.5372；531.4445；237.3757；311.448；369.4761；313.6664；193.234	Hesperetin O-malonylhexoside	-	-	Flavonoids	393797	106.417	407954	108.051	120000	153000	107000	100000	37200	91100	102000	76800	276000	136000	163000	115000	158000	70800	101000	64000	83100	84300	90100	193000	154000	79900	83800	85700	79800	190000	59100	39000	75900	107000	71200	77400	72600	150000
mag0925	Negative	637	593.51	6.02	-	-	593.5316；601.3412；514.3063；565.256；605.3831；619.5037；482.2954；577.32；339.4272；539.4041	-	-	-	-	24114.6	75.5961	23467.9	63.1449	333000	249000	284000	802000	866000	341000	375000	319000	406000	397000	350000	202000	471000	1160000	902000	909000	563000	1010000	598000	542000	512000	909000	810000	872000	827000	662000	789000	744000	782000	876000	760000	904000	696000	347000
mag0928	Negative	319	132.074	5.85	-	-	275.2229；132.1291；151.1925；301.252；233.259；187.2939；161.2667；177.2769；137.3114；203.2765	-	-	-	-	3.04618e+06	45.0115	3.02466e+06	45.4198	77000	80500	206000	11700	25400	1150000	206000	53200	299000	54500	237000	44000	120000	711	51600	4050	63200	75000	31400	11100	10900	73300	34300	30200	19500	15600	83200	71700	135000	62300	562	28400	51200	74200
mag0929	Negative	372.1	298.2	5.39	-	-	328.2947；298.2571；283.3246；160.4258；161.4485；151.4215；268.3165；136.313；176.3961；175.3819	-	-	-	-	49885.7	89.1816	47338.4	85.6188	145000	196000	157000	127000	187000	225000	193000	224000	106000	142000	149000	329000	143000	184000	133000	211000	202000	250000	87800	101000	166000	212000	210000	120000	156000	230000	130000	214000	139000	182000	218000	56000	225000	88500
mag0930	Negative	293	164.087	1.96	-	-	164.1	-	-	-	-	1.68988e+06	50.8284	1.81211e+06	49.9391	70400	47500	31700	57300	68200	61800	43300	33100	106000	49500	55800	34900	83700	74500	114000	111000	60200	46700	110000	98700	71600	58600	85700	59200	72900	58200	84100	54100	73300	79500	21900	118000	53500	32000
mag0931	Negative	362	211	1.17	363.058	C10H14N5O8P	211；78.94	Guanosine monophosphate	-	-	Nucleotides and derivatives	73630.4	49.0073	84910.9	52.4038	140000	80100	74700	37700	40900	43400	53700	103000	36200	73600	112000	177000	23700	62300	22800	83000	114000	87800	49800	35400	76300	110000	74300	79500	76800	61900	141000	81700	72900	71300	76100	16500	55500	32200
mag0932	Negative	353.1	135.1	2.9	354.095	C16H18O9	191.3373；161.5027；160.4598；179.4669；135.4257；173.5088；147.472；146.4686；133.4969；132.3823	Cryptochlorogenic acid	9798666	905-99-7	Phenolic acids	1.17438e+06	35.7532	1.20051e+06	35.2453	540000	639000	1530000	566000	1030000	547000	1100000	2050000	985000	1020000	742000	1030000	1510000	1430000	1500000	1070000	713000	1190000	1510000	1510000	1180000	634000	688000	417000	956000	795000	925000	635000	840000	1210000	921000	1200000	1960000	727000
mag0934	Negative	353	311.223	9.84	-	-	311.2	-	-	-	-	5.31385e+06	28.4812	5.80291e+06	32.174	12400	7980	3630	7580	4180	8060	6380	6960	4330	6760	5660	21600	5070	17200	10100	11300	9530	21100	4470	4780	11900	18500	13000	5060	7850	27800	11900	7420	13300	7650	4720	2390	3820	3510
mag0935	Negative	213.1	97	0.92	214.024	C5H11O7P	114.2173；143.043；169.1663；103.8207；111.2615；125.1636；171.2727；115.2038；129.1355；151.4109	2-Deoxyribose 1-phosphate	634	-	Saccharides and Alcohols	621372	87.1024	708169	92.0949	914000	163000	900000	1030000	261000	138000	989000	373000	298000	954000	345000	647000	271000	257000	370000	471000	303000	93700	83000	50400	1170000	115000	403000	343000	637000	257000	145000	236000	310000	348000	1820000	751000	668000	208000
mag0937	Negative	826	502.208	7.8	-	-	502.2	-	-	-	-	10480.6	46.1789	8890.24	49.9021	1540	3410	3110	2330	2010	3730	1940	2570	2110	2130	2690	6140	3840	5660	2390	2920	2510	2190	1450	943	374	4020	3840	1350	2310	5610	1820	1350	5430	1430	1650	592	1610	658
mag0938	Negative	914.4	785.33	4.3	-	-	785.9401；767.9724；673.086；662.04；870.7893；896.7418；750.0283；788.172；605.505	-	-	-	-	238394	51.3894	276830	48.0788	85400	43200	33700	45200	52400	41000	81200	41100	153000	77500	80000	31300	102000	78800	209000	127000	80000	64000	99800	82500	135000	58700	189000	85600	74800	135000	104000	48600	157000	153000	15800	449000	53600	54500
mag0939	Negative	481.1	319.2	2.75	482.142	C22H26O12	113.2686；464.1869；153.3753；320.1481；245.4529；163.4377；422.0467；119.3322；301.4029	5-O-p-coumaroyl shikimic acid O-hexoside	-	-	Phenolic acids	213950	22.1666	227257	22.2465	220000	193000	187000	170000	118000	304000	241000	180000	293000	236000	206000	104000	246000	208000	156000	188000	167000	190000	202000	191000	239000	190000	252000	200000	189000	297000	232000	180000	230000	208000	147000	222000	130000	223000
mag0941	Negative	541	329.33	1.17	-	-	329.2659；347.2713；328.2622；427.1346；346.2394；409.1953；349.1829；443.1195；426.1311；523.1351	-	-	-	-	58466.9	230.733	78735.9	190.385	215000	206000	150000	214000	111000	186000	161000	160000	131000	177000	167000	282000	147000	135000	49600	104000	247000	243000	141000	116000	179000	246000	46400	181000	109000	204000	169000	73100	140000	119000	211000	98200	87200	132000
mag0943	Negative	371	209	3.22	-	-	249.3992；121.2855；113.2296；231.7227；122.4957；252.1513；85.1122；125.3989；123.2997；114.4011	-	-	-	-	1564.26	75.5016	1836.04	74.1383	147000	255000	115000	71100	65600	266000	140000	40800	101000	61000	88400	105000	133000	28900	84800	129000	82200	91200	106000	107000	114000	81500	72600	194000	21600	193000	27300	107000	78800	49300	87300	39900	54700	140000
mag0946	Negative	640	116.882	8.87	-	-	117.0776；580.2928；155.3104；153.1318；327.24；622.6254；118.12；283.3201；576.2804；604.2833	-	-	-	-	1.81832e+06	62.6292	1.71128e+06	62.3185	1390	2510	1480	686	1090	1010	1070	996	898	4250	2880	1960	783	4160	1430	1580	2960	4850	1020	603	2760	5750	1090	1220	815	5760	412	907	1720	1250	792	176	1240	2290
mag0947	Negative	827.1	767.4	3.7	-	-	767.8254；795.7379；735.9233；809.7598；616.0142；648.0491；588.1354；777.8852；555.9544；512.0281	-	-	-	-	19515.9	38.7792	26919.9	41.0981	302000	365000	561000	134000	418000	783000	1050000	360000	514000	255000	460000	247000	411000	183000	241000	435000	227000	530000	555000	414000	970000	36100	290000	119000	434000	584000	544000	344000	1120000	212000	74000	187000	274000	415000
mag0948	Negative	209	59	5.78	210.126	C12H18O3	165.2457；121.1988；167.1364；147.1543；149.1208；163.2705；191.1869；137.1115；194.1658；138.6627	(+)-Jasmonic acid (JA)	5281166	6894-38-8	Alkaloids	262334	120.241	351463	110.857	565000	152000	243000	320000	216000	251000	71300	141000	313000	92000	218000	309000	82500	176000	3240000	135000	132000	220000	493000	139000	110000	348000	181000	177000	253000	775000	194000	242000	544000	156000	176000	210000	96300	337000
mag0949	Negative	400	120.84	11.16	-	-	200.0283；121.057；362.2661；382.2516；364.2982；119.976；119.09；320.5584；117.0436；344.374	-	-	-	-	377488	58.7767	403037	64.3962	91500	133000	75400	122000	72400	160000	74600	105000	52600	101000	101000	192000	83300	148000	98200	92700	148000	194000	86200	83000	109000	196000	80600	85600	87300	224000	73400	72300	137000	79700	97200	17700	62200	93600
mag0950	Negative	174	88	1.18	175.048	C6H9NO5	158.1；99.0；131.0；133.1；134.1	N-Acetylaspartate	53630516	-	Amino acids and derivatives	77184.7	53.6037	92676.8	52.1528	59400	26300	59700	83500	65300	41100	65500	25800	42500	105000	33000	19300	79700	61200	26800	62700	9450	15700	76600	26600	41900	54500	103000	62600	77300	78500	34000	7050	53600	39600	31400	87300	78400	51800
mag0952	Negative	491.1	287.1	5.3	492.127	C23H24O12	287.283；329.2868；431.2671；449.4032；124.2232；473.2692；447.2963；153.3055；405.212；347.55	Acetyl-eriodictyol O-hexoside	-	-	Flavonoids	278535	28.325	304107	26.35	527000	344000	226000	176000	94900	282000	314000	199000	305000	267000	311000	190000	255000	194000	206000	363000	202000	212000	188000	235000	331000	339000	348000	216000	236000	301000	352000	176000	296000	281000	96000	212000	122000	277000
mag0953	Negative	304	115.955	6.51	-	-	116.2704；117.2772；187.3092；186.3185；118.2425；119.1853；161.26；128.3921；141.9097；120.6147	-	-	-	-	613366	48.5114	624050	48.1429	292000	60700	1060000	93100	186000	418000	486000	4080	1820000	69700	601000	19000	47800	165000	911000	2340000	319000	333000	1720000	743000	678000	199000	149000	65500	143000	2040000	159000	182000	2080000	533000	19500	246000	130000	219000
mag0954	Negative	89	71.9018	0.76	-	-	72.0017；74.36；75.12；86.9789；76.2043	-	-	-	-	620737	27.0379	647779	26.427	308000	404000	313000	142000	502000	199000	304000	259000	426000	434000	451000	124000	516000	353000	480000	474000	566000	291000	585000	408000	635000	510000	241000	65000	410000	392000	473000	388000	386000	294000	708000	880000	531000	296000
mag0956	Negative	144.1	102	0.88	145.085	C5H11N3O2	102.0336；99.87；98.1034；126.3031；71.9271；116.0669；82.2033；84.1201；124.08；80.1312	4-Guanidinobutyric acid	500	463-00-3	Organic acids	43564.6	45.2187	50245.1	45.7936	50800	42200	33900	70400	30400	51900	59200	17300	28300	42700	84200	64100	30700	64400	102000	57100	47800	74800	58800	65500	74500	97600	44800	94000	58400	49900	58500	122000	65300	37100	106000	25000	29900	34600
mag0957	Negative	297	279	8.97	-	-	279.33；173.3822；116.9561；253.302；172.26；199.764；183.3543；171.3；281.0475；295.4229	-	-	-	-	218675	22.754	235085	22.0743	59900	79600	57200	84600	70300	97000	40200	63800	58700	51600	57700	75700	48800	73100	101000	48900	62800	93600	62700	84500	50100	121000	83800	65600	66100	111000	74600	78600	85700	45400	65400	38000	52500	36500
mag0958	Negative	704	401.979	5.49	-	-	402.2346；401.2311；329.227；328.2569；644.4533；686.4；409.399；668.2843；383.2636；624.4226	-	-	-	-	438409	202.47	527227	192.191	115000	110000	79600	70200	63000	155000	102000	135000	90600	54000	32300	98600	99200	91200	60700	145000	94500	105000	143000	103000	93600	117000	154000	74600	104000	71500	28700	91300	66200	126000	72300	79000	88300	46900
mag0959	Negative	917	374.927	0.68	-	-	374.9	-	-	-	-	19075.9	57.2496	23285.3	58.3738	2330000	1490000	1080000	897000	1110000	2000000	1620000	1340000	2100000	1250000	1600000	2070000	1260000	916000	1550000	1110000	1440000	1230000	1600000	2340000	1160000	2300000	1810000	2230000	964000	1350000	1230000	1280000	2140000	1360000	505000	480000	1140000	1900000
mag0960	Negative	399	118.862	11.17	-	-	363.3329；119.0737；120.0317；381.274；171.2357；201.0938；198.0624；121.4945；135.953；200.04	-	-	-	-	1.04993e+06	37.593	1.01653e+06	35.5329	56500	81600	42600	72700	42400	92500	45700	65200	30500	63100	62800	111000	50800	87900	59000	56300	92500	121000	48900	50900	62700	122000	49400	54000	53400	145000	45500	46200	80900	53000	60100	11200	34200	53500
mag0961	Negative	415	294.988	1.74	-	-	397.1705；337.2787；379.1554；341.1513；253.2589；295.3336；383.1408；161.2617；377.2587；385.2	-	-	-	-	198116	10.0652	212728	12.4185	232000	520000	280000	366000	184000	252000	206000	166000	108000	261000	405000	204000	103000	223000	138000	262000	204000	84100	210000	173000	379000	177000	264000	73400	257000	110000	493000	346000	323000	228000	235000	215000	166000	93800
mag0962	Negative	703	507.006	4.82	-	-	507.3032；489.2861；643.4703；659.397；685.3583；667.3694；671.31；329.2582；477.2338；523.3412	-	-	-	-	5.27037e+06	86.2738	4.04612e+06	97.1566	153000	126000	120000	103000	72500	128000	129000	138000	132000	90000	69600	95600	109000	129000	83500	155000	101000	115000	117000	82600	97600	169000	130000	106000	111000	82000	70300	85100	98000	153000	91900	106000	140000	75000
mag0963	Negative	425	263.036	3.62	-	-	269.2556；254.22；263.29；381.165；175.28；153.1829；203.382；113.1667；117.33；321.2014	-	-	-	-	35317.3	157.898	33792.4	141.651	143000	81900	173000	23400	48400	125000	49400	142000	41700	66600	73900	22600	45800	59100	31700	127000	50800	46800	74800	119000	102000	39900	68400	38100	81000	149000	218000	49600	41100	105000	16800	161000	42900	74300
mag0964	Negative	574	136.995	1.94	-	-	137	-	-	-	-	39687.2	72.3252	37474.9	70.0009	80600	59600	63000	10800	4900	44800	20000	177000	99600	30300	5900	13000	7890	24900	20200	44200	204000	90800	40200	46700	31100	165000	146000	3450	67800	75600	57700	9720	14600	229000	28900	20300	3060	5080
mag0965	Negative	703.1	507.2	4.88	-	-	507.2836；489.3332；685.4501；667.4136；659.3542；643.4796；477.2288；546.2925；671.406；617.2353	-	-	-	-	67599.8	35.3486	54909.6	41.7613	176000	175000	160000	129000	97400	165000	174000	194000	163000	125000	86000	119000	142000	176000	83200	202000	117000	188000	194000	121000	121000	178000	166000	152000	152000	116000	94700	124000	118000	207000	117000	130000	173000	88400
mag0966	Negative	353	171.117	8.37	-	-	171.2734；153.2238；181.3239；317.3433；179.2467；335.3；281.4614；325.2；309.2955；293.304	-	-	-	-	1.47e+07	52.9607	1.36863e+07	58.6269	56100	73000	50500	65600	74200	118000	59200	83400	43100	58200	59600	143000	67000	117000	95800	60500	62500	91300	48000	49700	39700	168000	83400	57200	60500	121000	52300	45800	91100	41500	74600	26500	72700	33700
mag0968	Negative	484	160.082	3.17	-	-	160.1	-	-	-	-	14674.4	50.4402	12295.6	50.1386	38100	31700	20200	16600	12800	64300	12700	2470	31100	27500	73300	6210	41400	111000	23100	8580	40400	39700	24200	119000	29300	64400	14000	65100	21000	77700	17800	9880	16400	7470	20200	41500	12400	73900
mag0969	Negative	496	397.664	0.68	-	-	202.2011；201.192；398.0211；478.1785；414.1747；300.1241；354.169；353.0684；217.2162；218.172	-	-	-	-	672914	31.8081	730591	29.9821	316000	403000	414000	279000	242000	253000	278000	279000	292000	322000	347000	275000	222000	312000	266000	314000	366000	413000	210000	196000	433000	223000	240000	222000	367000	281000	330000	275000	227000	293000	478000	358000	408000	267000
mag0971	Negative	534.1	164	4.19	-	-	354.2688；502.3253；474.3933；458.268；490.4439；516.316；372.212；164.2696；147.3267；430.1127	-	-	-	-	200535	40.4023	206280	39.4788	50300	63000	57700	143000	79400	109000	87200	143000	88000	47600	78200	80300	152000	128000	108000	55300	370000	176000	77600	258000	108000	104000	163000	238000	152000	617000	30000	287000	435000	146000	295000	99000	68500	78800
mag0972	Negative	477.1	357.1	3.54	-	-	357.9228；314.9694；387.8256；343.187；314.0026；372.8925；359.6826；399.8578；459.8493	-	-	-	-	43130.5	68.7421	236020	77.8818	5880000	7200000	5170000	7780000	3620000	3990000	5410000	3830000	6210000	6170000	2600000	2300000	8960000	4690000	3150000	10900000	1530000	2440000	4350000	2530000	5830000	6080000	11200000	4900000	5560000	2260000	26900000	7880000	16600000	8620000	7760000	8300000	3760000	2120000
mag0973	Negative	457.1	151.1	2.99	-	-	151.1872；324.2185；123.1214；296.1657；309.8557；429.114；226.877；338.2643；150.036；309.0353	-	-	-	-	667819	811.421	698442	624.497	361000	793000	397000	3280	16200	1070000	346000	302000	408000	390000	625000	156000	373000	12800	14300	5860	3560	1170000	155000	9750	1290000	1550000	1520000	786000	4790	381000	193000	5900	1120	551000	2820	667000	5670	408000
mag0974	Negative	461.1	299.1	3.89	462.116	C22H22O11	371.9184；342.417；298.9002；341.2448；460.4402；344.5119；354.266；309.6552；300.7568；374.0143	Chrysoeriol 5-O-hexoside	-	-	Flavonoids	1.51169e+06	48.6239	1.50725e+06	48.6289	3200000	2910000	1810000	1210000	828000	1600000	1700000	391000	943000	1680000	1610000	1220000	1700000	456000	1680000	1930000	506000	1190000	1020000	859000	1180000	794000	1560000	535000	1440000	1940000	1280000	2540000	2890000	641000	702000	770000	960000	807000
mag0975	Negative	396	198.061	2.4	-	-	336.2355；198.3；335.205；232.2523；378.2347；234.3033；150.2222；159.3067；352.2725；360.195	-	-	-	-	1904.81	80.3504	2198.1	66.051	179000	121000	140000	98200	212000	199000	168000	216000	123000	194000	161000	151000	178000	273000	128000	381000	169000	83100	305000	74500	151000	59200	241000	274000	236000	157000	153000	191000	133000	441000	162000	252000	189000	171000
mag0976	Negative	398.1	130.076	1.2	-	-	130.1	-	-	-	-	1.74235e+06	54.423	1.70753e+06	61.978	8880	4220	12300	10600	3950	11200	8640	7490	15800	9500	11800	4240	12800	5150	5120	12400	4810	14600	9450	6870	7150	6610	6030	5720	11700	7740	23900	6610	8930	11200	5110	12000	7450	8040
mag0977	Negative	300	284.993	5.71	-	-	285.2196；272.2443；200.0029；228.2364；179.9109；168.2811；257.224；136.0838；240.18；256.2554	-	-	-	-	119067	32.3969	94094.1	39.3247	766000	579000	492000	703000	612000	546000	706000	407000	578000	589000	720000	573000	618000	569000	942000	718000	425000	701000	472000	255000	476000	763000	1240000	511000	725000	867000	873000	1030000	1010000	711000	387000	617000	474000	655000
mag0978	Negative	851	733.077	4.14	-	-	675.4097；733.446；599.3973；833.5434；643.41；819.4149；791.4933；689.3808；701.4044；807.5328	-	-	-	-	1.32758e+07	79.8021	1.33847e+07	77.7728	26100	13100	16300	19000	16200	33800	38300	11800	27800	67300	25700	30000	24400	13500	21700	47000	22600	12200	28500	12700	9480	27200	20300	101000	23700	29800	14700	20300	29300	39400	4750	17800	9020	33400
mag0979	Negative	678	417.017	7.51	-	-	399.2396；400.2733；417.2379；398.245；397.2884；593.4281；416.163；278.3264；125.1449	-	-	-	-	79895.1	283.544	136018	397.674	13600	19000	12500	21200	24900	33700	13900	14300	20600	15500	14200	26400	20400	16300	17700	20100	13600	24700	12100	10500	7350	29100	31000	15000	16100	24700	4320	11400	16000	17700	11700	11000	23000	8090
mag0980	Negative	577	329	4.13	-	-	329.3759；559.3423；373.3487；517.385；269.2105；545.3896；533.3305；535.32；541.2109；327.4094	-	-	-	-	91567.5	44.2835	112578	46.5196	3600	2250	4970	49600	5130	4860	3610	5210	8520	2240	14500	2510	2910	15700	4300	6280	2940	2620	3320	3150	6280	2020	3570	2030	2860	6370	2610	1480	14400	822000	4910	3880	5010	4970
mag0981	Negative	882.2	61.9853	5.67	-	-	62	-	-	-	-	340818	62.2594	409953	62.6429	30600	73800	95200	27300	39800	175000	19200	75500	101000	15600	40900	9320	25300	17300	17400	205000	104000	60600	159000	78400	35200	31900	60100	10200	36500	80500	13300	39800	131000	23200	12000	20400	46800	81200
mag0982	Negative	273	116.989	1.33	-	-	173.1653；117.138；157.177；229.2106；155.1444；255.1588；211.2035；141.1633；213.1938；185.2895	-	-	-	-	346918	34.2825	446297	38.1382	368000	146000	693000	360000	731000	170000	501000	92900	38500	408000	588000	240000	276000	704000	518000	471000	154000	161000	458000	24600	506000	96000	326000	333000	375000	50500	99400	222000	380000	63700	588000	393000	1030000	506000
mag0983	Negative	628	552.053	8.66	-	-	552.3582；508.3127；596.4164；568.301；610.3867；277.3171；372.12；555.1886；380.8513；239.16	-	-	-	-	3.28066e+06	12.8773	3.75389e+06	12.6696	56800	75700	66700	82600	54900	70200	97800	89100	35500	69200	74200	75900	87500	130000	60000	77500	56400	101000	43100	66900	64700	78400	72800	53200	70200	102000	80000	66500	84100	67300	72500	50600	47000	71300
mag0984	Negative	925	61.8426	6.23	-	-	61.8	-	-	-	-	646185	61.9628	664176	74.7063	8000	10200	20600	6330	11700	18300	8810	20600	31800	9070	15400	8000	7650	7920	4440	31600	22500	15600	22400	10200	18000	5090	21800	6600	13800	21900	4470	13100	18000	7800	5140	6380	10800	14700
mag0985	Negative	322.4	129.7	6.59	323.21	C18H29NO4	130.2534；322.3453；172.312；128.3945；132.2791；134.2846；304.356；191.2005；135.6818；278.3467	N-[(-)-Jasmonoyl]-(L)-Isoleucine (JA-L-Ile)	5497150	120330-93-0	Alkaloids	136063	89.1101	177003	107.508	327000	62900	157000	288000	122000	289000	82700	96100	197000	53200	197000	72400	44100	85100	1290000	234000	138000	119000	243000	84300	41600	112000	164000	84100	139000	351000	131000	156000	314000	90200	64900	87400	84400	107000
mag0986	Negative	625	580.981	3.12	-	-	463.7407；343.913；505.6907；373.9045；314.8075；581.8181；445.8056；461.6721；329.9479；355.5998	-	-	-	-	2.85056e+06	108.467	3.04839e+06	105.232	850000	722000	571000	599000	509000	469000	621000	506000	658000	657000	648000	766000	501000	395000	668000	726000	613000	649000	580000	478000	604000	595000	794000	610000	728000	592000	703000	768000	833000	640000	600000	559000	594000	569000
mag0987	Negative	716	698.232	3.95	-	-	536.248；698.4045；560.2768；684.4083；492.3424；672.4642；510.1278；640.2646；474.2044；554.264	-	-	-	-	1.99646e+07	20.5735	1.9865e+07	21.445	62700	50600	39600	53400	48500	50700	54800	21900	60300	21600	45400	18000	58300	34400	37400	58500	34100	26900	49400	16400	46100	50500	46300	46500	41500	39300	53900	32400	58900	34400	13700	22800	16300	30700
mag0989	Negative	726	414.018	2.86	-	-	414	-	-	-	-	7.7066e+06	39.3811	9.29018e+06	38.6085	29800	8350	13600	118000	321	48200	79900	644	3550	1610	439000	706	983	1660	313000	706	88300	334000	32000	2350	1650	3080	1020	317	401000	338000	643	682	342	156000	643	64700	316	634
mag0990	Negative	876	857.706	0.64	-	-	858.1057；375.1217；840.1277；816.1314；346.2155；345.2061；348.236；347.191；217.1；361.1932	-	-	-	-	773606	19.4711	857435	19.0651	2030000	1450000	1200000	1040000	1160000	2030000	1610000	1330000	1860000	1210000	1440000	1940000	1270000	1000000	1460000	1290000	1370000	1160000	1600000	1870000	1160000	2120000	1620000	1850000	1040000	1330000	1180000	1230000	2090000	1310000	544000	639000	1160000	1860000
mag0991	Negative	820	778.114	5.65	-	-	778.4766；760.4902；602.4589；644.4447；736.5281；514.3754；718.5637；584.4635；409.2457	-	-	-	-	28752.9	182.049	374933	130.575	96900	194000	266000	83100	182000	425000	68500	247000	257000	56900	141000	31900	52500	58800	50400	642000	299000	171000	276000	157000	111000	111000	237000	29600	109000	253000	31200	99000	397000	85300	32600	65200	115000	205000
mag0994	Negative	549	387	2.52	-	-	237.6311；393.7693；394.8365；548.6949；352.7841；351.8117；508.9161；533.9988；420.7036	-	-	-	-	5.79596e+06	12.619	6.48846e+06	12.5291	20100	51600	16400	61600	54000	68100	41000	94800	73900	53100	26900	25400	146000	42200	33100	27100	41100	45300	64200	58100	75500	37800	85400	78800	31300	88500	39600	41300	35000	58100	43800	73100	33300	76100
mag0995	Negative	696	678.192	4.11	-	-	664.7466；589.564；571.6368；633.3438；647.2178；678.8265；615.5574；588.3162；605.2274；637.3592	-	-	-	-	40072.8	134.203	47581.2	62.5116	1720000	230000	409000	127000	175000	442000	966000	316000	2510000	2350000	2090000	571000	868000	97400	86500	267000	185000	103000	697000	648000	1210000	278000	665000	437000	117000	511000	473000	243000	653000	84800	7010	56300	59600	1750000
mag0997	Negative	620	321.253	8.57	-	-	321.3	-	-	-	-	130847	30.0987	133529	26.313	1540	8180	7320	1130	8750	9770	6240	3520	888	1000	5980	2920	7260	8940	11600	3640	6720	10600	4050	1010	4770	1080	1780	5080	9270	18400	4980	3170	5490	7800	10100	4720	7030	2940
mag0998	Negative	246	204.116	4.22	-	-	204.3516；158.2457；203.2916；202.2261；109.2461；130.1216；187.1005；145.4294；175.2904	-	-	-	-	130809	178.676	1.62954e+06	122.135	240000	201000	164000	306000	233000	163000	122000	244000	160000	93100	100000	103000	112000	208000	164000	201000	164000	156000	162000	83800	212000	153000	147000	162000	265000	163000	270000	2810	987000	269000	162000	252000	171000	115000
mag0999	Negative	190.1	146	2.9	-	-	146	-	-	-	-	2.41806e+07	36.7333	2.06946e+07	37.1338	149000	41200	95100	67900	11800	205000	164000	104000	133000	59900	124000	37200	102000	120000	281000	79200	116000	71100	162000	98400	40100	134000	112000	117000	162000	158000	67800	110000	121000	53000	41000	126000	80100	125000
mag1000	Negative	399	170.992	0.68	-	-	201.3067；203.2795；301.0883；159.3677；317.1874；257.1327；217.2192；171.3086；240.2623；255.1223	-	-	-	-	44804.6	53.0422	55602	49.3692	28400	30700	24800	21700	30400	22500	15500	23000	27700	28000	23800	59000	27500	37000	25800	52300	30700	22700	34900	26300	33500	44300	16800	41300	19500	31000	32700	20600	30000	24800	25300	34200	22600	28500
mag1001	Negative	262	202.076	3.53	-	-	116.0867；202.1815；109.1903；160.4392；217.7133；128.0541；146.7762；187.2956；158.2608；159.15	-	-	-	-	443860	31.086	479579	33.6933	541000	335000	342000	254000	161000	273000	425000	162000	376000	390000	562000	430000	536000	226000	335000	126000	159000	240000	193000	258000	230000	353000	236000	358000	256000	372000	199000	34500	139000	195000	223000	148000	329000	283000
mag1002	Negative	785	447	3.93	-	-	447.8415；327.8862；461.9722；431.7661；342.0208；311.9428；358.0754；665.9633；323.8018；449.9092	-	-	-	-	10937.5	46.842	7991.83	45.7352	703000	533000	570000	433000	372000	417000	305000	304000	533000	436000	666000	504000	406000	345000	342000	887000	449000	498000	654000	483000	659000	713000	417000	794000	506000	728000	671000	450000	813000	368000	333000	598000	287000	319000
mag1004	Negative	330	128.083	1.97	-	-	128.1	-	-	-	-	2.84072e+08	26.9764	3.09151e+08	28.745	9360	28000	35200	48500	45400	12900	8980	12700	25500	14200	27300	10200	55100	54000	99500	27500	27400	24100	85300	82500	27600	29700	48700	18100	33000	29900	36400	59500	55900	57600	6440	125000	13900	21000
mag1005	Negative	181.1	151	4.1	182.058	C9H10O4	151.0886；123.1178；121.1795；166.272；66.6187；138.9978；93.0672；111.0983；79.0188；153.3068	Syringic Aldehyde	8655	134-96-3	Phenolic acids	146169	35.046	196803	39.4235	143000	112000	125000	144000	136000	254000	140000	180000	168000	101000	146000	133000	111000	130000	176000	157000	140000	186000	121000	297000	96300	183000	273000	129000	143000	150000	248000	270000	144000	159000	131000	69200	80300	98800
mag1006	Negative	469	175.075	9.77	-	-	175.2295；160.1667；193.2109；134.1057；451.1411；437.3261；369.2823；178.6788；117.0075；135.1904	-	-	-	-	46176.6	32.8155	45342.4	33.6122	40200	94600	128000	42900	128000	75400	59300	47500	39600	75700	137000	136000	61400	58200	65700	73700	109000	77000	62100	126000	80000	152000	50400	164000	59000	114000	55800	68900	75000	91800	63900	15100	67900	60300
mag1007	Negative	612	305.982	5.35	-	-	553.3093；429.366；576.3023；306.2372；552.15；568.2673；540.7429；549.4527；254.1532；594.2272	-	-	-	-	38179.3	208.041	452654	114.397	30100	16700	16400	19600	26600	23400	15400	29600	21300	11600	10600	30000	21500	17100	36100	1690	10600	24400	13100	15700	33700	45000	37000	37100	17100	23000	11500	28600	49500	40400	31600	21700	24200	6670
mag1008	Negative	347	119.029	2.94	-	-	119	-	-	-	-	486903	148.713	453647	71.6681	43500	34500	43000	44000	23300	33700	41300	59600	40200	45200	61700	28300	34700	66800	50600	82200	51900	48600	52600	61600	53500	62500	85200	46900	65300	34500	45800	63700	60000	81000	46400	43500	47100	51400
mag1010	Negative	843	431.359	3.59	-	-	431.4	-	-	-	-	2.02711e+06	45.1908	2.399e+06	47.1124	46800	75600	63700	28100	32000	82600	37500	43200	34100	54300	35400	55500	75500	42500	35700	60700	27100	13800	55400	69600	48100	117000	55800	38900	34600	44900	66700	30900	43100	34100	42500	54500	47300	47200
mag1011	Negative	583.2	195.1	5.11	-	-	539.3763；547.3342；565.2772；369.3696；523.44；451.3311；511.3062；165.1929；521.3215；495.1991	-	-	-	-	113394	64.3441	126139	58.9479	15700	24900	10900	4650	6610	63500	10400	33100	8490	2850	1880	12400	15800	12900	6600	44100	24800	36900	35500	55900	14200	48800	42300	10300	13800	20600	2210	23100	28500	15700	19900	3510	3970	7140
mag1012	Negative	401	327.999	5.78	-	-	328.2122；313.4396；357.3246；383.2243；285.3094；371.2685；309.3711；368.1795；282.3253；341.2773	-	-	-	-	26880.2	132.422	198442	95.1274	555000	617000	427000	315000	316000	643000	610000	941000	417000	334000	227000	425000	577000	559000	187000	759000	555000	451000	830000	580000	443000	812000	806000	313000	445000	352000	195000	447000	303000	676000	440000	450000	631000	266000
mag1013	Negative	421	137.006	3.84	-	-	137.2092；281.2697；123.1334；124.1248；167.1963；153.0982；139.2863；108.1569；311.2512；138.2155	-	-	-	-	336831	52.1516	389916	52.4319	286000	585000	409000	996000	1210000	153000	327000	1060000	258000	307000	231000	892000	279000	566000	670000	551000	664000	452000	445000	550000	345000	274000	506000	631000	780000	329000	119000	751000	731000	158000	930000	439000	1360000	413000
mag1014	Negative	398	268.894	2.18	-	-	380.1842；149.1965；269.0388；242.2612；267.1413；137.22；165.1569；338.2478；123.0292	-	-	-	-	21437.8	130.18	145997	63.6263	510000	490000	539000	252000	258000	105000	887000	233000	217000	786000	1360000	489000	405000	229000	163000	425000	181000	84600	318000	138000	420000	77900	528000	95700	319000	144000	295000	223000	150000	232000	162000	203000	482000	1210000
mag1015	Negative	492	256.252	9.4	-	-	256.3	-	-	-	-	52474.6	67.5757	65717.7	69.629	5770	3820	2740	6680	5910	12100	2170	4290	3160	4270	3650	8080	2620	8780	4150	4510	3820	10500	2310	2760	2320	18000	11500	5440	2420	9040	1760	4910	8970	1970	5150	1580	4170	2560
mag1016	Negative	257	128.024	1.26	-	-	128.1763；239.2731；213.2531；109.2333；169.2097；151.2107；133.329；195.2571；137.1424；111.204	-	-	-	-	424529	129.754	2.20422e+06	42.1365	61800	45400	38600	74400	48500	33200	25100	29500	102000	98200	53000	15400	39000	42500	33200	26900	61500	91800	48000	201000	69800	2600	36100	27700	37300	47900	132000	30100	55500	43200	28600	62900	18100	48000
mag1018	Negative	536	470.108	1.72	-	-	518.2712；323.4688；373.4181；407.277；341.4029；500.234；452.2837；470.3803；484.3286；434.2713	-	-	-	-	2.96811e+06	77.9024	3.64635e+06	68.0973	488000	268000	396000	243000	228000	207000	390000	244000	503000	378000	637000	324000	112000	89600	252000	278000	231000	162000	252000	230000	205000	198000	180000	345000	347000	261000	295000	203000	118000	282000	250000	376000	236000	290000
mag1019	Negative	313	183	7.82	314.246	C18H34O4	183.3366；295.344；127.2775；129.2568；285.2291；113.175；277.4057；179.226；125.3716；171.4476	12,13-Dihydroxy-9-octadecenoic acid	5282961	-	Lipids	31429.4	64.4407	40111.5	122.05	27700	17100	22400	34300	48900	39500	21600	18700	19500	21600	32700	22100	25500	48700	51700	24700	31500	37000	26900	24100	21400	25800	36600	22300	45000	32400	48400	56700	40700	20800	17500	27400	12100	19000
mag1020	Negative	325.2	291.171	9.41	-	-	171.3616；209.3764；289.4301；249.4207；125.3842；153.3837；123.3375；307.3344；191.4169；245.3951	-	-	-	-	87266.2	39.6562	84211.3	37.2387	6050	7290	5650	5880	43800	18700	4180	1440	42300	711	5670	13600	11100	13500	110000	5650	3550	10200	2200	24600	6150	21300	83600	27300	20400	10100	3960	74000	8090	14900	19400	56400	25500	2780
mag1021	Negative	322	210.965	1.22	-	-	211	-	-	-	-	84258.2	43.3252	66014	42.2511	100000	93100	88900	139000	47100	28000	70500	34300	93800	120000	112000	76900	43400	77900	139000	117000	140000	83000	66000	43900	103000	86600	54600	55500	110000	38800	158000	69500	47100	81200	107000	136000	76100	47900
mag1022	Negative	271.1	151	5.64	272.068	C15H12O5	151.2042；119.2581；227.2556；199.2288；215.171；243.2052；107.1883；177.2413；175.246；203.2106	Naringenin	439246	480-41-1	Flavonoids	150054	29.8093	163602	27.164	134000	150000	127000	161000	158000	231000	142000	163000	101000	151000	125000	134000	96400	171000	240000	154000	88300	256000	90900	73600	206000	219000	196000	163000	164000	155000	151000	239000	125000	155000	189000	130000	124000	84400
mag1023	Negative	666	432.387	3.57	-	-	432.3264；431.2437；312.4444；311.3475；606.4886；648.3808；634.5246；574.4181；341.2653；448.282	-	-	-	-	990470	121.604	5.14832e+06	43.857	442000	260000	358000	119000	101000	286000	223000	344000	541000	288000	174000	103000	148000	242000	252000	225000	64300	268000	304000	204000	189000	469000	359000	462000	210000	273000	487000	305000	413000	410000	327000	410000	348000	243000
mag1026	Negative	433	167.042	2.12	-	-	167.1925；373.2927；415.2104；389.2887；123.159；313.2137；128.2896；179.1956；209.1943	-	-	-	-	261442	59.2583	247696	54.1388	155000	105000	48000	47700	35900	185000	191000	54000	51500	202000	32000	347000	62100	29300	116000	40300	62400	33400	27000	87700	22100	36300	176000	63400	48100	63800	25100	66800	150000	83800	50600	30900	21200	244000
mag1028	Negative	583.2	535.2	4.97	584.226	C31H36O11	535.3445；539.28；565.3098；357.5225；165.2229；421.1844；523.3885；339.314；503.3867；369.3558	Buddlenol E	50909266	97399-82-1	Lignans and Coumarins	26768.9	83.0867	27035.1	79.5644	29400	41400	14300	12100	6830	76500	16000	55700	9130	8810	5280	26500	40500	16800	12400	53800	41200	43600	44100	75200	23500	60200	53400	15400	18200	29700	8950	34100	28900	19500	34100	12300	8180	13400
mag1029	Negative	463.1	301	3.88	464.132	C22H24O11	113.3031；343.9662；374.4376；446.6236；300.7174；75.0208；85.0715；373.0244；345.9236	Hesperetin 5-O-glucoside	18625123	69651-80-5	Flavonoids	985078	60.801	962037	63.0789	2750000	2040000	1110000	811000	526000	1500000	876000	328000	665000	723000	1530000	598000	1020000	286000	1290000	1810000	333000	933000	852000	650000	457000	291000	1250000	324000	1050000	1410000	380000	1770000	2230000	276000	238000	236000	602000	252000
mag1030	Negative	88.9	70.9	1.15	89.9953	C2H2O4	71.94；87.024	oxalic acid	971	144-62-7	Phenolic acids	27796.3	37.2853	37750.2	37.5885	29600	23100	27400	24500	18500	20900	23500	28300	23600	25000	25700	49000	20600	10200	38700	28300	31200	16400	25100	22100	28200	32100	27600	21300	21800	20200	26000	22200	28100	13600	37300	18800	13300	17500
mag1032	Negative	606	385.202	0.7	-	-	344.2774；385.1656；201.1251；403.0883；508.1273；202.2498；410.1819；323.343；312.2594；362.1416	-	-	-	-	73456.7	77.2645	74931.1	81.8993	111000	75600	76600	53000	98200	85500	75100	109000	101000	79700	64700	105000	89200	67600	45300	74500	73500	66300	58900	74300	54600	84300	66900	65900	54500	75800	77100	61400	79900	59400	98000	80900	86100	60900
mag1034	Negative	325	58.8439	4.08	-	-	153.1044；225.3547；309.8548；238.014；208.6968；175.1069；307.1861；281.9694；294.9915；297.1201	-	-	-	-	156394	110.583	151883	86.6701	37700	22600	40400	37600	14600	21200	27700	25200	33800	39900	40000	52700	20700	43000	57100	46400	32400	39900	26300	9290	55500	17900	50100	24200	46000	36500	41800	40300	49200	50800	57900	36200	29400	25200
mag1036	Negative	800	462.046	4.33	-	-	462.225；461.2012；341.3893；342.4014；432.257；431.2352；756.5096；372.4449；371.2637；311.2533	-	-	-	-	3.68245e+06	20.5988	4.50582e+06	22.2619	420000	392000	247000	431000	170000	314000	209000	89800	333000	330000	414000	206000	330000	250000	258000	590000	359000	382000	363000	541000	185000	620000	235000	643000	430000	538000	290000	211000	514000	326000	250000	383000	196000	278000
mag1039	Negative	309.1	291.3	8.45	310.214	C18H30O4	291.3499；171.4137；251.3911；137.3646；185.3844；247.3768；183.407；197.4；209.3436；273.3168	13-HpOTrE(r)	5282866	-	Lipids	176817	69.5364	275153	70.4024	174000	363000	168000	207000	177000	246000	109000	129000	173000	135000	171000	230000	41200	236000	363000	120000	156000	119000	137000	292000	92000	273000	379000	231000	155000	192000	267000	246000	221000	198000	246000	219000	314000	78400
mag1040	Negative	600	556.031	3.18	-	-	556	-	-	-	-	75469.5	39.751	89627.2	38.8114	64500	62600	45400	43300	25800	43600	43500	41400	48700	47900	42200	39300	80600	29200	24300	76800	44100	25800	70500	24300	61400	23800	19400	42500	68800	49000	31100	30200	75300	27900	38700	19400	43900	66500
mag1041	Negative	863	803.206	6.23	-	-	821.4426；803.4359；687.5634；779.426；645.4；669.5937；844.7798；686.3899；160.077；319.9208	-	-	-	-	4.68133e+06	74.9669	6.27288e+06	85.9772	37200	55100	84100	27500	47500	93200	36800	94800	98600	30300	54000	30100	29200	21900	21200	166000	69000	58100	71100	46200	58400	26900	66600	19100	53200	91600	14100	34700	97100	43100	23100	21100	43800	65200
mag1043	Negative	664.1	632.4	4.11	-	-	632.5349；588.7842；570.9066；528.8925；484.8571；604.7933；646.6138；614.8134；319.8779；546.824	-	-	-	-	32403.9	89.8015	51139.5	77.904	927000	484000	838000	149000	396000	806000	1960000	353000	1530000	1060000	1500000	307000	1760000	154000	163000	687000	188000	248000	545000	532000	815000	175000	331000	326000	245000	973000	677000	199000	1240000	159000	17900	75700	149000	1420000
mag1044	Negative	197	121.011	1.19	-	-	121.1759；179.11；117.1227；153.1908；125.1986；61.92；109.1073；97.4964	-	-	-	-	2.294e+06	74.214	2.85801e+06	59.971	156000	147000	102000	112000	73100	140000	115000	138000	154000	130000	140000	89100	153000	118000	128000	230000	135000	159000	119000	78500	174000	109000	226000	89300	181000	131000	157000	145000	142000	104000	86000	84600	53000	122000
mag1045	Negative	309.1	72.9	2.15	-	-	113.286；147.4692；119.3535；143.3954；131.4032；179.5072；71.0046；125.3487；161.4124	-	-	-	-	14070.1	84.0958	13868.1	67.2583	73600	134000	56500	64000	40000	122000	92500	43200	47000	76100	110000	79200	62100	62400	78300	38800	49400	4210	49400	51900	113000	32100	117000	38800	70500	26300	168000	80400	71200	111000	36300	81300	50100	83000
mag1046	Negative	730	162.987	6.3	-	-	163.2133；712.4；670.4254；644.3901；370.2092；511.1783；686.4468；464.3182；494.1114；588.2424	-	-	-	-	220080	245.281	572413	161.906	10300	6200	12500	3070	4630	21600	7290	17100	4710	4110	6710	9970	9340	27100	7560	27500	27300	20200	31000	32100	31800	25200	46300	12700	17900	17600	7180	7820	16400	19000	6390	25400	4050	7790
mag1048	Negative	623	341	3.73	-	-	341.8605；383.8036；443.748；425.7372；407.6769；356.0571；313.7918；431.7638；605.767；298.2171	-	-	-	-	1.44423e+07	48.1565	1.83145e+07	48.103	1180000	809000	840000	1070000	693000	857000	1130000	546000	768000	1350000	479000	626000	1620000	625000	1000000	524000	493000	521000	491000	840000	802000	1140000	1140000	708000	766000	1710000	1230000	833000	2030000	1120000	529000	698000	450000	1670000
mag1049	Negative	613	311.129	3.2	-	-	451.3045；581.3447；521.2805；595.3823；569.4022；311.4248；407.252；493.3425；405.221	-	-	-	-	20816.2	97.3632	27686.9	90.5362	74500	89700	41900	73100	60900	162000	48300	56400	21700	56100	36700	57800	62700	34200	44500	39600	185000	41100	54400	85900	33100	90200	103000	101000	36400	31600	31000	85600	89100	76400	50200	29200	31400	50000
mag1050	Negative	453	118.995	2.14	-	-	119	-	-	-	-	135539	40.4449	138726	41.8498	2780	37600	23800	31900	21400	186000	17700	11700	35300	42600	38000	2640	6080	14100	13300	11300	74000	15200	31300	318000	10300	34500	36400	32900	39600	16900	150000	24800	160000	32500	11200	9530	6420	10200
mag1051	Negative	279.3	164	2.5	280.106	C13H16N2O5	147.225；160.1667；124.2572；261.2291；164.282；235.3388；113.2024；109.2；191.2898	Asp-phe	93078	13433-09-5	Amino acids and derivatives	62636.4	43.3213	49647.3	40.6643	38700	43200	58300	47200	79500	47500	50400	32000	64600	42600	65600	21200	151000	31500	27800	43500	38800	39700	78400	135000	54000	41600	24600	49700	54500	78500	71600	44600	36300	29500	38100	54600	95100	67600
mag1052	Negative	335	172.018	5.05	-	-	317.3858；247.3539；275.1696；172.3047；231.1677；291.2465；201.2417；215.205；273.3011；293.28	-	-	-	-	4.71312e+06	54.1555	7.3296e+06	192.741	45800	14000	63100	44300	18300	559000	29300	8160	159000	31000	75200	5150	13500	55800	37900	641000	44700	61900	240000	347000	332000	49500	19000	6170	31300	738000	27700	32400	887000	26100	16100	6840	25000	58900
mag1053	Negative	290	175.191	1.98	-	-	128.2938；198.2856；131.1023；175.2465；272.2661；114.1382；127.2073；126.1745；174.3496	-	-	-	-	5712.03	183.664	6414.97	87.899	43500	54900	44800	241000	116000	36300	33900	54000	32300	52100	44500	9070	38700	30100	207000	64300	257000	84300	59900	24100	61600	23600	37200	159000	245000	26500	54400	36700	540000	52900	171000	60400	81000	51900
mag1054	Negative	313.1	253.026	7.18	-	-	253.2057；271.2496；285.2036；295.2522；153.166；225.3208；197.2748；171.2149；241.2943；113.2737	-	-	-	-	80044.5	51.8519	82037.9	51.7533	2010000	1600000	1570000	2780000	1500000	1620000	1680000	1620000	2670000	1640000	3110000	750000	1740000	608000	1160000	1110000	1670000	961000	1850000	1980000	2220000	2900000	1400000	1730000	1340000	1330000	1530000	1830000	2320000	1410000	780000	2690000	1210000	2340000
mag1055	Negative	615	583.178	6.14	-	-	583.4286；539.5233；492.4181；416.5356；460.4723；461.5045；335.6292；374.7262；579.545；420.6743	-	-	-	-	408714	67.3132	658399	54.4592	83900	65800	204000	6630	66100	42900	347000	44900	388000	175000	179000	17000	536000	31500	18600	160000	14900	44100	96400	76700	245000	34000	29300	44900	32200	280000	280000	19000	372000	21300	557	7860	16100	322000
mag1056	Negative	353	189.078	2.3	-	-	189.1	-	-	-	-	2.09698e+06	71.7112	3.37319e+06	63.3566	1860	7700	5040	93900	71100	4430	2230	5520	2200	2840	4410	1330	3860	99900	85500	125000	95100	11100	89600	50900	3790	23500	19500	791	134000	5540	1660	77300	127000	3890	79400	2220	50300	1580
mag1058	Negative	688	508.005	4.97	-	-	328.3029；628.369；329.3461；646.5628；508.3132；670.3331；526.3029；644.3351；656.344	-	-	-	-	1.38065e+06	112.889	1.43712e+06	164.391	19700	14000	17400	16100	23800	22700	19700	26200	31200	12900	14200	24900	35300	9260	22700	30800	12100	19900	16300	11000	18800	16200	48700	17600	32500	27400	6870	28200	28300	24400	27500	11300	44900	6510
mag1059	Negative	149	59	0.77	150.053	C5H10O5	59；131.2；89.01；71.01；73.06	DL-Arabinose	854	147-81-9	Saccharides and Alcohols	95446.5	41.6862	101289	41.0612	73900	80500	87300	120000	68400	71600	100000	56200	118000	102000	91000	30300	93300	82100	101000	95000	104000	85500	107000	72800	84900	67400	74500	66300	97300	63500	105000	95000	118000	92200	68400	67900	45000	102000
mag1061	Negative	389	117.91	2.76	-	-	371.2242；165.2331；345.3257；134.19；150.2131；193.2528；329.3012；313.54；341.295；229.2578	-	-	-	-	188024	72.1722	242476	47.7019	29600	15600	9200	12600	6240	16600	9600	16200	6340	17400	14300	10100	4460	22500	13800	23600	28500	9710	22300	11600	12100	10900	23500	15900	27200	29900	10600	16300	17300	8770	9860	7150	8830	11000
mag1063	Negative	237	86.8752	0.75	-	-	155.1661；87.0652；129.2156；78.9759；157.1988；137.1341；193.2146；195.1831；177.168	-	-	-	-	3.31068e+06	84.3124	4.89383e+06	94.6766	563000	540000	665000	488000	347000	606000	544000	353000	734000	432000	534000	407000	571000	328000	411000	329000	434000	395000	277000	405000	378000	512000	447000	359000	434000	490000	403000	358000	541000	524000	593000	534000	537000	432000
mag1064	Negative	159.2	129	2.37	160.1	C10H12N2	131.2436；129.2391；130.195；116.1898；117.2092；157.2711；99.9488；128.07；141.2555；132.2488	L-Tryptamine	1150	61-54-1	Alkaloids	949118	19.5881	962124	25.2569	704000	659000	854000	616000	865000	753000	999000	783000	915000	1130000	1030000	920000	1200000	646000	585000	760000	958000	571000	1070000	862000	947000	396000	588000	816000	856000	828000	864000	675000	790000	785000	755000	540000	884000	1080000
mag1065	Negative	418	205.139	1.93	-	-	319.2173；332.1474；400.1737；374.2511；205.228；358.3759；141.2096；114.1684；330.3545；115.1225	-	-	-	-	25190	99.519	28219.8	111.66	21700	26100	35900	44200	37600	41000	33300	52500	42600	25300	30500	8400	35500	55300	17600	26600	16200	44800	36900	43300	38200	59600	21000	33800	22000	26800	155000	25000	50100	40900	20800	20800	14600	40300
mag1066	Negative	509	472.981	0.86	-	-	473	-	-	-	-	667310	21.3579	1.14537e+06	13.4969	18100	9850	13400	10600	9440	17000	11700	30700	6810	11000	17800	46500	9080	18600	27600	29500	14400	15500	17900	7570	7560	13200	53700	11300	21700	20800	6250	49500	34500	17400	3780	2660	4170	12500
mag1068	Negative	651	396.971	7.75	-	-	397.2281；415.2914；530.113；502.2658；391.4699；323.1261；591.2517；355.8；253.6254；583.1658	-	-	-	-	255955	89.4091	346625	83.2477	9410	14800	10800	11300	14100	31200	13800	9330	25500	15900	12800	27500	13900	15000	15600	10800	7050	21200	9940	6230	5880	26600	26900	11000	15700	33900	4840	10300	19200	12300	10100	8270	13500	7460
mag1070	Negative	262	174.02	3.25	-	-	158.2358；202.1709；174.3136；220.3117；116.1754；176.2967；218.2011；144.2562；146.2267	-	-	-	-	965.903	96.7951	1541.16	81.4956	150000	74100	80300	72400	43500	78500	92000	50900	101000	108000	135000	108000	115000	45800	67300	31700	37300	51800	34200	48100	74200	94000	47200	80400	63800	112000	39500	9700	47400	62200	59500	48800	78700	59000
mag1071	Negative	592	518.094	6.1	-	-	518.4038；574.3465；275.4071；548.012；293.2971；447.3029；326.0956；532.48；516.1392；406.7171	-	-	-	-	14771.1	53.7964	16294.4	53.4075	21100	87800	61100	34700	68400	116000	61200	45300	98700	70100	80500	77200	72400	49700	27600	90200	48800	71200	26200	107000	28000	62600	110000	31500	42000	142000	64500	48200	34100	26000	70000	7510	128000	42200
mag1072	Negative	451.1	157.1	0.71	-	-	157.1	-	-	-	-	455713	21.0139	438900	20.7501	4100000	5800000	6830000	4000000	1710000	1320000	3190000	3350000	3240000	6170000	5210000	4920000	1040000	4880000	2850000	4380000	5840000	8770000	728000	333000	9460000	1430000	1740000	1350000	5310000	2410000	4330000	3010000	1820000	2440000	13100000	5370000	6820000	2240000
mag1074	Negative	361.2	217.053	9.77	-	-	301.3219；217.2665；285.2966；343.2227；116.5962；143.4202；331.5067；234.0527；181.4041；317.4	-	-	-	-	306767	88.8744	362545	90.2695	38100	41900	39300	36400	44600	44100	36600	46700	41200	43100	43400	43200	38900	55100	43800	42900	45700	38700	41400	99400	55500	47800	49200	37300	39500	43700	101000	38500	36800	43200	57400	45200	46900	43000
mag1076	Negative	373	291.115	8.15	-	-	291.3324；313.3158；273.3145；165.3356；355.153；247.3956；357.105；329.1913；244.2457；193.4421	-	-	-	-	779221	38.5991	1.04999e+06	51.3274	327000	448000	380000	521000	454000	485000	125000	182000	296000	94700	110000	577000	421000	235000	1260000	173000	202000	317000	160000	266000	196000	262000	1220000	390000	377000	660000	219000	867000	532000	368000	547000	667000	288000	109000
mag1077	Negative	298	266.122	7.07	-	-	266.3546；283.05；222.3867；255.0728；280.4498；262.0593；270.3939；297.0923	-	-	-	-	295660	35.3631	268844	32.9328	19200	9440	9990	19400	12400	15700	6160	12200	10700	32700	16500	54800	15600	15600	7380	4010	16000	22400	21700	3370	11100	62900	10200	22200	4910	30400	4660	5550	14300	10000	7280	4520	3520	15600
mag1078	Negative	262	146.048	0.89	-	-	146	-	-	-	-	363444	94.4174	518799	86.1394	91400	26800	55000	25300	35600	54300	97900	25300	40000	37000	54800	53900	65100	18600	20400	34700	32900	14800	27900	38400	21900	18200	33300	19100	20300	43200	51500	28500	25800	79900	29100	41300	102000	49100
mag1079	Negative	459	279.117	3.91	-	-	139.2341；191.3886；367.3916；339.149；373.3111；311.3072；279.2646；441.1725；151.1467；229.17	-	-	-	-	161554	95.7924	198090	108.8	222000	143000	155000	81200	111000	159000	206000	142000	121000	221000	175000	136000	196000	84900	144000	129000	110000	62200	113000	58900	131000	111000	116000	132000	130000	117000	264000	141000	164000	172000	130000	113000	70600	96600
mag1080	Negative	569	407.231	2.43	-	-	407.2	-	-	-	-	1.6399e+06	24.9556	1.81892e+06	19.6404	9360	11200	11400	4430	7220	26800	4430	26300	7370	19400	5180	11400	3350	6710	15700	5410	5000	65200	2610	28200	10400	12500	7600	54400	11600	31800	18000	9310	13000	4840	5520	56000	38000	4440
mag1081	Negative	359	344	2.76	-	-	344	-	-	-	-	9818.88	51.4264	11264.2	56.9017	77700	112000	90200	108000	77000	123000	79600	75900	107000	90500	72400	98400	111000	68300	64000	84700	138000	113000	84500	82900	170000	65200	79500	55800	93000	96000	90300	84800	64600	143000	116000	112000	59500	123000
mag1082	Negative	560	264.201	7.89	-	-	264.2	-	-	-	-	776391	138.471	1.02944e+06	180.603	8430	12600	6710	12000	9990	23400	8430	9390	8230	12200	9720	16900	14500	11300	7800	10200	7160	14700	4330	3590	3490	17200	7380	7160	12300	16700	6830	4550	21900	8850	11400	2700	12900	5730
mag1083	Negative	333	251.142	10.3	-	-	251.3085；135.0814；315.3665；231.4061；122.832；116.9；247.4767；153.0811；275.3404；115.3359	-	-	-	-	143847	73.8193	113731	82.8529	116000	235000	128000	147000	111000	152000	117000	139000	119000	163000	138000	196000	201000	162000	106000	134000	155000	153000	107000	98700	111000	203000	94000	115000	95900	227000	113000	72900	240000	99900	102000	45400	92300	136000
mag1084	Negative	137	93	0.69	-	-	93	-	-	-	-	1.2814e+06	49.2302	1.58005e+06	81.5579	192000	236000	272000	199000	231000	167000	267000	236000	380000	281000	291000	191000	454000	144000	162000	171000	321000	139000	261000	283000	355000	142000	128000	217000	295000	304000	307000	215000	201000	238000	283000	227000	308000	259000
mag1085	Negative	403	361.151	4.63	-	-	361.3399；327.256；343.3409；359.3023；385.2249；151.212；136.2465；283.3171；325.3309；299.235	-	-	-	-	1.85899e+06	55.2831	2.08898e+06	67.8799	14700	25000	36700	33800	22800	22700	51200	16400	34500	62400	25800	31300	34100	14700	28100	24500	26300	21700	26600	7970	29100	16300	37100	16500	18300	24300	25300	17900	26000	29200	28900	18800	13700	32600
mag1086	Negative	271	150.894	5.55	272.068	C15H12O5	151.2046；119.3094；215.2472；227.1813；199.2791；107.2203；177.2607；243.2171；175.3079；161.349	(R,S)-Naringenin	-	67604-48-2	Flavonoids	179630	31.7285	181653	32.6847	223000	236000	190000	195000	133000	219000	245000	187000	142000	115000	151000	161000	157000	171000	227000	344000	94600	339000	140000	72900	200000	169000	250000	180000	234000	197000	162000	240000	213000	191000	243000	219000	281000	121000
mag1087	Negative	737	397.663	8.03	-	-	677.5043；397.2647；415.3133；719.2415；444.9565；337.08；379.7828；424.2913；279.4911	-	-	-	-	127506	29.8179	144171	32.1464	2840	2100	3020	1350	4440	4920	2090	3880	3760	3680	3350	6500	2080	2830	504	2560	2510	3420	1660	699	3160	9450	1620	2390	1680	6520	613	1390	4930	3650	2430	1810	1070	1240
mag1089	Negative	654	610.023	3.8	-	-	610	-	-	-	-	222284	77.1568	222153	76.873	775000	421000	183000	204000	230000	167000	473000	12500	300000	723000	162000	141000	176000	358000	340000	223000	119000	75500	194000	196000	901000	189000	79100	279000	207000	295000	90600	442000	409000	104000	124000	129000	106000	244000
mag1090	Negative	582	565.064	3.86	-	-	565.1	-	-	-	-	310988	40.8658	303883	35.8505	4180	17600	29400	38300	37900	9730	5520	6280	29900	14100	27900	7280	15100	29200	32400	21900	29900	31400	59800	73400	18300	34400	11400	22400	21100	6300	26600	25300	203000	10900	21200	11600	26300	26800
mag1091	Negative	309.3	227.3	10.72	310.287	C20H38O2	227.3898；291.3448；247.5283；183.1552；179.0875；209.281；265.605；125.1133；273.1886	cis-gondoic acid	5282768	5561-99-9	Lipids	1.75617e+06	33.1495	1.76067e+06	33.1049	1710000	3250000	1900000	2080000	1390000	1680000	1840000	2470000	1250000	1600000	1590000	1580000	1960000	1620000	1160000	1850000	1970000	2120000	1570000	1720000	1910000	1820000	1470000	1840000	1220000	1860000	2020000	1280000	2050000	1540000	1470000	954000	1300000	1810000
mag1092	Negative	495	199.151	7.13	-	-	199.2	-	-	-	-	158579	77.7203	196698	89.0419	4510	9770	6010	7610	4780	4260	3150	7400	6110	4020	6380	10800	6560	8920	2020	7270	9330	7410	2750	8920	8210	11000	3320	6080	3400	10700	14900	5640	9190	6930	3340	4070	7590	4210
mag1093	Negative	765	523.082	4.76	-	-	523.1	-	-	-	-	1.91261e+08	61.3548	2.2211e+08	58.944	145000	144000	119000	81400	51800	135000	58200	59100	216000	272000	40800	348000	123000	52600	36100	112000	26700	96700	57500	95300	86100	29300	317000	29500	218000	143000	14200	124000	60200	38700	36100	39000	65900	72500
mag1094	Negative	656	277.104	9.97	-	-	199.3388；474.2667；387.36；277.4185；359.0786；483.3022；566.0978；424.8；527.76；581.04	-	-	-	-	4971.44	90.5208	5444.66	63.1171	90900	39300	41500	35600	59200	44800	59200	45800	150000	94800	56900	55500	58300	63400	26500	53400	41200	43500	53100	101000	45200	94800	39300	67500	38800	50300	75300	28200	67800	53900	39400	73600	35900	76700
mag1095	Negative	430	171.068	2.13	-	-	386.284；370.3141；412.2587；168.2486；339.167；268.2036；384.1891；310.1927；171.2043	-	-	-	-	1.5566e+06	73.0204	1.84791e+06	65.8137	59400	28400	37400	16600	21000	29800	16000	36000	37600	22200	17000	9690	21500	19900	21300	41400	38800	22900	51400	54500	15800	37600	40900	30900	29500	25700	31900	20500	25100	49400	22800	37100	15000	18500
mag1096	Negative	583.2	195.1	4.96	-	-	565.3083；539.3652；165.2312；547.3；369.2566；523.326；357.3906；551.4943；509.2768；511.4118	-	-	-	-	74840.9	17.5114	78100.8	16.306	39400	40400	28600	18400	14200	89800	23500	57900	17000	7420	14100	30700	45600	21900	16800	66500	49500	53100	50200	69600	34300	78300	76300	13700	26100	33900	5750	37600	40000	19100	36000	22200	13900	19200
mag1098	Negative	835	803.212	4.66	-	-	803.5239；771.4703；666.506；655.4943；673.4838；791.5184；663.6131；727.5716；775.6448；817.4592	-	-	-	-	1.19836e+06	32.6006	1.14671e+06	32.2429	401000	44100	42300	119000	70700	39800	206000	108000	156000	845000	310000	141000	62500	92400	91100	166000	247000	22800	225000	118000	168000	568000	86300	613000	41100	74700	97900	104000	80800	58500	27300	47300	28500	338000
mag1099	Negative	442.1	182.977	2.09	-	-	183	-	-	-	-	32256.2	39.5353	34099.1	47.8446	35300	20900	24300	23600	12000	29000	5410	13000	92100	23200	11200	2510	51300	1540	24800	13700	22500	23600	13300	6210	12500	5600	17800	20100	28200	62500	28400	22100	21200	36900	21700	51500	8870	15800
mag1100	Negative	499	295	2.43	-	-	295	-	-	-	-	268465	97.6199	299378	104.233	17100	21300	22800	3320	22800	27800	39900	24800	22100	28000	39400	46300	63300	14900	5790	26300	17800	6650	34900	24100	34100	1830	15500	20300	17000	32400	21800	16300	15200	21800	19200	18600	30600	43800
mag1102	Negative	439	195.103	2.99	-	-	195.1	-	-	-	-	397442	58.9225	381196	59.3264	41600	37000	27400	34800	37100	46600	43600	30700	38500	23500	31100	36600	46600	40600	32900	54800	51100	16700	52500	31100	35300	13200	33100	21400	25400	37900	27000	51500	28100	39000	57100	18600	20800	47300
mag1103	Negative	312.9	253	7.1	-	-	253.2577；271.2；285.2223；295.2153；153.2422；165.4832；113.232；269.3297；277.1654；311.4655	-	-	-	-	1.73688e+07	45.7628	1.93462e+07	51.3866	1250000	991000	948000	1650000	895000	972000	993000	966000	1600000	995000	1920000	452000	1040000	357000	726000	661000	1040000	558000	1100000	1230000	1290000	1780000	860000	973000	779000	793000	935000	1100000	1330000	810000	424000	1500000	741000	1420000
mag1104	Negative	490	279.182	8.28	-	-	279.3611；472.1486；483.2183；209.9769；401.2933；418.0729；265.3454；445.8156；340.68；123.9741	-	-	-	-	581197	19.1833	664626	23.5989	12900	53700	24600	22600	21000	39800	24100	24600	18000	44400	29000	28400	80700	21600	17000	20500	19400	75600	13800	31000	17900	95500	15300	18400	6810	129000	23000	13200	23000	16900	9410	25200	16700	39900
mag1105	Negative	193.1	73	0.83	194.043	C6H10O7	111.1819；113.0641；87.0259；85.0486；89.0622；131.1673；175.2497；67.05；88.0253；73.0688	D-glucoronic acid	94715	528-16-5	Saccharides and Alcohols	293379	36.892	306795	42.2681	317000	267000	207000	341000	245000	343000	318000	480000	264000	204000	290000	570000	175000	401000	407000	482000	424000	340000	214000	144000	332000	294000	490000	375000	452000	491000	200000	494000	448000	359000	540000	285000	456000	146000
mag1106	Negative	244	128.062	0.77	-	-	168.232；170.1742；128.1732；146.2002；184.2283；152.1875；150.3573；226.2143；133.4312	-	-	-	-	45231.4	33.5446	39847	38.5107	704000	464000	365000	415000	436000	393000	669000	596000	576000	478000	498000	605000	506000	608000	426000	695000	642000	392000	329000	376000	615000	423000	563000	552000	526000	471000	498000	512000	526000	550000	463000	507000	595000	405000
mag1107	Negative	312	162.078	2.88	-	-	162.1	-	-	-	-	864722	54.9884	1.19139e+06	60.9961	46700	24700	37200	33200	17000	41300	42600	24800	84300	32300	28200	26000	69800	38400	18700	32000	31900	48200	21000	75100	46800	84500	52600	47900	45900	77800	14500	36600	41700	20200	23500	22000	58200	36900
mag1109	Negative	775	739.198	7.51	-	-	739.5194；461.2823；387.2965；361.3903；431.3366；319.4944；506.4057；757.499；389.2821；649.5986	-	-	-	-	17222.3	24.8447	16316.3	25.4231	6020	4530	3880	6150	6060	8430	4650	2210	6180	5730	5340	8770	5340	7030	8310	6970	3740	5800	3870	5400	3690	8030	12400	2460	4640	7640	1390	6370	5940	4450	3810	3920	5590	4630
mag1110	Negative	785	609	3.07	-	-	609	-	-	-	-	3.03433e+06	83.2515	2.63631e+06	96.2015	12400	21700	11700	20400	12600	18800	13200	18400	18500	18300	35800	16700	23600	14700	18700	14500	8480	11300	9850	9130	17100	15500	16500	8760	12800	17800	21600	22500	12200	11000	21500	19700	20200	24900
mag1111	Negative	593	519.169	6.56	-	-	311.5177；431.4321；519.5356；473.4734；341.3445；313.3518；323.4735；357.7727；533.437；353.3836	-	-	-	-	28831.7	103.266	27277.3	120.009	8040	9220	9530	8110	8790	11500	9800	11400	10700	10800	11700	12300	9750	13800	11200	10400	8550	16200	6080	7930	10100	11400	11100	9400	6570	15100	5390	12400	10000	6660	7980	6850	11800	11300
mag1113	Negative	703.4	351.1	2.55	-	-	351.1	-	-	-	-	731638	115.377	1.81133e+06	215.744	357000	447000	72100	17100	740	51400	258000	38200	33700	522000	626000	14900	835000	3660	2560	22300	353	184000	12400	10200	212000	376000	2350000	1910000	11900	66700	99000	4380	1470	552000	1460	22400	16900	25800
mag1115	Negative	368.1	164	1.94	-	-	165.2932；147.253；148.2996；164.2763；250.2585；350.3064；249.3068；113.1671；111.2298；310.1826	-	-	-	-	131399	65.3838	163247	59.4948	136000	159000	226000	173000	169000	143000	271000	158000	156000	243000	124000	186000	207000	153000	113000	145000	181000	117000	204000	254000	240000	78500	64900	138000	214000	129000	196000	129000	188000	101000	208000	182000	221000	293000
mag1116	Negative	152	108	1.22	153.043	C7H7NO3	108.1382；122.1543；109.0013；124.0615；106.9125；137.2036；80.0136；134.0933；94.2378；110.04	3-Aminosalicylic acid	68443	570-23-0	Organic acids	33181.6	44.2369	36357.6	46.1632	24500	33400	26100	25900	25200	27600	34800	29700	32600	35000	39000	46600	19700	26100	49300	21600	35900	33500	12000	26800	44400	46500	34100	21600	31200	23200	72300	60500	27300	24500	43700	11700	35000	15200
mag1117	Negative	504	170.962	2.09	-	-	171	-	-	-	-	27381	21.4031	27426.1	20.9785	22100	13200	9790	13100	18400	16000	11900	20700	17700	26500	18300	11300	7700	15700	11800	16100	16600	17700	17800	29500	5930	27100	20600	17100	16100	15600	6490	10900	8380	32900	20600	19300	11300	15600
mag1118	Negative	271	150.979	5.65	-	-	151.1882；227.28；199.3157；243.233；215.2601；119.2847；107.2174；175.2387；177.2244；203.2769	-	-	-	-	405031	69.7663	445749	60.3155	97400	97400	77500	106000	110000	152000	95000	106000	66500	98600	77200	86800	66200	116000	148000	100000	57900	182000	51200	54400	135000	137000	124000	108000	102000	95800	90000	163000	78200	116000	130000	89600	91000	49200
mag1121	Negative	616	387.94	3.49	-	-	388.1873；321.2144；526.2225；356.28；426.0894；598.2635；572.3188；344.2267；454.3292	-	-	-	-	52801.1	94.76	70285.6	301.46	17400	23000	11500	6310	13200	20300	15800	6260	12600	23800	19100	25600	20000	10600	27100	7490	8760	15200	8530	4260	17800	16700	6980	12000	6510	11700	13500	19100	17900	21500	9000	18800	26000	13600
mag1122	Negative	459.3	279.17	5.48	-	-	279.3079；315.449；113.1239；441.3574；399.3707；415.3237；161.4005；417.4175；373.2071；379.23	-	-	-	-	71998.1	116.802	70306.1	67.6323	42100	22700	19900	33100	63400	115000	41700	54200	26900	13300	31700	118000	6610	15500	50900	116000	67300	14600	96200	27900	9710	6580	37600	54600	90600	56700	17000	55800	87200	75100	15400	16900	25500	57200
mag1125	Negative	638	344.03	0.7	-	-	578.1436；344.2031；360.161；201.1823；202.1735；556.1196；540.2297；442.1171；217.1956；620.18	-	-	-	-	36852.6	37.0788	39447.1	34.2046	2110000	2180000	1980000	2010000	1340000	1350000	1760000	1410000	1830000	1910000	1840000	1640000	1310000	2230000	1750000	2480000	2330000	2170000	1110000	793000	2330000	1350000	1640000	1370000	2020000	1770000	2020000	1480000	1580000	1830000	2660000	2040000	2330000	1370000
mag1126	Negative	303	215.108	2.57	-	-	215.1	-	-	-	-	282631	56.1949	307848	49.3876	7350	7300	35900	13600	11900	37000	23300	14400	26900	10800	87900	7690	12400	8260	9390	18500	23200	14800	10300	8310	21300	33000	1250	13200	8140	40000	14000	15800	108000	7140	6940	7030	3430	6160
mag1127	Negative	598	477.963	3.83	-	-	316.3048；315.2614；478.2312；340.3044；477.1454；339.3286；167.1446；554.3027；317.3747	-	-	-	-	226644	170.81	284461	163.489	625000	389000	329000	421000	274000	384000	411000	319000	448000	421000	481000	440000	510000	354000	461000	568000	229000	327000	333000	308000	314000	378000	251000	248000	447000	256000	512000	390000	319000	500000	181000	435000	325000	301000
mag1129	Negative	549.2	163.025	6.3	-	-	393.4417；237.2985；351.5937；489.3757；507.5181；419.3895；315.4693；376.4815；369.4361；532.5829	-	-	-	-	127214	54.4314	171593	56.2192	12600	8830	18700	10800	15900	23800	18700	44900	7360	8700	6910	31400	17700	46600	13500	50400	58200	31500	72600	33100	56300	33900	91800	33300	38000	20000	10600	20100	23700	47700	14100	45800	12300	10800
mag1130	Negative	173.1	111	3.87	174.089	C8H14O4	111；155.1；137.05；83.09；77.01	Suberic acid	10457	505-48-6	Organic acids	82878.2	89.001	101059	42.9628	60600	72300	67600	138000	141000	85700	94400	50200	58900	89200	133000	58500	91400	91400	122000	65100	70700	103000	82200	116000	115000	60400	108000	87700	74100	54100	105000	89200	95900	62900	67300	56600	70800	63700
mag1131	Negative	420	376.053	4.69	-	-	376.3087；164.2563；152.316；147.2154；402.2623；210.37；360.3497；332.2758；137.7901；257.7822	-	-	-	-	124282	53.9733	149090	59.6035	80400	67900	73700	129000	97400	45000	37400	74700	94900	66200	60400	56200	35500	144000	773000	84700	66800	114000	123000	61700	69800	117000	438000	92900	116000	92100	104000	282000	88800	293000	98200	897000	92500	67700
mag1132	Negative	244	184.139	2.69	-	-	184.1	-	-	-	-	23244.2	58.322	24825.3	72.9743	64800	132000	108000	132000	449000	159000	55200	109000	77800	33800	118000	5580	14700	625000	497000	209000	314000	101000	101000	80200	78900	90900	189000	373000	320000	50900	8980	495000	237000	177000	533000	420000	351000	9970
mag1133	Negative	579.4	339.2	3.81	-	-	339.2	-	-	-	-	165483	86.9756	171542	85.5443	14900	9920	10400	26200	23300	11400	6440	11300	17600	16900	8900	15900	38600	37400	28300	42400	34900	16800	49000	53800	57600	33600	13400	28300	30500	45200	9800	62000	32100	18600	66000	21900	30200	4960
mag1134	Negative	471.1	427.1	3.74	-	-	291.2542；153.2661；411.2649；427.2965；453.2217；205.3492；309.264；138.3307；273.3627	-	-	-	-	8105.75	25.7215	8711.39	27.0179	600000	242000	322000	61900	14800	370000	746000	57500	251000	463000	445000	429000	404000	46800	106000	70200	14400	39000	191000	50000	540000	75900	161000	221000	29200	110000	880000	239000	390000	124000	35800	387000	24100	73200
mag1135	Negative	542	398.015	3.58	-	-	398	-	-	-	-	3.45654e+07	47.377	4.35829e+07	47.4238	44800	8190	11300	7280	728	10200	31800	10600	21200	120000	96300	5850	14300	1430	963	11100	1490	564000	9760	1710	36800	35100	43700	240000	11800	43100	106000	4610	3410	31100	1990	27000	2440	29000
mag1137	Negative	474	383.73	1.19	-	-	384.0905；456.027；394.0607；296.115；340.0886；213.2487；173.1551；322.165；111.1857	-	-	-	-	13553.2	143.136	16289	120.949	168000	386000	350000	200000	343000	360000	257000	339000	355000	210000	197000	171000	355000	433000	252000	283000	259000	343000	263000	453000	273000	429000	193000	345000	255000	306000	312000	214000	170000	284000	208000	283000	346000	318000
mag1138	Negative	518	293.161	6.11	-	-	293.3471；431.3427；153.1432；457.9074；275.4034；211.488；486.402；460.1861；474.0279；500.274	-	-	-	-	611570	40.6567	845304	37.393	245000	382000	310000	207000	464000	588000	261000	274000	507000	247000	329000	335000	405000	283000	228000	255000	190000	338000	186000	481000	174000	315000	550000	277000	328000	419000	244000	312000	259000	233000	255000	84200	643000	192000
mag1139	Negative	271	151	5.64	272.068	C15H12O5	151.2058；119.2529；215.1974；227.2479；243.2259；107.1711；199.2036；177.2196；161.328；175.2963	Pinobanksin	73202	548-82-3	Flavonoids	143490	30.6045	158239	27.387	129000	134000	111000	157000	163000	228000	133000	148000	88700	149000	100000	126000	96900	180000	209000	144000	78400	242000	83700	82100	201000	224000	186000	159000	156000	135000	145000	218000	121000	157000	187000	122000	137000	66200
mag1140	Negative	116	74	1.16	117.043	C4H7NO3	74	N-acetylglycine	10972	543-24-8	Amino acids and derivatives	51696.9	36.807	58462.9	31.7925	38600	59900	37000	43200	44500	41900	40700	49600	61700	52100	67000	24400	39500	55600	95800	51500	75600	83200	51900	99900	90000	55100	34900	45200	64400	46500	127000	71200	57800	41800	60200	43300	48500	71300
mag1141	Negative	179	135	3.3	180.042	C9H8O4	135.2222；164.18；119.0886；151.2771；146.26；136.2821；121.1838；149.2587；109.1589；58.9045	Caffeic acid	689043	331-39-5	Phenolic acids	638565	33.1618	726064	19.1849	514000	495000	616000	1030000	664000	541000	622000	552000	658000	720000	507000	697000	592000	545000	603000	625000	568000	574000	533000	440000	627000	484000	777000	424000	633000	547000	589000	742000	693000	504000	574000	526000	455000	635000
mag1142	Negative	362.1	79.1	1.16	363.058	C10H14N5O8P	152.5； 186.5； 329.1； 346.6； 244.7	Guanosine 5'-monophosphate	135398631	85-32-5	Nucleotides and derivatives	348216	50.0497	370130	49.6157	660000	350000	288000	250000	143000	205000	211000	748000	125000	400000	500000	653000	113000	361000	79600	360000	442000	589000	86600	134000	400000	427000	287000	303000	399000	472000	697000	349000	295000	341000	429000	31900	253000	95200
mag1143	Negative	153	108	2.47	154.027	C7H6O4	108；125.16；138.12	2,5-dihydroxybenzoic acid (Gentisic acid)	3469	490-79-9	Phenolic acids	96894.1	47.0834	116943	44.4127	118000	72900	69100	122000	72700	58800	111000	85500	79700	79500	123000	370000	64100	124000	75900	110000	56300	125000	38900	66300	106000	128000	85500	59800	68500	74400	104000	141000	85500	90800	158000	13000	137000	47000
mag1146	Negative	414	193	5.76	-	-	134.2929；193.2633；135.3384；194.3674；163.3262；164.3654；119.289；236.2817；120.2785；161.2932	-	-	-	-	73665.1	58.2792	70702.2	49.9134	111000	170000	180000	723	11600	9080000	8900	4820	110000	2330	30300	2650	65900	1380	377	40700	5580	47700	148000	66400	63700	108000	18900	293000	454	6140	3790	6510	11700	3780	1380	2000	8190	11500
mag1147	Negative	174.1	131.1	0.75	-	-	132.2253；131.1484；114.1861；112.9935；134.424；157.3396；86.0462；115.1934；146.0831；128.1601	-	-	-	-	94719.9	54.2338	105911	170.64	144000	134000	201000	140000	140000	87000	223000	263000	282000	241000	196000	172000	290000	132000	85300	186000	206000	55200	229000	127000	161000	64400	180000	122000	199000	189000	211000	176000	128000	170000	220000	150000	236000	241000
mag1148	Negative	257	138.912	0.74	-	-	196.2957；131.1927；139.1335；89.0303；137.1356；113.205；213.1837；159.2657；132.15	-	-	-	-	122182	131.358	150399	61.2868	8100	16500	7390	10400	12600	7820	7250	4380	8750	7970	9350	6590	13200	11800	15700	8250	5460	5490	7850	8750	15900	10400	7810	20500	12100	4110	11800	10300	7150	5880	8190	17200	10300	7550
mag1149	Negative	433	328.133	5.42	-	-	328.2661；153.2085；313.3709；401.2254；351.3487；415.2592；373.3161；371.3064；383.2289；345.3318	-	-	-	-	3.06024e+06	37.8716	3.09834e+06	43.0951	411000	486000	490000	400000	392000	658000	480000	1210000	291000	334000	197000	566000	474000	623000	341000	798000	683000	448000	883000	337000	461000	572000	701000	567000	508000	423000	171000	544000	388000	880000	357000	660000	558000	339000
mag1150	Negative	353	177.191	9.99	-	-	177.3578；163.3813；179.4171；153.4151；117.2836；165.5874；237.33；181.236；147.8661；255.6071	-	-	-	-	3.1244e+06	83.4852	2.82435e+06	78.6358	3950	4260	2800	3480	3760	3350	2430	4330	6060	4270	4420	5190	2710	3620	3410	3170	3400	3570	3960	4720	5150	3420	5240	3870	1820	3410	5320	3140	3060	4180	3470	4050	4370	4440
mag1152	Negative	507.1	447.2	4.66	-	-	447.6641；465.649；403.6781；113.182；489.6449；345.9723；417.7168；311.3927；169.3609；329.2956	-	-	-	-	202597	110.206	164052	69.5275	32700	13600	29900	17800	58300	50000	143000	59000	68000	53300	128000	82100	18600	141000	107000	132000	40800	129000	104000	180000	54500	56400	78400	30100	105000	74500	72400	32200	96100	290000	20200	79700	23200	159000
mag1153	Negative	701	641.098	9.66	-	-	641.1	-	-	-	-	109269	42.7621	124882	42.9929	153000	177000	166000	2480000	51500	159000	195000	194000	173000	119000	163000	201000	145000	91700	140000	238000	48800	75200	195000	73100	241000	82400	400000	97700	105000	56400	44400	131000	61900	517000	120000	685000	48600	162000
mag1154	Negative	583	545.108	6.01	-	-	545.1	-	-	-	-	6.63101e+06	28.0292	6.29367e+06	29.4475	17100	14500	11800	11800	8760	20800	16500	27800	9350	13700	4330	12000	13100	19000	4390	18200	12200	11300	21400	8330	7440	14300	17200	15100	13100	10800	606	14900	11200	21100	7630	12400	22600	8090
mag1155	Negative	570	426.014	3.62	-	-	426.2169；468.3311；425.2393；467.2215；508.4；526.2519；552.1846；306.1317；364.2771；125.244	-	-	-	-	4.75529e+06	170.909	5.97901e+06	155.675	229000	51900	88800	8580	10100	28200	25600	185000	355000	85300	115000	5970	15100	11800	21800	12100	8190	167000	81900	3910	481000	66100	218000	557000	5440	40100	32300	6920	1460	258000	1980	273000	6690	34600
mag1156	Negative	297	237.01	0.85	-	-	237.2321；135.2419；209.2497；113.1391；136.1899；151.2014；192.1308；207.31；179.1824；111.0816	-	-	-	-	42662.6	81.0616	42555.6	67.6306	73200	127000	68400	108000	202000	91200	109000	151000	102000	135000	112000	172000	49500	223000	148000	132000	78300	150000	19100	63500	138000	150000	109000	117000	143000	128000	185000	121000	129000	107000	139000	10300	112000	58400
mag1157	Negative	293	207.123	1.41	-	-	207.3175；189.2449；231.2514；275.1415；113.0815；215.0945；110.2338；175.1122；205.2154；249.2277	-	-	-	-	1.43026e+06	47.1092	1.42068e+06	48.6934	65900	83800	73300	41400	53200	70500	76600	130000	200000	107000	91000	23300	149000	53400	60200	72100	113000	89600	93800	223000	74200	92600	43600	35900	72400	69500	170000	119000	86500	54900	54800	65000	49100	106000
mag1159	Negative	432.1	128.1	4.52	-	-	312.246；128.2845；342.2466；311.2284；284.2973；153.2157；324.2154；178.4454；226.3458；283.2793	-	-	-	-	1.68642e+06	45.2358	2.11856e+06	54.6801	327000	230000	216000	243000	190000	205000	227000	229000	313000	224000	207000	188000	288000	181000	238000	323000	264000	157000	322000	151000	222000	245000	215000	266000	253000	277000	132000	196000	306000	228000	147000	502000	162000	263000
mag1160	Negative	433	135.982	2.25	-	-	136.2088；137.2567；356.26；373.2878；151.1941；179.2114；389.3152；296.287；178.2728	-	-	-	-	298689	148.527	363419	130.893	48500	52600	30800	97400	65700	102000	42900	74400	32400	49700	41200	62500	37600	64900	131000	138000	65600	48500	113000	42800	51100	84300	130000	73400	53200	64600	152000	54900	117000	42200	33900	55700	38800	91600
mag1161	Negative	549.4	489.299	6.3	-	-	393.4135；237.2715；351.5349；489.3075；315.5537；507.4744；532.5551；419.3558；402.3445	-	-	-	-	24356.7	82.2096	19386.9	84.2878	14400	13900	6170	7140	14600	31700	34700	20200	6030	10800	10400	30400	16100	15300	7270	14800	18400	15600	24400	4040	11500	15100	20800	13400	15200	12200	9860	14400	13800	18600	12000	7980	17300	10900
mag1162	Negative	825	793.142	4.01	-	-	793.4984；645.5532；765.5599；807.5266；585.5957；663.5529；431.3861；733.6011；775.5111；413.4931	-	-	-	-	228278	71.1663	291683	67.1664	5700	20900	27000	10000	15000	96100	63900	24300	35200	15800	26000	24600	17700	2100	14000	17300	11700	6350	9000	17200	17600	4080	17000	8130	15300	27300	12700	26500	42900	4780	5910	2700	4500	8780
mag1163	Negative	221.1	206	4.38	222.126	C13H18O3	203.345；179.5784；206.2804；161.5335；151.516；193.5943；163.5491；177.5634；191.5087；187.5087	Dehydrovomifoliol	688492	15764-81-5	Others	130552	132.878	118131	133.034	76300	45900	59800	436000	520000	137000	108000	59300	72200	64900	86200	58100	85000	42000	811000	67500	475000	102000	258000	92800	102000	32200	51100	246000	302000	95300	137000	757000	426000	1070000	29500	335000	66800	73500
mag1164	Negative	453	409.011	5.31	-	-	409	-	-	-	-	1.79965e+06	47.6266	2.07587e+06	50.4091	5000	2140	1780	68200	42200	2400	3430	63800	4670	3770	8440	52700	35600	4130	94800	77000	2270	53000	53300	12200	111000	52600	129000	48900	115000	149000	48200	80800	80500	139000	39900	55800	67900	31300
mag1165	Negative	825.4	423.126	5.6	-	-	423.1	-	-	-	-	9883.36	131.397	18074	111.762	14800	93500	71000	16700	27700	23600	19900	6280	23900	28800	57800	21300	25600	4640	18900	5580	26400	1880	14500	65300	3290	18700	16500	45300	22300	33100	15900	12900	28000	58400	44500	87700	16300	8330
mag1166	Negative	135.1	99.8	12.49	136.125	C10H16	99.8	(1R)-(+)-α-Pinene	82227	7785-70-8	Terpenoids	2.11804e+06	35.7411	2.44965e+06	36.6897	949000	1540000	1720000	2750000	3480000	1560000	2250000	3580000	3140000	1970000	2320000	2370000	3230000	3050000	2180000	1470000	2180000	2390000	3320000	2890000	2200000	1380000	1380000	2320000	2480000	2300000	1050000	2110000	2600000	2250000	2510000	2550000	723000	1410000
mag1168	Negative	311.1	171.3	7.64	312.23	C18H32O4	293.3436；171.48；211.483；223.3847；199.4477；177.4735；183.4372；197.4302；201.5346；249.5093	13-HPODE	6437847	23017-93-8	Lipids	48695.9	46.6457	55783.8	51.2875	43500	45400	40300	62800	49900	79400	33600	52200	24000	37000	32600	50200	39900	60000	109000	37100	48800	60700	47600	51200	43500	53800	88900	52600	62500	67300	49800	59100	61800	44100	55800	223000	35000	30800
mag1169	Negative	356	180	2.27	-	-	194.2621；150.2559；132.2948；208.2197；236.2418；176.2941；122.324；138.3802；134.2744	-	-	-	-	1.16919e+07	133.855	1.14596e+07	147.155	34600	41400	28100	34500	25200	91000	27100	51200	29400	17400	19300	15600	7210	14800	48100	74800	53000	43000	49800	21700	28500	12000	56900	26800	34000	19500	49600	37400	49100	54300	24400	25200	24100	22000
mag1170	Negative	483	311.095	3.72	-	-	311.1	-	-	-	-	89322.3	61.9337	85196.2	61.4268	53800	72900	72100	59300	19000	63500	68400	60500	49100	76100	44300	58500	126000	24100	37400	20200	36400	243000	64500	237000	71900	118000	54600	87800	24200	123000	71900	19900	20000	96400	65200	86400	185000	94100
mag1172	Negative	769.2	751	4.29	-	-	431.2631；768.7316；432.6995；434.372；311.1509；312.3261；342.2266；446.6111；314.0174；326.6791	-	-	-	-	1.10525e+06	34.4599	1.17857e+06	32.656	252000	203000	90600	54900	64300	209000	29800	138000	179000	94400	80000	49900	184000	87600	59400	90700	120000	30200	119000	46400	40600	73000	143000	55800	50500	78100	60700	115000	147000	138000	92100	216000	39200	49500
mag1173	Negative	759	597.314	4.45	-	-	431.3333；311.4546；597.4099；741.5139；727.4413；341.4529；401.4926；715.4238；357.3675	-	-	-	-	187272	37.2768	181208	38.2796	16600	34700	20800	9300	13500	20000	21200	14800	12200	30100	6270	8770	27600	9120	6600	24900	13400	15500	18000	19800	36000	13600	17900	8170	10400	21300	11600	7890	15400	18800	20800	16300	7790	16000
mag1174	Negative	700	610.036	3.11	-	-	538.2792；330.275；610.2781；329.2509；332.3325；331.2678；536.3937；447.9883；537.1725	-	-	-	-	1.27554e+07	20.9221	1.51619e+07	20.4013	326000	224000	134000	200000	148000	120000	249000	183000	225000	192000	212000	302000	118000	107000	146000	188000	98100	153000	145000	110000	144000	236000	266000	216000	310000	210000	216000	203000	336000	151000	181000	141000	164000	210000
mag1175	Negative	206	134.024	1.45	-	-	112.1299；111.0872；162.2647；114.0654；113.1308；156.2142；134.209；174.2295；144.1954；119.1011	-	-	-	-	60821.7	42.0461	60803.8	37.2325	170000	129000	124000	149000	209000	99900	120000	104000	211000	196000	179000	127000	240000	156000	90200	114000	90500	189000	147000	132000	152000	86000	220000	132000	133000	158000	133000	106000	119000	111000	89500	95400	169000	307000
mag1176	Negative	755.3	367.071	3.07	-	-	448.164；328.1881；327.0539；357.9943；582.1429；450.0135；564.0587；594.2733；311.291	-	-	-	-	96917.7	132.244	106278	119.37	287000	162000	133000	196000	222000	75900	222000	279000	144000	153000	169000	277000	190000	298000	328000	586000	128000	264000	349000	84200	146000	89400	345000	272000	256000	145000	104000	154000	127000	224000	105000	84500	246000	161000
mag1178	Negative	544.2	285.082	2.09	-	-	285.1	-	-	-	-	295885	41.6381	353010	49.3494	17400	9300	14300	13200	14000	17800	11600	16300	17800	16400	8870	1930	6560	5390	12400	24300	29900	14800	22800	13500	14000	3100	8900	10400	20500	6150	19400	9660	17800	32600	13400	24400	10400	6170
mag1179	Negative	179.1	146	3.9	180.079	C10H12O3	145.8；134.7；178.9；163.8；96.5	Coniferyl alcohol	1549095	458-35-5	Phenolic acids	33291.7	41.7445	42790.9	48.1164	30500	37100	32500	31100	43500	52600	36500	41000	23000	30200	24500	43200	38100	75200	32600	43600	23300	40300	16600	31600	36300	50600	67400	35700	46600	27200	27600	45400	27200	33300	40000	33800	23700	13400
mag1180	Negative	180	134	1.18	-	-	134	-	-	-	-	243421	60.2074	230990	59.9734	8060	23600	17500	8510	15200	12900	25500	20500	27300	18100	20700	32500	29900	8760	14900	13800	23400	13800	23700	23900	18200	10600	6040	10900	9650	12700	25000	16400	13500	7920	11000	18400	18900	12100
mag1181	Negative	364	70.8653	4.23	-	-	113.134；322.3117；160.2233；142.1419；70.9892；73.035；85.0294；304.2737；101.13；82.9307	-	-	-	-	921818	34.8745	901132	38.3475	238000	212000	232000	46600	40400	123000	209000	45800	293000	162000	369000	158000	449000	454000	43700	48100	33000	176000	82100	436000	139000	485000	123000	262000	132000	328000	42900	39100	45800	40800	22500	61200	289000	213000
mag1182	Negative	409	213.19	9.54	-	-	153.1363；213.292；329.2548；195.3947；391.328；314.362；325.1437；171.4371；122.97；349.4359	-	-	-	-	160193	30.0379	167559	27.4206	36100	7830	9030	53600	3060	18100	2200	4010	6450	5320	5610	101000	1380	91500	94200	23600	1450	29700	27600	1950	1280	59900	8700	5470	40400	27700	14400	6520	23600	57200	2570	68400	1880	6270
mag1184	Negative	604	88.9081	8.55	-	-	88.9	-	-	-	-	733314	24.0659	1.1744e+06	27.1193	1860	2900	1020	3420	2940	2980	1860	3410	1380	1340	2310	5130	3680	2930	3790	2060	1310	3320	1090	3520	1380	4700	3010	4680	3100	3570	3790	2040	2760	2820	2560	218	2400	1780
mag1185	Negative	299.1	223.1	6.76	724.237	C37H40O15	217.1955；223.2122；175.1951；239.2816；197.1752；283.2054；255.2377；201.2139；153.2455	4'-Hydroxy-5,7-dimethoxyflavanone 4'-[2-(5-Cinnamoyl)-beta-D-apiofuranosyl]glucoside	42608088	-	Flavonoids	2.87117e+06	18.2487	4.33259e+06	25.6257	2490000	2690000	2900000	2700000	2680000	2820000	2650000	2690000	3030000	2760000	2610000	2910000	2880000	2840000	2550000	3000000	2810000	2950000	3020000	3330000	3060000	2230000	3100000	2360000	2500000	3110000	3110000	3080000	3020000	2810000	3210000	2600000	3120000	2550000
mag1186	Negative	580	536.097	4.71	-	-	494.1158；544.2293；536.2285；424.3345；520.2967；504.3047；562.3936；458.2638；548.2552；267.32	-	-	-	-	1.00269e+06	50.8524	1.15141e+06	48.3896	31900	29800	23400	4590	2570	30100	22300	3380	27400	22500	33200	27600	34200	2870	1060	6790	2930	1670	21400	8250	28600	4390	18400	20100	3090	2930	29200	14900	26300	1980	4470	23900	1660	4080
mag1188	Negative	579	278.152	9.95	-	-	278.2	-	-	-	-	51545.7	41.9381	64888.4	49.9994	326	702	797	269	765	295	29.1	1640	9000	911	117	353	176	28.3	264	89.1	1510	834	382	854	90.8	4230	238	88.8	446	885	396	705	294	1620	440	419	618	147
mag1190	Negative	663.3	293.042	4.2	-	-	484.5018；662.9427；483.3188；632.7206；187.3885；161.3619；440.559；588.6548；604.1636；646.4537	-	-	-	-	5.37942e+06	31.7093	6.41873e+06	32.0951	25200	8520	6400	5200	1870	3000	19000	2540	17200	18100	15700	14700	11900	10100	2650	10100	3380	14800	2540	11400	17500	12900	5820	34100	10100	19800	18300	10700	24100	10600	1520	13600	4820	4510
mag1191	Negative	287	269.059	2.04	-	-	119.1858；128.165；243.2341；269.2155；130.1611；114.1747；135.2231；199.4224；137.184；209.2367	-	-	-	-	50266.1	80.3882	61448.1	90.7524	40500	49600	60100	60900	68300	36800	36100	74500	37200	55800	46400	66100	22700	48500	41500	76600	86600	37500	79200	65300	43000	29600	48100	37600	49000	18000	34700	63000	68600	70400	83400	74200	83100	39400
mag1192	Negative	497.1	461.1	2.16	-	-	461.1	-	-	-	-	821187	39.9413	898737	41.3413	166000	85000	84800	20400	72400	65800	38500	35300	76300	28400	21600	31800	57600	15300	26200	41500	83700	19500	21900	5610	100000	3940	57800	34500	45600	16100	16800	10700	21100	20400	21100	56100	46000	39200
mag1193	Negative	277.1	241.2	10.59	278.225	C18H30O2	234.2953；260.4287；235.9837；236.88；238.6201；262.1826；180.0532；259.2562；258.0222	α-Linolenic acid	5280934	463-40-1	Lipids	51340.8	34.6412	49257.3	34.5396	47300	56700	39000	57700	41100	68200	47500	58300	42000	52100	54500	95500	65000	65000	33000	45500	58100	53700	40900	34600	41800	76700	39900	43500	44300	83700	38900	34000	64600	30000	46200	19000	40400	43700
mag1194	Negative	378	61.8593	8.44	-	-	320.2672；360.2582；342.2016；255.908；334.3473；344.3344；205.5494；316.4892；318.6；294.14	-	-	-	-	2.44115e+06	41.8826	3.30439e+06	46.8208	1650000	3120000	1740000	2180000	1480000	3530000	1890000	3090000	1280000	1580000	1710000	2810000	2140000	2980000	1620000	2070000	1660000	2380000	1190000	1380000	1000000	2810000	1810000	1340000	1590000	3220000	1670000	999000	3310000	1070000	2420000	332000	2300000	1020000
mag1195	Negative	320	302.029	6.19	-	-	173.2135；172.2261；145.2859；144.2375；302.1829；274.2071；130.4153；128.188；276.4924；129.2914	-	-	-	-	141850	618.506	184550	439.209	141000	36000	957000	57400	149000	185000	269000	4600	1460000	39100	490000	12200	31600	74200	492000	1480000	345000	200000	1100000	265000	297000	126000	127000	39400	77700	1050000	98200	93400	1360000	355000	13200	126000	132000	296000
mag1196	Negative	591.3	294.189	6.69	-	-	573.3491；531.4111；315.1554；255.0995；171.27；253.1422；547.2971；419.0463；294.3247；355.28	-	-	-	-	484312	37.2285	541981	38.9326	11800	26400	15600	17900	15500	44500	15600	21800	12700	11200	15000	20400	14200	28200	18600	11900	14800	15500	9090	18500	7440	30300	31800	17100	11300	27200	11600	13800	19200	11000	14400	5230	39200	8340
mag1197	Negative	395.1	313.3	7.4	-	-	313.4322；335.4032；277.3238；333.3937；217.1726；377.299；315.2822；177.3552；171.2108；317.4025	-	-	-	-	6317.77	41.6534	7694.45	43.9785	467000	528000	485000	444000	466000	688000	568000	844000	176000	366000	404000	1060000	452000	516000	234000	516000	716000	370000	202000	173000	352000	347000	484000	355000	363000	429000	409000	420000	381000	333000	719000	56800	325000	313000
mag1199	Negative	254	236.159	7.31	-	-	236.3841；172.3288；196.32；171.2883；192.3917；218.1；135.0681；195.2435；162.3309；180.1939	-	-	-	-	2.24809e+06	24.1275	2.2559e+06	26.9836	48700	55400	28300	82500	42300	83800	29400	45700	24400	32700	41400	62100	42400	86500	80700	46900	44600	64900	29800	79700	31000	82900	43300	33700	33300	85000	107000	65200	64700	24000	50900	16100	37800	24700
mag1200	Negative	558	514.067	4.04	-	-	526.2889；371.2937；514.4412；447.2336；482.4056；516.3638；540.326；464.4062；311.2568	-	-	-	-	132394	59.9145	120665	59.5548	56700	68100	60800	68700	39300	82700	94400	41200	109000	51600	76100	45700	131000	52500	52800	79600	44700	44700	143000	42300	58600	42900	51600	44900	81300	109000	56800	40900	128000	45400	33000	98500	57900	128000
mag1201	Negative	412	232.171	3.58	-	-	232.2495；164.2805；147.2313；188.2964；250.308；162.1971；215.1674；334.3613；206.2914；113.3492	-	-	-	-	411187	38.4321	524906	39.8627	75500	132000	144000	194000	91700	81000	128000	64100	154000	141000	92000	85000	240000	274000	190000	320000	169000	63900	343000	157000	130000	180000	47200	94900	312000	190000	105000	167000	46400	121000	33300	141000	234000	98100
mag1202	Negative	246	108.957	2.99	-	-	130.2678；109.12；210.2985；166.2343；110.2068；142.4886；138.312；140.256；184.4328；155.4528	-	-	-	-	64911.6	47.3274	66547.4	46.1463	367000	475000	412000	336000	877000	251000	607000	603000	867000	709000	816000	989000	679000	480000	672000	431000	942000	562000	899000	959000	863000	537000	333000	821000	805000	1020000	748000	689000	614000	681000	800000	531000	867000	775000
mag1203	Negative	765	397.023	7.69	-	-	397	-	-	-	-	29783	137.48	61722.8	195.934	1470	1360	1030	2330	2040	4780	510	1140	2310	1430	1250	3630	2160	2150	447	1250	1080	3300	1340	1510	909	3390	3530	2820	2150	1920	893	1420	2270	789	917	347	3190	1460
mag1205	Negative	449.1	287.1	3.88	-	-	287.2091；285.2267；286.2062；153.227；359.2935；96.983；329.4463；269.3314；151.2118	-	-	-	-	289797	20.7051	290587	18.9127	1690000	1420000	1060000	1460000	642000	588000	779000	518000	566000	590000	778000	1570000	507000	313000	667000	1390000	718000	975000	592000	427000	876000	641000	1970000	959000	1240000	1280000	1340000	1320000	1160000	738000	792000	461000	1040000	700000
mag1207	Negative	529.4	253.198	10.33	-	-	293.2852；253.32；511.3296；113.1138；179.7045；275.2454；231.48；421.0723；469.3178	-	-	-	-	1.84455e+07	41.6833	2.04245e+07	40.1548	24400	11700	43900	21900	14000	19300	7490	10600	27600	10000	12200	8130	11200	17100	20400	18700	7560	21100	13300	29500	8530	26300	22200	14100	13300	9390	31000	53200	9550	19700	13600	5960	11800	9300
mag1209	Negative	639	442.994	5.45	-	-	443.2505；621.3137；595.4328；607.2977；563.3887；603.434；409.3467；579.3484；459.3554；553.3036	-	-	-	-	9705.14	56.6021	10277.5	56.8945	67100	77700	57100	9110	5380	66300	18400	15000	38800	10600	11700	9700	28300	9350	6730	65100	64000	48100	27800	64000	36600	42700	79900	46400	11700	59500	8000	21000	121000	19000	14500	3170	20700	10600
mag1210	Negative	235	70.914	3.43	-	-	70.9892；85.047；83.0459；191.2042；147.2067；140.1164；101.2267；217.1957；148.1815	-	-	-	-	118263	112.547	108428	81.5933	151000	115000	105000	142000	60100	86200	101000	55000	62300	286000	96900	135000	73700	204000	157000	211000	66600	1080000	75500	71400	65600	27800	101000	100000	594000	121000	130000	74300	196000	77500	135000	68500	74600	80900
mag1211	Negative	505.2	244.154	2.91	-	-	244.2	-	-	-	-	78362.4	28.4423	84556.2	32.1783	16200	8010	15800	2350	5640	5190	5020	5480	14400	4890	6030	2000	5720	7010	11100	3330	2990	1500	8680	9480	2670	9850	12100	1680	3000	5390	5040	5050	2020	10100	4050	17200	4020	9420
mag1213	Negative	436	239.177	7.7	-	-	239.3614；417.9422；376.3365；153；210.2659；364.1192；322.0641；392.2641；301.138	-	-	-	-	2.80421e+07	38.2951	3.40006e+07	36.6691	77100	66300	75600	59900	95100	46400	46100	53900	89900	85400	80600	87900	59300	89800	93400	78000	52800	98900	62500	52700	67900	76100	69600	99700	81600	108000	63100	54600	81000	69900	63500	107000	67500	57800
mag1217	Negative	857	825.144	3.8	-	-	825.4376；793.5135；427.4347；367.5536；385.3894；153.2346；839.4695；205.3024；613.4203；765.5502	-	-	-	-	87299.4	22.3847	99245.4	25.5454	495000	72600	87800	105000	88000	217000	157000	95700	519000	454000	459000	314000	105000	30900	70300	49200	128000	45200	116000	127000	269000	37800	332000	119000	37600	72700	76900	278000	204000	31800	13300	35700	39100	310000
mag1219	Negative	437	237.058	3.87	-	-	237.1	-	-	-	-	1.03603e+06	142.678	1.08096e+06	138.143	128000	293000	274000	645000	383000	246000	281000	342000	339000	340000	181000	254000	402000	379000	443000	222000	631000	290000	357000	252000	215000	454000	99500	300000	186000	110000	853000	950000	1630000	102000	397000	237000	1470000	454000
mag1220	Negative	314	74.7757	8.4	-	-	254.2574；171.3446；75.0554；91.0039；142.15；270.844；172.3086；76.188；113.1318；298.2109	-	-	-	-	400992	329.319	430899	362.357	93300	87600	91800	79200	82100	87200	83900	75100	118000	60300	65200	87000	76800	84300	67000	58400	89100	75400	79000	76600	87300	109000	91100	73400	74500	73300	106000	68400	75400	87100	70800	83900	80300	64900
mag1222	Negative	603	388.291	1.43	-	-	388.3	-	-	-	-	5.44087e+06	24.4448	5.83198e+06	27.2974	43800	24700	32100	10600	2970	43400	8170	70700	80300	19000	4800	1210	11100	3760	10400	12200	51800	29200	11200	103000	8510	37500	17200	4330	25300	17400	20500	10800	13600	18200	25800	23300	3820	14200
mag1223	Negative	531.1	253.1	4.79	-	-	253.2866；513.4137；471.4236；489.4587；369.3216；487.4074；401.3863；271.1877；453.4065；225.3075	-	-	-	-	242535	14.4328	242777	13.391	403000	371000	333000	338000	219000	222000	317000	313000	334000	312000	271000	397000	410000	252000	305000	452000	139000	388000	258000	158000	374000	341000	489000	217000	258000	461000	339000	401000	350000	363000	353000	268000	524000	318000
mag1224	Negative	473	275.044	2.05	-	-	275	-	-	-	-	708418	69.5066	709026	66.6275	43500	70800	59200	43200	62800	587000	23200	33900	56400	48100	18400	8170	30500	76800	51900	63800	54000	41300	80400	125000	14600	72300	125000	92400	43500	40200	107000	48300	346000	66600	22000	220000	27900	27500
mag1228	Negative	264	133.041	5.07	-	-	133.3131；160.3021；120.3023；132.2174；158.2869；204.32；221.4；237.3234；131.2406；170.3492	-	-	-	-	73414.2	157.459	84701.8	113.986	52800	1000000	2380000	68900	32800	1200000	108000	200000	6260000	62800	441000	18100	584000	96000	18600	6630000	2000000	93800	1870000	1110000	25900	40500	2500000	7690	19000	1590000	18700	86800	1740000	85100	12800	5380	3440000	1660000
mag1229	Negative	418	212.049	4.42	-	-	212.2728；256.2527；238.2771；167.315；286.2969；181.2835；166.2171；358.302；113.499；182.3539	-	-	-	-	1.42854e+06	160.702	3.33211e+06	130.532	39200	50500	43700	17600	19300	101000	59300	13100	118000	9300	64400	29100	16000	33700	20600	41600	46300	3690	20800	18700	9890	19300	47100	4280	30700	79000	28300	191000	99900	4850	37400	14300	26200	27900
mag1230	Negative	339.2	324.146	9.24	-	-	291.3546；324.3811；321.3643；183.2447；311.3975；279.576；139.1824；163.3659；199.3587；293.5156	-	-	-	-	4270.57	54.4453	3650.63	55.3416	9180	7630	7400	13700	24200	12800	2610	4760	15500	1570	4180	10600	8580	11800	192000	7020	4380	10400	10100	17000	2940	9300	86000	20200	21300	26800	11800	50800	14500	23500	16700	50400	16700	6640
mag1231	Negative	534	372	4	-	-	354.2506；372.3326；342.3365；310.178；339.2391；353.2215；502.236；371.2976；309.072；341.2483	-	-	-	-	386251	44.0085	387689	44.1005	155000	139000	178000	27700	54400	115000	137000	76200	187000	117000	57600	218000	265000	30400	39200	42400	62600	37100	77700	113000	237000	46000	85600	51100	64900	99800	33700	62500	46900	84000	70500	54800	42700	129000
mag1232	Negative	644	562.087	7.29	-	-	562.3972；365.3948；626.175；584.2174；566.348；335.7601；523.7874；507.9842；554.2583	-	-	-	-	51713.1	93.0809	66569.1	81.4524	56900	87300	42300	56100	59600	54000	51200	69300	77500	128000	83400	118000	57300	75200	38600	52800	69600	109000	25600	23400	38600	160000	38900	37200	27000	160000	22400	34000	57000	34000	36900	31900	54400	53200
[truncated: 1,761 more rows]
[truncated: 458 more columns]
