# Supplementary material for: Genetic architecture of inducible and constitutive metabolic profile related to drought resistance in qingke (Tibetan hulless barley)
Source: Front Plant Sci. 2022 Dec 6;13:1076000. doi: 10.3389/fpls.2022.1076000 (PMC9763626; doi:10.3389/fpls.2022.1076000)
Supplement: Supplementary file 7 [file Table_7.xlsx]

## Sheet: Suppl. Table 7
Supplemental Table 7. Correlation among the metabolite contents in qingke leaves
ID1	Compound_name_1	Class	ID2	Compound_name_2	Class	Correlation	P-value
mag3661	LysoPC 20:2	Lipids	mag3663	LysoPC 20:2 (2n isomer)	Lipids	0.998894	0
mag2759	Orientin	Flavonoids	mag2769	Luteolin 6-C-hexoside	Flavonoids	0.998836	0
mag2752	HoMoorientin	Flavonoids	mag2759	Orientin	Flavonoids	0.99871	0
mag3641	LysoPC 18:1	Lipids	mag3643	LysoPC 18:0 (2n isomer)	Lipids	0.998628	0
mag2768	Luteolin C-hexoside	Flavonoids	mag2769	Luteolin 6-C-hexoside	Flavonoids	0.998447	0
mag2752	HoMoorientin	Flavonoids	mag2769	Luteolin 6-C-hexoside	Flavonoids	0.998442	0
mag2759	Orientin	Flavonoids	mag2768	Luteolin C-hexoside	Flavonoids	0.998226	0
mag2752	HoMoorientin	Flavonoids	mag2768	Luteolin C-hexoside	Flavonoids	0.997961	0
mag0143	1-O-Caffeoyl quinic acid	Phenolic acids	mag0176	Chlorogenic acid (3-O-Caffeoylquinic acid)	Phenolic acids	0.997346	0
mag1281	Genistein (4',5,7-Trihydroxyisoflavone)	Flavonoids	mag1361	Apigenin	Flavonoids	0.997315	0
mag2768	Luteolin C-hexoside	Flavonoids	mag2771	Eriodictyol C-hexoside	Flavonoids	0.996979	0
mag2429	N-Feruloyl putrescine	Alkaloids	mag2430	N'-Feruloyl putrescine	Alkaloids	0.996569	0
mag2069	2-Aminoadipic acid (L-Homoglutamic acid)	Amino acids and derivatives	mag2058	DL-2-Aminoadipic acid	Alkaloids	0.99647	0
mag2267	N-formylmethionine	Amino acids and derivatives	mag2266	serotonin	Alkaloids	0.996467	0
mag2769	Luteolin 6-C-hexoside	Flavonoids	mag2771	Eriodictyol C-hexoside	Flavonoids	0.996374	0
mag2759	Orientin	Flavonoids	mag2771	Eriodictyol C-hexoside	Flavonoids	0.996125	0
mag0176	Chlorogenic acid (3-O-Caffeoylquinic acid)	Phenolic acids	mag0200	Neochlorogenic acid (5-O-Caffeoylquinic acid)	Phenolic acids	0.99608	0
mag2752	HoMoorientin	Flavonoids	mag2771	Eriodictyol C-hexoside	Flavonoids	0.996002	0
mag0143	1-O-Caffeoyl quinic acid	Phenolic acids	mag0200	Neochlorogenic acid (5-O-Caffeoylquinic acid)	Phenolic acids	0.995806	0
mag0006	Anthranilic Acid	Phenolic acids	mag0222	Salicylic acid (SA)	Alkaloids	0.995349	0
mag2091	L-Valine	Amino acids and derivatives	mag2092	Dl-Norvaline	Amino acids and derivatives	0.995165	0
mag0115	13-Hydroxy-9,11-octadecadienoic acid	Lipids	mag0123	9-Hydroxy-10,12-octadecadienoic acid	Lipids	0.994875	0
mag2976	Apigenin 7-O-neohesperidoside (Rhoifolin)	Flavonoids	mag2977	Apigenin 7-rutinoside (Isorhoifolin)	Flavonoids	0.994042	0
mag0123	9-Hydroxy-10,12-octadecadienoic acid	Lipids	mag0129	9,10-EODE	Lipids	0.993728	0
mag0115	13-Hydroxy-9,11-octadecadienoic acid	Lipids	mag0129	9,10-EODE	Lipids	0.993456	0
mag2185	L-Leucine	Amino acids and derivatives	mag2204	alpha-Aminocaproic acid	Amino acids and derivatives	0.993257	0
mag2091	L-Valine	Amino acids and derivatives	mag2093	D-(-)-Valine	Amino acids and derivatives	0.992598	0
mag2915	Luteolin 7-O-glucoside (Cynaroside)	Flavonoids	mag2918	Kaempferol 3-O-galactoside (Trifolin)	Flavonoids	0.992372	0
mag2915	Luteolin 7-O-glucoside (Cynaroside)	Flavonoids	mag2917	Luteolin 7-O-glucoside	Flavonoids	0.99231	0
mag2917	Luteolin 7-O-glucoside	Flavonoids	mag2918	Kaempferol 3-O-galactoside (Trifolin)	Flavonoids	0.99214	0
mag3607	MAG (18:3) isomer3	Lipids	mag3608	MAG (18:3) isomer2	Lipids	0.992101	0
mag2185	L-Leucine	Amino acids and derivatives	mag2188	L-Isoleucine	Amino acids and derivatives	0.991544	0
mag3642	LysoPC 20:4	Lipids	mag3643	LysoPC 18:0 (2n isomer)	Lipids	0.991203	0
mag2188	L-Isoleucine	Amino acids and derivatives	mag2204	alpha-Aminocaproic acid	Amino acids and derivatives	0.990617	0
mag3641	LysoPC 18:1	Lipids	mag3642	LysoPC 20:4	Lipids	0.990566	0
mag2737	C-pentosyl-C-hexosyl-apigenin	Flavonoids	mag2738	C-hexosyl-apigenin C-pentoside	Flavonoids	0.989624	0
mag3598	MAG (18:2) isomer1	Lipids	mag3608	MAG (18:3) isomer2	Lipids	0.989251	0
mag0295	3-Hydroxy-4-methoxycinnamic acid	Phenolic acids	mag0325	trans-ferulic acid	Phenolic acids	0.988934	0
mag2092	Dl-Norvaline	Amino acids and derivatives	mag2093	D-(-)-Valine	Amino acids and derivatives	0.9864	0
mag3606	Xanthohumol	Flavonoids	mag3608	MAG (18:3) isomer2	Lipids	0.986267	0
mag1029	Hesperetin 5-O-glucoside	Flavonoids	mag1812	Quercetin 3-O-glucoside (Isotrifoliin)	Flavonoids	0.986179	0
mag1557	Naringenin chalcone	Flavonoids	mag1584	4,2',4',6'-Tetrahydroxychalcone	Flavonoids	0.985244	0
mag1584	4,2',4',6'-Tetrahydroxychalcone	Flavonoids	mag1622	Butin	Flavonoids	0.984811	0
mag1557	Naringenin chalcone	Flavonoids	mag1622	Butin	Flavonoids	0.984488	0
mag3606	Xanthohumol	Flavonoids	mag3607	MAG (18:3) isomer3	Lipids	0.984426	0
mag3606	Xanthohumol	Flavonoids	mag3598	MAG (18:2) isomer1	Lipids	0.982478	0
mag0238	5-O-Feruloyl quinic acid glucoside	Phenolic acids	mag0254	3-O-Feruloyl quinic acid glucoside	Phenolic acids	0.982029	0
mag2868	Apigenin C-glucoside	Flavonoids	mag2873	Naringenin C-hexoside	Flavonoids	0.981523	0
mag3598	MAG (18:2) isomer1	Lipids	mag3607	MAG (18:3) isomer3	Lipids	0.98099	0
mag2306	D-(+)-Phenylalanine	Amino acids and derivatives	mag2309	6-Methylmercaptopurine	Nucleotides and derivatives	0.980842	0
mag1086	(R,S)-Naringenin	Flavonoids	mag1557	Naringenin chalcone	Flavonoids	0.980139	0
mag1086	(R,S)-Naringenin	Flavonoids	mag1622	Butin	Flavonoids	0.979987	0
mag0762	Quercetin 3-O-galactoside (Hyperin)	Flavonoids	mag0974	Chrysoeriol 5-O-hexoside	Flavonoids	0.979527	0
mag1086	(R,S)-Naringenin	Flavonoids	mag1584	4,2',4',6'-Tetrahydroxychalcone	Flavonoids	0.978759	0
mag2150	2-Picolinic acid	Organic acids	mag2164	Nicotinic acid	Others	0.978389	0
mag0297	LysoPE 18:1	Lipids	mag3637	LysoPE 18:1 (2n isomer)	Lipids	0.97762	0
mag2265	N-hydroxy tryptamine	Alkaloids	mag2266	serotonin	Alkaloids	0.977159	0
mag0189	Kaempferol 3-O-glucoside (Astragalin)	Flavonoids	mag1351	Astilbin	Flavonoids	0.976134	0
mag0607	Coniferylaldehyde	Phenolic acids	mag1272	4-Hydroxy-3-methoxycinnamaldehyde	Phenolic acids	0.975971	0
mag0072	Succinic acid	Organic acids	mag0182	Aminomalonic acid	Organic acids	0.975745	0
mag2054	Trigonelline	Alkaloids	mag2066	Trigonelline (Tgn)	Alkaloids	0.975597	0
mag2095	Histamine	Amino acids and derivatives	mag2086	Cytosine	Nucleotides and derivatives	0.974802	0
mag2240	1,4-dihydro-1-Methyl-4-oxo-3-pyridinecarboxamide	Alkaloids	mag2225	Guanosine	Nucleotides and derivatives	0.974701	0
mag0115	13-Hydroxy-9,11-octadecadienoic acid	Lipids	mag3645	Punicic acid	Lipids	0.974122	0
mag3013	Chrysoeriol 7-O-rutinoside	Flavonoids	mag3046	diosmin	Flavonoids	0.973699	0
mag0129	9,10-EODE	Lipids	mag3645	Punicic acid	Lipids	0.97313	0
mag3632	LysoPC 16:0	Lipids	mag3633	LysoPC 18:3	Lipids	0.97286	0
mag0245	Glutaric acid	Organic acids	mag1297	ethylmalonate	Organic acids	0.972526	0
mag0123	9-Hydroxy-10,12-octadecadienoic acid	Lipids	mag3645	Punicic acid	Lipids	0.972418	0
mag0716	Tricin 7-O-hexosyl-O-hexoside	Flavonoids	mag0767	Tricin di-O-hexoside	Flavonoids	0.969956	0
mag2125	5-oxoproline	Amino acids and derivatives	mag2094	Pipecolic acid (Pip)	Alkaloids	0.969	0
mag1022	Naringenin	Flavonoids	mag1139	Pinobanksin	Flavonoids	0.96772	0
mag2267	N-formylmethionine	Amino acids and derivatives	mag2265	N-hydroxy tryptamine	Alkaloids	0.966741	0
mag1623	Velutin	Flavonoids	mag3517	Kumatakenin	Flavonoids	0.96567	0
mag0151	Sucrose	Saccharides and Alcohols	mag0059	Galactinol	Saccharides and Alcohols	0.964175	0
mag3087	Chrysoeriol 7-O-hexoside	Flavonoids	mag3088	Quercetin 4'-O-glucoside (Spiraeoside)	Flavonoids	0.964017	0
mag2347	Succinyladenosine	Nucleotides and derivatives	mag2348	N6-Succinyl Adenosine	Nucleotides and derivatives	0.963483	0
mag3663	LysoPC 20:2 (2n isomer)	Lipids	mag3705	LysoPC 20:1	Lipids	0.961851	0
mag3661	LysoPC 20:2	Lipids	mag3705	LysoPC 20:1	Lipids	0.961487	0
mag0504	Protocatechuic acid	Phenolic acids	mag1143	2,5-dihydroxybenzoic acid (Gentisic acid)	Phenolic acids	0.961164	0
mag0129	9,10-EODE	Lipids	mag0099	Phytol	Terpenoids	0.960795	0
mag0123	9-Hydroxy-10,12-octadecadienoic acid	Lipids	mag0099	Phytol	Terpenoids	0.956825	0
mag2133	Adenine	Nucleotides and derivatives	mag2151	Hypoxanthine	Nucleotides and derivatives	0.956799	0
mag0115	13-Hydroxy-9,11-octadecadienoic acid	Lipids	mag0099	Phytol	Terpenoids	0.956445	0
mag2467	Methoxyindoleacetic acid	Alkaloids	mag2468	3-Indoleacetonitrile	Alkaloids	0.956305	0
mag3645	Punicic acid	Lipids	mag0099	Phytol	Terpenoids	0.955809	0
mag2496	N-p-Coumaroyl agmatine	Alkaloids	mag2499	N'-p-Coumaroyl agmatine	Alkaloids	0.955258	0
mag3629	MAG (18:1) isomer2	Lipids	mag3630	MAG (18:1) isomer1	Lipids	0.952043	0
mag1973	D(+)-Glucose	Saccharides and Alcohols	mag1977	4-Nitrophenol	Others	0.951657	0
mag0128	9-HOTrE	Lipids	mag0457	9-HpOTrE	Lipids	0.94802	0
mag3525	LysoPC 16:2 (2n isomer)	Lipids	mag3570	LysoPC 16:1 (2n isomer)	Lipids	0.947832	0
mag3010	Hesperetin 7-O-neohesperidoside (Neohesperidin)	Flavonoids	mag3013	Chrysoeriol 7-O-rutinoside	Flavonoids	0.947546	0
mag2529	Apigenin 6-C-hexosyl-8-C-hexosyl-O-hexoside	Flavonoids	mag2531	6-C-hexosyl-apigenin O-hexosyl-O-hexoside	Flavonoids	0.947171	0
mag0950	N-Acetylaspartate	Amino acids and derivatives	mag0120	Creatine	Organic acids	0.946273	0
mag2645	6-C-hexosyl-luteolin O-hexoside	Flavonoids	mag2647	Eriodictiol C-hexosyl-O-hexoside	Flavonoids	0.946076	0
mag0027	Vicenin-3	Flavonoids	mag2738	C-hexosyl-apigenin C-pentoside	Flavonoids	0.945654	0
mag0060	Apigenin 7-Rutinoside	Flavonoids	mag0652	Naringenin 7-O-neohesperidoside (Naringin)	Flavonoids	0.945585	0
mag3017	Hesperetin 7-rutinoside (Hesperidin)	Flavonoids	mag3046	diosmin	Flavonoids	0.945366	0
mag3013	Chrysoeriol 7-O-rutinoside	Flavonoids	mag3017	Hesperetin 7-rutinoside (Hesperidin)	Flavonoids	0.945212	0
mag0027	Vicenin-3	Flavonoids	mag2737	C-pentosyl-C-hexosyl-apigenin	Flavonoids	0.945199	0
mag2940	Naringin	Flavonoids	mag2976	Apigenin 7-O-neohesperidoside (Rhoifolin)	Flavonoids	0.944736	0
mag0021	IsoApigenin 8-C-glucoside	Flavonoids	mag2868	Apigenin C-glucoside	Flavonoids	0.94363	0
mag3010	Hesperetin 7-O-neohesperidoside (Neohesperidin)	Flavonoids	mag3046	diosmin	Flavonoids	0.942194	0
mag2086	Cytosine	Nucleotides and derivatives	mag2225	Guanosine	Nucleotides and derivatives	0.941907	0
mag2940	Naringin	Flavonoids	mag2977	Apigenin 7-rutinoside (Isorhoifolin)	Flavonoids	0.940624	0
mag0128	9-HOTrE	Lipids	mag3576	Octadecadien-6-ynoic acid	Lipids	0.939625	0
mag3010	Hesperetin 7-O-neohesperidoside (Neohesperidin)	Flavonoids	mag3017	Hesperetin 7-rutinoside (Hesperidin)	Flavonoids	0.938585	0
mag2095	Histamine	Amino acids and derivatives	mag2225	Guanosine	Nucleotides and derivatives	0.937913	0
mag0256	Syringaresinol-Hex	Lignans and Coumarins	mag0666	Syringaresinol	Lignans and Coumarins	0.937541	0
mag0453	L-Threonine	Amino acids and derivatives	mag1470	L-Homoserine	Amino acids and derivatives	0.933028	0
mag3607	MAG (18:3) isomer3	Lipids	mag3592	Ligustilide	Others	0.931798	0
mag3588	LysoPC 18:2 (2n isomer)	Lipids	mag3661	LysoPC 20:2	Lipids	0.928841	0
mag3588	LysoPC 18:2 (2n isomer)	Lipids	mag3663	LysoPC 20:2 (2n isomer)	Lipids	0.928766	0
mag3536	LysoPC 15:1	Lipids	mag3570	LysoPC 16:1 (2n isomer)	Lipids	0.928481	0
mag2047	N,N-Dimethylglycine	Amino acids and derivatives	pme3011	4-Aminobutyric acid	Organic acids	0.92588	0
mag3689	MAG (18:3) isomer1	Lipids	mag3690	MAG (18:3) isomer4	Lipids	0.925875	0
mag0021	IsoApigenin 8-C-glucoside	Flavonoids	mag2873	Naringenin C-hexoside	Flavonoids	0.925786	0
mag3525	LysoPC 16:2 (2n isomer)	Lipids	mag3536	LysoPC 15:1	Lipids	0.92555	0
mag1510	Methyl ferulate	Phenolic acids	mag1578	3,4-Dimethoxycinnamic acid	Phenolic acids	0.92351	0
mag3608	MAG (18:3) isomer2	Lipids	mag3592	Ligustilide	Others	0.921124	0
mag2758	C-hexosyl-chrysoeriol O-hexoside	Flavonoids	mag2770	6-C-hexosyl-hesperetin O-hexoside	Flavonoids	0.919217	0
mag2133	Adenine	Nucleotides and derivatives	mag2225	Guanosine	Nucleotides and derivatives	0.918836	0
mag3588	LysoPC 18:2 (2n isomer)	Lipids	mag3705	LysoPC 20:1	Lipids	0.917735	0
mag2095	Histamine	Amino acids and derivatives	mag2240	1,4-dihydro-1-Methyl-4-oxo-3-pyridinecarboxamide	Alkaloids	0.916631	0
mag0377	Chrysoeriol C-pentosyl-O-hexosyl-O-hexoside	Flavonoids	mag2848	C-hexosyl-luteolin O-p-coumaroylhexoside	Flavonoids	0.916003	0
mag3536	LysoPC 15:1	Lipids	mag3663	LysoPC 20:2 (2n isomer)	Lipids	0.915942	0
mag3606	Xanthohumol	Flavonoids	mag3592	Ligustilide	Others	0.915236	0
mag3536	LysoPC 15:1	Lipids	mag3661	LysoPC 20:2	Lipids	0.915028	0
mag0040	Uridine 5-diphosphoglucose disodium salt	Nucleotides and derivatives	mag0035	UDP-α-D-glucose	Saccharides and Alcohols	0.912989	0
mag0297	LysoPE 18:1	Lipids	mag3642	LysoPC 20:4	Lipids	0.909973	0
mag2240	1,4-dihydro-1-Methyl-4-oxo-3-pyridinecarboxamide	Alkaloids	mag2253	8-Hydroxyguanosine	Nucleotides and derivatives	0.908561	0
mag2240	1,4-dihydro-1-Methyl-4-oxo-3-pyridinecarboxamide	Alkaloids	mag2086	Cytosine	Nucleotides and derivatives	0.907924	0
mag2093	D-(-)-Valine	Amino acids and derivatives	mag2309	6-Methylmercaptopurine	Nucleotides and derivatives	0.907521	0
mag2761	8-C-hexosyl chrysoeriol O-hexoside	Flavonoids	mag2770	6-C-hexosyl-hesperetin O-hexoside	Flavonoids	0.906954	0
mag3598	MAG (18:2) isomer1	Lipids	mag3592	Ligustilide	Others	0.906911	0
mag2886	Narirutin	Flavonoids	mag2940	Naringin	Flavonoids	0.906422	0
mag2240	1,4-dihydro-1-Methyl-4-oxo-3-pyridinecarboxamide	Alkaloids	mag2133	Adenine	Nucleotides and derivatives	0.904709	0
mag0931	Guanosine monophosphate	Nucleotides and derivatives	mag1142	Guanosine 5'-monophosphate	Nucleotides and derivatives	0.904607	0
mag0325	trans-ferulic acid	Phenolic acids	mag3018	Ferulic acid	Phenolic acids	0.904225	0
mag0457	9-HpOTrE	Lipids	mag3576	Octadecadien-6-ynoic acid	Lipids	0.90418	0
mag0295	3-Hydroxy-4-methoxycinnamic acid	Phenolic acids	mag3018	Ferulic acid	Phenolic acids	0.903167	0
mag0068	Chrysoeriol 8-C-pentosyl-O-rutinoside	Flavonoids	mag2970	C-hexosyl-apigenin O-p-coumaroylhexoside	Flavonoids	0.902261	0
mag2071	DL-Methionine	Amino acids and derivatives	mag2130	L-Methionine	Amino acids and derivatives	0.901502	0
mag3479	4-oxo-9Z,11Z,13E,15E-octadecatetraenoic acid	Lipids	mag3524	Phytocassane D	Terpenoids	0.900929	0
mag3536	LysoPC 15:1	Lipids	mag3705	LysoPC 20:1	Lipids	0.900748	0
mag3637	LysoPE 18:1 (2n isomer)	Lipids	mag3642	LysoPC 20:4	Lipids	0.900384	0
mag2975	Fumalic acid	Phenolic acids	mag3018	Ferulic acid	Phenolic acids	0.898465	0
mag0295	3-Hydroxy-4-methoxycinnamic acid	Phenolic acids	mag2975	Fumalic acid	Phenolic acids	0.897714	0
mag0325	trans-ferulic acid	Phenolic acids	mag2975	Fumalic acid	Phenolic acids	0.897377	0
mag0297	LysoPE 18:1	Lipids	mag3643	LysoPC 18:0 (2n isomer)	Lipids	0.896673	0
mag1361	Apigenin	Flavonoids	mag1590	Chrysoeriol O-acetylhexoside	Flavonoids	0.896462	0
mag3063	Tricin O-glucuronic acid	Flavonoids	mag3065	Chrysoeriol O-glucuronic acid	Flavonoids	0.896146	0
mag2086	Cytosine	Nucleotides and derivatives	mag2133	Adenine	Nucleotides and derivatives	0.895368	0
mag3621	LysoPC 16:0 (2n isomer)	Lipids	mag3683	LysoPC 18:0	Lipids	0.894261	0
mag2095	Histamine	Amino acids and derivatives	mag2133	Adenine	Nucleotides and derivatives	0.894131	0
mag3525	LysoPC 16:2 (2n isomer)	Lipids	mag3663	LysoPC 20:2 (2n isomer)	Lipids	0.893829	0
mag2151	Hypoxanthine	Nucleotides and derivatives	mag2225	Guanosine	Nucleotides and derivatives	0.893818	0
mag1281	Genistein (4',5,7-Trihydroxyisoflavone)	Flavonoids	mag1590	Chrysoeriol O-acetylhexoside	Flavonoids	0.893302	0
mag2091	L-Valine	Amino acids and derivatives	mag2309	6-Methylmercaptopurine	Nucleotides and derivatives	0.892919	0
mag0297	LysoPE 18:1	Lipids	mag3641	LysoPC 18:1	Lipids	0.892881	0
mag1551	Chrysoeriol C-pentosyl-O-rhamnosyl-rhamnoside	Flavonoids	mag3184	C-hexosyl-apigenin O-cinnamoylhexoside	Flavonoids	0.892456	0
mag3525	LysoPC 16:2 (2n isomer)	Lipids	mag3661	LysoPC 20:2	Lipids	0.892435	0
mag1339	Adenosine 3'-monophosphate	Nucleotides and derivatives	mag2060	β-Nicotinamide mononucleotide	Nucleotides and derivatives	0.892431	0
mag3536	LysoPC 15:1	Lipids	mag3588	LysoPC 18:2 (2n isomer)	Lipids	0.89171	0
mag3637	LysoPE 18:1 (2n isomer)	Lipids	mag3643	LysoPC 18:0 (2n isomer)	Lipids	0.890126	0
mag3536	LysoPC 15:1	Lipids	mag3537	LysoPC 14:0	Lipids	0.890053	0
mag0519	Adipic acid	Organic acids	mag0800	2-Methylglutaric acid	Organic acids	0.888102	0
mag2092	Dl-Norvaline	Amino acids and derivatives	mag2309	6-Methylmercaptopurine	Nucleotides and derivatives	0.887272	0
mag2960	8-C-hexosyl-apigenin O-sinapoylhexoside	Flavonoids	mag2966	6-C-hexosyl-chrysoeriol O-feruloylhexoside	Flavonoids	0.886105	0
mag3637	LysoPE 18:1 (2n isomer)	Lipids	mag3641	LysoPC 18:1	Lipids	0.885979	0
mag2225	Guanosine	Nucleotides and derivatives	mag2253	8-Hydroxyguanosine	Nucleotides and derivatives	0.885438	0
mag2648	Luteolin C-hexosyl-O-rhamnoside O-hexoside	Flavonoids	mag2747	C-hexosyl-chrysoeriol O-rutinoside	Flavonoids	0.883834	0
mag2240	1,4-dihydro-1-Methyl-4-oxo-3-pyridinecarboxamide	Alkaloids	mag2151	Hypoxanthine	Nucleotides and derivatives	0.883142	0
mag3645	Punicic acid	Lipids	mag3662	9-Hydroxy-(10E,12Z,15Z)-octadecatrienoic acid	Lipids	0.881725	0
mag0040	Uridine 5-diphosphoglucose disodium salt	Nucleotides and derivatives	mag0049	Uridine 5'-diphospho-D-glucose	Nucleotides and derivatives	0.8807	0
mag2093	D-(-)-Valine	Amino acids and derivatives	mag2306	D-(+)-Phenylalanine	Amino acids and derivatives	0.880054	0
mag0297	LysoPE 18:1	Lipids	mag3570	LysoPC 16:1 (2n isomer)	Lipids	0.87871	0
mag2847	methylQuercetin O-hexoside	Flavonoids	mag2935	Isorhamnetin 5-O-hexoside	Flavonoids	0.878397	0
mag3637	LysoPE 18:1 (2n isomer)	Lipids	mag3705	LysoPC 20:1	Lipids	0.877808	0
mag0049	Uridine 5'-diphospho-D-glucose	Nucleotides and derivatives	mag0035	UDP-α-D-glucose	Saccharides and Alcohols	0.877029	0
mag0129	9,10-EODE	Lipids	mag0778	12,13-EODE	Lipids	0.873925	0
mag0128	9-HOTrE	Lipids	mag3617	14,15-Dehydrocrepenynic acid	Lipids	0.87336	0
mag3570	LysoPC 16:1 (2n isomer)	Lipids	mag3705	LysoPC 20:1	Lipids	0.873095	0
mag0297	LysoPE 18:1	Lipids	mag3705	LysoPC 20:1	Lipids	0.872362	0
mag2884	8-C-hexosyl-chrysoeriol O-feruloylhexoside	Flavonoids	mag2887	6-C-hexosyl-apigenin O-sinapoylhexoside	Flavonoids	0.872271	0
mag3570	LysoPC 16:1 (2n isomer)	Lipids	mag3663	LysoPC 20:2 (2n isomer)	Lipids	0.871679	0
mag2848	C-hexosyl-luteolin O-p-coumaroylhexoside	Flavonoids	mag2856	C-rhamnosyl-acacetin O-p-coumaroylhexoside	Flavonoids	0.871535	0
mag3570	LysoPC 16:1 (2n isomer)	Lipids	mag3637	LysoPE 18:1 (2n isomer)	Lipids	0.871376	0
mag0003	Citric acid	Organic acids	mag0392	D-Glucuronic acid	Organic acids	0.870646	0
mag3570	LysoPC 16:1 (2n isomer)	Lipids	mag3661	LysoPC 20:2	Lipids	0.869996	0
mag3618	LysoPE 16:0	Lipids	mag3633	LysoPC 18:3	Lipids	0.868922	0
mag1406	D-Arabitol	Saccharides and Alcohols	mag1501	Ribitol	Saccharides and Alcohols	0.868856	0
mag3537	LysoPC 14:0	Lipids	mag3621	LysoPC 16:0 (2n isomer)	Lipids	0.867537	0
mag0115	13-Hydroxy-9,11-octadecadienoic acid	Lipids	mag0778	12,13-EODE	Lipids	0.866585	0
mag3588	LysoPC 18:2 (2n isomer)	Lipids	mag3643	LysoPC 18:0 (2n isomer)	Lipids	0.866576	0
mag3588	LysoPC 18:2 (2n isomer)	Lipids	mag3641	LysoPC 18:1	Lipids	0.866361	0
mag3576	Octadecadien-6-ynoic acid	Lipids	mag3617	14,15-Dehydrocrepenynic acid	Lipids	0.86562	0
mag2086	Cytosine	Nucleotides and derivatives	mag2151	Hypoxanthine	Nucleotides and derivatives	0.865364	0
mag3618	LysoPE 16:0	Lipids	mag3632	LysoPC 16:0	Lipids	0.865144	0
mag0016	L-Phenylalanine	Amino acids and derivatives	mag2306	D-(+)-Phenylalanine	Amino acids and derivatives	0.86374	0
mag0123	9-Hydroxy-10,12-octadecadienoic acid	Lipids	mag0778	12,13-EODE	Lipids	0.863682	0
mag2095	Histamine	Amino acids and derivatives	mag2151	Hypoxanthine	Nucleotides and derivatives	0.861134	0
mag3525	LysoPC 16:2 (2n isomer)	Lipids	mag3537	LysoPC 14:0	Lipids	0.861128	0
mag3537	LysoPC 14:0	Lipids	mag3570	LysoPC 16:1 (2n isomer)	Lipids	0.858508	0
mag0446	Chrysoeriol	Flavonoids	mag3390	5,7,3'-trihydroxy-4'-methoxyflavone (Diosmetin)	Flavonoids	0.857501	0
mag0189	Kaempferol 3-O-glucoside (Astragalin)	Flavonoids	mag2915	Luteolin 7-O-glucoside (Cynaroside)	Flavonoids	0.857162	0
mag3643	LysoPC 18:0 (2n isomer)	Lipids	mag3705	LysoPC 20:1	Lipids	0.856525	0
mag3583	LysoPE 18:2 (2n isomer)	Lipids	mag3705	LysoPC 20:1	Lipids	0.856049	0
mag0778	12,13-EODE	Lipids	mag3645	Punicic acid	Lipids	0.855626	0
mag1005	Syringic Aldehyde	Phenolic acids	mag1342	Syringaldehyde	Phenolic acids	0.855621	0
mag0189	Kaempferol 3-O-glucoside (Astragalin)	Flavonoids	mag2918	Kaempferol 3-O-galactoside (Trifolin)	Flavonoids	0.854051	0
mag0189	Kaempferol 3-O-glucoside (Astragalin)	Flavonoids	mag2917	Luteolin 7-O-glucoside	Flavonoids	0.853982	0
mag3641	LysoPC 18:1	Lipids	mag3705	LysoPC 20:1	Lipids	0.852411	0
mag2886	Narirutin	Flavonoids	mag2976	Apigenin 7-O-neohesperidoside (Rhoifolin)	Flavonoids	0.852343	0
mag3537	LysoPC 14:0	Lipids	mag3683	LysoPC 18:0	Lipids	0.852235	0
mag1351	Astilbin	Flavonoids	mag2915	Luteolin 7-O-glucoside (Cynaroside)	Flavonoids	0.85199	0
mag3500	Chrysin	Flavonoids	mag3509	Pinocembrin (Dihydrochrysin)	Flavonoids	0.851366	0
mag2091	L-Valine	Amino acids and derivatives	mag2306	D-(+)-Phenylalanine	Amino acids and derivatives	0.850991	0
mag3779	Cycloartenol	Others	mag3780	2,3-Oxidosqualene	Others	0.850231	0
mag3525	LysoPC 16:2 (2n isomer)	Lipids	mag3705	LysoPC 20:1	Lipids	0.850044	0
mag2133	Adenine	Nucleotides and derivatives	mag2253	8-Hydroxyguanosine	Nucleotides and derivatives	0.849497	0
mag2758	C-hexosyl-chrysoeriol O-hexoside	Flavonoids	mag2761	8-C-hexosyl chrysoeriol O-hexoside	Flavonoids	0.848845	0
mag1975	trans-Citridic acid	Organic acids	mag1977	4-Nitrophenol	Others	0.848582	0
mag1351	Astilbin	Flavonoids	mag2917	Luteolin 7-O-glucoside	Flavonoids	0.84784	0
mag3574	LysoPC 15:0	Lipids	mag3621	LysoPC 16:0 (2n isomer)	Lipids	0.847224	0
mag3537	LysoPC 14:0	Lipids	mag3574	LysoPC 15:0	Lipids	0.84697	0
mag1351	Astilbin	Flavonoids	mag2918	Kaempferol 3-O-galactoside (Trifolin)	Flavonoids	0.846888	0
mag2886	Narirutin	Flavonoids	mag2977	Apigenin 7-rutinoside (Isorhoifolin)	Flavonoids	0.846487	0
mag2771	Eriodictyol C-hexoside	Flavonoids	mag2868	Apigenin C-glucoside	Flavonoids	0.846351	0
mag3583	LysoPE 18:2 (2n isomer)	Lipids	mag3621	LysoPC 16:0 (2n isomer)	Lipids	0.845197	0
mag2769	Luteolin 6-C-hexoside	Flavonoids	mag2868	Apigenin C-glucoside	Flavonoids	0.845116	0
mag3683	LysoPC 18:0	Lipids	mag3705	LysoPC 20:1	Lipids	0.845089	0
mag2752	HoMoorientin	Flavonoids	mag2868	Apigenin C-glucoside	Flavonoids	0.844878	0
mag2768	Luteolin C-hexoside	Flavonoids	mag2868	Apigenin C-glucoside	Flavonoids	0.84473	0
mag1142	Guanosine 5'-monophosphate	Nucleotides and derivatives	mag2158	Inosine 5'-monophosphate	Nucleotides and derivatives	0.844654	0
mag0078	DL-homocysteine	Amino acids and derivatives	mag1030	oxalic acid	Phenolic acids	0.844234	0
mag2759	Orientin	Flavonoids	mag2868	Apigenin C-glucoside	Flavonoids	0.844127	0
mag2142	Pyridoxine di-O-hexoside	Others	mag2146	Pyridoxine O-glucoside	Others	0.844094	0
mag3632	LysoPC 16:0	Lipids	mag3670	LysoPC 17:0	Lipids	0.843213	0
mag2768	Luteolin C-hexoside	Flavonoids	mag2950	Chrysoeriol 8-C-hexoside	Flavonoids	0.841794	0
mag2759	Orientin	Flavonoids	mag2950	Chrysoeriol 8-C-hexoside	Flavonoids	0.840995	0
mag2752	HoMoorientin	Flavonoids	mag2950	Chrysoeriol 8-C-hexoside	Flavonoids	0.840512	0
mag2465	Indole	Alkaloids	mag2467	Methoxyindoleacetic acid	Alkaloids	0.840398	0
mag2092	Dl-Norvaline	Amino acids and derivatives	mag2188	L-Isoleucine	Amino acids and derivatives	0.840092	0
mag3570	LysoPC 16:1 (2n isomer)	Lipids	mag3588	LysoPC 18:2 (2n isomer)	Lipids	0.840024	0
mag2935	Isorhamnetin 5-O-hexoside	Flavonoids	mag2939	Selgin 7-O-hexoside	Flavonoids	0.839477	0
mag2769	Luteolin 6-C-hexoside	Flavonoids	mag2950	Chrysoeriol 8-C-hexoside	Flavonoids	0.839396	0
mag3583	LysoPE 18:2 (2n isomer)	Lipids	mag3663	LysoPC 20:2 (2n isomer)	Lipids	0.839207	0
mag3536	LysoPC 15:1	Lipids	mag3637	LysoPE 18:1 (2n isomer)	Lipids	0.839039	0
mag2092	Dl-Norvaline	Amino acids and derivatives	mag2204	alpha-Aminocaproic acid	Amino acids and derivatives	0.838831	0
mag3618	LysoPE 16:0	Lipids	mag3692	LysoPE 18:0	Lipids	0.838775	0
mag2771	Eriodictyol C-hexoside	Flavonoids	mag2950	Chrysoeriol 8-C-hexoside	Flavonoids	0.838213	0
mag0128	9-HOTrE	Lipids	mag1193	α-Linolenic acid	Lipids	0.838108	0
mag2092	Dl-Norvaline	Amino acids and derivatives	mag2306	D-(+)-Phenylalanine	Amino acids and derivatives	0.838107	0
mag0778	12,13-EODE	Lipids	mag0099	Phytol	Terpenoids	0.837914	0
mag2771	Eriodictyol C-hexoside	Flavonoids	mag2873	Naringenin C-hexoside	Flavonoids	0.837553	0
mag3583	LysoPE 18:2 (2n isomer)	Lipids	mag3661	LysoPC 20:2	Lipids	0.83745	0
mag0115	13-Hydroxy-9,11-octadecadienoic acid	Lipids	mag3662	9-Hydroxy-(10E,12Z,15Z)-octadecatrienoic acid	Lipids	0.836976	0
mag2526	Luteolin 6-C-hexoside 8-C-hexosyl-O-hexoside	Flavonoids	mag2528	Eriodictiol 6-C-hexoside 8-C-hexoside-O-hexoside	Flavonoids	0.836929	0
mag2095	Histamine	Amino acids and derivatives	mag2253	8-Hydroxyguanosine	Nucleotides and derivatives	0.836852	0
mag0078	DL-homocysteine	Amino acids and derivatives	mag0500	Fumaric acid	Organic acids	0.836717	0
mag0616	L-(+)-Arginine	Amino acids and derivatives	mag2093	D-(-)-Valine	Amino acids and derivatives	0.836366	0
mag0297	LysoPE 18:1	Lipids	mag3536	LysoPC 15:1	Lipids	0.835692	0
mag2768	Luteolin C-hexoside	Flavonoids	mag2873	Naringenin C-hexoside	Flavonoids	0.834776	0
mag2769	Luteolin 6-C-hexoside	Flavonoids	mag2873	Naringenin C-hexoside	Flavonoids	0.834646	0
mag1361	Apigenin	Flavonoids	mag0367	Citraconic acid	Organic acids	0.834518	0
mag2752	HoMoorientin	Flavonoids	mag2873	Naringenin C-hexoside	Flavonoids	0.834072	0
mag3642	LysoPC 20:4	Lipids	mag3705	LysoPC 20:1	Lipids	0.833901	0
mag2759	Orientin	Flavonoids	mag2873	Naringenin C-hexoside	Flavonoids	0.83323	0
mag2092	Dl-Norvaline	Amino acids and derivatives	mag2185	L-Leucine	Amino acids and derivatives	0.833132	0
mag1281	Genistein (4',5,7-Trihydroxyisoflavone)	Flavonoids	mag0367	Citraconic acid	Organic acids	0.832677	0
mag3661	LysoPC 20:2	Lipids	mag3683	LysoPC 18:0	Lipids	0.832396	0
mag2133	Adenine	Nucleotides and derivatives	mag2182	Uridine	Nucleotides and derivatives	0.832303	0
mag0126	L-Asparagine	Amino acids and derivatives	mag2026	L-Histidine	Amino acids and derivatives	0.832255	0
mag2091	L-Valine	Amino acids and derivatives	mag2188	L-Isoleucine	Amino acids and derivatives	0.832208	0
mag2091	L-Valine	Amino acids and derivatives	mag2204	alpha-Aminocaproic acid	Amino acids and derivatives	0.832114	0
mag3663	LysoPC 20:2 (2n isomer)	Lipids	mag3683	LysoPC 18:0	Lipids	0.831635	0
mag0123	9-Hydroxy-10,12-octadecadienoic acid	Lipids	mag3662	9-Hydroxy-(10E,12Z,15Z)-octadecatrienoic acid	Lipids	0.831527	0
mag0457	9-HpOTrE	Lipids	mag1193	α-Linolenic acid	Lipids	0.831461	0
mag2847	methylQuercetin O-hexoside	Flavonoids	mag2939	Selgin 7-O-hexoside	Flavonoids	0.831252	0
mag1552	eriocitrin	Flavonoids	mag1497	Gallocatechin-catechin	Phenolic acids	0.83024	0
mag3525	LysoPC 16:2 (2n isomer)	Lipids	mag3588	LysoPC 18:2 (2n isomer)	Lipids	0.829701	0
mag3536	LysoPC 15:1	Lipids	mag3683	LysoPC 18:0	Lipids	0.829561	0
mag3621	LysoPC 16:0 (2n isomer)	Lipids	mag3663	LysoPC 20:2 (2n isomer)	Lipids	0.829503	0
mag3751	Vitamin A	Others	mag3752	All-trans-13,14-dihydroretinol	Others	0.829213	0
mag3621	LysoPC 16:0 (2n isomer)	Lipids	mag3661	LysoPC 20:2	Lipids	0.828419	0
mag3537	LysoPC 14:0	Lipids	mag3663	LysoPC 20:2 (2n isomer)	Lipids	0.827823	0
mag0377	Chrysoeriol C-pentosyl-O-hexosyl-O-hexoside	Flavonoids	mag2856	C-rhamnosyl-acacetin O-p-coumaroylhexoside	Flavonoids	0.827482	0
mag3537	LysoPC 14:0	Lipids	mag3661	LysoPC 20:2	Lipids	0.827333	0
mag0129	9,10-EODE	Lipids	mag3662	9-Hydroxy-(10E,12Z,15Z)-octadecatrienoic acid	Lipids	0.82732	0
mag0762	Quercetin 3-O-galactoside (Hyperin)	Flavonoids	mag1812	Quercetin 3-O-glucoside (Isotrifoliin)	Flavonoids	0.826564	0
mag2465	Indole	Alkaloids	mag2468	3-Indoleacetonitrile	Alkaloids	0.826337	0
mag3662	9-Hydroxy-(10E,12Z,15Z)-octadecatrienoic acid	Lipids	mag0099	Phytol	Terpenoids	0.826332	0
mag2091	L-Valine	Amino acids and derivatives	mag2185	L-Leucine	Amino acids and derivatives	0.826329	0
mag2647	Eriodictiol C-hexosyl-O-hexoside	Flavonoids	mag3088	Quercetin 4'-O-glucoside (Spiraeoside)	Flavonoids	0.825518	0
mag2645	6-C-hexosyl-luteolin O-hexoside	Flavonoids	mag3087	Chrysoeriol 7-O-hexoside	Flavonoids	0.825457	0
mag0611	Tricin O-oxalic acid O-coumaroyl shikimic acid	Flavonoids	mag1330	Tricin O-malonyl rhamnoside	Flavonoids	0.825401	0
mag1339	Adenosine 3'-monophosphate	Nucleotides and derivatives	mag2133	Adenine	Nucleotides and derivatives	0.824637	0
mag3588	LysoPC 18:2 (2n isomer)	Lipids	mag3608	MAG (18:3) isomer2	Lipids	0.824144	0
mag2188	L-Isoleucine	Amino acids and derivatives	mag2309	6-Methylmercaptopurine	Nucleotides and derivatives	0.823514	0
mag2647	Eriodictiol C-hexosyl-O-hexoside	Flavonoids	mag3087	Chrysoeriol 7-O-hexoside	Flavonoids	0.823043	0
mag3588	LysoPC 18:2 (2n isomer)	Lipids	mag3642	LysoPC 20:4	Lipids	0.822395	0
mag0923	3-O-p-Coumaroyl quinic acid	Phenolic acids	mag1448	3-O-p-Coumaroyl shikimic acid	Phenolic acids	0.821744	0
mag3536	LysoPC 15:1	Lipids	mag3621	LysoPC 16:0 (2n isomer)	Lipids	0.821506	0
mag3641	LysoPC 18:1	Lipids	mag3683	LysoPC 18:0	Lipids	0.821497	0
mag3536	LysoPC 15:1	Lipids	mag3574	LysoPC 15:0	Lipids	0.821291	0
mag3643	LysoPC 18:0 (2n isomer)	Lipids	mag3683	LysoPC 18:0	Lipids	0.82098	0
mag2092	Dl-Norvaline	Amino acids and derivatives	mag1064	L-Tryptamine	Alkaloids	0.82033	0
mag2204	alpha-Aminocaproic acid	Amino acids and derivatives	mag2309	6-Methylmercaptopurine	Nucleotides and derivatives	0.819834	0
mag0762	Quercetin 3-O-galactoside (Hyperin)	Flavonoids	mag1029	Hesperetin 5-O-glucoside	Flavonoids	0.819808	0
mag2151	Hypoxanthine	Nucleotides and derivatives	mag2253	8-Hydroxyguanosine	Nucleotides and derivatives	0.819769	0
mag2086	Cytosine	Nucleotides and derivatives	mag2253	8-Hydroxyguanosine	Nucleotides and derivatives	0.819705	0
mag0016	L-Phenylalanine	Amino acids and derivatives	mag2309	6-Methylmercaptopurine	Nucleotides and derivatives	0.819531	0
mag3536	LysoPC 15:1	Lipids	mag3643	LysoPC 18:0 (2n isomer)	Lipids	0.819463	0
mag0616	L-(+)-Arginine	Amino acids and derivatives	mag2306	D-(+)-Phenylalanine	Amino acids and derivatives	0.819107	0
mag3536	LysoPC 15:1	Lipids	mag3641	LysoPC 18:1	Lipids	0.818502	0
mag2091	L-Valine	Amino acids and derivatives	mag1064	L-Tryptamine	Alkaloids	0.818315	0
mag0465	Uridine 5'-monophosphate	Nucleotides and derivatives	mag1142	Guanosine 5'-monophosphate	Nucleotides and derivatives	0.817396	0
mag3570	LysoPC 16:1 (2n isomer)	Lipids	mag3642	LysoPC 20:4	Lipids	0.817258	0
mag0616	L-(+)-Arginine	Amino acids and derivatives	mag2091	L-Valine	Amino acids and derivatives	0.817203	0
mag3570	LysoPC 16:1 (2n isomer)	Lipids	mag3643	LysoPC 18:0 (2n isomer)	Lipids	0.816952	0
mag3537	LysoPC 14:0	Lipids	mag3705	LysoPC 20:1	Lipids	0.8162	0
mag3608	MAG (18:3) isomer2	Lipids	mag3663	LysoPC 20:2 (2n isomer)	Lipids	0.815502	0
mag3608	MAG (18:3) isomer2	Lipids	mag3661	LysoPC 20:2	Lipids	0.814969	0
mag0931	Guanosine monophosphate	Nucleotides and derivatives	mag2158	Inosine 5'-monophosphate	Nucleotides and derivatives	0.814864	0
mag2093	D-(-)-Valine	Amino acids and derivatives	mag2204	alpha-Aminocaproic acid	Amino acids and derivatives	0.814644	0
mag3570	LysoPC 16:1 (2n isomer)	Lipids	mag3641	LysoPC 18:1	Lipids	0.814434	0
mag3536	LysoPC 15:1	Lipids	mag3583	LysoPE 18:2 (2n isomer)	Lipids	0.814249	0
mag0616	L-(+)-Arginine	Amino acids and derivatives	mag2309	6-Methylmercaptopurine	Nucleotides and derivatives	0.814141	0
mag2943	8-C-hexosyl-apigenin O-feruloylhexoside	Flavonoids	mag2965	6-C-hexosyl-apigenin O-feruloylhexoside	Flavonoids	0.813834	0
mag1579	Homoeriodictyol	Flavonoids	mag1930	Tricetin	Flavonoids	0.813773	0
mag2093	D-(-)-Valine	Amino acids and derivatives	mag2188	L-Isoleucine	Amino acids and derivatives	0.813539	0
mag0026	N-p-Coumaroyl hydroxyagmatine	Alkaloids	mag0032	N-p-Coumaroyl hydroxydehydroagmatine	Alkaloids	0.813538	0
mag1975	trans-Citridic acid	Organic acids	mag1973	D(+)-Glucose	Saccharides and Alcohols	0.813517	0
mag0457	9-HpOTrE	Lipids	mag3617	14,15-Dehydrocrepenynic acid	Lipids	0.813497	0
mag2185	L-Leucine	Amino acids and derivatives	mag2309	6-Methylmercaptopurine	Nucleotides and derivatives	0.813071	0
mag1579	Homoeriodictyol	Flavonoids	mag1936	Rhamnetin (7-O-methxyl quercetin)	Flavonoids	0.811387	0
mag2204	alpha-Aminocaproic acid	Amino acids and derivatives	mag1064	L-Tryptamine	Alkaloids	0.810104	0
mag3621	LysoPC 16:0 (2n isomer)	Lipids	mag3705	LysoPC 20:1	Lipids	0.809702	0
mag3583	LysoPE 18:2 (2n isomer)	Lipids	mag3683	LysoPC 18:0	Lipids	0.809374	0
mag3583	LysoPE 18:2 (2n isomer)	Lipids	mag3588	LysoPC 18:2 (2n isomer)	Lipids	0.809365	0
mag1552	eriocitrin	Flavonoids	mag3013	Chrysoeriol 7-O-rutinoside	Flavonoids	0.809202	0
mag3637	LysoPE 18:1 (2n isomer)	Lipids	mag3663	LysoPC 20:2 (2n isomer)	Lipids	0.809187	0
mag3607	MAG (18:3) isomer3	Lipids	mag3663	LysoPC 20:2 (2n isomer)	Lipids	0.809079	0
mag3588	LysoPC 18:2 (2n isomer)	Lipids	mag3683	LysoPC 18:0	Lipids	0.808693	0
mag1064	L-Tryptamine	Alkaloids	mag2309	6-Methylmercaptopurine	Nucleotides and derivatives	0.808492	0
mag3607	MAG (18:3) isomer3	Lipids	mag3661	LysoPC 20:2	Lipids	0.80844	0
mag2093	D-(-)-Valine	Amino acids and derivatives	mag2185	L-Leucine	Amino acids and derivatives	0.808175	0
mag3637	LysoPE 18:1 (2n isomer)	Lipids	mag3661	LysoPC 20:2	Lipids	0.808026	0
mag3588	LysoPC 18:2 (2n isomer)	Lipids	mag3598	MAG (18:2) isomer1	Lipids	0.807488	0
mag2188	L-Isoleucine	Amino acids and derivatives	mag1064	L-Tryptamine	Alkaloids	0.807268	0
mag2861	Isoquercitroside	Flavonoids	mag2915	Luteolin 7-O-glucoside (Cynaroside)	Flavonoids	0.807223	0
mag3539	MAG (18:3) isomer5	Lipids	mag3608	MAG (18:3) isomer2	Lipids	0.806765	0
mag3588	LysoPC 18:2 (2n isomer)	Lipids	mag3607	MAG (18:3) isomer3	Lipids	0.80557	0
mag3629	MAG (18:1) isomer2	Lipids	mag3705	LysoPC 20:1	Lipids	0.80541	0
mag0616	L-(+)-Arginine	Amino acids and derivatives	mag2092	Dl-Norvaline	Amino acids and derivatives	0.804853	0
mag2861	Isoquercitroside	Flavonoids	mag2917	Luteolin 7-O-glucoside	Flavonoids	0.804768	0
mag2265	N-hydroxy tryptamine	Alkaloids	mag2320	Adenosine O-ribose	Nucleotides and derivatives	0.804363	0
mag3539	MAG (18:3) isomer5	Lipids	mag3607	MAG (18:3) isomer3	Lipids	0.804119	0
mag2861	Isoquercitroside	Flavonoids	mag2918	Kaempferol 3-O-galactoside (Trifolin)	Flavonoids	0.803748	0
mag0430	L-Cysteine	Amino acids and derivatives	mag0698	L-(-)-Cystine	Amino acids and derivatives	0.803075	0
mag0297	LysoPE 18:1	Lipids	mag3663	LysoPC 20:2 (2n isomer)	Lipids	0.8028	0
mag2185	L-Leucine	Amino acids and derivatives	mag1064	L-Tryptamine	Alkaloids	0.802511	0
mag2086	Cytosine	Nucleotides and derivatives	mag2182	Uridine	Nucleotides and derivatives	0.802364	0
mag2060	β-Nicotinamide mononucleotide	Nucleotides and derivatives	mag2133	Adenine	Nucleotides and derivatives	0.802332	0
mag0297	LysoPE 18:1	Lipids	mag3661	LysoPC 20:2	Lipids	0.801445	0
mag3583	LysoPE 18:2 (2n isomer)	Lipids	mag3637	LysoPE 18:1 (2n isomer)	Lipids	0.801215	0
mag3536	LysoPC 15:1	Lipids	mag3642	LysoPC 20:4	Lipids	0.801183	0
mag3606	Xanthohumol	Flavonoids	mag3588	LysoPC 18:2 (2n isomer)	Lipids	0.80115	0
mag3539	MAG (18:3) isomer5	Lipids	mag3598	MAG (18:2) isomer1	Lipids	0.801098	0
mag1193	α-Linolenic acid	Lipids	mag3583	LysoPE 18:2 (2n isomer)	Lipids	0.800852	0
mag2095	Histamine	Amino acids and derivatives	mag2182	Uridine	Nucleotides and derivatives	0.799619	0
mag2093	D-(-)-Valine	Amino acids and derivatives	mag1064	L-Tryptamine	Alkaloids	0.799596	0
mag0068	Chrysoeriol 8-C-pentosyl-O-rutinoside	Flavonoids	mag3184	C-hexosyl-apigenin O-cinnamoylhexoside	Flavonoids	0.799073	0
mag0297	LysoPE 18:1	Lipids	mag3583	LysoPE 18:2 (2n isomer)	Lipids	0.797739	0
mag3630	MAG (18:1) isomer1	Lipids	mag3705	LysoPC 20:1	Lipids	0.797509	0
mag0297	LysoPE 18:1	Lipids	mag3525	LysoPC 16:2 (2n isomer)	Lipids	0.796911	0
mag3629	MAG (18:1) isomer2	Lipids	mag3663	LysoPC 20:2 (2n isomer)	Lipids	0.796827	0
mag2970	C-hexosyl-apigenin O-p-coumaroylhexoside	Flavonoids	mag3184	C-hexosyl-apigenin O-cinnamoylhexoside	Flavonoids	0.796819	0
mag0021	IsoApigenin 8-C-glucoside	Flavonoids	mag2771	Eriodictyol C-hexoside	Flavonoids	0.796175	0
mag3606	Xanthohumol	Flavonoids	mag3539	MAG (18:3) isomer5	Lipids	0.796006	0
mag3643	LysoPC 18:0 (2n isomer)	Lipids	mag3663	LysoPC 20:2 (2n isomer)	Lipids	0.795915	0
mag3643	LysoPC 18:0 (2n isomer)	Lipids	mag3661	LysoPC 20:2	Lipids	0.795842	0
mag0297	LysoPE 18:1	Lipids	mag3537	LysoPC 14:0	Lipids	0.795657	0
mag2647	Eriodictiol C-hexosyl-O-hexoside	Flavonoids	mag2761	8-C-hexosyl chrysoeriol O-hexoside	Flavonoids	0.795319	0
mag2645	6-C-hexosyl-luteolin O-hexoside	Flavonoids	mag3088	Quercetin 4'-O-glucoside (Spiraeoside)	Flavonoids	0.79518	0
mag0021	IsoApigenin 8-C-glucoside	Flavonoids	mag2752	HoMoorientin	Flavonoids	0.795145	0
mag1961	Methionine sulfoxide	Amino acids and derivatives	mag3722	MAG (18:2)	Lipids	0.794907	0
mag3574	LysoPC 15:0	Lipids	mag3663	LysoPC 20:2 (2n isomer)	Lipids	0.794693	0
mag3642	LysoPC 20:4	Lipids	mag3683	LysoPC 18:0	Lipids	0.794458	0
mag0021	IsoApigenin 8-C-glucoside	Flavonoids	mag2769	Luteolin 6-C-hexoside	Flavonoids	0.794447	0
mag3606	Xanthohumol	Flavonoids	mag3663	LysoPC 20:2 (2n isomer)	Lipids	0.794441	0
mag0068	Chrysoeriol 8-C-pentosyl-O-rutinoside	Flavonoids	mag1551	Chrysoeriol C-pentosyl-O-rhamnosyl-rhamnoside	Flavonoids	0.794364	0
mag3574	LysoPC 15:0	Lipids	mag3661	LysoPC 20:2	Lipids	0.794102	0
mag3606	Xanthohumol	Flavonoids	mag3661	LysoPC 20:2	Lipids	0.793985	0
mag3629	MAG (18:1) isomer2	Lipids	mag3661	LysoPC 20:2	Lipids	0.7939	0
mag0021	IsoApigenin 8-C-glucoside	Flavonoids	mag2768	Luteolin C-hexoside	Flavonoids	0.793453	0
mag3525	LysoPC 16:2 (2n isomer)	Lipids	mag3637	LysoPE 18:1 (2n isomer)	Lipids	0.793053	0
mag0616	L-(+)-Arginine	Amino acids and derivatives	mag2026	L-Histidine	Amino acids and derivatives	0.79292	0
mag0021	IsoApigenin 8-C-glucoside	Flavonoids	mag2759	Orientin	Flavonoids	0.792856	0
mag3588	LysoPC 18:2 (2n isomer)	Lipids	mag3637	LysoPE 18:1 (2n isomer)	Lipids	0.792604	0
mag3641	LysoPC 18:1	Lipids	mag3661	LysoPC 20:2	Lipids	0.792072	0
mag3641	LysoPC 18:1	Lipids	mag3663	LysoPC 20:2 (2n isomer)	Lipids	0.792061	0
mag1193	α-Linolenic acid	Lipids	mag3576	Octadecadien-6-ynoic acid	Lipids	0.791525	0
mag2266	serotonin	Alkaloids	mag2320	Adenosine O-ribose	Nucleotides and derivatives	0.791254	0
mag1019	12,13-Dihydroxy-9-octadecenoic acid	Lipids	mag1306	9,10-Dihydroxy-12-octadecenoic acid	Lipids	0.790644	0
mag2151	Hypoxanthine	Nucleotides and derivatives	mag2182	Uridine	Nucleotides and derivatives	0.789689	0
mag1552	eriocitrin	Flavonoids	mag3046	diosmin	Flavonoids	0.789358	0
mag2026	L-Histidine	Amino acids and derivatives	mag2204	alpha-Aminocaproic acid	Amino acids and derivatives	0.789084	0
mag0189	Kaempferol 3-O-glucoside (Astragalin)	Flavonoids	mag3087	Chrysoeriol 7-O-hexoside	Flavonoids	0.789033	0
mag0125	Di-O-methylquercetin	Flavonoids	mag0100	Azelaic Acid	Organic acids	0.788708	0
mag2095	Histamine	Amino acids and derivatives	mag2075	Thiamine	Others	0.788452	0
mag3537	LysoPC 14:0	Lipids	mag3637	LysoPE 18:1 (2n isomer)	Lipids	0.788362	0
mag0016	L-Phenylalanine	Amino acids and derivatives	mag2093	D-(-)-Valine	Amino acids and derivatives	0.788064	0
mag0215	p-Coumaric acid	Phenolic acids	mag0291	2-(Formylamino)benzoic acid	Organic acids	0.788037	0
mag3598	MAG (18:2) isomer1	Lipids	mag3663	LysoPC 20:2 (2n isomer)	Lipids	0.787918	0
mag3598	MAG (18:2) isomer1	Lipids	mag3661	LysoPC 20:2	Lipids	0.787673	0
mag2648	Luteolin C-hexosyl-O-rhamnoside O-hexoside	Flavonoids	mag1497	Gallocatechin-catechin	Phenolic acids	0.787407	0
mag2026	L-Histidine	Amino acids and derivatives	mag2188	L-Isoleucine	Amino acids and derivatives	0.787314	0
mag3574	LysoPC 15:0	Lipids	mag3683	LysoPC 18:0	Lipids	0.78716	0
mag0023	Quinic acid	Phenolic acids	mag0003	Citric acid	Organic acids	0.78645	0
mag2026	L-Histidine	Amino acids and derivatives	mag2185	L-Leucine	Amino acids and derivatives	0.785548	0
mag3583	LysoPE 18:2 (2n isomer)	Lipids	mag3643	LysoPC 18:0 (2n isomer)	Lipids	0.785492	0
mag3633	LysoPC 18:3	Lipids	mag3670	LysoPC 17:0	Lipids	0.785427	0
mag3670	LysoPC 17:0	Lipids	mag3692	LysoPE 18:0	Lipids	0.783526	0
mag2320	Adenosine O-ribose	Nucleotides and derivatives	mag2399	Phenethylamine	Others	0.783436	0
mag3583	LysoPE 18:2 (2n isomer)	Lipids	mag3641	LysoPC 18:1	Lipids	0.783078	0
mag3537	LysoPC 14:0	Lipids	mag3588	LysoPC 18:2 (2n isomer)	Lipids	0.782844	0
mag2267	N-formylmethionine	Amino acids and derivatives	mag2320	Adenosine O-ribose	Nucleotides and derivatives	0.782791	0
mag1351	Astilbin	Flavonoids	mag3087	Chrysoeriol 7-O-hexoside	Flavonoids	0.782746	0
mag3583	LysoPE 18:2 (2n isomer)	Lipids	mag3629	MAG (18:1) isomer2	Lipids	0.782356	0
mag3574	LysoPC 15:0	Lipids	mag3601	LysoPC 16:1	Lipids	0.782211	0
mag0297	LysoPE 18:1	Lipids	mag3588	LysoPC 18:2 (2n isomer)	Lipids	0.781449	0
mag3570	LysoPC 16:1 (2n isomer)	Lipids	mag3583	LysoPE 18:2 (2n isomer)	Lipids	0.779889	0
mag3637	LysoPE 18:1 (2n isomer)	Lipids	mag3683	LysoPC 18:0	Lipids	0.779368	0
mag0297	LysoPE 18:1	Lipids	mag3683	LysoPC 18:0	Lipids	0.779331	0
mag2086	Cytosine	Nucleotides and derivatives	mag2075	Thiamine	Others	0.779081	0
mag1193	α-Linolenic acid	Lipids	mag3525	LysoPC 16:2 (2n isomer)	Lipids	0.778971	0
mag2182	Uridine	Nucleotides and derivatives	mag2225	Guanosine	Nucleotides and derivatives	0.778865	0
mag0025	Gramine	Alkaloids	mag0512	Indole-3-carboxaldehyde	Alkaloids	0.777789	0
mag3583	LysoPE 18:2 (2n isomer)	Lipids	mag3642	LysoPC 20:4	Lipids	0.77715	0
mag2647	Eriodictiol C-hexosyl-O-hexoside	Flavonoids	mag2770	6-C-hexosyl-hesperetin O-hexoside	Flavonoids	0.777036	0
mag3630	MAG (18:1) isomer1	Lipids	mag3663	LysoPC 20:2 (2n isomer)	Lipids	0.777026	0
mag1590	Chrysoeriol O-acetylhexoside	Flavonoids	mag0367	Citraconic acid	Organic acids	0.776685	0
mag0033	L-Glutamic acid	Amino acids and derivatives	mag1607	O-Acetylserine	Amino acids and derivatives	0.776684	0
mag3500	Chrysin	Flavonoids	mag1696	phenethyl caffeate	Phenolic acids	0.775198	0
mag2273	N-hexosyl-p-coumaroyl putrescine	Alkaloids	mag2379	N-p-Coumaroyl putrescine	Alkaloids	0.774087	0
mag1339	Adenosine 3'-monophosphate	Nucleotides and derivatives	mag2151	Hypoxanthine	Nucleotides and derivatives	0.773916	0
mag0187	Tricin 4'-O-syringyl alcohol	Flavonoids	mag3466	Tricin 4'-O-syringic acid	Flavonoids	0.773708	0
mag2645	6-C-hexosyl-luteolin O-hexoside	Flavonoids	mag2758	C-hexosyl-chrysoeriol O-hexoside	Flavonoids	0.773543	0
mag3630	MAG (18:1) isomer1	Lipids	mag3661	LysoPC 20:2	Lipids	0.773389	0
mag0159	L-(-)-Tyrosine	Amino acids and derivatives	mag2306	D-(+)-Phenylalanine	Amino acids and derivatives	0.773095	0
mag0187	Tricin 4'-O-syringyl alcohol	Flavonoids	mag3285	Tricin O-glycerol	Flavonoids	0.772804	0
mag2060	β-Nicotinamide mononucleotide	Nucleotides and derivatives	mag2151	Hypoxanthine	Nucleotides and derivatives	0.772434	0
mag0047	Xanthosine	Nucleotides and derivatives	mag0063	Hypoxanthine-9-β-D-arabinofuranoside	Nucleotides and derivatives	0.772408	0
mag3601	LysoPC 16:1	Lipids	mag3663	LysoPC 20:2 (2n isomer)	Lipids	0.772144	0
mag3570	LysoPC 16:1 (2n isomer)	Lipids	mag3683	LysoPC 18:0	Lipids	0.772086	0
mag3690	MAG (18:3) isomer4	Lipids	mag3722	MAG (18:2)	Lipids	0.771999	0
mag3608	MAG (18:3) isomer2	Lipids	mag3705	LysoPC 20:1	Lipids	0.771901	0
mag0054	Chrysoeriol 6-C-pentosyl-O-rutinoside	Flavonoids	mag2726	C-hexosyl-apigenin O-dihexoside	Flavonoids	0.77179	0
mag0607	Coniferylaldehyde	Phenolic acids	mag2973	Vanillin	Phenolic acids	0.771547	0
mag2026	L-Histidine	Amino acids and derivatives	mag2309	6-Methylmercaptopurine	Nucleotides and derivatives	0.771537	0
mag0974	Chrysoeriol 5-O-hexoside	Flavonoids	mag1812	Quercetin 3-O-glucoside (Isotrifoliin)	Flavonoids	0.771149	0
mag1961	Methionine sulfoxide	Amino acids and derivatives	mag3767	Arachidic Acid	Lipids	0.770877	0
mag3588	LysoPC 18:2 (2n isomer)	Lipids	mag3629	MAG (18:1) isomer2	Lipids	0.770868	0
mag3601	LysoPC 16:1	Lipids	mag3661	LysoPC 20:2	Lipids	0.770516	0
mag1193	α-Linolenic acid	Lipids	mag3663	LysoPC 20:2 (2n isomer)	Lipids	0.76953	0
mag0465	Uridine 5'-monophosphate	Nucleotides and derivatives	mag0931	Guanosine monophosphate	Nucleotides and derivatives	0.769438	0
mag3525	LysoPC 16:2 (2n isomer)	Lipids	mag3583	LysoPE 18:2 (2n isomer)	Lipids	0.768621	0
mag2645	6-C-hexosyl-luteolin O-hexoside	Flavonoids	mag2770	6-C-hexosyl-hesperetin O-hexoside	Flavonoids	0.767835	0
mag0159	L-(-)-Tyrosine	Amino acids and derivatives	mag2309	6-Methylmercaptopurine	Nucleotides and derivatives	0.767817	0
mag1193	α-Linolenic acid	Lipids	mag3705	LysoPC 20:1	Lipids	0.767709	0
mag2188	L-Isoleucine	Amino acids and derivatives	mag2306	D-(+)-Phenylalanine	Amino acids and derivatives	0.767176	0
mag3632	LysoPC 16:0	Lipids	mag3692	LysoPE 18:0	Lipids	0.766953	0
mag1193	α-Linolenic acid	Lipids	mag3661	LysoPC 20:2	Lipids	0.766936	0
mag3583	LysoPE 18:2 (2n isomer)	Lipids	mag3630	MAG (18:1) isomer1	Lipids	0.766874	0
mag2204	alpha-Aminocaproic acid	Amino acids and derivatives	mag2306	D-(+)-Phenylalanine	Amino acids and derivatives	0.766531	0
mag3642	LysoPC 20:4	Lipids	mag3663	LysoPC 20:2 (2n isomer)	Lipids	0.766355	0
mag3642	LysoPC 20:4	Lipids	mag3661	LysoPC 20:2	Lipids	0.766123	0
mag3539	MAG (18:3) isomer5	Lipids	mag3592	Ligustilide	Others	0.764964	0
mag0974	Chrysoeriol 5-O-hexoside	Flavonoids	mag1029	Hesperetin 5-O-glucoside	Flavonoids	0.764936	0
mag3574	LysoPC 15:0	Lipids	mag3705	LysoPC 20:1	Lipids	0.764897	0
mag2427	Cyanidin-3-O-glucoside chloride	Flavonoids	mag2506	Cyanidin 3-glucoside	Flavonoids	0.76485	0
mag3607	MAG (18:3) isomer3	Lipids	mag3705	LysoPC 20:1	Lipids	0.764779	0
mag2133	Adenine	Nucleotides and derivatives	mag2075	Thiamine	Others	0.764651	0
mag3013	Chrysoeriol 7-O-rutinoside	Flavonoids	mag1497	Gallocatechin-catechin	Phenolic acids	0.764505	0
mag1030	oxalic acid	Phenolic acids	mag0500	Fumaric acid	Organic acids	0.764089	0
mag0324	1-O-p-Coumaroyl quinic acid	Phenolic acids	mag0923	3-O-p-Coumaroyl quinic acid	Phenolic acids	0.763851	0
mag2026	L-Histidine	Amino acids and derivatives	mag2306	D-(+)-Phenylalanine	Amino acids and derivatives	0.76365	0
mag3618	LysoPE 16:0	Lipids	mag3670	LysoPC 17:0	Lipids	0.762686	0
mag1193	α-Linolenic acid	Lipids	mag3536	LysoPC 15:1	Lipids	0.762373	0
mag1272	4-Hydroxy-3-methoxycinnamaldehyde	Phenolic acids	mag2973	Vanillin	Phenolic acids	0.762113	0
mag2185	L-Leucine	Amino acids and derivatives	mag2306	D-(+)-Phenylalanine	Amino acids and derivatives	0.760474	0
mag2102	Cytidine 5'-monophosphate	Nucleotides and derivatives	mag2158	Inosine 5'-monophosphate	Nucleotides and derivatives	0.759758	0
mag3525	LysoPC 16:2 (2n isomer)	Lipids	mag3683	LysoPC 18:0	Lipids	0.759118	0
mag0016	L-Phenylalanine	Amino acids and derivatives	mag2091	L-Valine	Amino acids and derivatives	0.758451	0
mag2311	Coumarin O-rutinoside	Phenolic acids	mag0026	N-p-Coumaroyl hydroxyagmatine	Alkaloids	0.758089	0
mag2267	N-formylmethionine	Amino acids and derivatives	mag2549	tryptamine	Alkaloids	0.756089	0
mag3601	LysoPC 16:1	Lipids	mag3621	LysoPC 16:0 (2n isomer)	Lipids	0.756037	0
mag0159	L-(-)-Tyrosine	Amino acids and derivatives	mag2093	D-(-)-Valine	Amino acids and derivatives	0.755917	0
mag0016	L-Phenylalanine	Amino acids and derivatives	mag2026	L-Histidine	Amino acids and derivatives	0.755806	0
mag2266	serotonin	Alkaloids	mag2549	tryptamine	Alkaloids	0.755743	0
mag1281	Genistein (4',5,7-Trihydroxyisoflavone)	Flavonoids	mag1179	Coniferyl alcohol	Phenolic acids	0.755317	0
mag2306	D-(+)-Phenylalanine	Amino acids and derivatives	mag1064	L-Tryptamine	Alkaloids	0.755116	0
mag1361	Apigenin	Flavonoids	mag1179	Coniferyl alcohol	Phenolic acids	0.755016	0
mag3497	MAG (18:4) isomer1	Lipids	mag3617	14,15-Dehydrocrepenynic acid	Lipids	0.75446	0
mag3588	LysoPC 18:2 (2n isomer)	Lipids	mag3621	LysoPC 16:0 (2n isomer)	Lipids	0.754041	0
mag3588	LysoPC 18:2 (2n isomer)	Lipids	mag3630	MAG (18:1) isomer1	Lipids	0.7539	0
mag2212	Glu-Glu	Amino acids and derivatives	mag2537	Imidazole-4-acetate	Alkaloids	0.753615	0
mag1193	α-Linolenic acid	Lipids	mag3570	LysoPC 16:1 (2n isomer)	Lipids	0.753612	0
mag2917	Luteolin 7-O-glucoside	Flavonoids	mag3088	Quercetin 4'-O-glucoside (Spiraeoside)	Flavonoids	0.753597	0
mag2059	Aspartic acid di-O-glucoside	Amino acids and derivatives	mag2063	L-proline	Amino acids and derivatives	0.753057	0
mag1552	eriocitrin	Flavonoids	mag3017	Hesperetin 7-rutinoside (Hesperidin)	Flavonoids	0.752909	0
mag2868	Apigenin C-glucoside	Flavonoids	mag2950	Chrysoeriol 8-C-hexoside	Flavonoids	0.752193	0
mag0125	Di-O-methylquercetin	Flavonoids	mag2086	Cytosine	Nucleotides and derivatives	0.752155	0
mag3570	LysoPC 16:1 (2n isomer)	Lipids	mag3621	LysoPC 16:0 (2n isomer)	Lipids	0.751457	0
mag2642	Malvidin 3-O-glucoside (Oenin)	Flavonoids	mag2647	Eriodictiol C-hexosyl-O-hexoside	Flavonoids	0.751435	0
mag0006	Anthranilic Acid	Phenolic acids	mag0606	4-aminobenzoic acid	Phenolic acids	0.751373	0
mag2873	Naringenin C-hexoside	Flavonoids	mag2950	Chrysoeriol 8-C-hexoside	Flavonoids	0.751296	0
mag2915	Luteolin 7-O-glucoside (Cynaroside)	Flavonoids	mag3088	Quercetin 4'-O-glucoside (Spiraeoside)	Flavonoids	0.750874	0
mag2188	L-Isoleucine	Amino acids and derivatives	mag2058	DL-2-Aminoadipic acid	Alkaloids	0.749908	0
mag3525	LysoPC 16:2 (2n isomer)	Lipids	mag3621	LysoPC 16:0 (2n isomer)	Lipids	0.749796	0
mag2918	Kaempferol 3-O-galactoside (Trifolin)	Flavonoids	mag3088	Quercetin 4'-O-glucoside (Spiraeoside)	Flavonoids	0.749596	0
mag0297	LysoPE 18:1	Lipids	mag3630	MAG (18:1) isomer1	Lipids	0.749551	0
mag3630	MAG (18:1) isomer1	Lipids	mag3637	LysoPE 18:1 (2n isomer)	Lipids	0.748678	0
mag2917	Luteolin 7-O-glucoside	Flavonoids	mag3087	Chrysoeriol 7-O-hexoside	Flavonoids	0.748317	0
mag2204	alpha-Aminocaproic acid	Amino acids and derivatives	mag2058	DL-2-Aminoadipic acid	Alkaloids	0.747849	0
mag3574	LysoPC 15:0	Lipids	mag3588	LysoPC 18:2 (2n isomer)	Lipids	0.747771	0
mag1552	eriocitrin	Flavonoids	mag3010	Hesperetin 7-O-neohesperidoside (Neohesperidin)	Flavonoids	0.747557	0
mag3497	MAG (18:4) isomer1	Lipids	mag3576	Octadecadien-6-ynoic acid	Lipids	0.747552	0
mag3606	Xanthohumol	Flavonoids	mag3705	LysoPC 20:1	Lipids	0.747526	0
mag3497	MAG (18:4) isomer1	Lipids	mag3598	MAG (18:2) isomer1	Lipids	0.74747	0
mag2915	Luteolin 7-O-glucoside (Cynaroside)	Flavonoids	mag3087	Chrysoeriol 7-O-hexoside	Flavonoids	0.746776	0
mag0606	4-aminobenzoic acid	Phenolic acids	mag0222	Salicylic acid (SA)	Alkaloids	0.746662	0
mag1339	Adenosine 3'-monophosphate	Nucleotides and derivatives	mag2086	Cytosine	Nucleotides and derivatives	0.746546	0
mag0125	Di-O-methylquercetin	Flavonoids	mag2095	Histamine	Amino acids and derivatives	0.745962	0
mag2918	Kaempferol 3-O-galactoside (Trifolin)	Flavonoids	mag3087	Chrysoeriol 7-O-hexoside	Flavonoids	0.745211	0
mag2095	Histamine	Amino acids and derivatives	mag1339	Adenosine 3'-monophosphate	Nucleotides and derivatives	0.745034	0
mag2069	2-Aminoadipic acid (L-Homoglutamic acid)	Amino acids and derivatives	mag2204	alpha-Aminocaproic acid	Amino acids and derivatives	0.744189	0
mag3629	MAG (18:1) isomer2	Lipids	mag3637	LysoPE 18:1 (2n isomer)	Lipids	0.744184	0
mag1185	4'-Hydroxy-5,7-dimethoxyflavanone	Flavonoids	mag1961	Methionine sulfoxide	Amino acids and derivatives	0.744166	0
mag2069	2-Aminoadipic acid (L-Homoglutamic acid)	Amino acids and derivatives	mag2188	L-Isoleucine	Amino acids and derivatives	0.744067	0
mag2995	Tricin O-glycerylhexoside	Flavonoids	mag3111	Tricin 4'-O-(syringyl alcohol) ether 5-O-hexoside	Flavonoids	0.744067	0
mag2225	Guanosine	Nucleotides and derivatives	mag2075	Thiamine	Others	0.743823	0
mag2185	L-Leucine	Amino acids and derivatives	mag2058	DL-2-Aminoadipic acid	Alkaloids	0.742427	0
mag3046	diosmin	Flavonoids	mag1497	Gallocatechin-catechin	Phenolic acids	0.742386	0
mag2240	1,4-dihydro-1-Methyl-4-oxo-3-pyridinecarboxamide	Alkaloids	mag2182	Uridine	Nucleotides and derivatives	0.741605	0
mag2026	L-Histidine	Amino acids and derivatives	mag2093	D-(-)-Valine	Amino acids and derivatives	0.740924	0
mag0297	LysoPE 18:1	Lipids	mag3629	MAG (18:1) isomer2	Lipids	0.739822	0
mag3539	MAG (18:3) isomer5	Lipids	mag3629	MAG (18:1) isomer2	Lipids	0.739608	0
mag3537	LysoPC 14:0	Lipids	mag3583	LysoPE 18:2 (2n isomer)	Lipids	0.739557	0
mag3661	LysoPC 20:2	Lipids	mag3592	Ligustilide	Others	0.739132	0
mag3663	LysoPC 20:2 (2n isomer)	Lipids	mag3592	Ligustilide	Others	0.739098	0
mag2642	Malvidin 3-O-glucoside (Oenin)	Flavonoids	mag2645	6-C-hexosyl-luteolin O-hexoside	Flavonoids	0.738934	0
mag2069	2-Aminoadipic acid (L-Homoglutamic acid)	Amino acids and derivatives	mag2185	L-Leucine	Amino acids and derivatives	0.738522	0
mag1091	cis-gondoic acid	Lipids	mag1388	Lauric acid (C12:0)	Lipids	0.738507	0
mag2095	Histamine	Amino acids and derivatives	mag2491	N',N",N"'-p-coumaroyl-cinnamoyl-caffeoyl spermidine	Alkaloids	0.738461	0
mag0159	L-(-)-Tyrosine	Amino acids and derivatives	mag2091	L-Valine	Amino acids and derivatives	0.73844	0
mag0016	L-Phenylalanine	Amino acids and derivatives	mag2092	Dl-Norvaline	Amino acids and derivatives	0.738292	0
mag0518	13-Oxo-9-hydroxy-10-octadecenoic acid	Lipids	mag1193	α-Linolenic acid	Lipids	0.738046	0
mag2026	L-Histidine	Amino acids and derivatives	mag2091	L-Valine	Amino acids and derivatives	0.737648	0
mag3598	MAG (18:2) isomer1	Lipids	mag3705	LysoPC 20:1	Lipids	0.737617	0
mag2013	L-(+)-Lysine	Amino acids and derivatives	mag2092	Dl-Norvaline	Amino acids and derivatives	0.737488	0
mag3621	LysoPC 16:0 (2n isomer)	Lipids	mag3629	MAG (18:1) isomer2	Lipids	0.73695	0
mag3608	MAG (18:3) isomer2	Lipids	mag3629	MAG (18:1) isomer2	Lipids	0.736812	0
mag3525	LysoPC 16:2 (2n isomer)	Lipids	mag3643	LysoPC 18:0 (2n isomer)	Lipids	0.736749	0
mag2265	N-hydroxy tryptamine	Alkaloids	mag2549	tryptamine	Alkaloids	0.736493	0
mag3722	MAG (18:2)	Lipids	mag3767	Arachidic Acid	Lipids	0.736488	0
mag2026	L-Histidine	Amino acids and derivatives	mag2092	Dl-Norvaline	Amino acids and derivatives	0.73648	0
mag3497	MAG (18:4) isomer1	Lipids	mag3608	MAG (18:3) isomer2	Lipids	0.736162	0
mag2647	Eriodictiol C-hexosyl-O-hexoside	Flavonoids	mag2758	C-hexosyl-chrysoeriol O-hexoside	Flavonoids	0.735849	0
mag2290	Adenosine	Nucleotides and derivatives	mag2298	2'-Deoxyinosine	Nucleotides and derivatives	0.735837	0
mag1961	Methionine sulfoxide	Amino acids and derivatives	mag3751	Vitamin A	Others	0.735761	0
mag2645	6-C-hexosyl-luteolin O-hexoside	Flavonoids	mag2761	8-C-hexosyl chrysoeriol O-hexoside	Flavonoids	0.735683	0
mag3536	LysoPC 15:1	Lipids	mag3629	MAG (18:1) isomer2	Lipids	0.735556	0
mag0948	(+)-Jasmonic acid (JA)	Alkaloids	mag0985	N-[(-)-Jasmonoyl]-(L)-Isoleucine (JA-L-Ile)	Alkaloids	0.735439	0
mag3588	LysoPC 18:2 (2n isomer)	Lipids	mag3592	Ligustilide	Others	0.735377	0
mag3305	Tricin O-phenylformic acid	Flavonoids	mag3354	Tricin 4'-O-β-guaiacylglycerol	Flavonoids	0.735279	0
mag2644	Malvidin O-hexoside	Flavonoids	mag2647	Eriodictiol C-hexosyl-O-hexoside	Flavonoids	0.73504	0
mag2526	Luteolin 6-C-hexoside 8-C-hexosyl-O-hexoside	Flavonoids	mag2554	Chrysoeriol 6-C-hexoside 8-C-hexoside-O-hexoside	Flavonoids	0.734883	0
mag0016	L-Phenylalanine	Amino acids and derivatives	mag1051	Asp-phe	Amino acids and derivatives	0.734837	0
mag2151	Hypoxanthine	Nucleotides and derivatives	mag2075	Thiamine	Others	0.734801	0
mag0189	Kaempferol 3-O-glucoside (Astragalin)	Flavonoids	mag3088	Quercetin 4'-O-glucoside (Spiraeoside)	Flavonoids	0.734403	0
mag1339	Adenosine 3'-monophosphate	Nucleotides and derivatives	mag2225	Guanosine	Nucleotides and derivatives	0.734356	0
mag3525	LysoPC 16:2 (2n isomer)	Lipids	mag3642	LysoPC 20:4	Lipids	0.734184	0
mag0016	L-Phenylalanine	Amino acids and derivatives	mag0616	L-(+)-Arginine	Amino acids and derivatives	0.734073	0
mag2013	L-(+)-Lysine	Amino acids and derivatives	mag2091	L-Valine	Amino acids and derivatives	0.734046	0
mag1551	Chrysoeriol C-pentosyl-O-rhamnosyl-rhamnoside	Flavonoids	mag2970	C-hexosyl-apigenin O-p-coumaroylhexoside	Flavonoids	0.732963	0
mag2491	N',N",N"'-p-coumaroyl-cinnamoyl-caffeoyl spermidine	Alkaloids	mag2086	Cytosine	Nucleotides and derivatives	0.732914	0
mag3525	LysoPC 16:2 (2n isomer)	Lipids	mag3641	LysoPC 18:1	Lipids	0.732855	0
mag2357	N-(4'-O-glycosyl)-p-coumaroyl agmatine	Alkaloids	mag2437	N'-p-Coumaroyl putrescine	Alkaloids	0.731934	0
mag3570	LysoPC 16:1 (2n isomer)	Lipids	mag3574	LysoPC 15:0	Lipids	0.731788	0
mag2240	1,4-dihydro-1-Methyl-4-oxo-3-pyridinecarboxamide	Alkaloids	mag2075	Thiamine	Others	0.731733	0
mag3196	N-Feruloyl serotonin	Alkaloids	mag3199	N',N"-p-coumaroyl-feruloyl putrescine	Alkaloids	0.730765	0
mag3607	MAG (18:3) isomer3	Lipids	mag3629	MAG (18:1) isomer2	Lipids	0.730175	0
mag0016	L-Phenylalanine	Amino acids and derivatives	mag0159	L-(-)-Tyrosine	Amino acids and derivatives	0.729873	0
mag3479	4-oxo-9Z,11Z,13E,15E-octadecatetraenoic acid	Lipids	mag3651	PC 16:1/14:1	Lipids	0.729728	0
mag0159	L-(-)-Tyrosine	Amino acids and derivatives	mag2092	Dl-Norvaline	Amino acids and derivatives	0.729213	0
mag2847	methylQuercetin O-hexoside	Flavonoids	mag3086	Tricin 7-O-hexoside	Flavonoids	0.72917	0
mag3606	Xanthohumol	Flavonoids	mag3497	MAG (18:4) isomer1	Lipids	0.729166	0
mag3525	LysoPC 16:2 (2n isomer)	Lipids	mag3574	LysoPC 15:0	Lipids	0.727639	0
mag3629	MAG (18:1) isomer2	Lipids	mag3643	LysoPC 18:0 (2n isomer)	Lipids	0.727295	0
mag0430	L-Cysteine	Amino acids and derivatives	mag0826	Trehalose 6-phosphate	Saccharides and Alcohols	0.726944	0
mag2240	1,4-dihydro-1-Methyl-4-oxo-3-pyridinecarboxamide	Alkaloids	mag1339	Adenosine 3'-monophosphate	Nucleotides and derivatives	0.726808	0
mag3537	LysoPC 14:0	Lipids	mag3601	LysoPC 16:1	Lipids	0.726453	0
mag3629	MAG (18:1) isomer2	Lipids	mag3641	LysoPC 18:1	Lipids	0.725995	0
mag0016	L-Phenylalanine	Amino acids and derivatives	mag0126	L-Asparagine	Amino acids and derivatives	0.725785	0
mag3536	LysoPC 15:1	Lipids	mag3630	MAG (18:1) isomer1	Lipids	0.725448	0
mag1785	LysoPA 16:0	Lipids	mag3632	LysoPC 16:0	Lipids	0.725445	0
mag1351	Astilbin	Flavonoids	mag3088	Quercetin 4'-O-glucoside (Spiraeoside)	Flavonoids	0.724458	0
mag2811	5-Methoxy-N,N-dimethyltryptamine	Alkaloids	mag0398	Pinoresinol	Lignans and Coumarins	0.724288	0
mag3617	14,15-Dehydrocrepenynic acid	Lipids	mag3645	Punicic acid	Lipids	0.724158	0
mag2013	L-(+)-Lysine	Amino acids and derivatives	mag2093	D-(-)-Valine	Amino acids and derivatives	0.724105	0
mag2712	6-C-hexosyl luteolin O-pentoside	Flavonoids	mag2738	C-hexosyl-apigenin C-pentoside	Flavonoids	0.72397	0
mag0123	9-Hydroxy-10,12-octadecadienoic acid	Lipids	mag3617	14,15-Dehydrocrepenynic acid	Lipids	0.72389	0
mag0126	L-Asparagine	Amino acids and derivatives	mag0616	L-(+)-Arginine	Amino acids and derivatives	0.723825	0
mag2026	L-Histidine	Amino acids and derivatives	mag2058	DL-2-Aminoadipic acid	Alkaloids	0.72379	0
mag3662	9-Hydroxy-(10E,12Z,15Z)-octadecatrienoic acid	Lipids	mag0100	Azelaic Acid	Organic acids	0.723644	0
mag3633	LysoPC 18:3	Lipids	mag3692	LysoPE 18:0	Lipids	0.723641	0
mag3630	MAG (18:1) isomer1	Lipids	mag3643	LysoPC 18:0 (2n isomer)	Lipids	0.723626	0
mag2026	L-Histidine	Amino acids and derivatives	mag2069	2-Aminoadipic acid (L-Homoglutamic acid)	Amino acids and derivatives	0.723588	0
mag0189	Kaempferol 3-O-glucoside (Astragalin)	Flavonoids	mag2645	6-C-hexosyl-luteolin O-hexoside	Flavonoids	0.723101	0
mag2046	2-Aminoisobutyric acid	Amino acids and derivatives	mag2047	N,N-Dimethylglycine	Amino acids and derivatives	0.722882	0
mag3497	MAG (18:4) isomer1	Lipids	mag3539	MAG (18:3) isomer5	Lipids	0.722782	0
mag3621	LysoPC 16:0 (2n isomer)	Lipids	mag3630	MAG (18:1) isomer1	Lipids	0.722757	0
mag0115	13-Hydroxy-9,11-octadecadienoic acid	Lipids	mag3617	14,15-Dehydrocrepenynic acid	Lipids	0.722378	0
mag2712	6-C-hexosyl luteolin O-pentoside	Flavonoids	mag2737	C-pentosyl-C-hexosyl-apigenin	Flavonoids	0.722228	0
mag0125	Di-O-methylquercetin	Flavonoids	mag2225	Guanosine	Nucleotides and derivatives	0.722158	0
mag2644	Malvidin O-hexoside	Flavonoids	mag2645	6-C-hexosyl-luteolin O-hexoside	Flavonoids	0.721612	0
mag3537	LysoPC 14:0	Lipids	mag3641	LysoPC 18:1	Lipids	0.72146	0
mag2077	L-Citrulline	Amino acids and derivatives	mag2092	Dl-Norvaline	Amino acids and derivatives	0.721427	0
mag3630	MAG (18:1) isomer1	Lipids	mag3641	LysoPC 18:1	Lipids	0.721411	0
mag3537	LysoPC 14:0	Lipids	mag3643	LysoPC 18:0 (2n isomer)	Lipids	0.720942	0
mag1361	Apigenin	Flavonoids	mag2516	4-Methyl-5-thiazoleethanol	Others	0.7207	0
mag0126	L-Asparagine	Amino acids and derivatives	mag2204	alpha-Aminocaproic acid	Amino acids and derivatives	0.72056	0
mag1193	α-Linolenic acid	Lipids	mag3588	LysoPC 18:2 (2n isomer)	Lipids	0.720454	0
mag3629	MAG (18:1) isomer2	Lipids	mag3683	LysoPC 18:0	Lipids	0.720203	0
mag3601	LysoPC 16:1	Lipids	mag3705	LysoPC 20:1	Lipids	0.720165	0
mag2071	DL-Methionine	Amino acids and derivatives	mag2093	D-(-)-Valine	Amino acids and derivatives	0.719998	0
mag2537	Imidazole-4-acetate	Alkaloids	mag0093	2-Methylsuccinic acid	Organic acids	0.719976	0
mag3576	Octadecadien-6-ynoic acid	Lipids	mag3607	MAG (18:3) isomer3	Lipids	0.71995	0
mag3574	LysoPC 15:0	Lipids	mag3583	LysoPE 18:2 (2n isomer)	Lipids	0.719879	0
mag1281	Genistein (4',5,7-Trihydroxyisoflavone)	Flavonoids	mag2516	4-Methyl-5-thiazoleethanol	Others	0.71986	0
mag0324	1-O-p-Coumaroyl quinic acid	Phenolic acids	mag0328	5-O-p-coumaroyl quinic acid O-hexoside	Phenolic acids	0.71986	0
mag1961	Methionine sulfoxide	Amino acids and derivatives	mag1972	1-Methylhistidine	Amino acids and derivatives	0.719844	0
mag0324	1-O-p-Coumaroyl quinic acid	Phenolic acids	mag1448	3-O-p-Coumaroyl shikimic acid	Phenolic acids	0.719723	0
mag1142	Guanosine 5'-monophosphate	Nucleotides and derivatives	mag2102	Cytidine 5'-monophosphate	Nucleotides and derivatives	0.719202	0
mag1351	Astilbin	Flavonoids	mag2645	6-C-hexosyl-luteolin O-hexoside	Flavonoids	0.718454	0
mag0023	Quinic acid	Phenolic acids	mag0392	D-Glucuronic acid	Organic acids	0.718228	0
mag0714	4-O-Caffeoyl quinic acid (criptochlorogenic acid)	Phenolic acids	mag0025	Gramine	Alkaloids	0.718084	0
mag1029	Hesperetin 5-O-glucoside	Flavonoids	mag1355	Isorhamnetin 3-O-glucoside	Flavonoids	0.718051	0
mag3534	LysoPE 14:0	Lipids	mag3618	LysoPE 16:0	Lipids	0.717998	0
mag1185	4'-Hydroxy-5,7-dimethoxyflavanone	Flavonoids	mag3722	MAG (18:2)	Lipids	0.717902	0
mag0486	6,8-di-C-glucoside Apigenine	Flavonoids	mag2868	Apigenin C-glucoside	Flavonoids	0.71783	0
mag2077	L-Citrulline	Amino acids and derivatives	mag2091	L-Valine	Amino acids and derivatives	0.717609	0
mag0486	6,8-di-C-glucoside Apigenine	Flavonoids	mag2873	Naringenin C-hexoside	Flavonoids	0.716656	0
mag2848	C-hexosyl-luteolin O-p-coumaroylhexoside	Flavonoids	mag2966	6-C-hexosyl-chrysoeriol O-feruloylhexoside	Flavonoids	0.716606	0
mag2182	Uridine	Nucleotides and derivatives	mag2253	8-Hydroxyguanosine	Nucleotides and derivatives	0.716503	0
mag3576	Octadecadien-6-ynoic acid	Lipids	mag3608	MAG (18:3) isomer2	Lipids	0.716239	0
mag2267	N-formylmethionine	Amino acids and derivatives	mag2399	Phenethylamine	Others	0.716164	0
mag1355	Isorhamnetin 3-O-glucoside	Flavonoids	mag1812	Quercetin 3-O-glucoside (Isotrifoliin)	Flavonoids	0.71592	0
mag3722	MAG (18:2)	Lipids	mag3751	Vitamin A	Others	0.715287	0
mag2060	β-Nicotinamide mononucleotide	Nucleotides and derivatives	mag2225	Guanosine	Nucleotides and derivatives	0.715244	0
mag2266	serotonin	Alkaloids	mag2399	Phenethylamine	Others	0.715082	0
mag3497	MAG (18:4) isomer1	Lipids	mag3607	MAG (18:3) isomer3	Lipids	0.714629	0
mag0126	L-Asparagine	Amino acids and derivatives	mag2306	D-(+)-Phenylalanine	Amino acids and derivatives	0.714532	0
mag0060	Apigenin 7-Rutinoside	Flavonoids	mag2977	Apigenin 7-rutinoside (Isorhoifolin)	Flavonoids	0.714456	0
mag3621	LysoPC 16:0 (2n isomer)	Lipids	mag3637	LysoPE 18:1 (2n isomer)	Lipids	0.714251	0
mag2077	L-Citrulline	Amino acids and derivatives	mag2093	D-(-)-Valine	Amino acids and derivatives	0.714153	0
mag0297	LysoPE 18:1	Lipids	mag3621	LysoPC 16:0 (2n isomer)	Lipids	0.714147	0
mag2642	Malvidin 3-O-glucoside (Oenin)	Flavonoids	mag2644	Malvidin O-hexoside	Flavonoids	0.71378	0
mag1339	Adenosine 3'-monophosphate	Nucleotides and derivatives	mag2182	Uridine	Nucleotides and derivatives	0.713682	0
mag3539	MAG (18:3) isomer5	Lipids	mag3630	MAG (18:1) isomer1	Lipids	0.713542	0
mag3497	MAG (18:4) isomer1	Lipids	mag3645	Punicic acid	Lipids	0.713025	0
mag0126	L-Asparagine	Amino acids and derivatives	mag2185	L-Leucine	Amino acids and derivatives	0.712809	0
mag1785	LysoPA 16:0	Lipids	mag3633	LysoPC 18:3	Lipids	0.712757	0
mag0129	9,10-EODE	Lipids	mag3617	14,15-Dehydrocrepenynic acid	Lipids	0.712443	0
mag2240	1,4-dihydro-1-Methyl-4-oxo-3-pyridinecarboxamide	Alkaloids	mag2060	β-Nicotinamide mononucleotide	Nucleotides and derivatives	0.712392	0
mag1051	Asp-phe	Amino acids and derivatives	mag2026	L-Histidine	Amino acids and derivatives	0.712191	0
mag3598	MAG (18:2) isomer1	Lipids	mag3629	MAG (18:1) isomer2	Lipids	0.712073	0
mag2071	DL-Methionine	Amino acids and derivatives	mag2091	L-Valine	Amino acids and derivatives	0.71197	0
mag3606	Xanthohumol	Flavonoids	mag3629	MAG (18:1) isomer2	Lipids	0.711727	0
mag3608	MAG (18:3) isomer2	Lipids	mag3630	MAG (18:1) isomer1	Lipids	0.711708	0
mag0060	Apigenin 7-Rutinoside	Flavonoids	mag2976	Apigenin 7-O-neohesperidoside (Rhoifolin)	Flavonoids	0.711454	0
mag3630	MAG (18:1) isomer1	Lipids	mag3683	LysoPC 18:0	Lipids	0.711197	0
mag1623	Velutin	Flavonoids	mag1936	Rhamnetin (7-O-methxyl quercetin)	Flavonoids	0.710922	0
mag0465	Uridine 5'-monophosphate	Nucleotides and derivatives	mag2158	Inosine 5'-monophosphate	Nucleotides and derivatives	0.710877	0
mag1552	eriocitrin	Flavonoids	mag2648	Luteolin C-hexosyl-O-rhamnoside O-hexoside	Flavonoids	0.710674	0
mag0126	L-Asparagine	Amino acids and derivatives	mag2188	L-Isoleucine	Amino acids and derivatives	0.710167	0
mag1179	Coniferyl alcohol	Phenolic acids	mag0367	Citraconic acid	Organic acids	0.710036	0
mag0617	Naringenin 7-O-rutinoside	Flavonoids	mag2976	Apigenin 7-O-neohesperidoside (Rhoifolin)	Flavonoids	0.709848	0
mag0931	Guanosine monophosphate	Nucleotides and derivatives	mag2102	Cytidine 5'-monophosphate	Nucleotides and derivatives	0.709653	0
mag3617	14,15-Dehydrocrepenynic acid	Lipids	mag0099	Phytol	Terpenoids	0.709558	0
mag2647	Eriodictiol C-hexosyl-O-hexoside	Flavonoids	mag2917	Luteolin 7-O-glucoside	Flavonoids	0.709147	0
mag0616	L-(+)-Arginine	Amino acids and derivatives	mag2204	alpha-Aminocaproic acid	Amino acids and derivatives	0.708972	0
mag0189	Kaempferol 3-O-glucoside (Astragalin)	Flavonoids	mag2759	Orientin	Flavonoids	0.708769	0
mag0189	Kaempferol 3-O-glucoside (Astragalin)	Flavonoids	mag2752	HoMoorientin	Flavonoids	0.708028	0
mag3629	MAG (18:1) isomer2	Lipids	mag3642	LysoPC 20:4	Lipids	0.707636	0
mag3199	N',N"-p-coumaroyl-feruloyl putrescine	Alkaloids	mag3228	N-Feruloyl tyramine	Alkaloids	0.707415	0
mag0189	Kaempferol 3-O-glucoside (Astragalin)	Flavonoids	mag2769	Luteolin 6-C-hexoside	Flavonoids	0.707258	0
mag3479	4-oxo-9Z,11Z,13E,15E-octadecatetraenoic acid	Lipids	mag0196	4-Hydroxybenzaldehyde	Phenolic acids	0.707247	0
mag3086	Tricin 7-O-hexoside	Flavonoids	mag3146	Chrysoeriol C-hexoside	Flavonoids	0.70716	0
mag0617	Naringenin 7-O-rutinoside	Flavonoids	mag2886	Narirutin	Flavonoids	0.706999	0
mag0189	Kaempferol 3-O-glucoside (Astragalin)	Flavonoids	mag2768	Luteolin C-hexoside	Flavonoids	0.706713	0
mag0128	9-HOTrE	Lipids	mag3607	MAG (18:3) isomer3	Lipids	0.706149	0
mag2943	8-C-hexosyl-apigenin O-feruloylhexoside	Flavonoids	mag3073	C-pentosyl-chrysoeriol 7-O-feruloylhexoside	Flavonoids	0.705942	0
mag0027	Vicenin-3	Flavonoids	mag2712	6-C-hexosyl luteolin O-pentoside	Flavonoids	0.705606	0
mag3607	MAG (18:3) isomer3	Lipids	mag3630	MAG (18:1) isomer1	Lipids	0.705567	0
mag0617	Naringenin 7-O-rutinoside	Flavonoids	mag2977	Apigenin 7-rutinoside (Isorhoifolin)	Flavonoids	0.70553	0
mag2071	DL-Methionine	Amino acids and derivatives	mag2092	Dl-Norvaline	Amino acids and derivatives	0.70552	0
mag2549	tryptamine	Alkaloids	mag2399	Phenethylamine	Others	0.705498	0
mag2848	C-hexosyl-luteolin O-p-coumaroylhexoside	Flavonoids	mag2970	C-hexosyl-apigenin O-p-coumaroylhexoside	Flavonoids	0.705444	0
mag3630	MAG (18:1) isomer1	Lipids	mag3642	LysoPC 20:4	Lipids	0.705384	0
mag0616	L-(+)-Arginine	Amino acids and derivatives	mag2188	L-Isoleucine	Amino acids and derivatives	0.704666	0
mag2647	Eriodictiol C-hexosyl-O-hexoside	Flavonoids	mag2918	Kaempferol 3-O-galactoside (Trifolin)	Flavonoids	0.704522	0
mag2095	Histamine	Amino acids and derivatives	mag2060	β-Nicotinamide mononucleotide	Nucleotides and derivatives	0.704475	0
mag0176	Chlorogenic acid (3-O-Caffeoylquinic acid)	Phenolic acids	mag0637	Chlorogenic acid methyl ester	Phenolic acids	0.704405	0
mag3537	LysoPC 14:0	Lipids	mag3642	LysoPC 20:4	Lipids	0.703963	0
mag2647	Eriodictiol C-hexosyl-O-hexoside	Flavonoids	mag2915	Luteolin 7-O-glucoside (Cynaroside)	Flavonoids	0.703945	0
mag3606	Xanthohumol	Flavonoids	mag3576	Octadecadien-6-ynoic acid	Lipids	0.703909	0
mag2747	C-hexosyl-chrysoeriol O-rutinoside	Flavonoids	mag1497	Gallocatechin-catechin	Phenolic acids	0.703815	0
mag0377	Chrysoeriol C-pentosyl-O-hexosyl-O-hexoside	Flavonoids	mag2966	6-C-hexosyl-chrysoeriol O-feruloylhexoside	Flavonoids	0.703612	0
mag0068	Chrysoeriol 8-C-pentosyl-O-rutinoside	Flavonoids	mag0377	Chrysoeriol C-pentosyl-O-hexosyl-O-hexoside	Flavonoids	0.703556	0
mag0616	L-(+)-Arginine	Amino acids and derivatives	mag2185	L-Leucine	Amino acids and derivatives	0.703555	0
mag2114	Glycyl-L-proline	Amino acids and derivatives	mag0158	Hordatine B	Alkaloids	0.703457	0
mag2645	6-C-hexosyl-luteolin O-hexoside	Flavonoids	mag2917	Luteolin 7-O-glucoside	Flavonoids	0.702773	0
mag0200	Neochlorogenic acid (5-O-Caffeoylquinic acid)	Phenolic acids	mag0637	Chlorogenic acid methyl ester	Phenolic acids	0.70276	0
mag0126	L-Asparagine	Amino acids and derivatives	mag2309	6-Methylmercaptopurine	Nucleotides and derivatives	0.702729	0
mag0189	Kaempferol 3-O-glucoside (Astragalin)	Flavonoids	mag2861	Isoquercitroside	Flavonoids	0.702302	0
mag0617	Naringenin 7-O-rutinoside	Flavonoids	mag2940	Naringin	Flavonoids	0.702208	0
mag3705	LysoPC 20:1	Lipids	mag3592	Ligustilide	Others	0.702179	0
mag2060	β-Nicotinamide mononucleotide	Nucleotides and derivatives	mag2086	Cytosine	Nucleotides and derivatives	0.70136	0
mag0143	1-O-Caffeoyl quinic acid	Phenolic acids	mag0637	Chlorogenic acid methyl ester	Phenolic acids	0.7013	0
mag3509	Pinocembrin (Dihydrochrysin)	Flavonoids	mag1696	phenethyl caffeate	Phenolic acids	0.701031	0
mag3570	LysoPC 16:1 (2n isomer)	Lipids	mag3630	MAG (18:1) isomer1	Lipids	0.701029	0
mag0189	Kaempferol 3-O-glucoside (Astragalin)	Flavonoids	mag2771	Eriodictyol C-hexoside	Flavonoids	0.700563	0
mag3570	LysoPC 16:1 (2n isomer)	Lipids	mag3629	MAG (18:1) isomer2	Lipids	0.700396	0
mag1351	Astilbin	Flavonoids	mag2759	Orientin	Flavonoids	0.700284	0
mag2647	Eriodictiol C-hexosyl-O-hexoside	Flavonoids	mag2847	methylQuercetin O-hexoside	Flavonoids	0.700036	0
mag2026	L-Histidine	Amino acids and derivatives	mag1064	L-Tryptamine	Alkaloids	0.699862	0
mag0616	L-(+)-Arginine	Amino acids and derivatives	mag1064	L-Tryptamine	Alkaloids	0.699845	0
mag1351	Astilbin	Flavonoids	mag2752	HoMoorientin	Flavonoids	0.699762	0
mag1351	Astilbin	Flavonoids	mag2769	Luteolin 6-C-hexoside	Flavonoids	0.699641	0
mag0518	13-Oxo-9-hydroxy-10-octadecenoic acid	Lipids	mag3663	LysoPC 20:2 (2n isomer)	Lipids	0.699106	0
mag2648	Luteolin C-hexosyl-O-rhamnoside O-hexoside	Flavonoids	mag3013	Chrysoeriol 7-O-rutinoside	Flavonoids	0.698852	0
mag2645	6-C-hexosyl-luteolin O-hexoside	Flavonoids	mag2915	Luteolin 7-O-glucoside (Cynaroside)	Flavonoids	0.698521	0
mag1351	Astilbin	Flavonoids	mag2768	Luteolin C-hexoside	Flavonoids	0.698447	0
mag2491	N',N",N"'-p-coumaroyl-cinnamoyl-caffeoyl spermidine	Alkaloids	mag2182	Uridine	Nucleotides and derivatives	0.698428	0
mag0126	L-Asparagine	Amino acids and derivatives	mag2093	D-(-)-Valine	Amino acids and derivatives	0.697927	0
mag0518	13-Oxo-9-hydroxy-10-octadecenoic acid	Lipids	mag3661	LysoPC 20:2	Lipids	0.697642	0
mag2645	6-C-hexosyl-luteolin O-hexoside	Flavonoids	mag2918	Kaempferol 3-O-galactoside (Trifolin)	Flavonoids	0.697577	0
mag1281	Genistein (4',5,7-Trihydroxyisoflavone)	Flavonoids	mag2149	Guanine	Nucleotides and derivatives	0.697018	0
mag1930	Tricetin	Flavonoids	mag1936	Rhamnetin (7-O-methxyl quercetin)	Flavonoids	0.696889	0
mag1193	α-Linolenic acid	Lipids	mag3637	LysoPE 18:1 (2n isomer)	Lipids	0.696382	0
mag3722	MAG (18:2)	Lipids	mag1975	trans-Citridic acid	Organic acids	0.696336	0
mag2013	L-(+)-Lysine	Amino acids and derivatives	mag2188	L-Isoleucine	Amino acids and derivatives	0.696152	0
mag1361	Apigenin	Flavonoids	mag1659	Luteolin	Flavonoids	0.695896	0
mag2526	Luteolin 6-C-hexoside 8-C-hexosyl-O-hexoside	Flavonoids	mag3088	Quercetin 4'-O-glucoside (Spiraeoside)	Flavonoids	0.695787	0
mag0500	Fumaric acid	Organic acids	mag1501	Ribitol	Saccharides and Alcohols	0.695372	0
mag2443	Malvidin	Flavonoids	mag2267	N-formylmethionine	Amino acids and derivatives	0.695352	0
mag1281	Genistein (4',5,7-Trihydroxyisoflavone)	Flavonoids	mag1659	Luteolin	Flavonoids	0.695054	0
mag3577	DGMG (18:2) isomer3	Lipids	mag3629	MAG (18:1) isomer2	Lipids	0.695022	0
mag1936	Rhamnetin (7-O-methxyl quercetin)	Flavonoids	mag3517	Kumatakenin	Flavonoids	0.694748	0
mag3536	LysoPC 15:1	Lipids	mag3608	MAG (18:3) isomer2	Lipids	0.694561	0
mag2013	L-(+)-Lysine	Amino acids and derivatives	mag2204	alpha-Aminocaproic acid	Amino acids and derivatives	0.694081	0
mag0125	Di-O-methylquercetin	Flavonoids	mag2240	1,4-dihydro-1-Methyl-4-oxo-3-pyridinecarboxamide	Alkaloids	0.693915	0
mag1179	Coniferyl alcohol	Phenolic acids	mag2516	4-Methyl-5-thiazoleethanol	Others	0.693807	0
mag0328	5-O-p-coumaroyl quinic acid O-hexoside	Phenolic acids	mag0923	3-O-p-Coumaroyl quinic acid	Phenolic acids	0.693667	0
mag1361	Apigenin	Flavonoids	mag2149	Guanine	Nucleotides and derivatives	0.693389	0
mag1051	Asp-phe	Amino acids and derivatives	mag2306	D-(+)-Phenylalanine	Amino acids and derivatives	0.693344	0
mag0128	9-HOTrE	Lipids	mag3497	MAG (18:4) isomer1	Lipids	0.693169	0
mag0115	13-Hydroxy-9,11-octadecadienoic acid	Lipids	mag3497	MAG (18:4) isomer1	Lipids	0.69313	0
mag1351	Astilbin	Flavonoids	mag2771	Eriodictyol C-hexoside	Flavonoids	0.692626	0
mag2443	Malvidin	Flavonoids	mag2266	serotonin	Alkaloids	0.692365	0
mag3574	LysoPC 15:0	Lipids	mag3637	LysoPE 18:1 (2n isomer)	Lipids	0.692087	0
mag0123	9-Hydroxy-10,12-octadecadienoic acid	Lipids	mag3497	MAG (18:4) isomer1	Lipids	0.691715	0
mag0060	Apigenin 7-Rutinoside	Flavonoids	mag2940	Naringin	Flavonoids	0.691709	0
mag1039	13-HpOTrE(r)	Lipids	mag3662	9-Hydroxy-(10E,12Z,15Z)-octadecatrienoic acid	Lipids	0.691592	0
mag2648	Luteolin C-hexosyl-O-rhamnoside O-hexoside	Flavonoids	mag3046	diosmin	Flavonoids	0.691367	0
mag0068	Chrysoeriol 8-C-pentosyl-O-rutinoside	Flavonoids	mag2848	C-hexosyl-luteolin O-p-coumaroylhexoside	Flavonoids	0.69106	0
mag0126	L-Asparagine	Amino acids and derivatives	mag2091	L-Valine	Amino acids and derivatives	0.690805	0
mag0128	9-HOTrE	Lipids	mag3608	MAG (18:3) isomer2	Lipids	0.69074	0
mag2645	6-C-hexosyl-luteolin O-hexoside	Flavonoids	mag2648	Luteolin C-hexosyl-O-rhamnoside O-hexoside	Flavonoids	0.690689	0
mag2526	Luteolin 6-C-hexoside 8-C-hexosyl-O-hexoside	Flavonoids	mag2647	Eriodictiol C-hexosyl-O-hexoside	Flavonoids	0.690283	0
mag1193	α-Linolenic acid	Lipids	mag3617	14,15-Dehydrocrepenynic acid	Lipids	0.69013	0
mag0500	Fumaric acid	Organic acids	mag2242	4-Acetamidobutyric acid	Organic acids	0.69006	0
mag0518	13-Oxo-9-hydroxy-10-octadecenoic acid	Lipids	mag3705	LysoPC 20:1	Lipids	0.689985	0
mag2013	L-(+)-Lysine	Amino acids and derivatives	mag2185	L-Leucine	Amino acids and derivatives	0.689877	0
mag1961	Methionine sulfoxide	Amino acids and derivatives	mag3491	Cocamidopropyl betaine	Others	0.689757	0
mag2526	Luteolin 6-C-hexoside 8-C-hexosyl-O-hexoside	Flavonoids	mag3087	Chrysoeriol 7-O-hexoside	Flavonoids	0.689283	0
mag1193	α-Linolenic acid	Lipids	mag3607	MAG (18:3) isomer3	Lipids	0.689217	0
mag2077	L-Citrulline	Amino acids and derivatives	mag2309	6-Methylmercaptopurine	Nucleotides and derivatives	0.68921	0
mag0033	L-Glutamic acid	Amino acids and derivatives	mag1470	L-Homoserine	Amino acids and derivatives	0.6892	0
mag3621	LysoPC 16:0 (2n isomer)	Lipids	mag3641	LysoPC 18:1	Lipids	0.689102	0
mag1351	Astilbin	Flavonoids	mag2861	Isoquercitroside	Flavonoids	0.689097	0
mag0616	L-(+)-Arginine	Amino acids and derivatives	mag2077	L-Citrulline	Amino acids and derivatives	0.688935	0
mag0162	Gluconic acid	Saccharides and Alcohols	mag1501	Ribitol	Saccharides and Alcohols	0.688867	0
mag2212	Glu-Glu	Amino acids and derivatives	mag0093	2-Methylsuccinic acid	Organic acids	0.68845	0
mag3621	LysoPC 16:0 (2n isomer)	Lipids	mag3643	LysoPC 18:0 (2n isomer)	Lipids	0.688391	0
mag0637	Chlorogenic acid methyl ester	Phenolic acids	mag2625	3-O-Feruloyl quinic acid	Phenolic acids	0.688337	0
mag2265	N-hydroxy tryptamine	Alkaloids	mag2399	Phenethylamine	Others	0.688241	0
mag0297	LysoPE 18:1	Lipids	mag3574	LysoPC 15:0	Lipids	0.688103	0
mag3534	LysoPE 14:0	Lipids	mag3633	LysoPC 18:3	Lipids	0.687356	0
mag0297	LysoPE 18:1	Lipids	mag1193	α-Linolenic acid	Lipids	0.687311	0
mag0021	IsoApigenin 8-C-glucoside	Flavonoids	mag0486	6,8-di-C-glucoside Apigenine	Flavonoids	0.686502	0
mag0021	IsoApigenin 8-C-glucoside	Flavonoids	mag2950	Chrysoeriol 8-C-hexoside	Flavonoids	0.68637	0
mag0128	9-HOTrE	Lipids	mag3583	LysoPE 18:2 (2n isomer)	Lipids	0.686221	0
mag1623	Velutin	Flavonoids	mag2320	Adenosine O-ribose	Nucleotides and derivatives	0.686131	0
mag3722	MAG (18:2)	Lipids	mag1977	4-Nitrophenol	Others	0.685741	0
mag3583	LysoPE 18:2 (2n isomer)	Lipids	mag3608	MAG (18:3) isomer2	Lipids	0.685519	0
mag3536	LysoPC 15:1	Lipids	mag3601	LysoPC 16:1	Lipids	0.68545	0
mag3576	Octadecadien-6-ynoic acid	Lipids	mag3592	Ligustilide	Others	0.685317	0
mag0778	12,13-EODE	Lipids	mag3662	9-Hydroxy-(10E,12Z,15Z)-octadecatrienoic acid	Lipids	0.685295	0
mag3536	LysoPC 15:1	Lipids	mag3607	MAG (18:3) isomer3	Lipids	0.685245	0
mag0016	L-Phenylalanine	Amino acids and derivatives	mag2204	alpha-Aminocaproic acid	Amino acids and derivatives	0.685243	0
mag3598	MAG (18:2) isomer1	Lipids	mag3630	MAG (18:1) isomer1	Lipids	0.685198	0
mag0054	Chrysoeriol 6-C-pentosyl-O-rutinoside	Flavonoids	mag2648	Luteolin C-hexosyl-O-rhamnoside O-hexoside	Flavonoids	0.685177	0
mag3606	Xanthohumol	Flavonoids	mag3630	MAG (18:1) isomer1	Lipids	0.684855	0
mag2253	8-Hydroxyguanosine	Nucleotides and derivatives	mag2075	Thiamine	Others	0.684785	0
mag0652	Naringenin 7-O-neohesperidoside (Naringin)	Flavonoids	mag2977	Apigenin 7-rutinoside (Isorhoifolin)	Flavonoids	0.684781	0
mag3576	Octadecadien-6-ynoic acid	Lipids	mag3598	MAG (18:2) isomer1	Lipids	0.684271	0
mag0652	Naringenin 7-O-neohesperidoside (Naringin)	Flavonoids	mag2976	Apigenin 7-O-neohesperidoside (Rhoifolin)	Flavonoids	0.683674	0
mag3285	Tricin O-glycerol	Flavonoids	mag3466	Tricin 4'-O-syringic acid	Flavonoids	0.683633	0
mag2491	N',N",N"'-p-coumaroyl-cinnamoyl-caffeoyl spermidine	Alkaloids	mag2225	Guanosine	Nucleotides and derivatives	0.683503	0
mag0129	9,10-EODE	Lipids	mag3497	MAG (18:4) isomer1	Lipids	0.683055	0
mag2047	N,N-Dimethylglycine	Amino acids and derivatives	mag2086	Cytosine	Nucleotides and derivatives	0.682674	0
mag2182	Uridine	Nucleotides and derivatives	mag2075	Thiamine	Others	0.682434	0
mag2526	Luteolin 6-C-hexoside 8-C-hexosyl-O-hexoside	Flavonoids	mag2645	6-C-hexosyl-luteolin O-hexoside	Flavonoids	0.681685	0
mag2114	Glycyl-L-proline	Amino acids and derivatives	mag2496	N-p-Coumaroyl agmatine	Alkaloids	0.681369	0
mag0126	L-Asparagine	Amino acids and derivatives	mag2092	Dl-Norvaline	Amino acids and derivatives	0.681247	0
mag3577	DGMG (18:2) isomer3	Lipids	mag3630	MAG (18:1) isomer1	Lipids	0.681092	0
mag2935	Isorhamnetin 5-O-hexoside	Flavonoids	mag3086	Tricin 7-O-hexoside	Flavonoids	0.680555	0
mag0162	Gluconic acid	Saccharides and Alcohols	mag1406	D-Arabitol	Saccharides and Alcohols	0.680439	0
mag1961	Methionine sulfoxide	Amino acids and derivatives	mag3690	MAG (18:3) isomer4	Lipids	0.679985	0
mag1961	Methionine sulfoxide	Amino acids and derivatives	mag3752	All-trans-13,14-dihydroretinol	Others	0.679563	0
mag2863	8-C-hexosyl-luteolin O-hexoside	Flavonoids	mag2935	Isorhamnetin 5-O-hexoside	Flavonoids	0.679491	0
mag3632	LysoPC 16:0	Lipids	mag3706	LysoPC 20:1 (2n isomer)	Lipids	0.678865	0
mag1936	Rhamnetin (7-O-methxyl quercetin)	Flavonoids	mag2259	N-Acetylcysteine	Amino acids and derivatives	0.678438	0
mag1193	α-Linolenic acid	Lipids	mag3608	MAG (18:3) isomer2	Lipids	0.678348	0
mag1339	Adenosine 3'-monophosphate	Nucleotides and derivatives	mag2253	8-Hydroxyguanosine	Nucleotides and derivatives	0.678154	0
mag3017	Hesperetin 7-rutinoside (Hesperidin)	Flavonoids	mag1497	Gallocatechin-catechin	Phenolic acids	0.678096	0
mag3583	LysoPE 18:2 (2n isomer)	Lipids	mag3607	MAG (18:3) isomer3	Lipids	0.677679	0
mag2750	1-O-Feruloyl quinic acid	Phenolic acids	mag2794	N', N''-Diferuloylspermidine	Alkaloids	0.677024	0
mag1351	Astilbin	Flavonoids	mag1659	Luteolin	Flavonoids	0.676808	0
mag0367	Citraconic acid	Organic acids	mag2149	Guanine	Nucleotides and derivatives	0.676714	0
mag0033	L-Glutamic acid	Amino acids and derivatives	mag0453	L-Threonine	Amino acids and derivatives	0.676627	0
mag0324	1-O-p-Coumaroyl quinic acid	Phenolic acids	mag0919	Homovanilloyl quinic acid	Phenolic acids	0.676575	0
mag0616	L-(+)-Arginine	Amino acids and derivatives	mag2013	L-(+)-Lysine	Amino acids and derivatives	0.676411	0
mag0500	Fumaric acid	Organic acids	mag1406	D-Arabitol	Saccharides and Alcohols	0.676331	0
mag0016	L-Phenylalanine	Amino acids and derivatives	mag2185	L-Leucine	Amino acids and derivatives	0.676162	0
mag2092	Dl-Norvaline	Amino acids and derivatives	mag2058	DL-2-Aminoadipic acid	Alkaloids	0.675949	0
mag3629	MAG (18:1) isomer2	Lipids	mag3592	Ligustilide	Others	0.675787	0
mag0159	L-(-)-Tyrosine	Amino acids and derivatives	mag0616	L-(+)-Arginine	Amino acids and derivatives	0.675677	0
mag1961	Methionine sulfoxide	Amino acids and derivatives	mag1975	trans-Citridic acid	Organic acids	0.675598	0
mag1051	Asp-phe	Amino acids and derivatives	mag2309	6-Methylmercaptopurine	Nucleotides and derivatives	0.675368	0
mag0189	Kaempferol 3-O-glucoside (Astragalin)	Flavonoids	mag1659	Luteolin	Flavonoids	0.675272	0
mag1590	Chrysoeriol O-acetylhexoside	Flavonoids	mag2149	Guanine	Nucleotides and derivatives	0.67502	0
mag2797	C-hexosyl-apigenin O-pentoside	Flavonoids	mag2819	di-C,C-hexosyl-apigenin	Flavonoids	0.674873	0
mag2965	6-C-hexosyl-apigenin O-feruloylhexoside	Flavonoids	mag3073	C-pentosyl-chrysoeriol 7-O-feruloylhexoside	Flavonoids	0.674695	0
mag2647	Eriodictiol C-hexosyl-O-hexoside	Flavonoids	mag2648	Luteolin C-hexosyl-O-rhamnoside O-hexoside	Flavonoids	0.67455	0
mag1961	Methionine sulfoxide	Amino acids and derivatives	mag0844	2-Hydroxybutanoic acid	Organic acids	0.674119	0
mag3606	Xanthohumol	Flavonoids	mag0128	9-HOTrE	Lipids	0.673953	0
mag2069	2-Aminoadipic acid (L-Homoglutamic acid)	Amino acids and derivatives	mag2092	Dl-Norvaline	Amino acids and derivatives	0.673518	0
mag0128	9-HOTrE	Lipids	mag3592	Ligustilide	Others	0.672908	0
mag2645	6-C-hexosyl-luteolin O-hexoside	Flavonoids	mag2712	6-C-hexosyl luteolin O-pentoside	Flavonoids	0.672712	0
mag2056	1-Aminocyclopropanecarboxylic acid	Flavonoids	mag0033	L-Glutamic acid	Amino acids and derivatives	0.672534	0
mag0714	4-O-Caffeoyl quinic acid (criptochlorogenic acid)	Phenolic acids	mag0512	Indole-3-carboxaldehyde	Alkaloids	0.672424	0
mag0126	L-Asparagine	Amino acids and derivatives	mag1064	L-Tryptamine	Alkaloids	0.672406	0
mag1590	Chrysoeriol O-acetylhexoside	Flavonoids	mag1179	Coniferyl alcohol	Phenolic acids	0.67208	0
mag0060	Apigenin 7-Rutinoside	Flavonoids	mag2886	Narirutin	Flavonoids	0.670615	0
mag0016	L-Phenylalanine	Amino acids and derivatives	mag2188	L-Isoleucine	Amino acids and derivatives	0.670514	0
mag2240	1,4-dihydro-1-Methyl-4-oxo-3-pyridinecarboxamide	Alkaloids	mag2491	N',N",N"'-p-coumaroyl-cinnamoyl-caffeoyl spermidine	Alkaloids	0.670503	0
mag2077	L-Citrulline	Amino acids and derivatives	mag2204	alpha-Aminocaproic acid	Amino acids and derivatives	0.670483	0
mag3497	MAG (18:4) isomer1	Lipids	mag3592	Ligustilide	Others	0.670259	0
mag0125	Di-O-methylquercetin	Flavonoids	mag2491	N',N",N"'-p-coumaroyl-cinnamoyl-caffeoyl spermidine	Alkaloids	0.670249	0
mag0125	Di-O-methylquercetin	Flavonoids	mag1019	12,13-Dihydroxy-9-octadecenoic acid	Lipids	0.670128	0
mag2095	Histamine	Amino acids and derivatives	mag0639	Vanillic acid	Phenolic acids	0.670084	0
mag1019	12,13-Dihydroxy-9-octadecenoic acid	Lipids	mag0100	Azelaic Acid	Organic acids	0.670037	0
mag2026	L-Histidine	Amino acids and derivatives	mag0321	3-Hydroxy-3-methyl butyric acid	Organic acids	0.670017	0
mag2647	Eriodictiol C-hexosyl-O-hexoside	Flavonoids	mag2935	Isorhamnetin 5-O-hexoside	Flavonoids	0.669399	0
mag2804	Phe-Phe	Amino acids and derivatives	mag2240	1,4-dihydro-1-Methyl-4-oxo-3-pyridinecarboxamide	Alkaloids	0.669331	0
mag0328	5-O-p-coumaroyl quinic acid O-hexoside	Phenolic acids	mag0919	Homovanilloyl quinic acid	Phenolic acids	0.669297	0
mag3606	Xanthohumol	Flavonoids	mag3536	LysoPC 15:1	Lipids	0.668974	0
mag0518	13-Oxo-9-hydroxy-10-octadecenoic acid	Lipids	mag3588	LysoPC 18:2 (2n isomer)	Lipids	0.668971	0
mag2645	6-C-hexosyl-luteolin O-hexoside	Flavonoids	mag1497	Gallocatechin-catechin	Phenolic acids	0.668824	0
mag2091	L-Valine	Amino acids and derivatives	mag2058	DL-2-Aminoadipic acid	Alkaloids	0.668432	0
mag2114	Glycyl-L-proline	Amino acids and derivatives	mag2499	N'-p-Coumaroyl agmatine	Alkaloids	0.668344	0
mag3722	MAG (18:2)	Lipids	mag3491	Cocamidopropyl betaine	Others	0.66828	0
mag2013	L-(+)-Lysine	Amino acids and derivatives	mag2127	Nα-Acetyl-L-glutamine	Amino acids and derivatives	0.667778	0
mag2847	methylQuercetin O-hexoside	Flavonoids	mag2863	8-C-hexosyl-luteolin O-hexoside	Flavonoids	0.667585	0
mag1339	Adenosine 3'-monophosphate	Nucleotides and derivatives	mag2075	Thiamine	Others	0.667567	0
mag2990	Tricin 4'-O-(β-guaiacylglyceryl) ether 5-O-hexosyl-O-hexoside	Flavonoids	mag2995	Tricin O-glycerylhexoside	Flavonoids	0.667445	0
mag2069	2-Aminoadipic acid (L-Homoglutamic acid)	Amino acids and derivatives	mag2091	L-Valine	Amino acids and derivatives	0.667328	0
mag3598	MAG (18:2) isomer1	Lipids	mag3615	Notopterol	Lignans and Coumarins	0.667323	0
mag3010	Hesperetin 7-O-neohesperidoside (Neohesperidin)	Flavonoids	mag1497	Gallocatechin-catechin	Phenolic acids	0.667125	0
mag0639	Vanillic acid	Phenolic acids	mag2086	Cytosine	Nucleotides and derivatives	0.666634	0
mag2069	2-Aminoadipic acid (L-Homoglutamic acid)	Amino acids and derivatives	mag2309	6-Methylmercaptopurine	Nucleotides and derivatives	0.665997	0
mag2856	C-rhamnosyl-acacetin O-p-coumaroylhexoside	Flavonoids	mag2966	6-C-hexosyl-chrysoeriol O-feruloylhexoside	Flavonoids	0.665962	0
mag0518	13-Oxo-9-hydroxy-10-octadecenoic acid	Lipids	mag3536	LysoPC 15:1	Lipids	0.665593	0
mag2077	L-Citrulline	Amino acids and derivatives	mag2188	L-Isoleucine	Amino acids and derivatives	0.665509	0
mag2058	DL-2-Aminoadipic acid	Alkaloids	mag2309	6-Methylmercaptopurine	Nucleotides and derivatives	0.665163	0
mag0128	9-HOTrE	Lipids	mag3663	LysoPC 20:2 (2n isomer)	Lipids	0.664876	0
mag1961	Methionine sulfoxide	Amino acids and derivatives	mag1632	Guanidinoethyl sulfonate	Organic acids	0.664785	0
mag0518	13-Oxo-9-hydroxy-10-octadecenoic acid	Lipids	mag3583	LysoPE 18:2 (2n isomer)	Lipids	0.664692	0
mag0012	L-Tryptophan	Amino acids and derivatives	mag2306	D-(+)-Phenylalanine	Amino acids and derivatives	0.664162	0
mag2443	Malvidin	Flavonoids	mag2399	Phenethylamine	Others	0.664146	0
mag0016	L-Phenylalanine	Amino acids and derivatives	mag1064	L-Tryptamine	Alkaloids	0.663967	0
mag2848	C-hexosyl-luteolin O-p-coumaroylhexoside	Flavonoids	mag2960	8-C-hexosyl-apigenin O-sinapoylhexoside	Flavonoids	0.66396	0
mag3651	PC 16:1/14:1	Lipids	mag3524	Phytocassane D	Terpenoids	0.663877	0
mag1623	Velutin	Flavonoids	mag2259	N-Acetylcysteine	Amino acids and derivatives	0.663807	0
mag2569	N-Sinapoyl agmatine	Alkaloids	mag2440	O-Feruloyl coumarin	Lignans and Coumarins	0.66379	0
mag2443	Malvidin	Flavonoids	mag2265	N-hydroxy tryptamine	Alkaloids	0.663555	0
mag2950	Chrysoeriol 8-C-hexoside	Flavonoids	mag3087	Chrysoeriol 7-O-hexoside	Flavonoids	0.663448	0
mag0652	Naringenin 7-O-neohesperidoside (Naringin)	Flavonoids	mag2940	Naringin	Flavonoids	0.663422	0
mag2077	L-Citrulline	Amino acids and derivatives	mag2185	L-Leucine	Amino acids and derivatives	0.663317	0
mag2491	N',N",N"'-p-coumaroyl-cinnamoyl-caffeoyl spermidine	Alkaloids	mag2075	Thiamine	Others	0.663117	0
mag3621	LysoPC 16:0 (2n isomer)	Lipids	mag3642	LysoPC 20:4	Lipids	0.663078	0
mag0504	Protocatechuic acid	Phenolic acids	mag0624	(-)-Arctigenin	Lignans and Coumarins	0.662518	0
mag0128	9-HOTrE	Lipids	mag3661	LysoPC 20:2	Lipids	0.662404	0
mag1579	Homoeriodictyol	Flavonoids	mag2259	N-Acetylcysteine	Amino acids and derivatives	0.662271	0
mag0446	Chrysoeriol	Flavonoids	mag1659	Luteolin	Flavonoids	0.661906	0
mag0189	Kaempferol 3-O-glucoside (Astragalin)	Flavonoids	mag2647	Eriodictiol C-hexosyl-O-hexoside	Flavonoids	0.661195	0
mag2526	Luteolin 6-C-hexoside 8-C-hexosyl-O-hexoside	Flavonoids	mag2847	methylQuercetin O-hexoside	Flavonoids	0.661107	0
mag3588	LysoPC 18:2 (2n isomer)	Lipids	mag3601	LysoPC 16:1	Lipids	0.661103	0
mag2077	L-Citrulline	Amino acids and derivatives	mag2306	D-(+)-Phenylalanine	Amino acids and derivatives	0.660842	0
mag0128	9-HOTrE	Lipids	mag0518	13-Oxo-9-hydroxy-10-octadecenoic acid	Lipids	0.660581	0
mag3607	MAG (18:3) isomer3	Lipids	mag3617	14,15-Dehydrocrepenynic acid	Lipids	0.660506	0
mag3536	LysoPC 15:1	Lipids	mag3598	MAG (18:2) isomer1	Lipids	0.660249	0
mag3608	MAG (18:3) isomer2	Lipids	mag3617	14,15-Dehydrocrepenynic acid	Lipids	0.660052	0
mag2069	2-Aminoadipic acid (L-Homoglutamic acid)	Amino acids and derivatives	mag2093	D-(-)-Valine	Amino acids and derivatives	0.659844	0
mag0189	Kaempferol 3-O-glucoside (Astragalin)	Flavonoids	mag2950	Chrysoeriol 8-C-hexoside	Flavonoids	0.659806	0
mag2093	D-(-)-Valine	Amino acids and derivatives	mag2058	DL-2-Aminoadipic acid	Alkaloids	0.659749	0
mag3534	LysoPE 14:0	Lipids	mag3632	LysoPC 16:0	Lipids	0.659692	0
mag0572	L-Glutamic acid O-glucoside	Amino acids and derivatives	pme2292	Putrescine	Alkaloids	0.65925	0
mag2092	Dl-Norvaline	Amino acids and derivatives	mag0321	3-Hydroxy-3-methyl butyric acid	Organic acids	0.659133	0
mag0017	1-O-beta-D-Glucopyranosyl sinapate	Phenolic acids	mag0522	Disinapoyl hexoside	Phenolic acids	0.658702	0
mag3606	Xanthohumol	Flavonoids	mag1193	α-Linolenic acid	Lipids	0.65796	0
mag0457	9-HpOTrE	Lipids	mag0518	13-Oxo-9-hydroxy-10-octadecenoic acid	Lipids	0.657608	0
mag2651	Hydroxy-methoxycinnamate	Phenolic acids	mag0399	Pinoresinol-Hex	Lignans and Coumarins	0.657506	0
mag1351	Astilbin	Flavonoids	mag2647	Eriodictiol C-hexosyl-O-hexoside	Flavonoids	0.657413	0
mag1185	4'-Hydroxy-5,7-dimethoxyflavanone	Flavonoids	mag3751	Vitamin A	Others	0.656959	0
mag3633	LysoPC 18:3	Lipids	mag3706	LysoPC 20:1 (2n isomer)	Lipids	0.656852	0
mag0125	Di-O-methylquercetin	Flavonoids	mag2182	Uridine	Nucleotides and derivatives	0.656633	0
mag2491	N',N",N"'-p-coumaroyl-cinnamoyl-caffeoyl spermidine	Alkaloids	mag2133	Adenine	Nucleotides and derivatives	0.65647	0
mag0698	L-(-)-Cystine	Amino acids and derivatives	mag1646	2,4-Dihydroxy-7-methoxy-1,4-benzoxazin-3-one, DIMBOA	Alkaloids	0.656379	0
mag2645	6-C-hexosyl-luteolin O-hexoside	Flavonoids	mag2847	methylQuercetin O-hexoside	Flavonoids	0.656288	0
mag0279	L-Serine	Amino acids and derivatives	mag0453	L-Threonine	Amino acids and derivatives	0.656285	0
mag2060	β-Nicotinamide mononucleotide	Nucleotides and derivatives	mag2182	Uridine	Nucleotides and derivatives	0.656265	0
mag0196	4-Hydroxybenzaldehyde	Phenolic acids	mag0217	4-Hydroxybenzoic acid	Organic acids	0.656174	0
mag0342	indole-3-carboxylic	Alkaloids	mag0512	Indole-3-carboxaldehyde	Alkaloids	0.656137	0
mag3574	LysoPC 15:0	Lipids	mag3629	MAG (18:1) isomer2	Lipids	0.655928	0
mag0652	Naringenin 7-O-neohesperidoside (Naringin)	Flavonoids	mag2886	Narirutin	Flavonoids	0.655749	0
mag1193	α-Linolenic acid	Lipids	mag3592	Ligustilide	Others	0.655164	0
mag3525	LysoPC 16:2 (2n isomer)	Lipids	mag3601	LysoPC 16:1	Lipids	0.65493	0
mag3683	LysoPC 18:0	Lipids	mag3706	LysoPC 20:1 (2n isomer)	Lipids	0.654819	0
mag3086	Tricin 7-O-hexoside	Flavonoids	mag3087	Chrysoeriol 7-O-hexoside	Flavonoids	0.654633	0
mag1579	Homoeriodictyol	Flavonoids	mag1623	Velutin	Flavonoids	0.654569	0
mag3525	LysoPC 16:2 (2n isomer)	Lipids	mag3629	MAG (18:1) isomer2	Lipids	0.654544	0
mag2091	L-Valine	Amino acids and derivatives	mag0321	3-Hydroxy-3-methyl butyric acid	Organic acids	0.654527	0
mag0159	L-(-)-Tyrosine	Amino acids and derivatives	mag2204	alpha-Aminocaproic acid	Amino acids and derivatives	0.654102	0
mag2939	Selgin 7-O-hexoside	Flavonoids	mag3086	Tricin 7-O-hexoside	Flavonoids	0.653641	0
mag0054	Chrysoeriol 6-C-pentosyl-O-rutinoside	Flavonoids	mag2747	C-hexosyl-chrysoeriol O-rutinoside	Flavonoids	0.653517	0
mag0143	1-O-Caffeoyl quinic acid	Phenolic acids	mag0734	6,7-dihydroxycoumarin 7-O-quinic acid	Lignans and Coumarins	0.65331	0
mag1590	Chrysoeriol O-acetylhexoside	Flavonoids	mag2516	4-Methyl-5-thiazoleethanol	Others	0.653185	0
mag1193	α-Linolenic acid	Lipids	mag3621	LysoPC 16:0 (2n isomer)	Lipids	0.65309	0
mag0176	Chlorogenic acid (3-O-Caffeoylquinic acid)	Phenolic acids	mag0734	6,7-dihydroxycoumarin 7-O-quinic acid	Lignans and Coumarins	0.652904	0
mag0778	12,13-EODE	Lipids	mag3583	LysoPE 18:2 (2n isomer)	Lipids	0.652627	0
mag2136	Glutathione oxidized	Amino acids and derivatives	mag3692	LysoPE 18:0	Lipids	0.652306	0
mag2526	Luteolin 6-C-hexoside 8-C-hexosyl-O-hexoside	Flavonoids	mag2531	6-C-hexosyl-apigenin O-hexosyl-O-hexoside	Flavonoids	0.65229	0
mag3601	LysoPC 16:1	Lipids	mag3683	LysoPC 18:0	Lipids	0.652153	0
mag2013	L-(+)-Lysine	Amino acids and derivatives	mag2026	L-Histidine	Amino acids and derivatives	0.652019	0
mag1961	Methionine sulfoxide	Amino acids and derivatives	mag2601	5'-Deoxy-5'-(methylthio)adenosine	Nucleotides and derivatives	0.651893	0
mag2761	8-C-hexosyl chrysoeriol O-hexoside	Flavonoids	mag3088	Quercetin 4'-O-glucoside (Spiraeoside)	Flavonoids	0.651795	0
mag0639	Vanillic acid	Phenolic acids	mag2075	Thiamine	Others	0.651655	0
mag3606	Xanthohumol	Flavonoids	mag3615	Notopterol	Lignans and Coumarins	0.651268	0
mag3606	Xanthohumol	Flavonoids	mag3617	14,15-Dehydrocrepenynic acid	Lipids	0.651214	0
mag1039	13-HpOTrE(r)	Lipids	mag3645	Punicic acid	Lipids	0.651029	0
mag2047	N,N-Dimethylglycine	Amino acids and derivatives	mag2095	Histamine	Amino acids and derivatives	0.651027	0
mag2804	Phe-Phe	Amino acids and derivatives	mag2225	Guanosine	Nucleotides and derivatives	0.650707	0
mag0126	L-Asparagine	Amino acids and derivatives	mag1051	Asp-phe	Amino acids and derivatives	0.650505	0
mag3086	Tricin 7-O-hexoside	Flavonoids	mag3088	Quercetin 4'-O-glucoside (Spiraeoside)	Flavonoids	0.650354	0
mag0200	Neochlorogenic acid (5-O-Caffeoylquinic acid)	Phenolic acids	mag0734	6,7-dihydroxycoumarin 7-O-quinic acid	Lignans and Coumarins	0.65026	0
mag3606	Xanthohumol	Flavonoids	mag3583	LysoPE 18:2 (2n isomer)	Lipids	0.649835	0
mag3517	Kumatakenin	Flavonoids	mag2320	Adenosine O-ribose	Nucleotides and derivatives	0.64977	0
mag3608	MAG (18:3) isomer2	Lipids	mag3615	Notopterol	Lignans and Coumarins	0.649681	0
mag0128	9-HOTrE	Lipids	mag3598	MAG (18:2) isomer1	Lipids	0.649577	0
mag1143	2,5-dihydroxybenzoic acid (Gentisic acid)	Phenolic acids	mag0624	(-)-Arctigenin	Lignans and Coumarins	0.649357	0
mag0159	L-(-)-Tyrosine	Amino acids and derivatives	mag2026	L-Histidine	Amino acids and derivatives	0.648865	0
mag0125	Di-O-methylquercetin	Flavonoids	mag2133	Adenine	Nucleotides and derivatives	0.648856	0
mag2060	β-Nicotinamide mononucleotide	Nucleotides and derivatives	mag2253	8-Hydroxyguanosine	Nucleotides and derivatives	0.648802	0
mag0486	6,8-di-C-glucoside Apigenine	Flavonoids	mag2950	Chrysoeriol 8-C-hexoside	Flavonoids	0.648715	0
mag2491	N',N",N"'-p-coumaroyl-cinnamoyl-caffeoyl spermidine	Alkaloids	mag2151	Hypoxanthine	Nucleotides and derivatives	0.64805	0
mag2642	Malvidin 3-O-glucoside (Oenin)	Flavonoids	mag2770	6-C-hexosyl-hesperetin O-hexoside	Flavonoids	0.647674	0
mag2488	trans-zeatin 9-O-glucoside	Alkaloids	mag2450	10-Formyl-THF	Others	0.647557	0
mag0159	L-(-)-Tyrosine	Amino acids and derivatives	mag2185	L-Leucine	Amino acids and derivatives	0.647532	0
mag0932	Cryptochlorogenic acid	Phenolic acids	mag2625	3-O-Feruloyl quinic acid	Phenolic acids	0.647404	0
mag2747	C-hexosyl-chrysoeriol O-rutinoside	Flavonoids	mag3013	Chrysoeriol 7-O-rutinoside	Flavonoids	0.64731	0
mag2647	Eriodictiol C-hexosyl-O-hexoside	Flavonoids	mag2712	6-C-hexosyl luteolin O-pentoside	Flavonoids	0.647305	0
mag3722	MAG (18:2)	Lipids	mag3752	All-trans-13,14-dihydroretinol	Others	0.646893	0
mag0453	L-Threonine	Amino acids and derivatives	mag1406	D-Arabitol	Saccharides and Alcohols	0.646578	0
mag1193	α-Linolenic acid	Lipids	mag3642	LysoPC 20:4	Lipids	0.646445	0
mag3537	LysoPC 14:0	Lipids	mag3629	MAG (18:1) isomer2	Lipids	0.64607	0
mag2093	D-(-)-Valine	Amino acids and derivatives	mag0321	3-Hydroxy-3-methyl butyric acid	Organic acids	0.646035	0
mag3630	MAG (18:1) isomer1	Lipids	mag3592	Ligustilide	Others	0.645992	0
mag3497	MAG (18:4) isomer1	Lipids	mag3662	9-Hydroxy-(10E,12Z,15Z)-octadecatrienoic acid	Lipids	0.645818	0
mag3722	MAG (18:2)	Lipids	mag3713	Taurocholic acid	Organic acids	0.645818	0
mag3601	LysoPC 16:1	Lipids	mag3608	MAG (18:3) isomer2	Lipids	0.645631	0
mag3608	MAG (18:3) isomer2	Lipids	mag3643	LysoPC 18:0 (2n isomer)	Lipids	0.645442	0
mag2747	C-hexosyl-chrysoeriol O-rutinoside	Flavonoids	mag3046	diosmin	Flavonoids	0.645305	0
mag0025	Gramine	Alkaloids	mag2794	N', N''-Diferuloylspermidine	Alkaloids	0.644878	0
mag0100	Azelaic Acid	Organic acids	mag1130	Suberic acid	Organic acids	0.644775	0
mag1351	Astilbin	Flavonoids	mag2950	Chrysoeriol 8-C-hexoside	Flavonoids	0.644616	0
mag2528	Eriodictiol 6-C-hexoside 8-C-hexoside-O-hexoside	Flavonoids	mag2554	Chrysoeriol 6-C-hexoside 8-C-hexoside-O-hexoside	Flavonoids	0.644435	0
mag0125	Di-O-methylquercetin	Flavonoids	mag2151	Hypoxanthine	Nucleotides and derivatives	0.644273	0
mag1193	α-Linolenic acid	Lipids	mag3643	LysoPC 18:0 (2n isomer)	Lipids	0.644174	0
mag0123	9-Hydroxy-10,12-octadecadienoic acid	Lipids	mag0128	9-HOTrE	Lipids	0.644074	0
mag3525	LysoPC 16:2 (2n isomer)	Lipids	mag3630	MAG (18:1) isomer1	Lipids	0.644013	0
mag1185	4'-Hydroxy-5,7-dimethoxyflavanone	Flavonoids	mag3767	Arachidic Acid	Lipids	0.643368	0
mag3608	MAG (18:3) isomer2	Lipids	mag3641	LysoPC 18:1	Lipids	0.643004	0
mag0486	6,8-di-C-glucoside Apigenine	Flavonoids	mag2768	Luteolin C-hexoside	Flavonoids	0.642968	0
mag3583	LysoPE 18:2 (2n isomer)	Lipids	mag3598	MAG (18:2) isomer1	Lipids	0.642941	0
mag0453	L-Threonine	Amino acids and derivatives	mag0500	Fumaric acid	Organic acids	0.64286	0
mag0430	L-Cysteine	Amino acids and derivatives	mag1646	2,4-Dihydroxy-7-methoxy-1,4-benzoxazin-3-one, DIMBOA	Alkaloids	0.642339	0
mag2069	2-Aminoadipic acid (L-Homoglutamic acid)	Amino acids and derivatives	mag2306	D-(+)-Phenylalanine	Amino acids and derivatives	0.642177	0
mag2158	Inosine 5'-monophosphate	Nucleotides and derivatives	mag1398	NADP	Others	0.642086	0
mag0377	Chrysoeriol C-pentosyl-O-hexosyl-O-hexoside	Flavonoids	mag2970	C-hexosyl-apigenin O-p-coumaroylhexoside	Flavonoids	0.642069	0
mag0518	13-Oxo-9-hydroxy-10-octadecenoic acid	Lipids	mag3525	LysoPC 16:2 (2n isomer)	Lipids	0.641845	0
mag0638	Tricin O-saccharic acid	Flavonoids	mag2811	5-Methoxy-N,N-dimethyltryptamine	Alkaloids	0.641716	0
mag2647	Eriodictiol C-hexosyl-O-hexoside	Flavonoids	mag3086	Tricin 7-O-hexoside	Flavonoids	0.641597	0
mag2491	N',N",N"'-p-coumaroyl-cinnamoyl-caffeoyl spermidine	Alkaloids	mag2253	8-Hydroxyguanosine	Nucleotides and derivatives	0.641584	0
mag3574	LysoPC 15:0	Lipids	mag3641	LysoPC 18:1	Lipids	0.641488	0
mag3570	LysoPC 16:1 (2n isomer)	Lipids	mag3601	LysoPC 16:1	Lipids	0.641276	0
mag0128	9-HOTrE	Lipids	mag3705	LysoPC 20:1	Lipids	0.641262	0
mag0128	9-HOTrE	Lipids	mag0129	9,10-EODE	Lipids	0.641103	0
mag2950	Chrysoeriol 8-C-hexoside	Flavonoids	mag3088	Quercetin 4'-O-glucoside (Spiraeoside)	Flavonoids	0.641091	0
mag0453	L-Threonine	Amino acids and derivatives	mag1501	Ribitol	Saccharides and Alcohols	0.64107	0
mag0115	13-Hydroxy-9,11-octadecadienoic acid	Lipids	mag0128	9-HOTrE	Lipids	0.64092	0
pme3011	4-Aminobutyric acid	Organic acids	mag2086	Cytosine	Nucleotides and derivatives	0.640894	0
mag2060	β-Nicotinamide mononucleotide	Nucleotides and derivatives	mag2298	2'-Deoxyinosine	Nucleotides and derivatives	0.64067	0
mag3576	Octadecadien-6-ynoic acid	Lipids	mag3583	LysoPE 18:2 (2n isomer)	Lipids	0.640463	0
mag3537	LysoPC 14:0	Lipids	mag3630	MAG (18:1) isomer1	Lipids	0.640356	0
mag0486	6,8-di-C-glucoside Apigenine	Flavonoids	mag2769	Luteolin 6-C-hexoside	Flavonoids	0.640186	0
mag3574	LysoPC 15:0	Lipids	mag3643	LysoPC 18:0 (2n isomer)	Lipids	0.640131	0
mag3598	MAG (18:2) isomer1	Lipids	mag3617	14,15-Dehydrocrepenynic acid	Lipids	0.639922	0
mag3607	MAG (18:3) isomer3	Lipids	mag3615	Notopterol	Lignans and Coumarins	0.639852	0
mag2645	6-C-hexosyl-luteolin O-hexoside	Flavonoids	mag2935	Isorhamnetin 5-O-hexoside	Flavonoids	0.639828	0
mag2013	L-(+)-Lysine	Amino acids and derivatives	mag2309	6-Methylmercaptopurine	Nucleotides and derivatives	0.639765	0
mag3574	LysoPC 15:0	Lipids	mag3630	MAG (18:1) isomer1	Lipids	0.63965	0
mag3607	MAG (18:3) isomer3	Lipids	mag3643	LysoPC 18:0 (2n isomer)	Lipids	0.63937	0
mag2026	L-Histidine	Amino acids and derivatives	mag2077	L-Citrulline	Amino acids and derivatives	0.639242	0
mag2306	D-(+)-Phenylalanine	Amino acids and derivatives	mag2058	DL-2-Aminoadipic acid	Alkaloids	0.639182	0
mag0486	6,8-di-C-glucoside Apigenine	Flavonoids	mag2771	Eriodictyol C-hexoside	Flavonoids	0.639182	0
mag0159	L-(-)-Tyrosine	Amino acids and derivatives	mag2188	L-Isoleucine	Amino acids and derivatives	0.639182	0
mag3601	LysoPC 16:1	Lipids	mag3630	MAG (18:1) isomer1	Lipids	0.638923	0
mag1193	α-Linolenic acid	Lipids	mag3641	LysoPC 18:1	Lipids	0.638866	0
mag0377	Chrysoeriol C-pentosyl-O-hexosyl-O-hexoside	Flavonoids	mag2960	8-C-hexosyl-apigenin O-sinapoylhexoside	Flavonoids	0.638735	0
mag1193	α-Linolenic acid	Lipids	mag3537	LysoPC 14:0	Lipids	0.63854	0
mag0486	6,8-di-C-glucoside Apigenine	Flavonoids	mag2752	HoMoorientin	Flavonoids	0.638322	0
mag2077	L-Citrulline	Amino acids and derivatives	mag1064	L-Tryptamine	Alkaloids	0.638049	0
mag3601	LysoPC 16:1	Lipids	mag3629	MAG (18:1) isomer2	Lipids	0.637973	0
mag1659	Luteolin	Flavonoids	mag2645	6-C-hexosyl-luteolin O-hexoside	Flavonoids	0.637632	0
mag3601	LysoPC 16:1	Lipids	mag3607	MAG (18:3) isomer3	Lipids	0.637577	0
mag0486	6,8-di-C-glucoside Apigenine	Flavonoids	mag2759	Orientin	Flavonoids	0.637548	0
mag3517	Kumatakenin	Flavonoids	mag2259	N-Acetylcysteine	Amino acids and derivatives	0.637506	0
mag2554	Chrysoeriol 6-C-hexoside 8-C-hexoside-O-hexoside	Flavonoids	mag2647	Eriodictiol C-hexosyl-O-hexoside	Flavonoids	0.637317	0
mag0129	9,10-EODE	Lipids	mag1039	13-HpOTrE(r)	Lipids	0.637289	0
mag0778	12,13-EODE	Lipids	mag3706	LysoPC 20:1 (2n isomer)	Lipids	0.637094	0
mag1623	Velutin	Flavonoids	mag2399	Phenethylamine	Others	0.637062	0
mag2526	Luteolin 6-C-hexoside 8-C-hexosyl-O-hexoside	Flavonoids	mag2529	Apigenin 6-C-hexosyl-8-C-hexosyl-O-hexoside	Flavonoids	0.636738	0
mag2645	6-C-hexosyl-luteolin O-hexoside	Flavonoids	mag2863	8-C-hexosyl-luteolin O-hexoside	Flavonoids	0.636577	0
mag1179	Coniferyl alcohol	Phenolic acids	mag2149	Guanine	Nucleotides and derivatives	0.636388	0
mag0778	12,13-EODE	Lipids	mag3497	MAG (18:4) isomer1	Lipids	0.636253	0
mag0453	L-Threonine	Amino acids and derivatives	mag1897	Methylglutaric acid	Organic acids	0.63619	0
mag0457	9-HpOTrE	Lipids	mag3607	MAG (18:3) isomer3	Lipids	0.636054	0
mag3607	MAG (18:3) isomer3	Lipids	mag3641	LysoPC 18:1	Lipids	0.636046	0
mag0016	L-Phenylalanine	Amino acids and derivatives	mag0321	3-Hydroxy-3-methyl butyric acid	Organic acids	0.635934	0
mag3525	LysoPC 16:2 (2n isomer)	Lipids	mag3607	MAG (18:3) isomer3	Lipids	0.635917	0
mag2893	C-hexosyl-chrysoeriol O-sinapoylhexoside	Flavonoids	mag2960	8-C-hexosyl-apigenin O-sinapoylhexoside	Flavonoids	0.635913	0
mag2642	Malvidin 3-O-glucoside (Oenin)	Flavonoids	mag2761	8-C-hexosyl chrysoeriol O-hexoside	Flavonoids	0.635867	0
mag0115	13-Hydroxy-9,11-octadecadienoic acid	Lipids	mag1039	13-HpOTrE(r)	Lipids	0.635866	0
mag0367	Citraconic acid	Organic acids	mag2516	4-Methyl-5-thiazoleethanol	Others	0.635649	0
mag0318	3-phosphoglyceric acid	Organic acids	mag0177	D-Fructose 6-phosphate-disodium salt	Saccharides and Alcohols	0.635542	0
mag0762	Quercetin 3-O-galactoside (Hyperin)	Flavonoids	mag1355	Isorhamnetin 3-O-glucoside	Flavonoids	0.635375	0
mag2761	8-C-hexosyl chrysoeriol O-hexoside	Flavonoids	mag3087	Chrysoeriol 7-O-hexoside	Flavonoids	0.635242	0
mag0151	Sucrose	Saccharides and Alcohols	mag0669	Raffinose	Saccharides and Alcohols	0.635226	0
mag3598	MAG (18:2) isomer1	Lipids	mag3601	LysoPC 16:1	Lipids	0.635164	0
mag1306	9,10-Dihydroxy-12-octadecenoic acid	Lipids	mag0100	Azelaic Acid	Organic acids	0.634965	0
mag3662	9-Hydroxy-(10E,12Z,15Z)-octadecatrienoic acid	Lipids	mag1005	Syringic Aldehyde	Phenolic acids	0.634706	0
mag2060	β-Nicotinamide mononucleotide	Nucleotides and derivatives	mag2075	Thiamine	Others	0.634525	0
mag0518	13-Oxo-9-hydroxy-10-octadecenoic acid	Lipids	mag3608	MAG (18:3) isomer2	Lipids	0.634491	0
mag1005	Syringic Aldehyde	Phenolic acids	mag2232	Niacinamide	Others	0.634471	0
mag2443	Malvidin	Flavonoids	mag2320	Adenosine O-ribose	Nucleotides and derivatives	0.634467	0
mag2822	C-hexosyl-apigenin O-caffeoylhexoside	Flavonoids	mag2848	C-hexosyl-luteolin O-p-coumaroylhexoside	Flavonoids	0.634023	0
mag0078	DL-homocysteine	Amino acids and derivatives	mag2242	4-Acetamidobutyric acid	Organic acids	0.633942	0
mag0123	9-Hydroxy-10,12-octadecadienoic acid	Lipids	mag1039	13-HpOTrE(r)	Lipids	0.63384	0
mag2526	Luteolin 6-C-hexoside 8-C-hexosyl-O-hexoside	Flavonoids	mag2935	Isorhamnetin 5-O-hexoside	Flavonoids	0.633784	0
mag2047	N,N-Dimethylglycine	Amino acids and derivatives	mag2075	Thiamine	Others	0.633326	0
mag2149	Guanine	Nucleotides and derivatives	mag2516	4-Methyl-5-thiazoleethanol	Others	0.633285	0
mag3767	Arachidic Acid	Lipids	mag3751	Vitamin A	Others	0.633282	0
mag1961	Methionine sulfoxide	Amino acids and derivatives	mag1977	4-Nitrophenol	Others	0.632952	0
mag0518	13-Oxo-9-hydroxy-10-octadecenoic acid	Lipids	mag3607	MAG (18:3) isomer3	Lipids	0.632916	0
mag0504	Protocatechuic acid	Phenolic acids	mag2973	Vanillin	Phenolic acids	0.63264	0
mag0518	13-Oxo-9-hydroxy-10-octadecenoic acid	Lipids	mag3570	LysoPC 16:1 (2n isomer)	Lipids	0.632434	0
mag1552	eriocitrin	Flavonoids	mag2747	C-hexosyl-chrysoeriol O-rutinoside	Flavonoids	0.632372	0
mag0669	Raffinose	Saccharides and Alcohols	mag0059	Galactinol	Saccharides and Alcohols	0.632322	0
mag2225	Guanosine	Nucleotides and derivatives	mag2298	2'-Deoxyinosine	Nucleotides and derivatives	0.631746	0
mag3525	LysoPC 16:2 (2n isomer)	Lipids	mag3608	MAG (18:3) isomer2	Lipids	0.631559	0
mag0019	Protocatechuic acid O-glucoside	Phenolic acids	mag0046	2,5-dihydroxy benzoic acid O-hexside	Phenolic acids	0.631507	0
mag2995	Tricin O-glycerylhexoside	Flavonoids	mag3086	Tricin 7-O-hexoside	Flavonoids	0.630995	0
mag0465	Uridine 5'-monophosphate	Nucleotides and derivatives	mag2102	Cytidine 5'-monophosphate	Nucleotides and derivatives	0.630791	0
mag1306	9,10-Dihydroxy-12-octadecenoic acid	Lipids	mag3662	9-Hydroxy-(10E,12Z,15Z)-octadecatrienoic acid	Lipids	0.630507	0
mag2204	alpha-Aminocaproic acid	Amino acids and derivatives	mag0321	3-Hydroxy-3-methyl butyric acid	Organic acids	0.630355	0
mag0328	5-O-p-coumaroyl quinic acid O-hexoside	Phenolic acids	mag1448	3-O-p-Coumaroyl shikimic acid	Phenolic acids	0.630103	0
mag0125	Di-O-methylquercetin	Flavonoids	pme3011	4-Aminobutyric acid	Organic acids	0.629999	0
mag0126	L-Asparagine	Amino acids and derivatives	mag2069	2-Aminoadipic acid (L-Homoglutamic acid)	Amino acids and derivatives	0.629941	0
mag0126	L-Asparagine	Amino acids and derivatives	mag2058	DL-2-Aminoadipic acid	Alkaloids	0.629935	0
mag2863	8-C-hexosyl-luteolin O-hexoside	Flavonoids	mag2939	Selgin 7-O-hexoside	Flavonoids	0.629884	0
mag1193	α-Linolenic acid	Lipids	mag3598	MAG (18:2) isomer1	Lipids	0.62985	0
mag3583	LysoPE 18:2 (2n isomer)	Lipids	mag3592	Ligustilide	Others	0.62956	0
mag2647	Eriodictiol C-hexosyl-O-hexoside	Flavonoids	mag2863	8-C-hexosyl-luteolin O-hexoside	Flavonoids	0.629456	0
mag0123	9-Hydroxy-10,12-octadecadienoic acid	Lipids	mag0457	9-HpOTrE	Lipids	0.629423	0
mag3598	MAG (18:2) isomer1	Lipids	mag3722	MAG (18:2)	Lipids	0.629267	0
mag2822	C-hexosyl-apigenin O-caffeoylhexoside	Flavonoids	mag2970	C-hexosyl-apigenin O-p-coumaroylhexoside	Flavonoids	0.629154	0
mag2259	N-Acetylcysteine	Amino acids and derivatives	mag2399	Phenethylamine	Others	0.628844	0
mag2770	6-C-hexosyl-hesperetin O-hexoside	Flavonoids	mag3087	Chrysoeriol 7-O-hexoside	Flavonoids	0.628734	0
mag0126	L-Asparagine	Amino acids and derivatives	mag0159	L-(-)-Tyrosine	Amino acids and derivatives	0.628398	0
mag2314	N-Glycyl-L-leucine	Amino acids and derivatives	mag2804	Phe-Phe	Amino acids and derivatives	0.62818	0
mag2861	Isoquercitroside	Flavonoids	mag3088	Quercetin 4'-O-glucoside (Spiraeoside)	Flavonoids	0.627898	0
mag2026	L-Histidine	Amino acids and derivatives	mag2032	H-HomoArg-OH	Amino acids and derivatives	0.627583	0
mag3570	LysoPC 16:1 (2n isomer)	Lipids	mag3607	MAG (18:3) isomer3	Lipids	0.627292	0
mag0129	9,10-EODE	Lipids	mag0457	9-HpOTrE	Lipids	0.627199	0
mag0115	13-Hydroxy-9,11-octadecadienoic acid	Lipids	mag0457	9-HpOTrE	Lipids	0.62714	0
mag0639	Vanillic acid	Phenolic acids	mag2491	N',N",N"'-p-coumaroyl-cinnamoyl-caffeoyl spermidine	Alkaloids	0.62674	0
mag2095	Histamine	Amino acids and derivatives	mag2804	Phe-Phe	Amino acids and derivatives	0.626635	0
mag1659	Luteolin	Flavonoids	mag3390	5,7,3'-trihydroxy-4'-methoxyflavone (Diosmetin)	Flavonoids	0.626175	0
mag0518	13-Oxo-9-hydroxy-10-octadecenoic acid	Lipids	mag3630	MAG (18:1) isomer1	Lipids	0.626086	0
mag3570	LysoPC 16:1 (2n isomer)	Lipids	mag3608	MAG (18:3) isomer2	Lipids	0.626078	0
mag3690	MAG (18:3) isomer4	Lipids	mag3767	Arachidic Acid	Lipids	0.625853	0
mag0279	L-Serine	Amino acids and derivatives	mag1470	L-Homoserine	Amino acids and derivatives	0.625849	0
mag0931	Guanosine monophosphate	Nucleotides and derivatives	mag1398	NADP	Others	0.625813	0
mag1142	Guanosine 5'-monophosphate	Nucleotides and derivatives	mag1398	NADP	Others	0.625636	0
mag0457	9-HpOTrE	Lipids	mag3583	LysoPE 18:2 (2n isomer)	Lipids	0.625609	0
mag3608	MAG (18:3) isomer2	Lipids	mag3621	LysoPC 16:0 (2n isomer)	Lipids	0.62552	0
mag2242	4-Acetamidobutyric acid	Organic acids	mag1501	Ribitol	Saccharides and Alcohols	0.625419	0
mag0518	13-Oxo-9-hydroxy-10-octadecenoic acid	Lipids	mag3621	LysoPC 16:0 (2n isomer)	Lipids	0.625179	0
mag0126	L-Asparagine	Amino acids and derivatives	mag0321	3-Hydroxy-3-methyl butyric acid	Organic acids	0.625098	0
mag3583	LysoPE 18:2 (2n isomer)	Lipids	mag3601	LysoPC 16:1	Lipids	0.624971	0
mag2443	Malvidin	Flavonoids	mag2549	tryptamine	Alkaloids	0.624729	0
mag2467	Methoxyindoleacetic acid	Alkaloids	mag2488	trans-zeatin 9-O-glucoside	Alkaloids	0.624549	0
mag0016	L-Phenylalanine	Amino acids and derivatives	mag2069	2-Aminoadipic acid (L-Homoglutamic acid)	Amino acids and derivatives	0.624537	0
mag2647	Eriodictiol C-hexosyl-O-hexoside	Flavonoids	mag2978	Kaempferide	Flavonoids	0.624521	0
mag0125	Di-O-methylquercetin	Flavonoids	mag2804	Phe-Phe	Amino acids and derivatives	0.624494	0
mag2056	1-Aminocyclopropanecarboxylic acid	Flavonoids	mag0500	Fumaric acid	Organic acids	0.624381	0
mag3517	Kumatakenin	Flavonoids	mag2399	Phenethylamine	Others	0.62412	0
mag0022	Apigenin 8-C-glucoside	Flavonoids	mag2868	Apigenin C-glucoside	Flavonoids	0.624108	0
mag0329	L-Glutamine	Amino acids and derivatives	mag0151	Sucrose	Saccharides and Alcohols	0.623954	0
mag3606	Xanthohumol	Flavonoids	mag3601	LysoPC 16:1	Lipids	0.62395	0
mag2188	L-Isoleucine	Amino acids and derivatives	mag0321	3-Hydroxy-3-methyl butyric acid	Organic acids	0.623778	0
mag2054	Trigonelline	Alkaloids	mag0500	Fumaric acid	Organic acids	0.623656	0
mag0457	9-HpOTrE	Lipids	mag3608	MAG (18:3) isomer2	Lipids	0.623366	0
mag1470	L-Homoserine	Amino acids and derivatives	mag1406	D-Arabitol	Saccharides and Alcohols	0.623348	0
mag0457	9-HpOTrE	Lipids	mag3497	MAG (18:4) isomer1	Lipids	0.623306	0
mag0518	13-Oxo-9-hydroxy-10-octadecenoic acid	Lipids	mag3629	MAG (18:1) isomer2	Lipids	0.62328	0
mag2804	Phe-Phe	Amino acids and derivatives	mag2086	Cytosine	Nucleotides and derivatives	0.623113	0
mag0123	9-Hydroxy-10,12-octadecadienoic acid	Lipids	mag3576	Octadecadien-6-ynoic acid	Lipids	0.622946	0
mag2554	Chrysoeriol 6-C-hexoside 8-C-hexoside-O-hexoside	Flavonoids	mag2645	6-C-hexosyl-luteolin O-hexoside	Flavonoids	0.622937	0
mag2973	Vanillin	Phenolic acids	mag2975	Fumalic acid	Phenolic acids	0.622737	0
mag2647	Eriodictiol C-hexosyl-O-hexoside	Flavonoids	mag2939	Selgin 7-O-hexoside	Flavonoids	0.622538	0
mag0504	Protocatechuic acid	Phenolic acids	mag0607	Coniferylaldehyde	Phenolic acids	0.62252	0
mag2314	N-Glycyl-L-leucine	Amino acids and derivatives	mag2154	N2-methylguanosine	Nucleotides and derivatives	0.622456	0
mag2856	C-rhamnosyl-acacetin O-p-coumaroylhexoside	Flavonoids	mag2970	C-hexosyl-apigenin O-p-coumaroylhexoside	Flavonoids	0.622401	0
mag0459	Tricin O-eudesmic acid	Flavonoids	mag0611	Tricin O-oxalic acid O-coumaroyl shikimic acid	Flavonoids	0.622215	0
mag2863	8-C-hexosyl-luteolin O-hexoside	Flavonoids	mag3086	Tricin 7-O-hexoside	Flavonoids	0.622114	0
mag2791	C-hexosyl-luteolin O-hexosyl-O-salicylic acid	Flavonoids	mag2966	6-C-hexosyl-chrysoeriol O-feruloylhexoside	Flavonoids	0.622113	0
mag1193	α-Linolenic acid	Lipids	mag3683	LysoPC 18:0	Lipids	0.622086	0
mag2185	L-Leucine	Amino acids and derivatives	mag0321	3-Hydroxy-3-methyl butyric acid	Organic acids	0.621843	0
mag1193	α-Linolenic acid	Lipids	mag3629	MAG (18:1) isomer2	Lipids	0.621804	0
mag1579	Homoeriodictyol	Flavonoids	mag3517	Kumatakenin	Flavonoids	0.621599	0
mag3497	MAG (18:4) isomer1	Lipids	mag0099	Phytol	Terpenoids	0.621507	0
mag2601	5'-Deoxy-5'-(methylthio)adenosine	Nucleotides and derivatives	mag2232	Niacinamide	Others	0.621428	0
mag0115	13-Hydroxy-9,11-octadecadienoic acid	Lipids	mag3576	Octadecadien-6-ynoic acid	Lipids	0.621333	0
mag3576	Octadecadien-6-ynoic acid	Lipids	mag3663	LysoPC 20:2 (2n isomer)	Lipids	0.621253	0
mag1961	Methionine sulfoxide	Amino acids and derivatives	mag3713	Taurocholic acid	Organic acids	0.621245	0
mag0826	Trehalose 6-phosphate	Saccharides and Alcohols	mag0001	3-Methyl-1-pentanol	Others	0.621237	0
mag1064	L-Tryptamine	Alkaloids	mag0321	3-Hydroxy-3-methyl butyric acid	Organic acids	0.621018	0
mag0518	13-Oxo-9-hydroxy-10-octadecenoic acid	Lipids	mag3574	LysoPC 15:0	Lipids	0.621	0
mag3606	Xanthohumol	Flavonoids	mag3643	LysoPC 18:0 (2n isomer)	Lipids	0.620771	0
mag3722	MAG (18:2)	Lipids	mag1632	Guanidinoethyl sulfonate	Organic acids	0.620705	0
mag1659	Luteolin	Flavonoids	mag0367	Citraconic acid	Organic acids	0.62062	0
mag0159	L-(-)-Tyrosine	Amino acids and derivatives	mag1064	L-Tryptamine	Alkaloids	0.620581	0
mag3767	Arachidic Acid	Lipids	mag1975	trans-Citridic acid	Organic acids	0.620454	0
mag1470	L-Homoserine	Amino acids and derivatives	mag1897	Methylglutaric acid	Organic acids	0.620352	0
mag0032	N-p-Coumaroyl hydroxydehydroagmatine	Alkaloids	mag2265	N-hydroxy tryptamine	Alkaloids	0.62033	0
mag3577	DGMG (18:2) isomer3	Lipids	mag3583	LysoPE 18:2 (2n isomer)	Lipids	0.620328	0
mag3690	MAG (18:3) isomer4	Lipids	mag1975	trans-Citridic acid	Organic acids	0.62032	0
mag1785	LysoPA 16:0	Lipids	mag3618	LysoPE 16:0	Lipids	0.620317	0
mag1330	Tricin O-malonyl rhamnoside	Flavonoids	mag3285	Tricin O-glycerol	Flavonoids	0.620145	0
mag3588	LysoPC 18:2 (2n isomer)	Lipids	mag3722	MAG (18:2)	Lipids	0.620117	0
mag0518	13-Oxo-9-hydroxy-10-octadecenoic acid	Lipids	mag3683	LysoPC 18:0	Lipids	0.620103	0
mag3690	MAG (18:3) isomer4	Lipids	mag1977	4-Nitrophenol	Others	0.619848	0
mag2822	C-hexosyl-apigenin O-caffeoylhexoside	Flavonoids	mag2965	6-C-hexosyl-apigenin O-feruloylhexoside	Flavonoids	0.619848	0
mag2320	Adenosine O-ribose	Nucleotides and derivatives	mag3475	Oryzalexin E	Terpenoids	0.619721	0
mag0616	L-(+)-Arginine	Amino acids and derivatives	mag0321	3-Hydroxy-3-methyl butyric acid	Organic acids	0.619679	0
mag3576	Octadecadien-6-ynoic acid	Lipids	mag3661	LysoPC 20:2	Lipids	0.619671	0
mag0129	9,10-EODE	Lipids	mag3576	Octadecadien-6-ynoic acid	Lipids	0.619638	0
mag0196	4-Hydroxybenzaldehyde	Phenolic acids	mag0523	Benzoic acid	Phenolic acids	0.619614	0
mag1972	1-Methylhistidine	Amino acids and derivatives	mag3767	Arachidic Acid	Lipids	0.619588	0
mag3536	LysoPC 15:1	Lipids	mag3592	Ligustilide	Others	0.619558	0
mag2086	Cytosine	Nucleotides and derivatives	mag2232	Niacinamide	Others	0.61954	0
mag2133	Adenine	Nucleotides and derivatives	mag2298	2'-Deoxyinosine	Nucleotides and derivatives	0.619259	0
mag0047	Xanthosine	Nucleotides and derivatives	mag2173	Xanthine	Nucleotides and derivatives	0.619227	0
mag2893	C-hexosyl-chrysoeriol O-sinapoylhexoside	Flavonoids	mag2966	6-C-hexosyl-chrysoeriol O-feruloylhexoside	Flavonoids	0.619209	0
mag2086	Cytosine	Nucleotides and derivatives	mag2298	2'-Deoxyinosine	Nucleotides and derivatives	0.619204	0
mag2669	Chrysoeriol 6-C-hexoside	Flavonoids	mag2768	Luteolin C-hexoside	Flavonoids	0.619039	0
mag2822	C-hexosyl-apigenin O-caffeoylhexoside	Flavonoids	mag2943	8-C-hexosyl-apigenin O-feruloylhexoside	Flavonoids	0.619	0
mag3017	Hesperetin 7-rutinoside (Hesperidin)	Flavonoids	mag3063	Tricin O-glucuronic acid	Flavonoids	0.61899	0
mag2669	Chrysoeriol 6-C-hexoside	Flavonoids	mag2771	Eriodictyol C-hexoside	Flavonoids	0.618907	0
mag0851	Tricin 5-O-hexoside	Flavonoids	mag3086	Tricin 7-O-hexoside	Flavonoids	0.618832	0
mag2554	Chrysoeriol 6-C-hexoside 8-C-hexoside-O-hexoside	Flavonoids	mag3087	Chrysoeriol 7-O-hexoside	Flavonoids	0.618524	0
mag2770	6-C-hexosyl-hesperetin O-hexoside	Flavonoids	mag3088	Quercetin 4'-O-glucoside (Spiraeoside)	Flavonoids	0.618461	0
mag0012	L-Tryptophan	Amino acids and derivatives	mag2309	6-Methylmercaptopurine	Nucleotides and derivatives	0.618432	0
mag2847	methylQuercetin O-hexoside	Flavonoids	mag3087	Chrysoeriol 7-O-hexoside	Flavonoids	0.618321	0
mag2669	Chrysoeriol 6-C-hexoside	Flavonoids	mag2769	Luteolin 6-C-hexoside	Flavonoids	0.618106	0
mag2056	1-Aminocyclopropanecarboxylic acid	Flavonoids	mag0453	L-Threonine	Amino acids and derivatives	0.618067	0
mag0843	Naringenin 7-O-glucoside (Prunin)	Flavonoids	mag1810	Prunin	Flavonoids	0.618017	0
mag2554	Chrysoeriol 6-C-hexoside 8-C-hexoside-O-hexoside	Flavonoids	mag3088	Quercetin 4'-O-glucoside (Spiraeoside)	Flavonoids	0.61793	0
mag2669	Chrysoeriol 6-C-hexoside	Flavonoids	mag2759	Orientin	Flavonoids	0.617897	0
mag1470	L-Homoserine	Amino acids and derivatives	mag1607	O-Acetylserine	Amino acids and derivatives	0.617857	0
mag0016	L-Phenylalanine	Amino acids and derivatives	mag2058	DL-2-Aminoadipic acid	Alkaloids	0.617664	0
mag2758	C-hexosyl-chrysoeriol O-hexoside	Flavonoids	mag3087	Chrysoeriol 7-O-hexoside	Flavonoids	0.617638	0
mag3606	Xanthohumol	Flavonoids	mag3641	LysoPC 18:1	Lipids	0.617631	0
mag2847	methylQuercetin O-hexoside	Flavonoids	mag3088	Quercetin 4'-O-glucoside (Spiraeoside)	Flavonoids	0.6174	0
mag0639	Vanillic acid	Phenolic acids	mag2225	Guanosine	Nucleotides and derivatives	0.617355	0
mag3608	MAG (18:3) isomer2	Lipids	mag3683	LysoPC 18:0	Lipids	0.617349	0
mag2648	Luteolin C-hexosyl-O-rhamnoside O-hexoside	Flavonoids	mag3017	Hesperetin 7-rutinoside (Hesperidin)	Flavonoids	0.617308	0
mag2531	6-C-hexosyl-apigenin O-hexosyl-O-hexoside	Flavonoids	mag2554	Chrysoeriol 6-C-hexoside 8-C-hexoside-O-hexoside	Flavonoids	0.617211	0
mag3583	LysoPE 18:2 (2n isomer)	Lipids	mag3706	LysoPC 20:1 (2n isomer)	Lipids	0.617147	0
pme2292	Putrescine	Alkaloids	mag0500	Fumaric acid	Organic acids	0.616927	0
mag2642	Malvidin 3-O-glucoside (Oenin)	Flavonoids	mag2758	C-hexosyl-chrysoeriol O-hexoside	Flavonoids	0.616831	0
mag2645	6-C-hexosyl-luteolin O-hexoside	Flavonoids	mag2939	Selgin 7-O-hexoside	Flavonoids	0.616822	0
mag3606	Xanthohumol	Flavonoids	mag0518	13-Oxo-9-hydroxy-10-octadecenoic acid	Lipids	0.616792	0
mag2669	Chrysoeriol 6-C-hexoside	Flavonoids	mag2752	HoMoorientin	Flavonoids	0.616748	0
mag2095	Histamine	Amino acids and derivatives	pme3011	4-Aminobutyric acid	Organic acids	0.616742	0
mag3576	Octadecadien-6-ynoic acid	Lipids	mag3645	Punicic acid	Lipids	0.616589	0
mag1193	α-Linolenic acid	Lipids	mag3630	MAG (18:1) isomer1	Lipids	0.616504	0
mag0100	Azelaic Acid	Organic acids	mag2086	Cytosine	Nucleotides and derivatives	0.616058	0
mag0032	N-p-Coumaroyl hydroxydehydroagmatine	Alkaloids	mag2266	serotonin	Alkaloids	0.615927	0
mag1339	Adenosine 3'-monophosphate	Nucleotides and derivatives	mag2298	2'-Deoxyinosine	Nucleotides and derivatives	0.615858	0
mag2554	Chrysoeriol 6-C-hexoside 8-C-hexoside-O-hexoside	Flavonoids	mag2770	6-C-hexosyl-hesperetin O-hexoside	Flavonoids	0.61577	0
mag2648	Luteolin C-hexosyl-O-rhamnoside O-hexoside	Flavonoids	mag3010	Hesperetin 7-O-neohesperidoside (Neohesperidin)	Flavonoids	0.615608	0
mag2644	Malvidin O-hexoside	Flavonoids	mag2761	8-C-hexosyl chrysoeriol O-hexoside	Flavonoids	0.615544	0
mag2526	Luteolin 6-C-hexoside 8-C-hexosyl-O-hexoside	Flavonoids	mag3086	Tricin 7-O-hexoside	Flavonoids	0.615118	0
mag1185	4'-Hydroxy-5,7-dimethoxyflavanone	Flavonoids	mag3713	Taurocholic acid	Organic acids	0.615051	0
pme2292	Putrescine	Alkaloids	mag2242	4-Acetamidobutyric acid	Organic acids	0.614795	0
mag2032	H-HomoArg-OH	Amino acids and derivatives	mag2204	alpha-Aminocaproic acid	Amino acids and derivatives	0.614746	0
mag1975	trans-Citridic acid	Organic acids	mag3751	Vitamin A	Others	0.6144	0
mag1185	4'-Hydroxy-5,7-dimethoxyflavanone	Flavonoids	mag2232	Niacinamide	Others	0.614255	0
mag2032	H-HomoArg-OH	Amino acids and derivatives	mag2188	L-Isoleucine	Amino acids and derivatives	0.614121	0
mag2644	Malvidin O-hexoside	Flavonoids	mag3088	Quercetin 4'-O-glucoside (Spiraeoside)	Flavonoids	0.613914	0
mag2642	Malvidin 3-O-glucoside (Oenin)	Flavonoids	mag3087	Chrysoeriol 7-O-hexoside	Flavonoids	0.613734	0
mag0518	13-Oxo-9-hydroxy-10-octadecenoic acid	Lipids	mag3617	14,15-Dehydrocrepenynic acid	Lipids	0.613409	0
mag2069	2-Aminoadipic acid (L-Homoglutamic acid)	Amino acids and derivatives	mag0245	Glutaric acid	Organic acids	0.613389	0
mag2056	1-Aminocyclopropanecarboxylic acid	Flavonoids	mag2242	4-Acetamidobutyric acid	Organic acids	0.613136	0
mag2013	L-(+)-Lysine	Amino acids and derivatives	mag1064	L-Tryptamine	Alkaloids	0.613116	0
mag2645	6-C-hexosyl-luteolin O-hexoside	Flavonoids	mag2978	Kaempferide	Flavonoids	0.613076	0
mag3577	DGMG (18:2) isomer3	Lipids	mag3705	LysoPC 20:1	Lipids	0.612965	0
mag2314	N-Glycyl-L-leucine	Amino acids and derivatives	mag2225	Guanosine	Nucleotides and derivatives	0.612954	0
mag0022	Apigenin 8-C-glucoside	Flavonoids	mag2771	Eriodictyol C-hexoside	Flavonoids	0.612705	0
mag2314	N-Glycyl-L-leucine	Amino acids and derivatives	mag2240	1,4-dihydro-1-Methyl-4-oxo-3-pyridinecarboxamide	Alkaloids	0.612696	0
mag0616	L-(+)-Arginine	Amino acids and derivatives	mag2071	DL-Methionine	Amino acids and derivatives	0.612673	0
mag0060	Apigenin 7-Rutinoside	Flavonoids	mag0617	Naringenin 7-O-rutinoside	Flavonoids	0.612585	0
mag2975	Fumalic acid	Phenolic acids	mag2232	Niacinamide	Others	0.612549	0
mag3577	DGMG (18:2) isomer3	Lipids	mag3661	LysoPC 20:2	Lipids	0.612488	0
mag3577	DGMG (18:2) isomer3	Lipids	mag3663	LysoPC 20:2 (2n isomer)	Lipids	0.612298	0
mag3606	Xanthohumol	Flavonoids	mag0457	9-HpOTrE	Lipids	0.612245	0
mag1972	1-Methylhistidine	Amino acids and derivatives	mag1632	Guanidinoethyl sulfonate	Organic acids	0.612191	0
mag2047	N,N-Dimethylglycine	Amino acids and derivatives	mag2225	Guanosine	Nucleotides and derivatives	0.612179	0
mag0457	9-HpOTrE	Lipids	mag3592	Ligustilide	Others	0.612125	0
mag2071	DL-Methionine	Amino acids and derivatives	mag2309	6-Methylmercaptopurine	Nucleotides and derivatives	0.611754	0
mag3010	Hesperetin 7-O-neohesperidoside (Neohesperidin)	Flavonoids	mag3063	Tricin O-glucuronic acid	Flavonoids	0.611716	0
mag3601	LysoPC 16:1	Lipids	mag3637	LysoPE 18:1 (2n isomer)	Lipids	0.61171	0
mag0297	LysoPE 18:1	Lipids	mag0518	13-Oxo-9-hydroxy-10-octadecenoic acid	Lipids	0.611662	0
mag2058	DL-2-Aminoadipic acid	Alkaloids	mag0245	Glutaric acid	Organic acids	0.611448	0
mag3598	MAG (18:2) isomer1	Lipids	mag3643	LysoPC 18:0 (2n isomer)	Lipids	0.611316	0
mag3689	MAG (18:3) isomer1	Lipids	mag3722	MAG (18:2)	Lipids	0.611186	0
mag0128	9-HOTrE	Lipids	mag3588	LysoPC 18:2 (2n isomer)	Lipids	0.61105	0
mag1143	2,5-dihydroxybenzoic acid (Gentisic acid)	Phenolic acids	mag2973	Vanillin	Phenolic acids	0.611026	0
mag1185	4'-Hydroxy-5,7-dimethoxyflavanone	Flavonoids	mag1977	4-Nitrophenol	Others	0.610844	0
mag2032	H-HomoArg-OH	Amino acids and derivatives	mag2185	L-Leucine	Amino acids and derivatives	0.610696	0
mag0453	L-Threonine	Amino acids and derivatives	mag1607	O-Acetylserine	Amino acids and derivatives	0.610664	0
mag0068	Chrysoeriol 8-C-pentosyl-O-rutinoside	Flavonoids	mag2856	C-rhamnosyl-acacetin O-p-coumaroylhexoside	Flavonoids	0.610568	0
mag0026	N-p-Coumaroyl hydroxyagmatine	Alkaloids	mag2265	N-hydroxy tryptamine	Alkaloids	0.610526	0
mag1051	Asp-phe	Amino acids and derivatives	mag2204	alpha-Aminocaproic acid	Amino acids and derivatives	0.610491	0
mag0518	13-Oxo-9-hydroxy-10-octadecenoic acid	Lipids	mag3598	MAG (18:2) isomer1	Lipids	0.610415	0
mag3767	Arachidic Acid	Lipids	mag1977	4-Nitrophenol	Others	0.610291	0
mag2379	N-p-Coumaroyl putrescine	Alkaloids	mag3475	Oryzalexin E	Terpenoids	0.61029	0
mag0022	Apigenin 8-C-glucoside	Flavonoids	mag2752	HoMoorientin	Flavonoids	0.61027	0
mag2644	Malvidin O-hexoside	Flavonoids	mag3087	Chrysoeriol 7-O-hexoside	Flavonoids	0.610257	0
mag2468	3-Indoleacetonitrile	Alkaloids	mag2488	trans-zeatin 9-O-glucoside	Alkaloids	0.610193	0
mag0844	2-Hydroxybutanoic acid	Organic acids	mag1632	Guanidinoethyl sulfonate	Organic acids	0.610028	0
mag2267	N-formylmethionine	Amino acids and derivatives	mag0032	N-p-Coumaroyl hydroxydehydroagmatine	Alkaloids	0.609999	0
mag3111	Tricin 4'-O-(syringyl alcohol) ether 5-O-hexoside	Flavonoids	mag3127	Tricin 4'-O-(β-guaiacylglyceryl) ether 7-O-hexoside	Flavonoids	0.609867	0
mag0504	Protocatechuic acid	Phenolic acids	mag1272	4-Hydroxy-3-methoxycinnamaldehyde	Phenolic acids	0.60974	0
mag2770	6-C-hexosyl-hesperetin O-hexoside	Flavonoids	mag2863	8-C-hexosyl-luteolin O-hexoside	Flavonoids	0.609299	0
mag0518	13-Oxo-9-hydroxy-10-octadecenoic acid	Lipids	mag3637	LysoPE 18:1 (2n isomer)	Lipids	0.609291	0
mag2995	Tricin O-glycerylhexoside	Flavonoids	mag3127	Tricin 4'-O-(β-guaiacylglyceryl) ether 7-O-hexoside	Flavonoids	0.609282	0
mag3617	14,15-Dehydrocrepenynic acid	Lipids	mag3592	Ligustilide	Others	0.60923	0
mag1552	eriocitrin	Flavonoids	mag2645	6-C-hexosyl-luteolin O-hexoside	Flavonoids	0.609226	0
mag3606	Xanthohumol	Flavonoids	mag3525	LysoPC 16:2 (2n isomer)	Lipids	0.609199	0
mag3574	LysoPC 15:0	Lipids	mag3642	LysoPC 20:4	Lipids	0.609085	0
mag2526	Luteolin 6-C-hexoside 8-C-hexosyl-O-hexoside	Flavonoids	mag2770	6-C-hexosyl-hesperetin O-hexoside	Flavonoids	0.609073	0
mag3598	MAG (18:2) isomer1	Lipids	mag3641	LysoPC 18:1	Lipids	0.609015	0
mag1470	L-Homoserine	Amino acids and derivatives	mag1501	Ribitol	Saccharides and Alcohols	0.608992	0
mag2568	8-C-hexosyl-hesperetin O-hexoside	Flavonoids	mag2645	6-C-hexosyl-luteolin O-hexoside	Flavonoids	0.608867	0
mag0022	Apigenin 8-C-glucoside	Flavonoids	mag2768	Luteolin C-hexoside	Flavonoids	0.608751	0
mag0128	9-HOTrE	Lipids	mag3536	LysoPC 15:1	Lipids	0.608668	0
mag2311	Coumarin O-rutinoside	Phenolic acids	mag0032	N-p-Coumaroyl hydroxydehydroagmatine	Alkaloids	0.608479	0
mag0518	13-Oxo-9-hydroxy-10-octadecenoic acid	Lipids	mag3537	LysoPC 14:0	Lipids	0.608456	0
mag0022	Apigenin 8-C-glucoside	Flavonoids	mag2759	Orientin	Flavonoids	0.608171	0
mag2642	Malvidin 3-O-glucoside (Oenin)	Flavonoids	mag3088	Quercetin 4'-O-glucoside (Spiraeoside)	Flavonoids	0.608072	0
mag0125	Di-O-methylquercetin	Flavonoids	mag2047	N,N-Dimethylglycine	Amino acids and derivatives	0.607927	0
mag2058	DL-2-Aminoadipic acid	Alkaloids	mag0321	3-Hydroxy-3-methyl butyric acid	Organic acids	0.607598	0
mag0297	LysoPE 18:1	Lipids	mag3601	LysoPC 16:1	Lipids	0.607597	0
mag2047	N,N-Dimethylglycine	Amino acids and derivatives	mag2182	Uridine	Nucleotides and derivatives	0.607587	0
mag2554	Chrysoeriol 6-C-hexoside 8-C-hexoside-O-hexoside	Flavonoids	mag2761	8-C-hexosyl chrysoeriol O-hexoside	Flavonoids	0.607565	0
mag0128	9-HOTrE	Lipids	mag0099	Phytol	Terpenoids	0.607521	0
mag2791	C-hexosyl-luteolin O-hexosyl-O-salicylic acid	Flavonoids	mag2848	C-hexosyl-luteolin O-p-coumaroylhexoside	Flavonoids	0.607484	0
mag1281	Genistein (4',5,7-Trihydroxyisoflavone)	Flavonoids	mag1311	Prunetin	Flavonoids	0.607363	0
mag0021	IsoApigenin 8-C-glucoside	Flavonoids	mag0022	Apigenin 8-C-glucoside	Flavonoids	0.607339	0
mag3576	Octadecadien-6-ynoic acid	Lipids	mag3588	LysoPC 18:2 (2n isomer)	Lipids	0.607316	0
mag1051	Asp-phe	Amino acids and derivatives	mag2188	L-Isoleucine	Amino acids and derivatives	0.607079	0
mag2973	Vanillin	Phenolic acids	mag3018	Ferulic acid	Phenolic acids	0.606861	0
mag0125	Di-O-methylquercetin	Flavonoids	mag2075	Thiamine	Others	0.606594	0
mag2848	C-hexosyl-luteolin O-p-coumaroylhexoside	Flavonoids	mag3184	C-hexosyl-apigenin O-cinnamoylhexoside	Flavonoids	0.606451	0
mag1039	13-HpOTrE(r)	Lipids	mag0100	Azelaic Acid	Organic acids	0.606265	0
mag3621	LysoPC 16:0 (2n isomer)	Lipids	mag3706	LysoPC 20:1 (2n isomer)	Lipids	0.60618	0
mag0022	Apigenin 8-C-glucoside	Flavonoids	mag2769	Luteolin 6-C-hexoside	Flavonoids	0.606035	0
mag0128	9-HOTrE	Lipids	mag3645	Punicic acid	Lipids	0.605971	0
mag3662	9-Hydroxy-(10E,12Z,15Z)-octadecatrienoic acid	Lipids	mag2232	Niacinamide	Others	0.605944	0
mag2528	Eriodictiol 6-C-hexoside 8-C-hexoside-O-hexoside	Flavonoids	mag2645	6-C-hexosyl-luteolin O-hexoside	Flavonoids	0.60589	0
mag3574	LysoPC 15:0	Lipids	mag3608	MAG (18:3) isomer2	Lipids	0.605855	0
mag0453	L-Threonine	Amino acids and derivatives	mag0401	Anthranilate O-hexosyl-O-hexoside	Phenolic acids	0.605652	0
mag3617	14,15-Dehydrocrepenynic acid	Lipids	mag3662	9-Hydroxy-(10E,12Z,15Z)-octadecatrienoic acid	Lipids	0.605556	0
mag3607	MAG (18:3) isomer3	Lipids	mag3621	LysoPC 16:0 (2n isomer)	Lipids	0.605445	0
mag0125	Di-O-methylquercetin	Flavonoids	mag2253	8-Hydroxyguanosine	Nucleotides and derivatives	0.605429	0
mag2191	L-Tyramine	Amino acids and derivatives	mag2170	D(-)-Threose	Saccharides and Alcohols	0.605289	0
mag0187	Tricin 4'-O-syringyl alcohol	Flavonoids	mag3498	5,7-Dihydroxy-3',4',5'-trimethoxyflavone	Flavonoids	0.605283	0
mag1977	4-Nitrophenol	Others	mag3751	Vitamin A	Others	0.605082	0
mag3479	4-oxo-9Z,11Z,13E,15E-octadecatetraenoic acid	Lipids	mag2232	Niacinamide	Others	0.604939	0
mag0716	Tricin 7-O-hexosyl-O-hexoside	Flavonoids	mag3086	Tricin 7-O-hexoside	Flavonoids	0.60482	0
mag0129	9,10-EODE	Lipids	mag1168	13-HPODE	Lipids	0.604793	0
mag2861	Isoquercitroside	Flavonoids	mag3087	Chrysoeriol 7-O-hexoside	Flavonoids	0.604687	0
mag0026	N-p-Coumaroyl hydroxyagmatine	Alkaloids	mag2266	serotonin	Alkaloids	0.604618	0
mag2047	N,N-Dimethylglycine	Amino acids and derivatives	mag0639	Vanillic acid	Phenolic acids	0.604476	0
mag1051	Asp-phe	Amino acids and derivatives	mag2185	L-Leucine	Amino acids and derivatives	0.604447	0
mag3017	Hesperetin 7-rutinoside (Hesperidin)	Flavonoids	mag3065	Chrysoeriol O-glucuronic acid	Flavonoids	0.604433	0
pme3011	4-Aminobutyric acid	Organic acids	mag2075	Thiamine	Others	0.60423	0
mag2529	Apigenin 6-C-hexosyl-8-C-hexosyl-O-hexoside	Flavonoids	mag2554	Chrysoeriol 6-C-hexoside 8-C-hexoside-O-hexoside	Flavonoids	0.604157	0
mag2069	2-Aminoadipic acid (L-Homoglutamic acid)	Amino acids and derivatives	mag0321	3-Hydroxy-3-methyl butyric acid	Organic acids	0.60408	0
mag2856	C-rhamnosyl-acacetin O-p-coumaroylhexoside	Flavonoids	mag2960	8-C-hexosyl-apigenin O-sinapoylhexoside	Flavonoids	0.603837	0
mag1311	Prunetin	Flavonoids	mag1361	Apigenin	Flavonoids	0.603824	0
mag2973	Vanillin	Phenolic acids	mag2232	Niacinamide	Others	0.603622	0
mag3692	LysoPE 18:0	Lipids	mag3706	LysoPC 20:1 (2n isomer)	Lipids	0.603475	0
mag3598	MAG (18:2) isomer1	Lipids	mag3621	LysoPC 16:0 (2n isomer)	Lipids	0.603464	0
mag2259	N-Acetylcysteine	Amino acids and derivatives	mag2549	tryptamine	Alkaloids	0.603185	0
mag0022	Apigenin 8-C-glucoside	Flavonoids	mag2873	Naringenin C-hexoside	Flavonoids	0.603071	0
mag0778	12,13-EODE	Lipids	mag1039	13-HpOTrE(r)	Lipids	0.602872	0
mag2822	C-hexosyl-apigenin O-caffeoylhexoside	Flavonoids	mag2856	C-rhamnosyl-acacetin O-p-coumaroylhexoside	Flavonoids	0.602849	0
mag1064	L-Tryptamine	Alkaloids	mag2058	DL-2-Aminoadipic acid	Alkaloids	0.602846	0
mag2069	2-Aminoadipic acid (L-Homoglutamic acid)	Amino acids and derivatives	mag1064	L-Tryptamine	Alkaloids	0.602258	0
mag2526	Luteolin 6-C-hexoside 8-C-hexosyl-O-hexoside	Flavonoids	mag2939	Selgin 7-O-hexoside	Flavonoids	0.602113	0
mag2267	N-formylmethionine	Amino acids and derivatives	mag0026	N-p-Coumaroyl hydroxyagmatine	Alkaloids	0.601974	0
mag2554	Chrysoeriol 6-C-hexoside 8-C-hexoside-O-hexoside	Flavonoids	mag2758	C-hexosyl-chrysoeriol O-hexoside	Flavonoids	0.601949	0
mag0016	L-Phenylalanine	Amino acids and derivatives	mag2077	L-Citrulline	Amino acids and derivatives	0.601614	0
mag0123	9-Hydroxy-10,12-octadecadienoic acid	Lipids	mag1306	9,10-Dihydroxy-12-octadecenoic acid	Lipids	0.601324	0
mag2752	HoMoorientin	Flavonoids	mag3217	Chrysoeriol O-sinapoylhexoside	Flavonoids	0.601253	0
mag0778	12,13-EODE	Lipids	mag3617	14,15-Dehydrocrepenynic acid	Lipids	0.601197	0
mag0144	Tricin	Flavonoids	mag3285	Tricin O-glycerol	Flavonoids	0.601171	0
mag3713	Taurocholic acid	Organic acids	mag3751	Vitamin A	Others	0.601142	0
mag0144	Tricin	Flavonoids	mag1330	Tricin O-malonyl rhamnoside	Flavonoids	0.601022	0
mag2759	Orientin	Flavonoids	mag3217	Chrysoeriol O-sinapoylhexoside	Flavonoids	0.600946	0
mag2013	L-(+)-Lysine	Amino acids and derivatives	mag2306	D-(+)-Phenylalanine	Amino acids and derivatives	0.600946	0
mag0639	Vanillic acid	Phenolic acids	mag2240	1,4-dihydro-1-Methyl-4-oxo-3-pyridinecarboxamide	Alkaloids	0.600895	0
mag2093	D-(-)-Valine	Amino acids and derivatives	mag2127	Nα-Acetyl-L-glutamine	Amino acids and derivatives	0.600555	0
mag2768	Luteolin C-hexoside	Flavonoids	mag3217	Chrysoeriol O-sinapoylhexoside	Flavonoids	0.600452	0
mag0115	13-Hydroxy-9,11-octadecadienoic acid	Lipids	mag1306	9,10-Dihydroxy-12-octadecenoic acid	Lipids	0.600195	0
mag2769	Luteolin 6-C-hexoside	Flavonoids	mag3217	Chrysoeriol O-sinapoylhexoside	Flavonoids	0.600175	0
mag0457	9-HpOTrE	Lipids	mag0099	Phytol	Terpenoids	0.600029	0
mag0639	Vanillic acid	Phenolic acids	mag2253	8-Hydroxyguanosine	Nucleotides and derivatives	0.599981	0
mag3606	Xanthohumol	Flavonoids	mag3570	LysoPC 16:1 (2n isomer)	Lipids	0.599738	0
mag2758	C-hexosyl-chrysoeriol O-hexoside	Flavonoids	mag2863	8-C-hexosyl-luteolin O-hexoside	Flavonoids	0.599735	0
mag0321	3-Hydroxy-3-methyl butyric acid	Organic acids	mag2309	6-Methylmercaptopurine	Nucleotides and derivatives	0.599716	0
mag0767	Tricin di-O-hexoside	Flavonoids	mag3086	Tricin 7-O-hexoside	Flavonoids	0.599585	0
mag0187	Tricin 4'-O-syringyl alcohol	Flavonoids	mag1330	Tricin O-malonyl rhamnoside	Flavonoids	0.599473	0
mag2095	Histamine	Amino acids and derivatives	mag2298	2'-Deoxyinosine	Nucleotides and derivatives	0.599423	0
mag1185	4'-Hydroxy-5,7-dimethoxyflavanone	Flavonoids	mag3752	All-trans-13,14-dihydroretinol	Others	0.599333	0
mag1775	Geniposidic acid	Others	mag2342	DIMBOA glucoside	Others	0.599199	0
mag3576	Octadecadien-6-ynoic acid	Lipids	mag3705	LysoPC 20:1	Lipids	0.598912	0
mag3722	MAG (18:2)	Lipids	mag1973	D(+)-Glucose	Saccharides and Alcohols	0.598851	0
mag0607	Coniferylaldehyde	Phenolic acids	mag0624	(-)-Arctigenin	Lignans and Coumarins	0.598841	0
mag3491	Cocamidopropyl betaine	Others	mag3751	Vitamin A	Others	0.598733	0
mag0617	Naringenin 7-O-rutinoside	Flavonoids	mag0652	Naringenin 7-O-neohesperidoside (Naringin)	Flavonoids	0.598647	0
mag2095	Histamine	Amino acids and derivatives	mag0100	Azelaic Acid	Organic acids	0.598636	0
mag0504	Protocatechuic acid	Phenolic acids	mag2242	4-Acetamidobutyric acid	Organic acids	0.598582	0
mag3643	LysoPC 18:0 (2n isomer)	Lipids	mag3592	Ligustilide	Others	0.598516	0
mag0128	9-HOTrE	Lipids	mag3525	LysoPC 16:2 (2n isomer)	Lipids	0.598292	0
mag1193	α-Linolenic acid	Lipids	mag3574	LysoPC 15:0	Lipids	0.598244	0
mag0611	Tricin O-oxalic acid O-coumaroyl shikimic acid	Flavonoids	mag3354	Tricin 4'-O-β-guaiacylglycerol	Flavonoids	0.598042	0
mag2046	2-Aminoisobutyric acid	Amino acids and derivatives	pme3011	4-Aminobutyric acid	Organic acids	0.597962	0
mag0500	Fumaric acid	Organic acids	mag0935	2-Deoxyribose 1-phosphate	Saccharides and Alcohols	0.597961	0
mag3010	Hesperetin 7-O-neohesperidoside (Neohesperidin)	Flavonoids	mag3065	Chrysoeriol O-glucuronic acid	Flavonoids	0.597906	0
mag0012	L-Tryptophan	Amino acids and derivatives	mag0016	L-Phenylalanine	Amino acids and derivatives	0.597591	0
mag2066	Trigonelline (Tgn)	Alkaloids	mag0500	Fumaric acid	Organic acids	0.59743	0
mag2761	8-C-hexosyl chrysoeriol O-hexoside	Flavonoids	mag2847	methylQuercetin O-hexoside	Flavonoids	0.597072	0
mag2848	C-hexosyl-luteolin O-p-coumaroylhexoside	Flavonoids	mag2943	8-C-hexosyl-apigenin O-feruloylhexoside	Flavonoids	0.596986	0
mag2240	1,4-dihydro-1-Methyl-4-oxo-3-pyridinecarboxamide	Alkaloids	mag2298	2'-Deoxyinosine	Nucleotides and derivatives	0.596952	0
mag0128	9-HOTrE	Lipids	mag0778	12,13-EODE	Lipids	0.596899	0
mag2950	Chrysoeriol 8-C-hexoside	Flavonoids	mag3217	Chrysoeriol O-sinapoylhexoside	Flavonoids	0.596585	0
mag3607	MAG (18:3) isomer3	Lipids	mag3683	LysoPC 18:0	Lipids	0.596555	0
mag1975	trans-Citridic acid	Organic acids	mag3752	All-trans-13,14-dihydroretinol	Others	0.596497	0
mag2013	L-(+)-Lysine	Amino acids and derivatives	mag2058	DL-2-Aminoadipic acid	Alkaloids	0.596487	0
mag2056	1-Aminocyclopropanecarboxylic acid	Flavonoids	mag1470	L-Homoserine	Amino acids and derivatives	0.596453	0
mag2645	6-C-hexosyl-luteolin O-hexoside	Flavonoids	mag3086	Tricin 7-O-hexoside	Flavonoids	0.596444	0
mag2804	Phe-Phe	Amino acids and derivatives	mag2253	8-Hydroxyguanosine	Nucleotides and derivatives	0.596374	0
mag1470	L-Homoserine	Amino acids and derivatives	mag0500	Fumaric acid	Organic acids	0.59611	0
mag0518	13-Oxo-9-hydroxy-10-octadecenoic acid	Lipids	mag3592	Ligustilide	Others	0.596025	0
mag3607	MAG (18:3) isomer3	Lipids	mag3642	LysoPC 20:4	Lipids	0.595582	0
mag2013	L-(+)-Lysine	Amino acids and derivatives	mag2077	L-Citrulline	Amino acids and derivatives	0.595527	0
mag0607	Coniferylaldehyde	Phenolic acids	mag1143	2,5-dihydroxybenzoic acid (Gentisic acid)	Phenolic acids	0.595103	0
mag3598	MAG (18:2) isomer1	Lipids	mag3683	LysoPC 18:0	Lipids	0.594912	0
mag0196	4-Hydroxybenzaldehyde	Phenolic acids	mag0844	2-Hydroxybutanoic acid	Organic acids	0.594748	0
mag3608	MAG (18:3) isomer2	Lipids	mag3642	LysoPC 20:4	Lipids	0.594592	0
mag2554	Chrysoeriol 6-C-hexoside 8-C-hexoside-O-hexoside	Flavonoids	mag2935	Isorhamnetin 5-O-hexoside	Flavonoids	0.594524	0
mag0457	9-HpOTrE	Lipids	mag3663	LysoPC 20:2 (2n isomer)	Lipids	0.59413	0
mag1185	4'-Hydroxy-5,7-dimethoxyflavanone	Flavonoids	mag1975	trans-Citridic acid	Organic acids	0.594046	0
mag3641	LysoPC 18:1	Lipids	mag3592	Ligustilide	Others	0.594015	0
mag2047	N,N-Dimethylglycine	Amino acids and derivatives	mag3632	LysoPC 16:0	Lipids	0.593962	0
mag3196	N-Feruloyl serotonin	Alkaloids	mag2399	Phenethylamine	Others	0.593956	0
mag0639	Vanillic acid	Phenolic acids	mag2182	Uridine	Nucleotides and derivatives	0.593903	0
mag0177	D-Fructose 6-phosphate-disodium salt	Saccharides and Alcohols	mag1247	O-Phosphorylethanolamine	Others	0.593835	0
mag0974	Chrysoeriol 5-O-hexoside	Flavonoids	mag2950	Chrysoeriol 8-C-hexoside	Flavonoids	0.593749	0
mag2242	4-Acetamidobutyric acid	Organic acids	mag1406	D-Arabitol	Saccharides and Alcohols	0.593499	0
mag0159	L-(-)-Tyrosine	Amino acids and derivatives	mag2077	L-Citrulline	Amino acids and derivatives	0.593283	0
mag2069	2-Aminoadipic acid (L-Homoglutamic acid)	Amino acids and derivatives	mag1297	ethylmalonate	Organic acids	0.593178	0
mag3539	MAG (18:3) isomer5	Lipids	mag3577	DGMG (18:2) isomer3	Lipids	0.592997	0
mag0033	L-Glutamic acid	Amino acids and derivatives	mag1501	Ribitol	Saccharides and Alcohols	0.592967	0
mag3606	Xanthohumol	Flavonoids	mag3621	LysoPC 16:0 (2n isomer)	Lipids	0.59293	0
mag3670	LysoPC 17:0	Lipids	mag3706	LysoPC 20:1 (2n isomer)	Lipids	0.592861	0
mag2771	Eriodictyol C-hexoside	Flavonoids	mag3217	Chrysoeriol O-sinapoylhexoside	Flavonoids	0.59286	0
mag2071	DL-Methionine	Amino acids and derivatives	mag2306	D-(+)-Phenylalanine	Amino acids and derivatives	0.592813	0
mag3722	MAG (18:2)	Lipids	mag2601	5'-Deoxy-5'-(methylthio)adenosine	Nucleotides and derivatives	0.59273	0
mag2026	L-Histidine	Amino acids and derivatives	mag0245	Glutaric acid	Organic acids	0.592695	0
mag2316	N-Caffeoyl putrescine	Alkaloids	mag2379	N-p-Coumaroyl putrescine	Alkaloids	0.592597	0
mag3608	MAG (18:3) isomer2	Lipids	mag3722	MAG (18:2)	Lipids	0.592515	0
mag3767	Arachidic Acid	Lipids	mag1632	Guanidinoethyl sulfonate	Organic acids	0.592351	0
mag2758	C-hexosyl-chrysoeriol O-hexoside	Flavonoids	mag2866	Chrysoeriol C-hexosyl-O-rhamnoside	Flavonoids	0.59221	0
mag3645	Punicic acid	Lipids	mag3706	LysoPC 20:1 (2n isomer)	Lipids	0.592121	0
mag2549	tryptamine	Alkaloids	mag2320	Adenosine O-ribose	Nucleotides and derivatives	0.592075	0
mag2526	Luteolin 6-C-hexoside 8-C-hexosyl-O-hexoside	Flavonoids	mag2758	C-hexosyl-chrysoeriol O-hexoside	Flavonoids	0.591958	0
mag0457	9-HpOTrE	Lipids	mag3661	LysoPC 20:2	Lipids	0.591927	0
mag1272	4-Hydroxy-3-methoxycinnamaldehyde	Phenolic acids	mag0624	(-)-Arctigenin	Lignans and Coumarins	0.591895	0
mag2770	6-C-hexosyl-hesperetin O-hexoside	Flavonoids	mag2866	Chrysoeriol C-hexosyl-O-rhamnoside	Flavonoids	0.591466	0
mag2058	DL-2-Aminoadipic acid	Alkaloids	mag1297	ethylmalonate	Organic acids	0.591206	0
mag2013	L-(+)-Lysine	Amino acids and derivatives	mag2069	2-Aminoadipic acid (L-Homoglutamic acid)	Amino acids and derivatives	0.591103	0
mag0457	9-HpOTrE	Lipids	mag3645	Punicic acid	Lipids	0.590965	0
mag0115	13-Hydroxy-9,11-octadecadienoic acid	Lipids	mag1168	13-HPODE	Lipids	0.59095	0
mag0129	9,10-EODE	Lipids	mag1306	9,10-Dihydroxy-12-octadecenoic acid	Lipids	0.59094	0
mag3525	LysoPC 16:2 (2n isomer)	Lipids	mag3598	MAG (18:2) isomer1	Lipids	0.590861	0
mag0512	Indole-3-carboxaldehyde	Alkaloids	mag2794	N', N''-Diferuloylspermidine	Alkaloids	0.590858	0
mag2568	8-C-hexosyl-hesperetin O-hexoside	Flavonoids	mag2647	Eriodictiol C-hexosyl-O-hexoside	Flavonoids	0.590794	0
mag3618	LysoPE 16:0	Lipids	mag3706	LysoPC 20:1 (2n isomer)	Lipids	0.590779	0
mag0125	Di-O-methylquercetin	Flavonoids	mag3662	9-Hydroxy-(10E,12Z,15Z)-octadecatrienoic acid	Lipids	0.590451	0
mag2647	Eriodictiol C-hexosyl-O-hexoside	Flavonoids	mag1497	Gallocatechin-catechin	Phenolic acids	0.590218	0
mag2429	N-Feruloyl putrescine	Alkaloids	mag2440	O-Feruloyl coumarin	Lignans and Coumarins	0.590096	0
mag3525	LysoPC 16:2 (2n isomer)	Lipids	mag3592	Ligustilide	Others	0.58975	0
mag2648	Luteolin C-hexosyl-O-rhamnoside O-hexoside	Flavonoids	mag2726	C-hexosyl-apigenin O-dihexoside	Flavonoids	0.589724	0
mag2990	Tricin 4'-O-(β-guaiacylglyceryl) ether 5-O-hexosyl-O-hexoside	Flavonoids	mag3086	Tricin 7-O-hexoside	Flavonoids	0.589689	0
mag2047	N,N-Dimethylglycine	Amino acids and derivatives	mag2491	N',N",N"'-p-coumaroyl-cinnamoyl-caffeoyl spermidine	Alkaloids	0.589539	0
mag2032	H-HomoArg-OH	Amino acids and derivatives	mag2058	DL-2-Aminoadipic acid	Alkaloids	0.589292	0
mag2645	6-C-hexosyl-luteolin O-hexoside	Flavonoids	mag2747	C-hexosyl-chrysoeriol O-rutinoside	Flavonoids	0.589206	0
mag1306	9,10-Dihydroxy-12-octadecenoic acid	Lipids	mag3645	Punicic acid	Lipids	0.589089	0
mag0639	Vanillic acid	Phenolic acids	mag2133	Adenine	Nucleotides and derivatives	0.589005	0
mag0144	Tricin	Flavonoids	mag3498	5,7-Dihydroxy-3',4',5'-trimethoxyflavone	Flavonoids	0.588947	0
mag3690	MAG (18:3) isomer4	Lipids	mag3751	Vitamin A	Others	0.588927	0
mag2151	Hypoxanthine	Nucleotides and derivatives	mag2298	2'-Deoxyinosine	Nucleotides and derivatives	0.58883	0
pme3011	4-Aminobutyric acid	Organic acids	mag2225	Guanosine	Nucleotides and derivatives	0.588794	0
mag3606	Xanthohumol	Flavonoids	mag3683	LysoPC 18:0	Lipids	0.588791	0
mag2669	Chrysoeriol 6-C-hexoside	Flavonoids	mag2950	Chrysoeriol 8-C-hexoside	Flavonoids	0.588712	0
mag2648	Luteolin C-hexosyl-O-rhamnoside O-hexoside	Flavonoids	mag2712	6-C-hexosyl luteolin O-pentoside	Flavonoids	0.588534	0
mag2071	DL-Methionine	Amino acids and derivatives	mag2127	Nα-Acetyl-L-glutamine	Amino acids and derivatives	0.588127	0
mag0638	Tricin O-saccharic acid	Flavonoids	mag0398	Pinoresinol	Lignans and Coumarins	0.587884	0
mag3285	Tricin O-glycerol	Flavonoids	mag3305	Tricin O-phenylformic acid	Flavonoids	0.587842	0
mag2182	Uridine	Nucleotides and derivatives	mag2232	Niacinamide	Others	0.587828	0
mag3479	4-oxo-9Z,11Z,13E,15E-octadecatetraenoic acid	Lipids	mag0844	2-Hydroxybutanoic acid	Organic acids	0.587815	0
mag2771	Eriodictyol C-hexoside	Flavonoids	mag2915	Luteolin 7-O-glucoside (Cynaroside)	Flavonoids	0.587786	0
mag2267	N-formylmethionine	Amino acids and derivatives	mag2571	Scopolin	Lignans and Coumarins	0.587363	0
mag3539	MAG (18:3) isomer5	Lipids	mag3663	LysoPC 20:2 (2n isomer)	Lipids	0.587196	0
mag3574	LysoPC 15:0	Lipids	mag3598	MAG (18:2) isomer1	Lipids	0.587191	0
mag0778	12,13-EODE	Lipids	mag3629	MAG (18:1) isomer2	Lipids	0.587133	0
mag0123	9-Hydroxy-10,12-octadecadienoic acid	Lipids	mag1168	13-HPODE	Lipids	0.58713	0
mag2770	6-C-hexosyl-hesperetin O-hexoside	Flavonoids	mag2935	Isorhamnetin 5-O-hexoside	Flavonoids	0.587119	0
mag0457	9-HpOTrE	Lipids	mag3598	MAG (18:2) isomer1	Lipids	0.586835	0
mag2759	Orientin	Flavonoids	mag2915	Luteolin 7-O-glucoside (Cynaroside)	Flavonoids	0.586811	0
mag1972	1-Methylhistidine	Amino acids and derivatives	mag3722	MAG (18:2)	Lipids	0.586758	0
mag3662	9-Hydroxy-(10E,12Z,15Z)-octadecatrienoic acid	Lipids	mag1342	Syringaldehyde	Phenolic acids	0.586669	0
mag0851	Tricin 5-O-hexoside	Flavonoids	mag2990	Tricin 4'-O-(β-guaiacylglyceryl) ether 5-O-hexosyl-O-hexoside	Flavonoids	0.586582	0
mag3645	Punicic acid	Lipids	mag0100	Azelaic Acid	Organic acids	0.586489	0
mag0457	9-HpOTrE	Lipids	mag0778	12,13-EODE	Lipids	0.58648	0
mag2528	Eriodictiol 6-C-hexoside 8-C-hexoside-O-hexoside	Flavonoids	mag2647	Eriodictiol C-hexosyl-O-hexoside	Flavonoids	0.58641	0
mag2032	H-HomoArg-OH	Amino acids and derivatives	mag2069	2-Aminoadipic acid (L-Homoglutamic acid)	Amino acids and derivatives	0.586104	0
mag2769	Luteolin 6-C-hexoside	Flavonoids	mag2915	Luteolin 7-O-glucoside (Cynaroside)	Flavonoids	0.585896	0
mag2528	Eriodictiol 6-C-hexoside 8-C-hexoside-O-hexoside	Flavonoids	mag3087	Chrysoeriol 7-O-hexoside	Flavonoids	0.585499	0
mag1977	4-Nitrophenol	Others	mag3752	All-trans-13,14-dihydroretinol	Others	0.585356	0
mag2791	C-hexosyl-luteolin O-hexosyl-O-salicylic acid	Flavonoids	mag2960	8-C-hexosyl-apigenin O-sinapoylhexoside	Flavonoids	0.585307	0
mag0621	IsoApigenin 8-C-glucoside 7-O-[6''-hydroxyferuloyl]-glucoside 1	Flavonoids	mag2887	6-C-hexosyl-apigenin O-sinapoylhexoside	Flavonoids	0.585239	0
mag0519	Adipic acid	Organic acids	mag1130	Suberic acid	Organic acids	0.58523	0
mag2266	serotonin	Alkaloids	mag2571	Scopolin	Lignans and Coumarins	0.585111	0
mag3539	MAG (18:3) isomer5	Lipids	mag3661	LysoPC 20:2	Lipids	0.585086	0
mag1039	13-HpOTrE(r)	Lipids	mag0099	Phytol	Terpenoids	0.585011	0
mag2091	L-Valine	Amino acids and derivatives	mag2127	Nα-Acetyl-L-glutamine	Amino acids and derivatives	0.584783	0
mag1339	Adenosine 3'-monophosphate	Nucleotides and derivatives	mag2232	Niacinamide	Others	0.584768	0
mag2314	N-Glycyl-L-leucine	Amino acids and derivatives	mag2086	Cytosine	Nucleotides and derivatives	0.584657	0
mag0851	Tricin 5-O-hexoside	Flavonoids	mag2995	Tricin O-glycerylhexoside	Flavonoids	0.584594	0
mag3574	LysoPC 15:0	Lipids	mag3607	MAG (18:3) isomer3	Lipids	0.584561	0
mag2771	Eriodictyol C-hexoside	Flavonoids	mag2918	Kaempferol 3-O-galactoside (Trifolin)	Flavonoids	0.584324	0
mag3588	LysoPC 18:2 (2n isomer)	Lipids	mag2065	sn-Glycero-3-phosphocholine	Alkaloids	0.584181	0
mag1936	Rhamnetin (7-O-methxyl quercetin)	Flavonoids	mag2399	Phenethylamine	Others	0.584136	0
mag1143	2,5-dihydroxybenzoic acid (Gentisic acid)	Phenolic acids	mag1272	4-Hydroxy-3-methoxycinnamaldehyde	Phenolic acids	0.583978	0
mag1143	2,5-dihydroxybenzoic acid (Gentisic acid)	Phenolic acids	mag2242	4-Acetamidobutyric acid	Organic acids	0.583787	0
mag3570	LysoPC 16:1 (2n isomer)	Lipids	mag3598	MAG (18:2) isomer1	Lipids	0.583738	0
mag1039	13-HpOTrE(r)	Lipids	mag3497	MAG (18:4) isomer1	Lipids	0.583705	0
mag2047	N,N-Dimethylglycine	Amino acids and derivatives	mag2133	Adenine	Nucleotides and derivatives	0.583655	0
mag1342	Syringaldehyde	Phenolic acids	mag2232	Niacinamide	Others	0.583645	0
mag2752	HoMoorientin	Flavonoids	mag2915	Luteolin 7-O-glucoside (Cynaroside)	Flavonoids	0.583496	0
mag2747	C-hexosyl-chrysoeriol O-rutinoside	Flavonoids	mag3017	Hesperetin 7-rutinoside (Hesperidin)	Flavonoids	0.583295	0
mag2768	Luteolin C-hexoside	Flavonoids	mag2915	Luteolin 7-O-glucoside (Cynaroside)	Flavonoids	0.583232	0
mag2759	Orientin	Flavonoids	mag2918	Kaempferol 3-O-galactoside (Trifolin)	Flavonoids	0.58315	0
mag2804	Phe-Phe	Amino acids and derivatives	pme3011	4-Aminobutyric acid	Organic acids	0.583098	0
mag2491	N',N",N"'-p-coumaroyl-cinnamoyl-caffeoyl spermidine	Alkaloids	pme3011	4-Aminobutyric acid	Organic acids	0.582977	0
mag0125	Di-O-methylquercetin	Flavonoids	mag0639	Vanillic acid	Phenolic acids	0.582722	0
mag3767	Arachidic Acid	Lipids	mag3752	All-trans-13,14-dihydroretinol	Others	0.582528	0
pme2292	Putrescine	Alkaloids	mag1501	Ribitol	Saccharides and Alcohols	0.582525	0
mag3606	Xanthohumol	Flavonoids	mag3722	MAG (18:2)	Lipids	0.582425	0
mag2430	N'-Feruloyl putrescine	Alkaloids	mag2440	O-Feruloyl coumarin	Lignans and Coumarins	0.582223	0
mag2769	Luteolin 6-C-hexoside	Flavonoids	mag2918	Kaempferol 3-O-galactoside (Trifolin)	Flavonoids	0.582219	0
mag2554	Chrysoeriol 6-C-hexoside 8-C-hexoside-O-hexoside	Flavonoids	mag2847	methylQuercetin O-hexoside	Flavonoids	0.582145	0
mag0518	13-Oxo-9-hydroxy-10-octadecenoic acid	Lipids	mag3601	LysoPC 16:1	Lipids	0.582128	0
mag2221	S-(5'-Adenosy)-L-homocysteine	Amino acids and derivatives	mag2601	5'-Deoxy-5'-(methylthio)adenosine	Nucleotides and derivatives	0.582036	0
mag0518	13-Oxo-9-hydroxy-10-octadecenoic acid	Lipids	mag3576	Octadecadien-6-ynoic acid	Lipids	0.58191	0
mag1185	4'-Hydroxy-5,7-dimethoxyflavanone	Flavonoids	mag0844	2-Hydroxybutanoic acid	Organic acids	0.581844	0
mag0187	Tricin 4'-O-syringyl alcohol	Flavonoids	mag0611	Tricin O-oxalic acid O-coumaroyl shikimic acid	Flavonoids	0.581656	0
mag2771	Eriodictyol C-hexoside	Flavonoids	mag2917	Luteolin 7-O-glucoside	Flavonoids	0.5816	0
mag3539	MAG (18:3) isomer5	Lipids	mag3576	Octadecadien-6-ynoic acid	Lipids	0.581178	0
mag3767	Arachidic Acid	Lipids	mag0844	2-Hydroxybutanoic acid	Organic acids	0.581178	0
mag2759	Orientin	Flavonoids	mag2917	Luteolin 7-O-glucoside	Flavonoids	0.580867	0
mag1019	12,13-Dihydroxy-9-octadecenoic acid	Lipids	mag3662	9-Hydroxy-(10E,12Z,15Z)-octadecatrienoic acid	Lipids	0.580703	0
mag1659	Luteolin	Flavonoids	mag2915	Luteolin 7-O-glucoside (Cynaroside)	Flavonoids	0.580624	0
mag2819	di-C,C-hexosyl-apigenin	Flavonoids	mag2866	Chrysoeriol C-hexosyl-O-rhamnoside	Flavonoids	0.580449	0
mag1659	Luteolin	Flavonoids	mag2918	Kaempferol 3-O-galactoside (Trifolin)	Flavonoids	0.580312	0
mag2769	Luteolin 6-C-hexoside	Flavonoids	mag2917	Luteolin 7-O-glucoside	Flavonoids	0.580158	0
mag1659	Luteolin	Flavonoids	mag2917	Luteolin 7-O-glucoside	Flavonoids	0.580068	0
mag2752	HoMoorientin	Flavonoids	mag2918	Kaempferol 3-O-galactoside (Trifolin)	Flavonoids	0.580046	0
mag2644	Malvidin O-hexoside	Flavonoids	mag2770	6-C-hexosyl-hesperetin O-hexoside	Flavonoids	0.579968	0
mag3570	LysoPC 16:1 (2n isomer)	Lipids	mag3592	Ligustilide	Others	0.579944	0
mag0329	L-Glutamine	Amino acids and derivatives	mag0059	Galactinol	Saccharides and Alcohols	0.579935	0
mag2758	C-hexosyl-chrysoeriol O-hexoside	Flavonoids	mag3088	Quercetin 4'-O-glucoside (Spiraeoside)	Flavonoids	0.579738	0
mag3641	LysoPC 18:1	Lipids	mag3706	LysoPC 20:1 (2n isomer)	Lipids	0.57965	0
mag2768	Luteolin C-hexoside	Flavonoids	mag2918	Kaempferol 3-O-galactoside (Trifolin)	Flavonoids	0.579507	0
mag0778	12,13-EODE	Lipids	mag3576	Octadecadien-6-ynoic acid	Lipids	0.579436	0
mag2176	N-Acetyl-L-glutamic acid	Amino acids and derivatives	mag0956	4-Guanidinobutyric acid	Organic acids	0.579356	0
mag3577	DGMG (18:2) isomer3	Lipids	mag3588	LysoPC 18:2 (2n isomer)	Lipids	0.579301	0
mag2747	C-hexosyl-chrysoeriol O-rutinoside	Flavonoids	mag3010	Hesperetin 7-O-neohesperidoside (Neohesperidin)	Flavonoids	0.578808	0
mag2761	8-C-hexosyl chrysoeriol O-hexoside	Flavonoids	mag2863	8-C-hexosyl-luteolin O-hexoside	Flavonoids	0.578737	0
mag0318	3-phosphoglyceric acid	Organic acids	mag2102	Cytidine 5'-monophosphate	Nucleotides and derivatives	0.578685	0
mag2683	p-Aminobenzoate	Phenolic acids	mag0398	Pinoresinol	Lignans and Coumarins	0.578588	0
mag2138	N-Acetylthreonine	Amino acids and derivatives	mag2176	N-Acetyl-L-glutamic acid	Amino acids and derivatives	0.578424	0
mag1659	Luteolin	Flavonoids	mag3087	Chrysoeriol 7-O-hexoside	Flavonoids	0.578348	0
mag2951	C-rhamnosyl-apigenin O-feruloylhexoside	Flavonoids	mag2965	6-C-hexosyl-apigenin O-feruloylhexoside	Flavonoids	0.578303	0
mag3534	LysoPE 14:0	Lipids	mag3670	LysoPC 17:0	Lipids	0.578189	0
mag0123	9-Hydroxy-10,12-octadecadienoic acid	Lipids	mag0100	Azelaic Acid	Organic acids	0.578126	0
mag2761	8-C-hexosyl chrysoeriol O-hexoside	Flavonoids	mag2935	Isorhamnetin 5-O-hexoside	Flavonoids	0.577996	0
mag3576	Octadecadien-6-ynoic acid	Lipids	mag0099	Phytol	Terpenoids	0.577846	0
mag1961	Methionine sulfoxide	Amino acids and derivatives	mag3651	PC 16:1/14:1	Lipids	0.577626	0
mag2752	HoMoorientin	Flavonoids	mag2917	Luteolin 7-O-glucoside	Flavonoids	0.577595	0
mag3606	Xanthohumol	Flavonoids	mag3574	LysoPC 15:0	Lipids	0.577381	0
mag2768	Luteolin C-hexoside	Flavonoids	mag2917	Luteolin 7-O-glucoside	Flavonoids	0.577287	0
mag3643	LysoPC 18:0 (2n isomer)	Lipids	mag3706	LysoPC 20:1 (2n isomer)	Lipids	0.577006	0
mag2770	6-C-hexosyl-hesperetin O-hexoside	Flavonoids	mag2847	methylQuercetin O-hexoside	Flavonoids	0.576888	0
mag2071	DL-Methionine	Amino acids and derivatives	mag1064	L-Tryptamine	Alkaloids	0.576799	0
mag2306	D-(+)-Phenylalanine	Amino acids and derivatives	mag0321	3-Hydroxy-3-methyl butyric acid	Organic acids	0.576733	0
mag2526	Luteolin 6-C-hexoside 8-C-hexosyl-O-hexoside	Flavonoids	mag2761	8-C-hexosyl chrysoeriol O-hexoside	Flavonoids	0.576732	0
mag3577	DGMG (18:2) isomer3	Lipids	mag3608	MAG (18:3) isomer2	Lipids	0.576572	0
mag0572	L-Glutamic acid O-glucoside	Amino acids and derivatives	mag0500	Fumaric acid	Organic acids	0.576192	0
mag2054	Trigonelline	Alkaloids	mag2242	4-Acetamidobutyric acid	Organic acids	0.576083	0
mag3539	MAG (18:3) isomer5	Lipids	mag3645	Punicic acid	Lipids	0.575989	0
mag2026	L-Histidine	Amino acids and derivatives	mag1297	ethylmalonate	Organic acids	0.57582	0
mag0778	12,13-EODE	Lipids	mag3683	LysoPC 18:0	Lipids	0.575618	0
mag0666	Syringaresinol	Lignans and Coumarins	mag1028	Buddlenol E	Lignans and Coumarins	0.575404	0
mag3577	DGMG (18:2) isomer3	Lipids	mag3607	MAG (18:3) isomer3	Lipids	0.575284	0
mag2095	Histamine	Amino acids and derivatives	mag2232	Niacinamide	Others	0.575236	0
mag0115	13-Hydroxy-9,11-octadecadienoic acid	Lipids	mag0100	Azelaic Acid	Organic acids	0.57523	0
mag3285	Tricin O-glycerol	Flavonoids	mag3498	5,7-Dihydroxy-3',4',5'-trimethoxyflavone	Flavonoids	0.574983	0
mag2568	8-C-hexosyl-hesperetin O-hexoside	Flavonoids	mag2758	C-hexosyl-chrysoeriol O-hexoside	Flavonoids	0.574641	0
mag0158	Hordatine B	Alkaloids	mag2499	N'-p-Coumaroyl agmatine	Alkaloids	0.574526	0
mag3539	MAG (18:3) isomer5	Lipids	mag3617	14,15-Dehydrocrepenynic acid	Lipids	0.574376	0
mag3539	MAG (18:3) isomer5	Lipids	mag3583	LysoPE 18:2 (2n isomer)	Lipids	0.574333	0
mag1579	Homoeriodictyol	Flavonoids	mag2399	Phenethylamine	Others	0.574157	0
mag0504	Protocatechuic acid	Phenolic acids	mag0465	Uridine 5'-monophosphate	Nucleotides and derivatives	0.574131	0
mag3002	Apiin	Flavonoids	mag3751	Vitamin A	Others	0.573943	0
mag0974	Chrysoeriol 5-O-hexoside	Flavonoids	mag1355	Isorhamnetin 3-O-glucoside	Flavonoids	0.573834	0
mag2138	N-Acetylthreonine	Amino acids and derivatives	mag0729	Inositol	Saccharides and Alcohols	0.57375	0
mag2077	L-Citrulline	Amino acids and derivatives	mag0321	3-Hydroxy-3-methyl butyric acid	Organic acids	0.573699	0
mag0778	12,13-EODE	Lipids	mag3630	MAG (18:1) isomer1	Lipids	0.573571	0
mag0572	L-Glutamic acid O-glucoside	Amino acids and derivatives	mag1501	Ribitol	Saccharides and Alcohols	0.573344	0
mag2136	Glutathione oxidized	Amino acids and derivatives	mag3618	LysoPE 16:0	Lipids	0.573315	0
mag3536	LysoPC 15:1	Lipids	mag3576	Octadecadien-6-ynoic acid	Lipids	0.57317	0
mag2259	N-Acetylcysteine	Amino acids and derivatives	mag2320	Adenosine O-ribose	Nucleotides and derivatives	0.572816	0
mag0457	9-HpOTrE	Lipids	mag3588	LysoPC 18:2 (2n isomer)	Lipids	0.572711	0
mag1579	Homoeriodictyol	Flavonoids	mag2320	Adenosine O-ribose	Nucleotides and derivatives	0.572685	0
mag2242	4-Acetamidobutyric acid	Organic acids	mag0624	(-)-Arctigenin	Lignans and Coumarins	0.572499	0
mag0325	trans-ferulic acid	Phenolic acids	mag2232	Niacinamide	Others	0.572361	0
mag2645	6-C-hexosyl-luteolin O-hexoside	Flavonoids	mag2950	Chrysoeriol 8-C-hexoside	Flavonoids	0.572345	0
mag1039	13-HpOTrE(r)	Lipids	mag2232	Niacinamide	Others	0.572017	0
mag1330	Tricin O-malonyl rhamnoside	Flavonoids	mag3354	Tricin 4'-O-β-guaiacylglycerol	Flavonoids	0.571933	0
mag2528	Eriodictiol 6-C-hexoside 8-C-hexoside-O-hexoside	Flavonoids	mag3088	Quercetin 4'-O-glucoside (Spiraeoside)	Flavonoids	0.571813	0
mag2491	N',N",N"'-p-coumaroyl-cinnamoyl-caffeoyl spermidine	Alkaloids	mag0100	Azelaic Acid	Organic acids	0.571756	0
mag2092	Dl-Norvaline	Amino acids and derivatives	mag2130	L-Methionine	Amino acids and derivatives	0.571723	0
mag3577	DGMG (18:2) isomer3	Lipids	mag3637	LysoPE 18:1 (2n isomer)	Lipids	0.571609	0
mag3629	MAG (18:1) isomer2	Lipids	mag3706	LysoPC 20:1 (2n isomer)	Lipids	0.571571	0
mag2848	C-hexosyl-luteolin O-p-coumaroylhexoside	Flavonoids	mag2965	6-C-hexosyl-apigenin O-feruloylhexoside	Flavonoids	0.57146	0
mag0200	Neochlorogenic acid (5-O-Caffeoylquinic acid)	Phenolic acids	mag2625	3-O-Feruloyl quinic acid	Phenolic acids	0.57137	0
mag2095	Histamine	Amino acids and derivatives	mag2314	N-Glycyl-L-leucine	Amino acids and derivatives	0.571282	0
mag0026	N-p-Coumaroyl hydroxyagmatine	Alkaloids	mag2320	Adenosine O-ribose	Nucleotides and derivatives	0.571204	0
mag0457	9-HpOTrE	Lipids	mag3705	LysoPC 20:1	Lipids	0.571124	0
mag0125	Di-O-methylquercetin	Flavonoids	mag1339	Adenosine 3'-monophosphate	Nucleotides and derivatives	0.571015	0
mag1961	Methionine sulfoxide	Amino acids and derivatives	mag3479	4-oxo-9Z,11Z,13E,15E-octadecatetraenoic acid	Lipids	0.570808	0
mag1961	Methionine sulfoxide	Amino acids and derivatives	mag0196	4-Hydroxybenzaldehyde	Phenolic acids	0.570774	0
mag0129	9,10-EODE	Lipids	mag3583	LysoPE 18:2 (2n isomer)	Lipids	0.570697	0
mag3601	LysoPC 16:1	Lipids	mag3592	Ligustilide	Others	0.570592	0
mag2528	Eriodictiol 6-C-hexoside 8-C-hexoside-O-hexoside	Flavonoids	mag2847	methylQuercetin O-hexoside	Flavonoids	0.570481	0
mag0377	Chrysoeriol C-pentosyl-O-hexosyl-O-hexoside	Flavonoids	mag2791	C-hexosyl-luteolin O-hexosyl-O-salicylic acid	Flavonoids	0.570191	0
mag0377	Chrysoeriol C-pentosyl-O-hexosyl-O-hexoside	Flavonoids	mag3184	C-hexosyl-apigenin O-cinnamoylhexoside	Flavonoids	0.570116	0
mag3607	MAG (18:3) isomer3	Lipids	mag3637	LysoPE 18:1 (2n isomer)	Lipids	0.569925	0
mag1810	Prunin	Flavonoids	mag2915	Luteolin 7-O-glucoside (Cynaroside)	Flavonoids	0.569923	0
mag3606	Xanthohumol	Flavonoids	mag3642	LysoPC 20:4	Lipids	0.569875	0
mag0128	9-HOTrE	Lipids	mag3570	LysoPC 16:1 (2n isomer)	Lipids	0.569625	0
mag2647	Eriodictiol C-hexosyl-O-hexoside	Flavonoids	mag2861	Isoquercitroside	Flavonoids	0.569564	0
mag2056	1-Aminocyclopropanecarboxylic acid	Flavonoids	mag2054	Trigonelline	Alkaloids	0.56918	0
mag2935	Isorhamnetin 5-O-hexoside	Flavonoids	mag3087	Chrysoeriol 7-O-hexoside	Flavonoids	0.569058	0
mag0128	9-HOTrE	Lipids	mag3629	MAG (18:1) isomer2	Lipids	0.569053	0
mag1168	13-HPODE	Lipids	mag3645	Punicic acid	Lipids	0.569016	0
mag1623	Velutin	Flavonoids	mag2265	N-hydroxy tryptamine	Alkaloids	0.568964	0
mag0129	9,10-EODE	Lipids	mag0100	Azelaic Acid	Organic acids	0.56893	0
mag3621	LysoPC 16:0 (2n isomer)	Lipids	mag3633	LysoPC 18:3	Lipids	0.568774	0
mag1961	Methionine sulfoxide	Amino acids and derivatives	mag1968	Spermine	Alkaloids	0.568607	0
mag3630	MAG (18:1) isomer1	Lipids	mag3706	LysoPC 20:1 (2n isomer)	Lipids	0.568523	0
mag0572	L-Glutamic acid O-glucoside	Amino acids and derivatives	mag1897	Methylglutaric acid	Organic acids	0.568516	0
mag0500	Fumaric acid	Organic acids	mag0624	(-)-Arctigenin	Lignans and Coumarins	0.568488	0
mag1306	9,10-Dihydroxy-12-octadecenoic acid	Lipids	mag0099	Phytol	Terpenoids	0.568486	0
mag0012	L-Tryptophan	Amino acids and derivatives	mag0616	L-(+)-Arginine	Amino acids and derivatives	0.568411	0
mag1785	LysoPA 16:0	Lipids	mag3670	LysoPC 17:0	Lipids	0.568257	0
mag2265	N-hydroxy tryptamine	Alkaloids	mag2571	Scopolin	Lignans and Coumarins	0.568125	0
mag1975	trans-Citridic acid	Organic acids	mag3713	Taurocholic acid	Organic acids	0.568097	0
mag2092	Dl-Norvaline	Amino acids and derivatives	mag2127	Nα-Acetyl-L-glutamine	Amino acids and derivatives	0.567988	0
mag2761	8-C-hexosyl chrysoeriol O-hexoside	Flavonoids	mag3086	Tricin 7-O-hexoside	Flavonoids	0.567909	0
mag0279	L-Serine	Amino acids and derivatives	mag1897	Methylglutaric acid	Organic acids	0.567795	0
mag3705	LysoPC 20:1	Lipids	mag3706	LysoPC 20:1 (2n isomer)	Lipids	0.567666	0
mag0918	1-Eicosanol	Lipids	mag3706	LysoPC 20:1 (2n isomer)	Lipids	0.567278	0
mag2526	Luteolin 6-C-hexoside 8-C-hexosyl-O-hexoside	Flavonoids	mag2644	Malvidin O-hexoside	Flavonoids	0.567177	0
mag2133	Adenine	Nucleotides and derivatives	mag2232	Niacinamide	Others	0.5671	0
mag0295	3-Hydroxy-4-methoxycinnamic acid	Phenolic acids	mag2232	Niacinamide	Others	0.567075	0
mag2047	N,N-Dimethylglycine	Amino acids and derivatives	mag1975	trans-Citridic acid	Organic acids	0.567038	0
mag0115	13-Hydroxy-9,11-octadecadienoic acid	Lipids	mag3583	LysoPE 18:2 (2n isomer)	Lipids	0.566964	0
mag3615	Notopterol	Lignans and Coumarins	mag3592	Ligustilide	Others	0.566726	0
mag0256	Syringaresinol-Hex	Lignans and Coumarins	mag1028	Buddlenol E	Lignans and Coumarins	0.566718	0
mag0778	12,13-EODE	Lipids	mag3621	LysoPC 16:0 (2n isomer)	Lipids	0.566648	0
mag1039	13-HpOTrE(r)	Lipids	mag1168	13-HPODE	Lipids	0.566601	0
mag3651	PC 16:1/14:1	Lipids	mag0196	4-Hydroxybenzaldehyde	Phenolic acids	0.566564	0
mag2554	Chrysoeriol 6-C-hexoside 8-C-hexoside-O-hexoside	Flavonoids	mag3086	Tricin 7-O-hexoside	Flavonoids	0.566549	0
mag0918	1-Eicosanol	Lipids	mag3713	Taurocholic acid	Organic acids	0.566485	0
mag3617	14,15-Dehydrocrepenynic acid	Lipids	mag3663	LysoPC 20:2 (2n isomer)	Lipids	0.56645	0
mag3608	MAG (18:3) isomer2	Lipids	mag3637	LysoPE 18:1 (2n isomer)	Lipids	0.566372	0
mag0500	Fumaric acid	Organic acids	mag0272	Melibiose	Saccharides and Alcohols	0.56634	0
mag1961	Methionine sulfoxide	Amino acids and derivatives	mag2232	Niacinamide	Others	0.566127	0
mag3583	LysoPE 18:2 (2n isomer)	Lipids	mag3617	14,15-Dehydrocrepenynic acid	Lipids	0.566123	0
mag3583	LysoPE 18:2 (2n isomer)	Lipids	mag3645	Punicic acid	Lipids	0.566103	0
mag2091	L-Valine	Amino acids and derivatives	mag2130	L-Methionine	Amino acids and derivatives	0.565707	0
mag1961	Methionine sulfoxide	Amino acids and derivatives	Lmtn004049	Abscisic acid	Organic acids	0.565687	0
mag1005	Syringic Aldehyde	Phenolic acids	mag0100	Azelaic Acid	Organic acids	0.565677	0
mag0778	12,13-EODE	Lipids	mag3641	LysoPC 18:1	Lipids	0.565676	0
mag3088	Quercetin 4'-O-glucoside (Spiraeoside)	Flavonoids	mag3207	Quercetin-3,4'-O-di-beta-glucopyranoside	Flavonoids	0.565629	0
mag1590	Chrysoeriol O-acetylhexoside	Flavonoids	mag1659	Luteolin	Flavonoids	0.565544	0
mag0123	9-Hydroxy-10,12-octadecadienoic acid	Lipids	mag3583	LysoPE 18:2 (2n isomer)	Lipids	0.565416	0
mag3497	MAG (18:4) isomer1	Lipids	mag2232	Niacinamide	Others	0.565314	0
mag1168	13-HPODE	Lipids	mag0099	Phytol	Terpenoids	0.565261	0
mag3617	14,15-Dehydrocrepenynic acid	Lipids	mag3661	LysoPC 20:2	Lipids	0.565057	0
mag3767	Arachidic Acid	Lipids	mag3491	Cocamidopropyl betaine	Others	0.564954	0
mag1810	Prunin	Flavonoids	mag2917	Luteolin 7-O-glucoside	Flavonoids	0.564845	0
mag0125	Di-O-methylquercetin	Flavonoids	mag2060	β-Nicotinamide mononucleotide	Nucleotides and derivatives	0.564811	0
mag0639	Vanillic acid	Phenolic acids	mag2151	Hypoxanthine	Nucleotides and derivatives	0.564725	0
mag1936	Rhamnetin (7-O-methxyl quercetin)	Flavonoids	mag2320	Adenosine O-ribose	Nucleotides and derivatives	0.564654	0
mag0457	9-HpOTrE	Lipids	mag3536	LysoPC 15:1	Lipids	0.56458	0
mag1051	Asp-phe	Amino acids and derivatives	mag2093	D-(-)-Valine	Amino acids and derivatives	0.564496	0
mag2225	Guanosine	Nucleotides and derivatives	mag2232	Niacinamide	Others	0.564453	0
mag0778	12,13-EODE	Lipids	mag3643	LysoPC 18:0 (2n isomer)	Lipids	0.564245	0
mag2242	4-Acetamidobutyric acid	Organic acids	mag0465	Uridine 5'-monophosphate	Nucleotides and derivatives	0.564219	0
mag2761	8-C-hexosyl chrysoeriol O-hexoside	Flavonoids	mag2978	Kaempferide	Flavonoids	0.564207	0
mag3690	MAG (18:3) isomer4	Lipids	mag3752	All-trans-13,14-dihydroretinol	Others	0.564171	0
mag0126	L-Asparagine	Amino acids and derivatives	mag2077	L-Citrulline	Amino acids and derivatives	0.56414	0
mag0457	9-HpOTrE	Lipids	mag3525	LysoPC 16:2 (2n isomer)	Lipids	0.564051	0
mag2047	N,N-Dimethylglycine	Amino acids and derivatives	mag2151	Hypoxanthine	Nucleotides and derivatives	0.563887	0
mag2822	C-hexosyl-apigenin O-caffeoylhexoside	Flavonoids	mag3073	C-pentosyl-chrysoeriol 7-O-feruloylhexoside	Flavonoids	0.563187	0
mag2265	N-hydroxy tryptamine	Alkaloids	mag3475	Oryzalexin E	Terpenoids	0.563173	0
mag0616	L-(+)-Arginine	Amino acids and derivatives	mag2069	2-Aminoadipic acid (L-Homoglutamic acid)	Amino acids and derivatives	0.563144	0
mag1030	oxalic acid	Phenolic acids	mag2242	4-Acetamidobutyric acid	Organic acids	0.563133	0
mag3046	diosmin	Flavonoids	mag3063	Tricin O-glucuronic acid	Flavonoids	0.563075	0
mag3535	Tangeretin	Flavonoids	mag3713	Taurocholic acid	Organic acids	0.563004	0
mag0026	N-p-Coumaroyl hydroxyagmatine	Alkaloids	mag3228	N-Feruloyl tyramine	Alkaloids	0.562921	0
mag2935	Isorhamnetin 5-O-hexoside	Flavonoids	mag3088	Quercetin 4'-O-glucoside (Spiraeoside)	Flavonoids	0.562914	0
mag0176	Chlorogenic acid (3-O-Caffeoylquinic acid)	Phenolic acids	mag2625	3-O-Feruloyl quinic acid	Phenolic acids	0.562904	0
mag3767	Arachidic Acid	Lipids	mag2601	5'-Deoxy-5'-(methylthio)adenosine	Nucleotides and derivatives	0.562765	0
mag0078	DL-homocysteine	Amino acids and derivatives	mag1501	Ribitol	Saccharides and Alcohols	0.562759	0
mag2647	Eriodictiol C-hexosyl-O-hexoside	Flavonoids	mag2950	Chrysoeriol 8-C-hexoside	Flavonoids	0.562691	0
mag2047	N,N-Dimethylglycine	Amino acids and derivatives	mag3722	MAG (18:2)	Lipids	0.562674	0
mag0033	L-Glutamic acid	Amino acids and derivatives	mag0753	L-Glutamine O-hexside	Amino acids and derivatives	0.562627	0
mag2647	Eriodictiol C-hexosyl-O-hexoside	Flavonoids	mag2747	C-hexosyl-chrysoeriol O-rutinoside	Flavonoids	0.562423	0
mag0297	LysoPE 18:1	Lipids	mag3577	DGMG (18:2) isomer3	Lipids	0.562382	0
mag3621	LysoPC 16:0 (2n isomer)	Lipids	mag3632	LysoPC 16:0	Lipids	0.562348	0
mag2726	C-hexosyl-apigenin O-dihexoside	Flavonoids	mag2747	C-hexosyl-chrysoeriol O-rutinoside	Flavonoids	0.562128	0
mag1810	Prunin	Flavonoids	mag2918	Kaempferol 3-O-galactoside (Trifolin)	Flavonoids	0.561944	0
mag2848	C-hexosyl-luteolin O-p-coumaroylhexoside	Flavonoids	mag3073	C-pentosyl-chrysoeriol 7-O-feruloylhexoside	Flavonoids	0.561726	0
mag0616	L-(+)-Arginine	Amino acids and derivatives	mag2058	DL-2-Aminoadipic acid	Alkaloids	0.561639	0
mag1975	trans-Citridic acid	Organic acids	mag3491	Cocamidopropyl betaine	Others	0.561556	0
mag2077	L-Citrulline	Amino acids and derivatives	mag2058	DL-2-Aminoadipic acid	Alkaloids	0.561527	0
mag3642	LysoPC 20:4	Lipids	mag3592	Ligustilide	Others	0.561388	0
mag3647	LysoPE 18:0 (2n isomer)	Lipids	mag0325	trans-ferulic acid	Phenolic acids	0.561314	0
mag2990	Tricin 4'-O-(β-guaiacylglyceryl) ether 5-O-hexosyl-O-hexoside	Flavonoids	mag3111	Tricin 4'-O-(syringyl alcohol) ether 5-O-hexoside	Flavonoids	0.56106	0
mag0800	2-Methylglutaric acid	Organic acids	mag1130	Suberic acid	Organic acids	0.560959	0
mag0032	N-p-Coumaroyl hydroxydehydroagmatine	Alkaloids	mag2320	Adenosine O-ribose	Nucleotides and derivatives	0.560734	0
mag2056	1-Aminocyclopropanecarboxylic acid	Flavonoids	mag1607	O-Acetylserine	Amino acids and derivatives	0.560614	0
mag1972	1-Methylhistidine	Amino acids and derivatives	mag0844	2-Hydroxybutanoic acid	Organic acids	0.560607	0
mag0128	9-HOTrE	Lipids	mag3621	LysoPC 16:0 (2n isomer)	Lipids	0.560578	0
mag0639	Vanillic acid	Phenolic acids	pme3011	4-Aminobutyric acid	Organic acids	0.560539	0
mag3539	MAG (18:3) isomer5	Lipids	mag3705	LysoPC 20:1	Lipids	0.56053	0
mag1961	Methionine sulfoxide	Amino acids and derivatives	mag3677	Octadeca-11E,13E,15Z-trienoic acid	Lipids	0.560032	0
mag1961	Methionine sulfoxide	Amino acids and derivatives	mag2047	N,N-Dimethylglycine	Amino acids and derivatives	0.559986	0
mag0918	1-Eicosanol	Lipids	mag3722	MAG (18:2)	Lipids	0.559975	0
mag0196	4-Hydroxybenzaldehyde	Phenolic acids	mag2973	Vanillin	Phenolic acids	0.559877	0
mag3632	LysoPC 16:0	Lipids	pme3011	4-Aminobutyric acid	Organic acids	0.559774	0
mag2601	5'-Deoxy-5'-(methylthio)adenosine	Nucleotides and derivatives	mag3751	Vitamin A	Others	0.559739	0
mag0125	Di-O-methylquercetin	Flavonoids	mag2314	N-Glycyl-L-leucine	Amino acids and derivatives	0.559582	0
mag3018	Ferulic acid	Phenolic acids	mag2232	Niacinamide	Others	0.559481	0
mag0022	Apigenin 8-C-glucoside	Flavonoids	mag2950	Chrysoeriol 8-C-hexoside	Flavonoids	0.559417	0
mag1936	Rhamnetin (7-O-methxyl quercetin)	Flavonoids	mag2549	tryptamine	Alkaloids	0.559408	0
mag1351	Astilbin	Flavonoids	mag1810	Prunin	Flavonoids	0.559377	0
mag0453	L-Threonine	Amino acids and derivatives	pme2292	Putrescine	Alkaloids	0.558557	0
mag1470	L-Homoserine	Amino acids and derivatives	pme2292	Putrescine	Alkaloids	0.558279	0
mag2804	Phe-Phe	Amino acids and derivatives	mag2151	Hypoxanthine	Nucleotides and derivatives	0.558078	0
mag2526	Luteolin 6-C-hexoside 8-C-hexosyl-O-hexoside	Flavonoids	mag2642	Malvidin 3-O-glucoside (Oenin)	Flavonoids	0.558063	0
pme3011	4-Aminobutyric acid	Organic acids	mag2182	Uridine	Nucleotides and derivatives	0.558062	0
mag3647	LysoPE 18:0 (2n isomer)	Lipids	mag0295	3-Hydroxy-4-methoxycinnamic acid	Phenolic acids	0.557973	0
mag2644	Malvidin O-hexoside	Flavonoids	mag2758	C-hexosyl-chrysoeriol O-hexoside	Flavonoids	0.557825	0
mag0189	Kaempferol 3-O-glucoside (Astragalin)	Flavonoids	mag0974	Chrysoeriol 5-O-hexoside	Flavonoids	0.55781	0
mag0611	Tricin O-oxalic acid O-coumaroyl shikimic acid	Flavonoids	mag3285	Tricin O-glycerol	Flavonoids	0.557782	0
mag2125	5-oxoproline	Amino acids and derivatives	mag2242	4-Acetamidobutyric acid	Organic acids	0.557723	0
mag3013	Chrysoeriol 7-O-rutinoside	Flavonoids	mag3063	Tricin O-glucuronic acid	Flavonoids	0.557621	0
mag0196	4-Hydroxybenzaldehyde	Phenolic acids	mag3524	Phytocassane D	Terpenoids	0.557552	0
mag2253	8-Hydroxyguanosine	Nucleotides and derivatives	mag2298	2'-Deoxyinosine	Nucleotides and derivatives	0.557415	0
mag0189	Kaempferol 3-O-glucoside (Astragalin)	Flavonoids	mag1810	Prunin	Flavonoids	0.557286	0
pme2292	Putrescine	Alkaloids	mag1897	Methylglutaric acid	Organic acids	0.557163	0
mag0607	Coniferylaldehyde	Phenolic acids	mag2601	5'-Deoxy-5'-(methylthio)adenosine	Nucleotides and derivatives	0.557018	0
pme2292	Putrescine	Alkaloids	mag1406	D-Arabitol	Saccharides and Alcohols	0.556799	0
mag3632	LysoPC 16:0	Lipids	mag2225	Guanosine	Nucleotides and derivatives	0.556727	0
mag0143	1-O-Caffeoyl quinic acid	Phenolic acids	mag2625	3-O-Feruloyl quinic acid	Phenolic acids	0.556725	0
mag3497	MAG (18:4) isomer1	Lipids	mag3722	MAG (18:2)	Lipids	0.556396	0
mag2069	2-Aminoadipic acid (L-Homoglutamic acid)	Amino acids and derivatives	mag2077	L-Citrulline	Amino acids and derivatives	0.556393	0
mag2467	Methoxyindoleacetic acid	Alkaloids	mag2450	10-Formyl-THF	Others	0.55636	0
mag3539	MAG (18:3) isomer5	Lipids	mag3588	LysoPC 18:2 (2n isomer)	Lipids	0.556333	0
mag3588	LysoPC 18:2 (2n isomer)	Lipids	mag3690	MAG (18:3) isomer4	Lipids	0.556255	0
mag1552	eriocitrin	Flavonoids	mag2712	6-C-hexosyl luteolin O-pentoside	Flavonoids	0.556251	0
mag3713	Taurocholic acid	Organic acids	mag3491	Cocamidopropyl betaine	Others	0.556205	0
mag0572	L-Glutamic acid O-glucoside	Amino acids and derivatives	mag2242	4-Acetamidobutyric acid	Organic acids	0.555828	0
mag2943	8-C-hexosyl-apigenin O-feruloylhexoside	Flavonoids	mag2951	C-rhamnosyl-apigenin O-feruloylhexoside	Flavonoids	0.555765	0
mag0133	3-Hydroxy-3-methylpentane-1,5-dioic acid	Amino acids and derivatives	mag2069	2-Aminoadipic acid (L-Homoglutamic acid)	Amino acids and derivatives	0.555633	0
mag2093	D-(-)-Valine	Amino acids and derivatives	mag2130	L-Methionine	Amino acids and derivatives	0.555563	0
mag0572	L-Glutamic acid O-glucoside	Amino acids and derivatives	mag0624	(-)-Arctigenin	Lignans and Coumarins	0.555212	0
mag3643	LysoPC 18:0 (2n isomer)	Lipids	mag2065	sn-Glycero-3-phosphocholine	Alkaloids	0.555196	0
mag0377	Chrysoeriol C-pentosyl-O-hexosyl-O-hexoside	Flavonoids	mag3260	Tricin 7-O-feruloylhexoside	Flavonoids	0.555016	0
mag2970	C-hexosyl-apigenin O-p-coumaroylhexoside	Flavonoids	mag3073	C-pentosyl-chrysoeriol 7-O-feruloylhexoside	Flavonoids	0.555003	0
mag2770	6-C-hexosyl-hesperetin O-hexoside	Flavonoids	mag2978	Kaempferide	Flavonoids	0.554886	0
mag2758	C-hexosyl-chrysoeriol O-hexoside	Flavonoids	mag2935	Isorhamnetin 5-O-hexoside	Flavonoids	0.554731	0
mag3641	LysoPC 18:1	Lipids	mag2065	sn-Glycero-3-phosphocholine	Alkaloids	0.554354	0
mag0033	L-Glutamic acid	Amino acids and derivatives	mag1406	D-Arabitol	Saccharides and Alcohols	0.554218	0
mag3517	Kumatakenin	Flavonoids	mag2267	N-formylmethionine	Amino acids and derivatives	0.554045	0
mag0028	N-Acetyl-l-leucine	Amino acids and derivatives	mag0874	N-Acetylmethionine	Amino acids and derivatives	0.553925	0
mag2056	1-Aminocyclopropanecarboxylic acid	Flavonoids	mag0078	DL-homocysteine	Amino acids and derivatives	0.553858	0
mag2528	Eriodictiol 6-C-hexoside 8-C-hexoside-O-hexoside	Flavonoids	mag2758	C-hexosyl-chrysoeriol O-hexoside	Flavonoids	0.553826	0
mag0133	3-Hydroxy-3-methylpentane-1,5-dioic acid	Amino acids and derivatives	mag2058	DL-2-Aminoadipic acid	Alkaloids	0.553443	0
mag0778	12,13-EODE	Lipids	mag3588	LysoPC 18:2 (2n isomer)	Lipids	0.553306	0
mag2645	6-C-hexosyl-luteolin O-hexoside	Flavonoids	mag3013	Chrysoeriol 7-O-rutinoside	Flavonoids	0.553256	0
mag0125	Di-O-methylquercetin	Flavonoids	mag1306	9,10-Dihydroxy-12-octadecenoic acid	Lipids	0.553221	0
mag3647	LysoPE 18:0 (2n isomer)	Lipids	mag2149	Guanine	Nucleotides and derivatives	0.552934	0
mag3539	MAG (18:3) isomer5	Lipids	mag3601	LysoPC 16:1	Lipids	0.552927	0
mag3713	Taurocholic acid	Organic acids	mag1977	4-Nitrophenol	Others	0.552787	0
mag1470	L-Homoserine	Amino acids and derivatives	mag0401	Anthranilate O-hexosyl-O-hexoside	Phenolic acids	0.552748	0
mag3598	MAG (18:2) isomer1	Lipids	mag3642	LysoPC 20:4	Lipids	0.552667	0
mag1659	Luteolin	Flavonoids	mag2647	Eriodictiol C-hexosyl-O-hexoside	Flavonoids	0.55265	0
mag0129	9,10-EODE	Lipids	mag3706	LysoPC 20:1 (2n isomer)	Lipids	0.552633	0
mag1019	12,13-Dihydroxy-9-octadecenoic acid	Lipids	mag0804	Deoxyguanosine	Nucleotides and derivatives	0.552537	0
mag2311	Coumarin O-rutinoside	Phenolic acids	mag2273	N-hexosyl-p-coumaroyl putrescine	Alkaloids	0.552507	0
mag1623	Velutin	Flavonoids	mag2266	serotonin	Alkaloids	0.552445	0
mag0100	Azelaic Acid	Organic acids	mag2225	Guanosine	Nucleotides and derivatives	0.55233	0
mag0144	Tricin	Flavonoids	mag0624	(-)-Arctigenin	Lignans and Coumarins	0.552185	0
mag0562	Nicotinic acid adenine dinucleotide	Nucleotides and derivatives	mag2139	Adenosine 5''-Diphosphate	Nucleotides and derivatives	0.552152	0
mag2758	C-hexosyl-chrysoeriol O-hexoside	Flavonoids	mag1497	Gallocatechin-catechin	Phenolic acids	0.552072	0
mag0126	L-Asparagine	Amino acids and derivatives	mag2032	H-HomoArg-OH	Amino acids and derivatives	0.552054	0
mag0012	L-Tryptophan	Amino acids and derivatives	mag2093	D-(-)-Valine	Amino acids and derivatives	0.551787	0
mag1930	Tricetin	Flavonoids	mag2259	N-Acetylcysteine	Amino acids and derivatives	0.55171	0
mag0123	9-Hydroxy-10,12-octadecadienoic acid	Lipids	mag3706	LysoPC 20:1 (2n isomer)	Lipids	0.55164	0
mag1143	2,5-dihydroxybenzoic acid (Gentisic acid)	Phenolic acids	mag0465	Uridine 5'-monophosphate	Nucleotides and derivatives	0.551563	0
mag0115	13-Hydroxy-9,11-octadecadienoic acid	Lipids	mag3706	LysoPC 20:1 (2n isomer)	Lipids	0.551499	0
mag0144	Tricin	Flavonoids	mag0611	Tricin O-oxalic acid O-coumaroyl shikimic acid	Flavonoids	0.551383	0
mag0611	Tricin O-oxalic acid O-coumaroyl shikimic acid	Flavonoids	mag3466	Tricin 4'-O-syringic acid	Flavonoids	0.551245	0
mag3517	Kumatakenin	Flavonoids	mag2266	serotonin	Alkaloids	0.55123	0
mag1193	α-Linolenic acid	Lipids	mag3601	LysoPC 16:1	Lipids	0.551223	0
mag0196	4-Hydroxybenzaldehyde	Phenolic acids	mag1005	Syringic Aldehyde	Phenolic acids	0.551193	0
mag0616	L-(+)-Arginine	Amino acids and derivatives	mag2032	H-HomoArg-OH	Amino acids and derivatives	0.550972	0
mag0518	13-Oxo-9-hydroxy-10-octadecenoic acid	Lipids	mag3643	LysoPC 18:0 (2n isomer)	Lipids	0.550948	0
mag0128	9-HOTrE	Lipids	mag3630	MAG (18:1) isomer1	Lipids	0.550741	0
mag2047	N,N-Dimethylglycine	Amino acids and derivatives	mag1977	4-Nitrophenol	Others	0.55074	0
mag0123	9-Hydroxy-10,12-octadecadienoic acid	Lipids	mag3539	MAG (18:3) isomer5	Lipids	0.550697	0
mag0115	13-Hydroxy-9,11-octadecadienoic acid	Lipids	mag3539	MAG (18:3) isomer5	Lipids	0.550642	0
mag3539	MAG (18:3) isomer5	Lipids	mag3615	Notopterol	Lignans and Coumarins	0.550575	0
mag3706	LysoPC 20:1 (2n isomer)	Lipids	mag0099	Phytol	Terpenoids	0.550499	0
mag1185	4'-Hydroxy-5,7-dimethoxyflavanone	Flavonoids	mag2601	5'-Deoxy-5'-(methylthio)adenosine	Nucleotides and derivatives	0.550455	0
mag2273	N-hexosyl-p-coumaroyl putrescine	Alkaloids	mag2316	N-Caffeoyl putrescine	Alkaloids	0.550447	0
mag2645	6-C-hexosyl-luteolin O-hexoside	Flavonoids	mag2861	Isoquercitroside	Flavonoids	0.550427	0
mag0016	L-Phenylalanine	Amino acids and derivatives	mag2467	Methoxyindoleacetic acid	Alkaloids	0.550117	0
mag2884	8-C-hexosyl-chrysoeriol O-feruloylhexoside	Flavonoids	mag2965	6-C-hexosyl-apigenin O-feruloylhexoside	Flavonoids	0.550015	0
mag1623	Velutin	Flavonoids	mag2267	N-formylmethionine	Amino acids and derivatives	0.549715	0
pme3011	4-Aminobutyric acid	Organic acids	mag2133	Adenine	Nucleotides and derivatives	0.549617	0
mag3577	DGMG (18:2) isomer3	Lipids	mag3598	MAG (18:2) isomer1	Lipids	0.549265	0
mag2712	6-C-hexosyl luteolin O-pentoside	Flavonoids	mag1497	Gallocatechin-catechin	Phenolic acids	0.549227	0
mag0297	LysoPE 18:1	Lipids	mag3607	MAG (18:3) isomer3	Lipids	0.549175	0
mag3606	Xanthohumol	Flavonoids	mag3577	DGMG (18:2) isomer3	Lipids	0.549109	0
mag0128	9-HOTrE	Lipids	mag3539	MAG (18:3) isomer5	Lipids	0.549107	0
mag2848	C-hexosyl-luteolin O-p-coumaroylhexoside	Flavonoids	mag3260	Tricin 7-O-feruloylhexoside	Flavonoids	0.548913	0
mag0100	Azelaic Acid	Organic acids	mag0099	Phytol	Terpenoids	0.548808	0
mag0187	Tricin 4'-O-syringyl alcohol	Flavonoids	mag3305	Tricin O-phenylformic acid	Flavonoids	0.548655	0
mag2529	Apigenin 6-C-hexosyl-8-C-hexosyl-O-hexoside	Flavonoids	mag2562	Phthalic acid	Organic acids	0.548601	0
mag2526	Luteolin 6-C-hexoside 8-C-hexosyl-O-hexoside	Flavonoids	mag2863	8-C-hexosyl-luteolin O-hexoside	Flavonoids	0.54857	0
mag2645	6-C-hexosyl-luteolin O-hexoside	Flavonoids	mag3046	diosmin	Flavonoids	0.548563	0
mag0196	4-Hydroxybenzaldehyde	Phenolic acids	mag2232	Niacinamide	Others	0.548369	0
mag1961	Methionine sulfoxide	Amino acids and derivatives	mag3670	LysoPC 17:0	Lipids	0.548232	0
mag2066	Trigonelline (Tgn)	Alkaloids	mag2242	4-Acetamidobutyric acid	Organic acids	0.548124	0
mag3574	LysoPC 15:0	Lipids	mag3670	LysoPC 17:0	Lipids	0.548117	0
mag2868	Apigenin C-glucoside	Flavonoids	mag3217	Chrysoeriol O-sinapoylhexoside	Flavonoids	0.548087	0
mag1051	Asp-phe	Amino acids and derivatives	mag2091	L-Valine	Amino acids and derivatives	0.548061	0
mag1185	4'-Hydroxy-5,7-dimethoxyflavanone	Flavonoids	mag1973	D(+)-Glucose	Saccharides and Alcohols	0.547931	0
mag0144	Tricin	Flavonoids	mag3466	Tricin 4'-O-syringic acid	Flavonoids	0.547929	0
mag1470	L-Homoserine	Amino acids and derivatives	mag0624	(-)-Arctigenin	Lignans and Coumarins	0.547928	0
mag2136	Glutathione oxidized	Amino acids and derivatives	mag3670	LysoPC 17:0	Lipids	0.547776	0
mag2311	Coumarin O-rutinoside	Phenolic acids	mag2379	N-p-Coumaroyl putrescine	Alkaloids	0.547759	0
mag2528	Eriodictiol 6-C-hexoside 8-C-hexoside-O-hexoside	Flavonoids	mag2531	6-C-hexosyl-apigenin O-hexosyl-O-hexoside	Flavonoids	0.547722	0
mag2135	Glutathione reduced form	Amino acids and derivatives	mag2128	γ-Glu-Cys	Alkaloids	0.547665	0
mag0607	Coniferylaldehyde	Phenolic acids	mag2975	Fumalic acid	Phenolic acids	0.547658	0
mag2554	Chrysoeriol 6-C-hexoside 8-C-hexoside-O-hexoside	Flavonoids	mag2644	Malvidin O-hexoside	Flavonoids	0.547559	0
mag2804	Phe-Phe	Amino acids and derivatives	mag2133	Adenine	Nucleotides and derivatives	0.547528	0
mag1185	4'-Hydroxy-5,7-dimethoxyflavanone	Flavonoids	mag1632	Guanidinoethyl sulfonate	Organic acids	0.547473	0
mag0519	Adipic acid	Organic acids	mag3491	Cocamidopropyl betaine	Others	0.54736	0
mag3536	LysoPC 15:1	Lipids	mag3577	DGMG (18:2) isomer3	Lipids	0.547278	0
mag0778	12,13-EODE	Lipids	mag1168	13-HPODE	Lipids	0.547236	0
mag0033	L-Glutamic acid	Amino acids and derivatives	mag2071	DL-Methionine	Amino acids and derivatives	0.547207	0
mag0572	L-Glutamic acid O-glucoside	Amino acids and derivatives	mag1406	D-Arabitol	Saccharides and Alcohols	0.547146	0
mag0377	Chrysoeriol C-pentosyl-O-hexosyl-O-hexoside	Flavonoids	mag1551	Chrysoeriol C-pentosyl-O-rhamnosyl-rhamnoside	Flavonoids	0.547099	0
mag3218	Tricin O-sinapoylhexoside	Flavonoids	mag3260	Tricin 7-O-feruloylhexoside	Flavonoids	0.547032	0
mag2939	Selgin 7-O-hexoside	Flavonoids	mag3087	Chrysoeriol 7-O-hexoside	Flavonoids	0.546894	0
mag3670	LysoPC 17:0	Lipids	mag3722	MAG (18:2)	Lipids	0.546684	0
mag0518	13-Oxo-9-hydroxy-10-octadecenoic acid	Lipids	mag3641	LysoPC 18:1	Lipids	0.546583	0
mag2314	N-Glycyl-L-leucine	Amino acids and derivatives	mag2491	N',N",N"'-p-coumaroyl-cinnamoyl-caffeoyl spermidine	Alkaloids	0.546564	0
mag1185	4'-Hydroxy-5,7-dimethoxyflavanone	Flavonoids	mag0607	Coniferylaldehyde	Phenolic acids	0.54651	0
mag1051	Asp-phe	Amino acids and derivatives	mag2069	2-Aminoadipic acid (L-Homoglutamic acid)	Amino acids and derivatives	0.546371	0
mag0377	Chrysoeriol C-pentosyl-O-hexosyl-O-hexoside	Flavonoids	mag2705	C-hexosyl-apigenin O-feruloylhexoside-O-hexoside	Flavonoids	0.546021	0
mag2047	N,N-Dimethylglycine	Amino acids and derivatives	mag2232	Niacinamide	Others	0.545986	0
mag2712	6-C-hexosyl luteolin O-pentoside	Flavonoids	mag2917	Luteolin 7-O-glucoside	Flavonoids	0.545936	0
mag2669	Chrysoeriol 6-C-hexoside	Flavonoids	mag2868	Apigenin C-glucoside	Flavonoids	0.545886	0
mag2094	Pipecolic acid (Pip)	Alkaloids	mag2242	4-Acetamidobutyric acid	Organic acids	0.545514	0
mag0189	Kaempferol 3-O-glucoside (Astragalin)	Flavonoids	mag1497	Gallocatechin-catechin	Phenolic acids	0.545461	0
mag3583	LysoPE 18:2 (2n isomer)	Lipids	mag0099	Phytol	Terpenoids	0.545412	0
mag3601	LysoPC 16:1	Lipids	mag3689	MAG (18:3) isomer1	Lipids	0.545342	0
mag0453	L-Threonine	Amino acids and derivatives	mag0572	L-Glutamic acid O-glucoside	Amino acids and derivatives	0.545276	0
mag2683	p-Aminobenzoate	Phenolic acids	mag2811	5-Methoxy-N,N-dimethyltryptamine	Alkaloids	0.54524	0
mag2759	Orientin	Flavonoids	mag3087	Chrysoeriol 7-O-hexoside	Flavonoids	0.545235	0
mag2647	Eriodictiol C-hexosyl-O-hexoside	Flavonoids	mag2242	4-Acetamidobutyric acid	Organic acids	0.545106	0
mag3601	LysoPC 16:1	Lipids	mag3690	MAG (18:3) isomer4	Lipids	0.545017	0
mag1051	Asp-phe	Amino acids and derivatives	mag2058	DL-2-Aminoadipic acid	Alkaloids	0.544858	0
mag2526	Luteolin 6-C-hexoside 8-C-hexosyl-O-hexoside	Flavonoids	mag2917	Luteolin 7-O-glucoside	Flavonoids	0.544712	0
mag3491	Cocamidopropyl betaine	Others	mag3752	All-trans-13,14-dihydroretinol	Others	0.544567	0
mag0133	3-Hydroxy-3-methylpentane-1,5-dioic acid	Amino acids and derivatives	mag2026	L-Histidine	Amino acids and derivatives	0.544546	0
mag0851	Tricin 5-O-hexoside	Flavonoids	mag3111	Tricin 4'-O-(syringyl alcohol) ether 5-O-hexoside	Flavonoids	0.544269	0
mag0159	L-(-)-Tyrosine	Amino acids and derivatives	mag1051	Asp-phe	Amino acids and derivatives	0.544184	0
mag0129	9,10-EODE	Lipids	mag3539	MAG (18:3) isomer5	Lipids	0.544145	0
mag2758	C-hexosyl-chrysoeriol O-hexoside	Flavonoids	mag2847	methylQuercetin O-hexoside	Flavonoids	0.544065	0
mag1351	Astilbin	Flavonoids	mag1497	Gallocatechin-catechin	Phenolic acids	0.54398	0
mag2056	1-Aminocyclopropanecarboxylic acid	Flavonoids	mag1030	oxalic acid	Phenolic acids	0.543888	0
mag0158	Hordatine B	Alkaloids	mag2496	N-p-Coumaroyl agmatine	Alkaloids	0.543811	0
mag1623	Velutin	Flavonoids	mag2549	tryptamine	Alkaloids	0.543774	0
mag3722	MAG (18:2)	Lipids	mag2232	Niacinamide	Others	0.54374	0
mag2791	C-hexosyl-luteolin O-hexosyl-O-salicylic acid	Flavonoids	mag2856	C-rhamnosyl-acacetin O-p-coumaroylhexoside	Flavonoids	0.543526	0
mag2526	Luteolin 6-C-hexoside 8-C-hexosyl-O-hexoside	Flavonoids	mag2915	Luteolin 7-O-glucoside (Cynaroside)	Flavonoids	0.5433	0
mag2804	Phe-Phe	Amino acids and derivatives	mag2491	N',N",N"'-p-coumaroyl-cinnamoyl-caffeoyl spermidine	Alkaloids	0.543183	0
mag2528	Eriodictiol 6-C-hexoside 8-C-hexoside-O-hexoside	Flavonoids	mag2770	6-C-hexosyl-hesperetin O-hexoside	Flavonoids	0.543176	0
mag2943	8-C-hexosyl-apigenin O-feruloylhexoside	Flavonoids	mag2970	C-hexosyl-apigenin O-p-coumaroylhexoside	Flavonoids	0.542977	0
mag0297	LysoPE 18:1	Lipids	mag3608	MAG (18:3) isomer2	Lipids	0.542863	0
mag2752	HoMoorientin	Flavonoids	mag3087	Chrysoeriol 7-O-hexoside	Flavonoids	0.542835	0
mag3621	LysoPC 16:0 (2n isomer)	Lipids	mag3592	Ligustilide	Others	0.542832	0
mag2647	Eriodictiol C-hexosyl-O-hexoside	Flavonoids	mag2054	Trigonelline	Alkaloids	0.542813	0
mag3046	diosmin	Flavonoids	mag3065	Chrysoeriol O-glucuronic acid	Flavonoids	0.542765	0
mag0630	(+)-Medioresinol-aceGlu	Lignans and Coumarins	mag0666	Syringaresinol	Lignans and Coumarins	0.542641	0
mag1659	Luteolin	Flavonoids	mag2516	4-Methyl-5-thiazoleethanol	Others	0.54229	0
mag2032	H-HomoArg-OH	Amino acids and derivatives	mag2077	L-Citrulline	Amino acids and derivatives	0.542226	0
mag0572	L-Glutamic acid O-glucoside	Amino acids and derivatives	mag1470	L-Homoserine	Amino acids and derivatives	0.542087	0
mag2568	8-C-hexosyl-hesperetin O-hexoside	Flavonoids	mag2770	6-C-hexosyl-hesperetin O-hexoside	Flavonoids	0.542037	0
mag2705	C-hexosyl-apigenin O-feruloylhexoside-O-hexoside	Flavonoids	mag2848	C-hexosyl-luteolin O-p-coumaroylhexoside	Flavonoids	0.541982	0
mag0398	Pinoresinol	Lignans and Coumarins	mag0399	Pinoresinol-Hex	Lignans and Coumarins	0.541978	0
mag0377	Chrysoeriol C-pentosyl-O-hexosyl-O-hexoside	Flavonoids	mag2822	C-hexosyl-apigenin O-caffeoylhexoside	Flavonoids	0.541901	0
mag3767	Arachidic Acid	Lipids	mag3713	Taurocholic acid	Organic acids	0.541897	0
mag2554	Chrysoeriol 6-C-hexoside 8-C-hexoside-O-hexoside	Flavonoids	mag0398	Pinoresinol	Lignans and Coumarins	0.541852	0
mag3588	LysoPC 18:2 (2n isomer)	Lipids	mag3617	14,15-Dehydrocrepenynic acid	Lipids	0.541738	0
mag2644	Malvidin O-hexoside	Flavonoids	mag2935	Isorhamnetin 5-O-hexoside	Flavonoids	0.541693	0
mag2066	Trigonelline (Tgn)	Alkaloids	mag1501	Ribitol	Saccharides and Alcohols	0.541685	0
mag0256	Syringaresinol-Hex	Lignans and Coumarins	mag0630	(+)-Medioresinol-aceGlu	Lignans and Coumarins	0.541659	0
mag2758	C-hexosyl-chrysoeriol O-hexoside	Flavonoids	mag2978	Kaempferide	Flavonoids	0.541601	0
mag3617	14,15-Dehydrocrepenynic acid	Lipids	mag3705	LysoPC 20:1	Lipids	0.541598	0
mag2822	C-hexosyl-apigenin O-caffeoylhexoside	Flavonoids	mag3184	C-hexosyl-apigenin O-cinnamoylhexoside	Flavonoids	0.541458	0
mag2526	Luteolin 6-C-hexoside 8-C-hexosyl-O-hexoside	Flavonoids	mag2918	Kaempferol 3-O-galactoside (Trifolin)	Flavonoids	0.541435	0
mag2771	Eriodictyol C-hexoside	Flavonoids	mag3087	Chrysoeriol 7-O-hexoside	Flavonoids	0.541311	0
mag0200	Neochlorogenic acid (5-O-Caffeoylquinic acid)	Phenolic acids	mag2750	1-O-Feruloyl quinic acid	Phenolic acids	0.541083	0
mag2769	Luteolin 6-C-hexoside	Flavonoids	mag3087	Chrysoeriol 7-O-hexoside	Flavonoids	0.541075	0
mag1972	1-Methylhistidine	Amino acids and derivatives	mag2601	5'-Deoxy-5'-(methylthio)adenosine	Nucleotides and derivatives	0.541073	0
mag2047	N,N-Dimethylglycine	Amino acids and derivatives	mag3633	LysoPC 18:3	Lipids	0.540959	0
mag0021	IsoApigenin 8-C-glucoside	Flavonoids	mag3217	Chrysoeriol O-sinapoylhexoside	Flavonoids	0.540802	0
mag2712	6-C-hexosyl luteolin O-pentoside	Flavonoids	mag3087	Chrysoeriol 7-O-hexoside	Flavonoids	0.540795	0
mag1552	eriocitrin	Flavonoids	mag2647	Eriodictiol C-hexosyl-O-hexoside	Flavonoids	0.54075	0
mag1051	Asp-phe	Amino acids and derivatives	mag2092	Dl-Norvaline	Amino acids and derivatives	0.540748	0
mag0778	12,13-EODE	Lipids	mag3539	MAG (18:3) isomer5	Lipids	0.540624	0
mag2647	Eriodictiol C-hexosyl-O-hexoside	Flavonoids	mag0500	Fumaric acid	Organic acids	0.54053	0
mag2768	Luteolin C-hexoside	Flavonoids	mag3087	Chrysoeriol 7-O-hexoside	Flavonoids	0.540401	0
mag2047	N,N-Dimethylglycine	Amino acids and derivatives	mag3670	LysoPC 17:0	Lipids	0.540216	0
mag3598	MAG (18:2) isomer1	Lipids	mag3767	Arachidic Acid	Lipids	0.540212	0
mag0318	3-phosphoglyceric acid	Organic acids	mag1247	O-Phosphorylethanolamine	Others	0.540043	0
mag1961	Methionine sulfoxide	Amino acids and derivatives	mag1973	D(+)-Glucose	Saccharides and Alcohols	0.53991	0
mag1330	Tricin O-malonyl rhamnoside	Flavonoids	mag3466	Tricin 4'-O-syringic acid	Flavonoids	0.53986	0
mag1812	Quercetin 3-O-glucoside (Isotrifoliin)	Flavonoids	mag2861	Isoquercitroside	Flavonoids	0.539827	0
mag3642	LysoPC 20:4	Lipids	mag3706	LysoPC 20:1 (2n isomer)	Lipids	0.539638	0
mag0800	2-Methylglutaric acid	Organic acids	mag3491	Cocamidopropyl betaine	Others	0.539563	0
mag0607	Coniferylaldehyde	Phenolic acids	mag1179	Coniferyl alcohol	Phenolic acids	0.539283	0
mag1019	12,13-Dihydroxy-9-octadecenoic acid	Lipids	mag3490	LysoPC 12:1	Lipids	0.539007	0
mag3662	9-Hydroxy-(10E,12Z,15Z)-octadecatrienoic acid	Lipids	mag0844	2-Hydroxybutanoic acid	Organic acids	0.538927	0
mag0189	Kaempferol 3-O-glucoside (Astragalin)	Flavonoids	mag2712	6-C-hexosyl luteolin O-pentoside	Flavonoids	0.538905	0
mag1005	Syringic Aldehyde	Phenolic acids	mag2973	Vanillin	Phenolic acids	0.538886	0
mag3608	MAG (18:3) isomer2	Lipids	mag3645	Punicic acid	Lipids	0.538808	0
mag3577	DGMG (18:2) isomer3	Lipids	mag3592	Ligustilide	Others	0.538784	0
mag3576	Octadecadien-6-ynoic acid	Lipids	mag3629	MAG (18:1) isomer2	Lipids	0.538558	0
mag0159	L-(-)-Tyrosine	Amino acids and derivatives	mag2071	DL-Methionine	Amino acids and derivatives	0.538464	0
mag3517	Kumatakenin	Flavonoids	mag2265	N-hydroxy tryptamine	Alkaloids	0.538386	0
mag3086	Tricin 7-O-hexoside	Flavonoids	mag3111	Tricin 4'-O-(syringyl alcohol) ether 5-O-hexoside	Flavonoids	0.53837	0
pme3011	4-Aminobutyric acid	Organic acids	mag2151	Hypoxanthine	Nucleotides and derivatives	0.538333	0
mag2642	Malvidin 3-O-glucoside (Oenin)	Flavonoids	mag2847	methylQuercetin O-hexoside	Flavonoids	0.53831	0
mag0078	DL-homocysteine	Amino acids and derivatives	mag1406	D-Arabitol	Saccharides and Alcohols	0.53805	0
mag0133	3-Hydroxy-3-methylpentane-1,5-dioic acid	Amino acids and derivatives	mag0245	Glutaric acid	Organic acids	0.538038	0
mag2077	L-Citrulline	Amino acids and derivatives	mag2127	Nα-Acetyl-L-glutamine	Amino acids and derivatives	0.53801	0
mag0159	L-(-)-Tyrosine	Amino acids and derivatives	mag0813	L-Pipecolic acid	Amino acids and derivatives	0.537985	0
mag2151	Hypoxanthine	Nucleotides and derivatives	mag2232	Niacinamide	Others	0.537972	0
mag1272	4-Hydroxy-3-methoxycinnamaldehyde	Phenolic acids	mag2601	5'-Deoxy-5'-(methylthio)adenosine	Nucleotides and derivatives	0.537969	0
mag3577	DGMG (18:2) isomer3	Lipids	mag3621	LysoPC 16:0 (2n isomer)	Lipids	0.537887	0
mag0100	Azelaic Acid	Organic acids	mag2232	Niacinamide	Others	0.537852	0
mag2047	N,N-Dimethylglycine	Amino acids and derivatives	mag2804	Phe-Phe	Amino acids and derivatives	0.537803	0
mag1185	4'-Hydroxy-5,7-dimethoxyflavanone	Flavonoids	mag3690	MAG (18:3) isomer4	Lipids	0.537797	0
mag2314	N-Glycyl-L-leucine	Amino acids and derivatives	mag2253	8-Hydroxyguanosine	Nucleotides and derivatives	0.537591	0
mag2379	N-p-Coumaroyl putrescine	Alkaloids	mag2496	N-p-Coumaroyl agmatine	Alkaloids	0.537552	0
mag0019	Protocatechuic acid O-glucoside	Phenolic acids	mag1614	E-3,4,5'-Trihydroxy-3'-glucopyranosylstilbene	Others	0.537384	0
mag2267	N-formylmethionine	Amino acids and derivatives	mag2311	Coumarin O-rutinoside	Phenolic acids	0.537317	0
mag3637	LysoPE 18:1 (2n isomer)	Lipids	mag3592	Ligustilide	Others	0.537097	0
mag3577	DGMG (18:2) isomer3	Lipids	mag3643	LysoPC 18:0 (2n isomer)	Lipids	0.537025	0
mag1470	L-Homoserine	Amino acids and derivatives	mag2242	4-Acetamidobutyric acid	Organic acids	0.537024	0
mag2491	N',N",N"'-p-coumaroyl-cinnamoyl-caffeoyl spermidine	Alkaloids	mag1339	Adenosine 3'-monophosphate	Nucleotides and derivatives	0.536992	0
mag3479	4-oxo-9Z,11Z,13E,15E-octadecatetraenoic acid	Lipids	mag1005	Syringic Aldehyde	Phenolic acids	0.536982	0
mag2712	6-C-hexosyl luteolin O-pentoside	Flavonoids	mag2915	Luteolin 7-O-glucoside (Cynaroside)	Flavonoids	0.536976	0
mag2642	Malvidin 3-O-glucoside (Oenin)	Flavonoids	mag2935	Isorhamnetin 5-O-hexoside	Flavonoids	0.536854	0
mag2712	6-C-hexosyl luteolin O-pentoside	Flavonoids	mag2918	Kaempferol 3-O-galactoside (Trifolin)	Flavonoids	0.536804	0
mag0974	Chrysoeriol 5-O-hexoside	Flavonoids	mag1351	Astilbin	Flavonoids	0.536398	0
mag3722	MAG (18:2)	Lipids	mag0844	2-Hydroxybutanoic acid	Organic acids	0.53615	0
mag2136	Glutathione oxidized	Amino acids and derivatives	mag3751	Vitamin A	Others	0.536063	0
mag0778	12,13-EODE	Lipids	mag2973	Vanillin	Phenolic acids	0.535944	0
mag3598	MAG (18:2) isomer1	Lipids	mag3645	Punicic acid	Lipids	0.535918	0
mag3642	LysoPC 20:4	Lipids	mag2065	sn-Glycero-3-phosphocholine	Alkaloids	0.5358	0
mag0669	Raffinose	Saccharides and Alcohols	mag0729	Inositol	Saccharides and Alcohols	0.535679	0
[truncated: 174,717 more rows]
