# Supplementary material for: Genetic architecture of inducible and constitutive metabolic profile related to drought resistance in qingke (Tibetan hulless barley)
Source: Front Plant Sci. 2022 Dec 6;13:1076000. doi: 10.3389/fpls.2022.1076000 (PMC9763626; doi:10.3389/fpls.2022.1076000)
Supplement: Supplementary file 8 [file Table_8.xlsx]

## Sheet: Suppl. Table 8
Supplemental Table 8. Differential accumulation of metabolites in response to drought stress based on all qingke populations
ID	Compound_name	Class_I	ALL_DS average_Intentisy (cps)	ALL_CK average_Intentisy (cps)	ALL_DS/ALL_CK FC	ALL_DS/ALL_CK p.value	ALL_DS/ALL_CK p.adj	ALL_DS/ALL_CK Log2 PLS-DA VIP	ALL_DS/ALL_CK comparison
mag2186	2-(Indolin-3-Yl)Ethanamine	Alkaloids	766678	3.01183e+06	0.254556	6.47434e-32	1.10663e-30	2.25474	DOWN
mag0012	L-Tryptophan	Amino acids and derivatives	94306.5	151018	0.62447	9.7652e-29	1.49391e-27	1.6703	DOWN
mag0332	Reduced glutathione	Amino acids and derivatives	936412	1.81747e+06	0.515227	1.73274e-31	2.94354e-30	2.08702	DOWN
mag2047	N,N-Dimethylglycine	Amino acids and derivatives	801639	499122	1.6061	1.32117e-32	2.30083e-31	1.86377	UP
mag2059	Aspartic acid di-O-glucoside	Amino acids and derivatives	1.53608e+06	548883	2.79855	1.58586e-13	1.06326e-12	1.46713	UP
mag2063	L-proline	Amino acids and derivatives	1.22227e+08	7.14642e+07	1.71033	2.49774e-14	1.72475e-13	1.28198	UP
mag0125	Di-O-methylquercetin	Flavonoids	2.84709e+06	1.2399e+06	2.29623	9.80209e-08	3.93362e-07	1.56695	UP
mag0459	Tricin O-eudesmic acid	Flavonoids	2.00987e+06	3.34454e+06	0.600941	1.75441e-21	1.92776e-20	1.54292	DOWN
mag0611	Tricin O-oxalic acid O-coumaroyl shikimic acid	Flavonoids	320180	489310	0.654349	5.51745e-24	6.8819e-23	1.55473	DOWN
mag1185	4'-Hydroxy-5,7-dimethoxyflavanone	Flavonoids	4.33259e+06	2.87117e+06	1.509	1.97533e-54	4.92765e-53	1.957	UP
mag2506	Cyanidin 3-glucoside	Flavonoids	294566	191488	1.5383	6.79121e-10	3.37005e-09	1.11256	UP
mag0121	Palmitaldehyde	Lipids	5.07066e+06	2.79752e+06	1.81256	2.4301e-14	1.68645e-13	1.48308	UP
mag1039	13-HpOTrE(r)	Lipids	275153	176817	1.55615	5.93694e-11	3.22599e-10	1.54488	UP
mag3497	MAG (18:4) isomer1	Lipids	2.83301e+06	1.69076e+06	1.67558	5.0689e-17	4.12817e-16	1.31917	UP
mag3647	LysoPE 18:0 (2n isomer)	Lipids	13199.6	6548.71	2.01561	5.03601e-19	4.71105e-18	1.45881	UP
mag1339	Adenosine 3'-monophosphate	Nucleotides and derivatives	977164	552521	1.76856	3.1089e-13	2.03717e-12	1.30818	UP
mag2060	β-Nicotinamide mononucleotide	Nucleotides and derivatives	3.05814e+06	1.55213e+06	1.97028	3.97427e-13	2.5712e-12	1.22092	UP
mag2086	Cytosine	Nucleotides and derivatives	2.08655e+06	1.37571e+06	1.51671	2.50603e-23	3.04351e-22	1.62067	UP
mag2151	Hypoxanthine	Nucleotides and derivatives	1.1577e+06	720786	1.60617	1.99333e-19	1.92991e-18	1.39082	UP
mag2182	Uridine	Nucleotides and derivatives	3.77293e+06	2.0383e+06	1.85102	3.42979e-28	5.07866e-27	1.73513	UP
Lmtn004049	Abscisic acid	Organic acids	61159.7	18111.5	3.37684	6.9594e-17	5.61824e-16	2.06257	UP
mag0201	2-Isopropylmalate	Organic acids	91351	152583	0.598696	3.20843e-10	1.64521e-09	1.38218	DOWN
pme3011	4-Aminobutyric acid	Organic acids	959920	550197	1.74468	4.49772e-27	6.38676e-26	1.72274	UP
mag2075	Thiamine	Others	660096	432559	1.52602	5.73919e-13	3.6872e-12	1.16445	UP
mag2232	Niacinamide	Others	3.87218e+07	2.47864e+07	1.56222	1.1083e-32	1.9547e-31	1.69105	UP
mag3491	Cocamidopropyl betaine	Others	4.70438e+06	2.88725e+06	1.62936	3.04628e-21	3.24429e-20	1.83193	UP
mag3550	β-Sitosterol	Others	1.09842e+06	715876	1.53437	3.55197e-12	2.14279e-11	1.40113	UP
mag0059	Galactinol	Saccharides and Alcohols	1.10572e+06	687404	1.60854	3.17662e-06	1.08862e-05	1.10704	UP
mag0151	Sucrose	Saccharides and Alcohols	581821	379199	1.53434	1.22679e-05	3.88672e-05	1.14448	UP
mag0669	Raffinose	Saccharides and Alcohols	39744.3	25673.9	1.54804	2.07068e-05	7.74624e-05	1.10426	UP
mag0729	Inositol	Saccharides and Alcohols	279244	172503	1.61878	9.25892e-12	5.36359e-11	1.25259	UP
mag2380	Pantothenol	Saccharides and Alcohols	842936	152434	5.52985	2.37477e-08	1.02266e-07	1.58426	UP
mag3800	α-Terpineol	Terpenoids	8.51563e+06	1.62469e+07	0.524139	6.51744e-44	1.42101e-42	3.18601	DOWN
