# Supplementary material for: Genetic architecture of inducible and constitutive metabolic profile related to drought resistance in qingke (Tibetan hulless barley)
Source: Front Plant Sci. 2022 Dec 6;13:1076000. doi: 10.3389/fpls.2022.1076000 (PMC9763626; doi:10.3389/fpls.2022.1076000)
Supplement: Supplementary file 9 [file Table_9.xlsx]

## Sheet: Suppl. Table 9
Supplemental Table 9. Changes of metabolites in qingke with different drought resistance and under different growth conditions
ID	Compound_name	Class_I	R_DS average_Intentisy (cps)	R_CK average_Intentisy (cps)	S_DS average_Intentisy (cps)	S_CK average_Intentisy (cps)	R_DS/R_CK FC	R_DS/R_CK p.value	R_DS/R_CK p.adj	R_DS/R_CK Log2 PLS-DA VIP	R_DS/R_CK comparison	S_DS/S_CK FC	S_DS/S_CK p.value	S_DS/S_CK p.adj	S_DS/S_CK Log2 PLS-DA VIP	S_DS/S_CK comparison	R_DS/S_DS FC	R_DS/S_DS p.value	R_DS/S_DS p.adj	R_DS/S_DS Log2 PLS-DA VIP	R_DS/S_DS comparison	R_CK/S_CK FC	R_CK/S_CK p.value	R_CK/S_CK p.adj	R_CK/S_CK Log2 PLS-DA VIP	R_CK/S_CK comparison
mag0025	Gramine	Alkaloids	2.46191e+07	2.28533e+07	1.23506e+07	1.04087e+07	1.07727	0.63519	0.898838	0.0583058	NO	1.18656	0.675168	0.901426	0.318789	NO	1.99335	0.00797194	0.0528093	1.58822	NO	2.19559	0.00333359	0.0286668	1.59374	UP
mag0026	N-p-Coumaroyl hydroxyagmatine	Alkaloids	1.07166e+07	1.06968e+07	1.21715e+07	1.31951e+07	1.00185	0.994684	0.998259	0.447704	NO	0.922423	0.798101	0.947833	0.34394	NO	0.880465	0.709005	0.832232	0.313825	NO	0.81066	0.424325	0.617085	0.254494	NO
mag0032	N-p-Coumaroyl hydroxydehydroagmatine	Alkaloids	6.76368e+06	5.42981e+06	8.80433e+06	9.07376e+06	1.24566	0.505366	0.840455	0.000779095	NO	0.970308	0.91147	0.985565	0.328496	NO	0.768221	0.408331	0.61015	0.563024	NO	0.598408	0.0702304	0.20024	0.813073	NO
mag0042	Salicylic acid O-glucoside	Alkaloids	1.42334e+07	1.37644e+07	1.60333e+07	1.6787e+07	1.03408	0.835192	0.964424	0.264055	NO	0.955103	0.823171	0.954955	0.364486	NO	0.887739	0.480457	0.670557	0.0196698	NO	0.819941	0.342721	0.551003	0.145945	NO
mag0079	Hordatine B-Hex	Alkaloids	443287	438425	475038	366176	1.01109	0.959994	0.988187	0.102816	NO	1.29729	0.154954	0.435602	0.634625	NO	0.93316	0.747848	0.858181	0.40424	NO	1.19731	0.325301	0.537423	0.244446	NO
mag0158	Hordatine B	Alkaloids	2.59625e+07	2.41211e+07	3.89681e+07	3.56666e+07	1.07634	0.598975	0.881276	0.347576	NO	1.09257	0.543136	0.830148	0.513587	NO	0.666249	0.00424352	0.0343576	1.34466	DOWN	0.676292	0.0221382	0.0951639	0.930434	NO
mag0222	Salicylic acid (SA)	Alkaloids	2.72295e+06	2.89872e+06	4.15832e+06	3.54274e+06	0.939364	0.705171	0.923451	0.128436	NO	1.17376	0.551157	0.832145	0.6726	NO	0.65482	0.0639412	0.204343	0.829295	NO	0.818213	0.45102	0.644414	0.087165	NO
mag0307	2,4-Dihydroxy-7-methoxy-1,4-benzoxazin-3-one, DIMBOA-Hex	Alkaloids	592662	477801	705878	637923	1.2404	0.0912159	0.383381	0.895676	NO	1.10653	0.371761	0.69743	0.475621	NO	0.839611	0.146893	0.338673	0.738816	NO	0.748996	0.0181041	0.0829832	0.882487	NO
mag0342	indole-3-carboxylic	Alkaloids	1.32954e+06	1.12316e+06	1.06758e+06	1.07169e+06	1.18375	0.26473	0.665534	0.703441	NO	0.996167	0.977485	0.992904	0.201755	NO	1.24538	0.140139	0.327739	0.844886	NO	1.04803	0.742041	0.857531	0.208948	NO
mag0429	4-Pyridoxic acid	Alkaloids	4.76234e+06	6.19739e+06	1.10762e+07	1.10014e+07	0.768442	0.0963863	0.39423	0.933206	NO	1.0068	0.982236	0.993594	0.398916	NO	0.429962	0.020111	0.0995265	0.775784	NO	0.563328	0.0534373	0.167689	0.416788	NO
mag0512	Indole-3-carboxaldehyde	Alkaloids	1.63495e+06	1.36941e+06	933462	922973	1.1939	0.215699	0.615594	0.543883	NO	1.01136	0.975065	0.992631	0.286844	NO	1.75149	0.0120794	0.0710853	1.65915	NO	1.4837	0.137196	0.307607	1.41176	NO
mag0948	(+)-Jasmonic acid (JA)	Alkaloids	335530	224041	493768	218248	1.49763	0.177254	0.559654	0.731826	NO	2.26242	0.06067	0.242852	0.701959	NO	0.679529	0.311798	0.521358	0.266514	NO	1.02655	0.900916	0.944938	0.207224	NO
mag0985	N-[(-)-Jasmonoyl]-(L)-Isoleucine (JA-L-Ile)	Alkaloids	167757	123455	268718	153732	1.35885	0.265772	0.665534	0.304088	NO	1.74796	0.129258	0.388731	0.402754	NO	0.624288	0.215014	0.42033	0.541611	NO	0.803052	0.176134	0.36127	0.672881	NO
mag1064	L-Tryptamine	Alkaloids	1.09572e+06	1.03129e+06	843372	902030	1.06247	0.362555	0.748845	0.283151	NO	0.934971	0.321072	0.648468	0.522841	NO	1.29921	0.00163081	0.0184314	1.48128	NO	1.1433	0.0200133	0.0892382	1.19251	NO
mag1646	2,4-Dihydroxy-7-methoxy-1,4-benzoxazin-3-one, DIMBOA	Alkaloids	34856.5	33481.8	30334	28762.3	1.04106	0.668485	0.915338	0.0311409	NO	1.05464	0.70804	0.910619	0.507635	NO	1.14909	0.239456	0.4465	0.502738	NO	1.16408	0.20244	0.394997	0.651295	NO
mag1968	Spermine	Alkaloids	6.32054e+07	6.17561e+07	6.63674e+07	6.24312e+07	1.02347	0.257403	0.658857	0.628979	NO	1.06305	0.0367071	0.173747	1.04336	NO	0.952356	0.0926732	0.257643	0.857079	NO	0.989187	0.586435	0.749518	0.263922	NO
mag2052	Betaine	Alkaloids	4.36884e+08	4.16363e+08	4.11319e+08	3.74124e+08	1.04929	0.236952	0.634545	0.596269	NO	1.09942	0.0821803	0.294382	0.922548	NO	1.06216	0.221183	0.426155	0.660819	NO	1.1129	0.0207599	0.0916814	1.1434	NO
mag2054	Trigonelline	Alkaloids	3.70533e+07	3.28527e+07	3.18368e+07	2.89671e+07	1.12786	0.0721436	0.335741	0.938753	NO	1.09907	0.351553	0.68026	0.520077	NO	1.16385	0.112741	0.292578	1.03352	NO	1.13414	0.0610446	0.183197	1.02855	NO
mag2058	DL-2-Aminoadipic acid	Alkaloids	3.41879e+07	3.93327e+07	3.15067e+07	3.44474e+07	0.869197	0.14168	0.498491	0.836377	NO	0.914632	0.496286	0.798035	0.52429	NO	1.0851	0.504725	0.687309	0.55388	NO	1.14182	0.203513	0.396293	0.746814	NO
mag2065	sn-Glycero-3-phosphocholine	Alkaloids	3.82387e+06	2.29483e+06	3.79017e+06	3.09868e+06	1.6663	0.035809	0.215087	1.32668	NO	1.22316	0.293366	0.620285	0.752425	NO	1.00889	0.966335	0.984829	0.0987718	NO	0.740583	0.131092	0.299689	0.760546	NO
mag2066	Trigonelline (Tgn)	Alkaloids	3.6009e+07	3.38818e+07	3.16307e+07	3.0296e+07	1.06279	0.321616	0.730829	0.529889	NO	1.04405	0.66942	0.900998	0.4042	NO	1.13842	0.164146	0.362307	0.986965	NO	1.11836	0.103917	0.260362	0.934941	NO
mag2094	Pipecolic acid (Pip)	Alkaloids	1.20363e+08	1.05755e+08	8.52743e+07	7.07537e+07	1.13813	0.238565	0.635588	0.623341	NO	1.20523	0.125117	0.381973	0.68429	NO	1.41148	0.00878489	0.0561985	1.47867	NO	1.49469	0.000309305	0.00552559	1.75382	NO
mag2128	γ-Glu-Cys	Alkaloids	290242	228576	435711	293290	1.26978	0.0145379	0.111089	1.34223	NO	1.4856	0.0172013	0.104453	1.47001	NO	0.666134	0.00648986	0.046798	1.51517	DOWN	0.779354	0.0993163	0.252532	0.827974	NO
mag2186	2-(Indolin-3-Yl)Ethanamine	Alkaloids	632792	2.78202e+06	1.05524e+06	3.48587e+06	0.227457	0.000271841	0.00418181	2.32881	DOWN	0.302719	1.17079e-06	2.86895e-05	2.53372	DOWN	0.599668	3.63628e-05	0.00139845	2.06128	DOWN	0.798086	0.246139	0.452439	0.977804	NO
mag2238	Hordenine	Alkaloids	5.0415e+07	5.51075e+07	2.52675e+08	2.13854e+08	0.914848	0.693129	0.920515	0.101982	NO	1.18153	0.40223	0.724597	0.51129	NO	0.199525	1.0094e-05	0.000635236	2.63801	DOWN	0.257687	5.31981e-05	0.00165512	2.22378	DOWN
mag2240	1,4-dihydro-1-Methyl-4-oxo-3-pyridinecarboxamide	Alkaloids	3.03889e+06	2.84003e+06	3.0165e+06	2.24909e+06	1.07002	0.605595	0.883971	0.0672224	NO	1.34121	0.037994	0.178833	1.01399	NO	1.00742	0.959341	0.982381	0.00648063	NO	1.26275	0.0453625	0.149049	1.08914	NO
mag2252	Kinetin 9-riboside	Alkaloids	554123	446274	529198	398234	1.24167	0.0434155	0.242374	1.14372	NO	1.32886	0.0199787	0.115213	1.53195	NO	1.0471	0.625395	0.771711	0.189715	NO	1.12063	0.384412	0.584726	0.610051	NO
mag2265	N-hydroxy tryptamine	Alkaloids	4.09724e+07	3.82132e+07	3.11145e+07	3.68291e+07	1.07221	0.762339	0.947763	0.00482737	NO	0.844834	0.343081	0.672526	0.638247	NO	1.31683	0.217247	0.422952	0.489364	NO	1.03758	0.854619	0.920436	0.0749432	NO
mag2266	serotonin	Alkaloids	3.92463e+07	3.2399e+07	3.02855e+07	3.02316e+07	1.21134	0.389573	0.768325	0.406073	NO	1.00178	0.992267	0.997309	0.444261	NO	1.29588	0.227569	0.432672	0.549804	NO	1.07169	0.731329	0.850861	0.169942	NO
mag2273	N-hexosyl-p-coumaroyl putrescine	Alkaloids	4.99227e+06	6.20443e+06	4.24091e+06	3.87031e+06	0.80463	0.565998	0.871752	0.327968	NO	1.09576	0.732163	0.920458	0.255612	NO	1.17717	0.603838	0.758289	0.10252	NO	1.60309	0.221769	0.423795	0.634486	NO
mag2316	N-Caffeoyl putrescine	Alkaloids	338266	353736	236782	215634	0.956267	0.778676	0.951763	0.209125	NO	1.09807	0.53419	0.822924	0.385967	NO	1.42859	0.0407638	0.155905	1.2786	NO	1.64044	0.00330333	0.0285842	1.63445	UP
mag2357	N-(4'-O-glycosyl)-p-coumaroyl agmatine	Alkaloids	6.62602e+06	4.94883e+06	1.62067e+07	1.7673e+07	1.33891	0.0989269	0.401655	0.96269	NO	0.917031	0.807528	0.948664	0.275186	NO	0.408846	0.00782895	0.0523492	1.8828	NO	0.280023	0.0215557	0.0934082	2.23734	NO
mag2358	N-(4'-O-glycosyl)-feruloyl agmatine	Alkaloids	2.88038e+07	2.65517e+07	3.00874e+07	2.74711e+07	1.08482	0.550268	0.862786	0.273785	NO	1.09524	0.721674	0.917922	0.359607	NO	0.957338	0.829455	0.905099	0.401508	NO	0.966532	0.872531	0.929683	0.474282	NO
mag2369	trans-zeatin N-glucoside	Alkaloids	323222	319255	280836	244343	1.01243	0.927707	0.983198	0.0263025	NO	1.14935	0.270286	0.597305	0.644958	NO	1.15093	0.277129	0.488124	0.46552	NO	1.30659	0.0592381	0.179464	0.949602	NO
mag2379	N-p-Coumaroyl putrescine	Alkaloids	8.20458e+07	9.60687e+07	1.09209e+08	1.02607e+08	0.854033	0.534485	0.857964	0.311638	NO	1.06434	0.809923	0.950615	0.317405	NO	0.751273	0.273933	0.485297	0.6401	NO	0.936276	0.798484	0.88823	0.290704	NO
mag2429	N-Feruloyl putrescine	Alkaloids	1.03045e+07	8.2707e+06	1.00534e+07	1.13529e+07	1.2459	0.352321	0.743242	0.217492	NO	0.885542	0.607952	0.865105	0.573613	NO	1.02497	0.910678	0.952292	0.408142	NO	0.728512	0.218424	0.418559	0.588757	NO
mag2430	N'-Feruloyl putrescine	Alkaloids	9.26423e+06	7.54437e+06	9.24533e+06	1.06514e+07	1.22797	0.40226	0.778735	0.146027	NO	0.867991	0.556436	0.836059	0.570484	NO	1.00204	0.992811	0.99594	0.505185	NO	0.708297	0.190585	0.379362	0.642256	NO
mag2437	N'-p-Coumaroyl putrescine	Alkaloids	1.34677e+07	1.40227e+07	3.89355e+07	3.12972e+07	0.960422	0.85755	0.967705	0.34814	NO	1.24406	0.567321	0.843359	0.589463	NO	0.345897	0.010273	0.062835	1.92936	NO	0.448048	0.103058	0.258955	1.35148	NO
mag2465	Indole	Alkaloids	1.11897e+07	9.29421e+06	1.27383e+07	1.87085e+07	1.20395	0.591529	0.877855	0.306289	NO	0.680883	0.0816408	0.292828	1.01529	NO	0.878434	0.667322	0.804797	0.275123	NO	0.496791	0.00638071	0.045303	1.6418	DOWN
mag2467	Methoxyindoleacetic acid	Alkaloids	1.08357e+07	1.38017e+07	1.59538e+07	2.0174e+07	0.785101	0.478404	0.8278	0.859556	NO	0.790808	0.283946	0.609966	0.714427	NO	0.679196	0.21379	0.418957	0.940821	NO	0.684133	0.117878	0.278319	0.984818	NO
mag2468	3-Indoleacetonitrile	Alkaloids	6.65726e+06	7.99388e+06	1.15367e+07	1.49316e+07	0.832795	0.56403	0.871752	0.77363	NO	0.77264	0.188435	0.485529	0.789805	NO	0.577049	0.0508109	0.176753	1.22421	NO	0.535367	0.00674156	0.0470211	1.51871	DOWN
mag2488	trans-zeatin 9-O-glucoside	Alkaloids	1.36528e+06	1.4616e+06	1.9775e+06	1.89194e+06	0.934095	0.646748	0.904924	0.362721	NO	1.04522	0.786518	0.94595	0.404442	NO	0.690406	0.0383346	0.149716	0.98903	NO	0.77254	0.0918243	0.239417	0.739082	NO
mag2491	N',N",N"'-p-coumaroyl-cinnamoyl-caffeoyl spermidine	Alkaloids	1.25773e+06	860324	1.78673e+06	987480	1.46193	0.226646	0.621408	0.574026	NO	1.80939	0.00281302	0.0285321	1.43018	UP	0.70393	0.176627	0.377099	1.22668	NO	0.871231	0.258025	0.466366	0.636647	NO
mag2496	N-p-Coumaroyl agmatine	Alkaloids	1.19863e+08	9.98361e+07	3.68815e+08	3.47835e+08	1.2006	0.369364	0.750707	0.297923	NO	1.06032	0.7533	0.928762	0.258809	NO	0.324995	3.17717e-05	0.00129376	2.3043	DOWN	0.287021	5.62835e-05	0.00171263	2.30934	DOWN
mag2499	N'-p-Coumaroyl agmatine	Alkaloids	2.93433e+08	2.68889e+08	5.24426e+08	5.19798e+08	1.09128	0.574021	0.874464	0.175398	NO	1.0089	0.915999	0.985565	0.326667	NO	0.559532	1.90678e-05	0.000957614	1.81963	DOWN	0.517296	1.58522e-07	5.48685e-05	2.14116	DOWN
mag2501	N-Caffeoyl agmatine	Alkaloids	198977	261100	348942	312984	0.762071	0.211048	0.606577	1.00332	NO	1.11489	0.639347	0.884733	0.131309	NO	0.570229	0.0402868	0.154946	1.16836	NO	0.834227	0.371461	0.575136	0.471943	NO
mag2537	Imidazole-4-acetate	Alkaloids	3.66634e+06	3.10762e+06	5.16469e+06	4.3315e+06	1.17979	0.241323	0.636403	0.787224	NO	1.19236	0.0546941	0.22638	0.8145	NO	0.709886	0.00385656	0.0327571	1.53737	NO	0.717447	0.00409657	0.0325621	1.58201	NO
mag2540	Sinapoylcholine	Alkaloids	108028	88462.9	119786	113550	1.22117	0.394014	0.771588	0.703969	NO	1.05492	0.854017	0.964189	0.494761	NO	0.901841	0.662079	0.800023	0.0746551	NO	0.779064	0.418072	0.613636	0.125008	NO
mag2547	cis-Zeatin (cZ)	Alkaloids	67299.5	67391	60716.4	51450.2	0.998643	0.995145	0.998259	0.537439	NO	1.1801	0.179407	0.471325	0.627862	NO	1.10842	0.661557	0.799935	0.0281991	NO	1.30983	0.0249973	0.101374	1.2408	NO
mag2549	tryptamine	Alkaloids	1.50109e+08	1.45937e+08	1.04034e+08	1.22433e+08	1.02859	0.893279	0.974988	0.0222179	NO	0.849722	0.487903	0.790523	0.592173	NO	1.44288	0.124785	0.308233	0.942803	NO	1.19197	0.40638	0.604656	0.447439	NO
mag2550	N-Feruloyl agmatine	Alkaloids	1.92748e+08	2.27977e+08	2.44913e+08	2.69356e+08	0.845471	0.0884343	0.38024	1.0437	NO	0.909256	0.633176	0.881038	0.450936	NO	0.787007	0.186327	0.385604	0.502245	NO	0.846381	0.297477	0.509687	0.291462	NO
mag2569	N-Sinapoyl agmatine	Alkaloids	5.81075e+07	4.57397e+07	4.77132e+07	4.00993e+07	1.2704	0.126459	0.466264	0.804054	NO	1.18987	0.484281	0.789738	0.677836	NO	1.21785	0.310915	0.520825	0.798354	NO	1.14066	0.523186	0.701157	0.606732	NO
mag2628	Caffeine	Alkaloids	51452.8	44728.5	54192.3	46504.9	1.15034	0.302695	0.713937	0.763873	NO	1.1653	0.141817	0.410909	0.87134	NO	0.949448	0.634512	0.778592	0.335228	NO	0.961802	0.765591	0.872396	0.372481	NO
mag2708	N-Acetyl-5-hydroxytryptamine	Alkaloids	969093	1.0642e+06	980610	1.15682e+06	0.910635	0.286261	0.689267	0.689279	NO	0.847678	0.029282	0.14769	1.14864	NO	0.988256	0.898295	0.946122	0.154342	NO	0.919933	0.229872	0.43477	0.640378	NO
mag2794	N', N''-Diferuloylspermidine	Alkaloids	644346	528034	728024	627231	1.22027	0.308097	0.721658	0.133936	NO	1.16069	0.736691	0.922196	0.378195	NO	0.885061	0.736072	0.850297	0.96707	NO	0.841849	0.628281	0.779724	1.1293	NO
mag2811	5-Methoxy-N,N-dimethyltryptamine	Alkaloids	150132	136214	136753	104675	1.10218	0.375071	0.754777	0.563409	NO	1.30645	0.0436043	0.194742	0.949646	NO	1.09783	0.427899	0.628314	0.561478	NO	1.3013	0.030424	0.113537	1.10454	NO
mag3196	N-Feruloyl serotonin	Alkaloids	6.13724e+06	5.60012e+06	4.78108e+06	3.82443e+06	1.09591	0.778917	0.951763	0.186551	NO	1.25014	0.408461	0.727699	0.460793	NO	1.28365	0.466952	0.661238	0.0239064	NO	1.4643	0.159049	0.337993	0.501783	NO
mag3199	N',N"-p-coumaroyl-feruloyl putrescine	Alkaloids	568457	518589	532429	480006	1.09616	0.778709	0.951763	0.174381	NO	1.10921	0.644729	0.889133	0.327804	NO	1.06767	0.787497	0.880537	0.318736	NO	1.08038	0.813001	0.896625	0.277635	NO
mag3228	N-Feruloyl tyramine	Alkaloids	4.32267e+06	2.28893e+06	5.65689e+06	4.65507e+06	1.88851	0.030217	0.191029	1.08967	NO	1.21521	0.534648	0.822924	0.706653	NO	0.764142	0.29635	0.506852	0.694097	NO	0.491706	0.0879563	0.231953	0.990224	NO
mag3418	N-Cinnamoyl serotonin	Alkaloids	3.83091e+06	1.36356e+07	4.88228e+06	1.33206e+07	0.28095	0.0523197	0.276395	1.57731	NO	0.36652	0.0552364	0.227266	1.48934	NO	0.784656	0.687332	0.819295	0.0261573	NO	1.02364	0.957335	0.977816	0.294939	NO
mws0017	Spermidine	Alkaloids	2.39017e+07	2.47129e+07	2.33199e+07	2.11976e+07	0.967177	0.683218	0.920219	0.254534	NO	1.10012	0.243417	0.564281	0.516997	NO	1.02495	0.784232	0.879489	0.202563	NO	1.16583	0.0373979	0.130094	0.95329	NO
pme2292	Putrescine	Alkaloids	1.13756e+06	1.0124e+06	1.02177e+06	795044	1.12363	0.488577	0.833561	0.299552	NO	1.28517	0.138143	0.403926	0.963012	NO	1.11333	0.502181	0.685332	0.193976	NO	1.27339	0.179311	0.365016	0.887286	NO
mag0012	L-Tryptophan	Amino acids and derivatives	106596	198723	83137.1	136484	0.536405	1.25708e-05	0.000271941	2.29587	DOWN	0.609132	7.07272e-05	0.00127171	1.8329	DOWN	1.28217	0.0302285	0.128182	1.20601	NO	1.45601	0.0017764	0.0187743	1.47187	NO
mag0016	L-Phenylalanine	Amino acids and derivatives	419815	539580	396360	512513	0.778039	0.00425226	0.0419021	1.55663	NO	0.773365	0.024418	0.13078	1.06787	NO	1.05918	0.593588	0.75015	0.241046	NO	1.05281	0.557423	0.728068	0.507015	NO
mag0028	N-Acetyl-l-leucine	Amino acids and derivatives	3.85192e+07	4.22102e+07	1.94914e+07	2.00543e+07	0.912557	0.437531	0.807683	0.50294	NO	0.97193	0.876767	0.975265	0.626991	NO	1.97621	7.60571e-05	0.00244886	1.8625	UP	2.10479	4.98198e-06	0.000373998	2.06456	UP
mag0033	L-Glutamic acid	Amino acids and derivatives	2.72028e+07	2.91917e+07	2.94309e+07	2.93712e+07	0.931867	0.324567	0.730829	0.60673	NO	1.00203	0.982194	0.993594	0.504374	NO	0.924295	0.396949	0.599973	0.459072	NO	0.993889	0.931226	0.963897	0.00297366	NO
mag0078	DL-homocysteine	Amino acids and derivatives	4.65608e+06	3.68026e+06	4.3132e+06	3.59736e+06	1.26515	0.0107705	0.0901009	1.38941	NO	1.19899	0.0496124	0.212387	1.04909	NO	1.0795	0.40384	0.607075	0.484922	NO	1.02304	0.784009	0.881772	0.0576166	NO
mag0081	L-Aspartic acid	Amino acids and derivatives	7.55792e+06	7.98535e+06	8.24235e+06	7.12786e+06	0.946474	0.371014	0.751527	0.37866	NO	1.15636	0.0134008	0.0883105	1.37887	NO	0.916961	0.107446	0.282767	0.757442	NO	1.1203	0.0855007	0.227427	0.831022	NO
mag0126	L-Asparagine	Amino acids and derivatives	1.34037e+07	1.44775e+07	9.16111e+06	1.24858e+07	0.925832	0.313069	0.724654	0.712343	NO	0.73372	0.00193034	0.0212107	1.3416	NO	1.46311	0.000694953	0.0116626	1.43722	NO	1.15951	0.0304095	0.113537	1.17543	NO
mag0133	3-Hydroxy-3-methylpentane-1,5-dioic acid	Amino acids and derivatives	5.48393e+06	5.35531e+06	3.26964e+06	3.61703e+06	1.02402	0.799429	0.954969	0.0940355	NO	0.903957	0.398413	0.720579	0.503434	NO	1.67723	1.85703e-05	0.000952245	2.04055	UP	1.48058	0.000675906	0.00917443	1.68445	NO
mag0159	L-(-)-Tyrosine	Amino acids and derivatives	882304	1.01256e+06	779540	1.00812e+06	0.871364	0.338754	0.742096	0.850147	NO	0.77326	0.226378	0.539913	0.732985	NO	1.13183	0.508318	0.689692	0.553621	NO	1.0044	0.979336	0.989701	0.37792	NO
mag0279	L-Serine	Amino acids and derivatives	1.54654e+06	1.50675e+06	1.66013e+06	1.55065e+06	1.02641	0.687787	0.920219	0.177948	NO	1.07061	0.351927	0.680507	0.490483	NO	0.931577	0.376585	0.578991	0.388818	NO	0.971689	0.601842	0.762731	0.331276	NO
mag0329	L-Glutamine	Amino acids and derivatives	286962	389400	613587	411944	0.736933	0.0339154	0.205947	1.17085	NO	1.48949	0.101071	0.338411	0.767091	NO	0.467679	0.00928744	0.0584476	1.63949	NO	0.945275	0.688489	0.816107	0.206247	NO
mag0332	Glutathionereducedform	Amino acids and derivatives	1.10235e+06	2.53662e+06	597651	1.35838e+06	0.434574	0.000315858	0.00477929	2.14855	DOWN	0.439972	4.80233e-05	0.000898489	1.94428	DOWN	1.84447	0.00167113	0.0185838	1.80495	UP	1.86738	0.00227746	0.0217458	1.56656	UP
mag0430	L-Cysteine	Amino acids and derivatives	1.02982e+06	898710	870483	712573	1.14589	0.463847	0.820698	0.573919	NO	1.22161	0.487391	0.790523	0.758465	NO	1.18305	0.404407	0.607598	0.753353	NO	1.26122	0.393239	0.595016	0.891602	NO
mag0453	L-Threonine	Amino acids and derivatives	1.20529e+06	1.23004e+06	1.57683e+06	1.50874e+06	0.979873	0.886357	0.973434	0.153149	NO	1.04513	0.799881	0.947833	0.705652	NO	0.764376	0.114224	0.29448	0.725976	NO	0.815279	0.215998	0.415057	0.689725	NO
mag0524	3-(2-Naphthyl)-D-alanine	Amino acids and derivatives	190227	211929	289690	224736	0.897599	0.385882	0.765464	0.262094	NO	1.28902	0.0476347	0.206741	0.956889	NO	0.656657	0.0019596	0.0200677	1.67523	DOWN	0.943012	0.646894	0.790141	0.420978	NO
mag0572	L-Glutamic acid O-glucoside	Amino acids and derivatives	137554	107880	136799	93700.1	1.27507	0.490864	0.834891	0.0839007	NO	1.45997	0.147274	0.421281	0.82917	NO	1.00552	0.9875	0.994268	0.192756	NO	1.15133	0.447784	0.640782	0.242563	NO
mag0616	L-(+)-Arginine	Amino acids and derivatives	9.94468e+06	1.26229e+07	7.43212e+06	1.00045e+07	0.787827	0.0178007	0.128695	1.25196	NO	0.742875	0.00805432	0.0612704	1.2472	NO	1.33807	0.0126685	0.0736956	1.16101	NO	1.26172	0.0168202	0.0797517	1.17688	NO
mag0672	N-Acetyl-L-tyrosine	Amino acids and derivatives	590903	663079	1.68322e+06	1.41861e+06	0.891151	0.1387	0.492546	0.846424	NO	1.18652	0.337509	0.667068	0.403053	NO	0.351056	4.91939e-05	0.00172428	2.16884	DOWN	0.467414	0.000362147	0.00607748	1.80216	DOWN
mag0698	L-(-)-Cystine	Amino acids and derivatives	217626	223721	191404	174061	0.972754	0.818079	0.957422	0.0938236	NO	1.09964	0.547197	0.831441	0.569441	NO	1.13699	0.351253	0.556737	0.497283	NO	1.28531	0.075081	0.208525	0.687074	NO
mag0753	L-Glutamine O-hexside	Amino acids and derivatives	135253	174978	150382	155572	0.772974	0.059929	0.300078	1.13167	NO	0.966642	0.823078	0.954955	0.619301	NO	0.899397	0.487703	0.675225	0.267295	NO	1.12474	0.383704	0.584726	0.52762	NO
mag0789	2,3-dimethylsuccinic acid	Amino acids and derivatives	80767.7	84839.8	82093.2	82488.7	0.952002	0.633165	0.898633	0.436101	NO	0.995204	0.961412	0.992163	0.143004	NO	0.983854	0.878278	0.933212	0.188417	NO	1.0285	0.769885	0.875061	0.250189	NO
mag0813	L-Pipecolic acid	Amino acids and derivatives	41096.3	32966.1	35355.5	33432.9	1.24662	0.00565588	0.0532691	1.56694	NO	1.0575	0.570718	0.844674	0.379304	NO	1.16237	0.0934428	0.259002	0.999324	NO	0.986036	0.868304	0.929032	0.0232949	NO
mag0874	N-Acetylmethionine	Amino acids and derivatives	494118	548766	194055	182215	0.900417	0.405419	0.778818	0.253384	NO	1.06498	0.779044	0.942	0.628033	NO	2.54628	6.73047e-07	0.000115762	2.38287	UP	3.01163	7.42308e-07	0.000108182	2.33172	UP
mag0950	N-Acetylaspartate	Amino acids and derivatives	99660.1	97234.2	74747.4	60785.5	1.02495	0.896179	0.975823	0.197846	NO	1.22969	0.224213	0.535673	0.611895	NO	1.33329	0.117316	0.298027	0.867591	NO	1.59963	0.0220811	0.0951639	1.0963	NO
mag1051	Asp-phe	Amino acids and derivatives	52088.8	63678	45005.5	56572.8	0.818004	0.135177	0.485481	1.06834	NO	0.795533	0.0655372	0.254877	0.854805	NO	1.15739	0.284996	0.495388	0.419323	NO	1.12559	0.331116	0.542064	0.620291	NO
mag1140	N-acetylglycine	Amino acids and derivatives	62862.8	49032.1	67538.5	61968	1.28207	0.02263	0.152835	1.1674	NO	1.08989	0.325532	0.653187	0.538626	NO	0.93077	0.398263	0.601107	0.475952	NO	0.791249	0.0354692	0.126239	1.01795	NO
mag1470	L-Homoserine	Amino acids and derivatives	78969.8	76460.4	93147.1	94045	1.03282	0.812632	0.956753	0.3028	NO	0.990452	0.951085	0.992163	0.650596	NO	0.847796	0.278959	0.488844	0.446051	NO	0.813019	0.167993	0.35046	0.843027	NO
mag1606	4-Hydroxy-L-glutamic acid	Amino acids and derivatives	193686	154171	182713	164457	1.2563	1.40013e-05	0.000298228	2.23757	NO	1.11101	0.0190568	0.111326	1.16071	NO	1.06005	0.230374	0.435727	0.617812	NO	0.937455	0.0798551	0.218281	0.932954	NO
mag1607	O-Acetylserine	Amino acids and derivatives	24969.8	28202.6	33338.7	30742.1	0.885371	0.442274	0.80988	0.475311	NO	1.08446	0.635793	0.882353	0.537312	NO	0.748972	0.0922851	0.25708	1.08048	NO	0.917393	0.603602	0.764088	0.16031	NO
mag1961	Methionine sulfoxide	Amino acids and derivatives	2.3744e+07	1.76431e+07	2.32502e+07	1.62494e+07	1.3458	5.01552e-10	1.03903e-07	2.74586	NO	1.43083	1.42116e-07	4.32438e-06	2.23682	NO	1.02124	0.645814	0.788418	0.318607	NO	1.08577	0.0101532	0.0602015	1.20645	NO
mag1972	1-Methylhistidine	Amino acids and derivatives	170336	102080	152983	120076	1.66865	1.04165e-08	4.57832e-07	2.65243	UP	1.27406	0.00136013	0.0162336	1.34576	NO	1.11343	0.126009	0.309165	0.819463	NO	0.850133	0.011838	0.0662669	1.26174	NO
mag2013	L-(+)-Lysine	Amino acids and derivatives	3.5104e+07	3.62245e+07	3.61962e+07	3.28922e+07	0.969067	0.747897	0.943474	0.403219	NO	1.10045	0.452099	0.760439	0.413413	NO	0.969824	0.802497	0.888135	0.12167	NO	1.10131	0.344179	0.552012	0.68716	NO
mag2026	L-Histidine	Amino acids and derivatives	2.28225e+07	2.80974e+07	1.71251e+07	2.05453e+07	0.812263	0.0320845	0.196989	1.15773	NO	0.83353	0.122734	0.379296	0.813408	NO	1.33269	0.0162174	0.0865239	1.19244	NO	1.36758	0.00203192	0.0201663	1.46979	NO
mag2032	H-HomoArg-OH	Amino acids and derivatives	220064	208968	244119	266441	1.0531	0.632648	0.89836	0.120066	NO	0.916221	0.488319	0.79062	0.484073	NO	0.901463	0.427952	0.628314	0.229081	NO	0.784294	0.0306916	0.114135	0.947017	NO
mag2046	2-Aminoisobutyric acid	Amino acids and derivatives	1.05989e+07	7.48162e+06	9.13811e+06	8.56291e+06	1.41666	0.00345397	0.0354784	1.7311	NO	1.06717	0.464816	0.771016	0.556626	NO	1.15986	0.178761	0.377678	0.757611	NO	0.873724	0.115379	0.275206	0.98524	NO
mag2047	N,N-Dimethylglycine	Amino acids and derivatives	770489	543475	784106	486903	1.41771	0.0145631	0.111089	1.60855	NO	1.61039	0.00114982	0.0140878	1.58375	UP	0.982634	0.899021	0.946176	0.0212203	NO	1.11619	0.304714	0.517005	0.569156	NO
mag2059	Aspartic acid di-O-glucoside	Amino acids and derivatives	1.32976e+06	565806	2.2777e+06	574352	2.3502	0.0212746	0.147849	1.28748	NO	3.96568	0.0143901	0.0931012	1.38242	NO	0.583816	0.184868	0.384021	0.474213	NO	0.985121	0.935695	0.966047	0.0511797	NO
mag2063	L-proline	Amino acids and derivatives	1.14941e+08	8.08711e+07	1.43171e+08	6.57334e+07	1.42128	0.0556587	0.287	0.958463	NO	2.17806	0.0044362	0.0393713	1.52291	UP	0.80282	0.330368	0.53556	0.381145	NO	1.23029	0.0674074	0.194703	1.17751	NO
mag2067	S-(5'-Adenosyl)-L-methionine	Amino acids and derivatives	1.39936e+06	1.60437e+06	1.55251e+06	1.16103e+06	0.872218	0.159432	0.533062	0.675971	NO	1.33719	0.00261284	0.0268958	1.44395	NO	0.901354	0.258451	0.468594	0.63095	NO	1.38186	0.00186495	0.0191553	1.42917	NO
mag2069	2-Aminoadipic acid (L-Homoglutamic acid)	Amino acids and derivatives	3.12479e+07	3.60293e+07	2.89584e+07	3.18724e+07	0.867291	0.123694	0.459126	0.861033	NO	0.908573	0.461561	0.76849	0.524057	NO	1.07906	0.519528	0.698675	0.526907	NO	1.13043	0.241407	0.447337	0.719181	NO
mag2071	DL-Methionine	Amino acids and derivatives	5.57347e+06	6.41721e+06	5.14561e+06	4.73358e+06	0.86852	0.162522	0.538852	0.738615	NO	1.08704	0.425674	0.741924	0.405732	NO	1.08315	0.443554	0.643711	0.468229	NO	1.35568	0.0045097	0.0351757	1.40202	NO
mag2077	L-Citrulline	Amino acids and derivatives	323372	343469	358153	397202	0.941489	0.442173	0.80988	0.476581	NO	0.90169	0.666441	0.899813	0.462724	NO	0.902889	0.606637	0.760781	0.199647	NO	0.864721	0.422121	0.617085	0.0867501	NO
mag2091	L-Valine	Amino acids and derivatives	3.32334e+08	3.71841e+08	2.94511e+08	2.98121e+08	0.893751	0.118591	0.447306	0.875511	NO	0.987893	0.887692	0.976179	0.206149	NO	1.12842	0.177666	0.377099	0.723807	NO	1.24728	0.00208854	0.0205807	1.46401	NO
mag2092	Dl-Norvaline	Amino acids and derivatives	3.3992e+08	3.77585e+08	3.00697e+08	3.00986e+08	0.900248	0.15265	0.519911	0.80977	NO	0.999041	0.990968	0.997118	0.152958	NO	1.13044	0.16844	0.367832	0.71206	NO	1.2545	0.00192365	0.0195113	1.47393	NO
mag2093	D-(-)-Valine	Amino acids and derivatives	1.58554e+08	1.90088e+08	1.42523e+08	1.48789e+08	0.834108	0.024329	0.16233	1.21676	NO	0.957888	0.638221	0.883616	0.342974	NO	1.11247	0.264098	0.475479	0.628969	NO	1.27756	0.00207868	0.0205566	1.47249	NO
mag2095	Histamine	Amino acids and derivatives	1.66596e+06	1.34959e+06	1.83986e+06	1.27315e+06	1.23442	0.13759	0.490792	0.716874	NO	1.44513	0.00886552	0.0659909	1.31314	NO	0.905482	0.483949	0.673056	0.467755	NO	1.06004	0.626253	0.779724	0.378958	NO
mag2114	Glycyl-L-proline	Amino acids and derivatives	251591	223720	523159	504054	1.12458	0.666885	0.915338	0.0351833	NO	1.0379	0.787469	0.946256	0.409058	NO	0.480907	0.000419346	0.00823524	2.23831	DOWN	0.443842	0.000163065	0.00361222	1.95073	DOWN
mag2125	5-oxoproline	Amino acids and derivatives	1.84539e+08	1.69108e+08	1.19831e+08	1.02705e+08	1.09125	0.448528	0.813369	0.400045	NO	1.16675	0.261967	0.588311	0.475997	NO	1.54	0.00314068	0.0279631	1.67607	UP	1.64654	7.74295e-05	0.00221033	1.90122	UP
mag2127	Nα-Acetyl-L-glutamine	Amino acids and derivatives	2.32797e+06	3.25763e+06	3.33105e+06	3.53591e+06	0.71462	0.0135525	0.105983	1.46829	NO	0.942063	0.802681	0.947833	0.305419	NO	0.69887	0.0670819	0.211079	0.828388	NO	0.9213	0.701068	0.82616	0.291111	NO
mag2129	Nα-Acetyl-L-arginine	Amino acids and derivatives	1.38861e+06	1.19279e+06	1.70869e+06	1.48279e+06	1.16417	0.0914962	0.383381	0.980723	NO	1.15235	0.129451	0.388731	0.778115	NO	0.812675	0.0161504	0.0864987	1.21421	NO	0.804423	0.0372063	0.129745	0.974301	NO
mag2130	L-Methionine	Amino acids and derivatives	5.76849e+06	5.98445e+06	5.04038e+06	4.14279e+06	0.963913	0.715135	0.929335	0.209411	NO	1.21666	0.0297973	0.149744	1.07088	NO	1.14445	0.183087	0.381228	0.643152	NO	1.44455	0.000402677	0.00663697	1.6568	NO
mag2135	Glutathione reduced form	Amino acids and derivatives	1.36915e+07	1.4944e+07	1.417e+07	1.11593e+07	0.916185	0.564947	0.871752	0.261771	NO	1.2698	0.192054	0.488337	0.765832	NO	0.966228	0.836971	0.908799	0.143623	NO	1.33916	0.0808613	0.220596	0.766308	NO
mag2136	Glutathione oxidized	Amino acids and derivatives	5.98955e+06	6.89501e+06	6.00704e+06	3.09104e+06	0.868678	0.274892	0.674427	0.323218	NO	1.94337	1.67171e-05	0.000340365	2.08423	UP	0.997087	0.979575	0.99175	0.015911	NO	2.23064	2.10392e-05	0.000844312	2.07205	UP
mag2138	N-Acetylthreonine	Amino acids and derivatives	871093	731732	1.03927e+06	775295	1.19045	0.0366777	0.217941	1.3333	NO	1.34048	0.00308732	0.0304227	1.40824	NO	0.83818	0.0431046	0.161293	0.991739	NO	0.943811	0.526386	0.702631	0.312411	NO
mag2141	S-(methyl)glutathione	Amino acids and derivatives	1.17711e+06	1.66429e+06	869345	1.29213e+06	0.707274	0.0912995	0.383381	0.811186	NO	0.672802	0.019201	0.111838	1.13186	NO	1.35401	0.17086	0.36999	0.681249	NO	1.28802	0.140721	0.313228	0.356194	NO
mag2176	N-Acetyl-L-glutamic acid	Amino acids and derivatives	928956	668916	1.19667e+06	916013	1.38875	0.0162108	0.121318	1.45397	NO	1.30639	0.148272	0.422826	0.736772	NO	0.776284	0.130272	0.315848	0.664847	NO	0.730248	0.0687774	0.197762	1.04192	NO
mag2185	L-Leucine	Amino acids and derivatives	1.10789e+09	1.13605e+09	1.03308e+09	1.0618e+09	0.975217	0.300099	0.710235	0.626555	NO	0.972953	0.308455	0.634556	0.513156	NO	1.07241	0.0181099	0.0918432	1.18955	NO	1.06992	0.00382221	0.0313744	1.43225	NO
mag2188	L-Isoleucine	Amino acids and derivatives	1.10323e+09	1.13463e+09	1.02409e+09	1.05536e+09	0.972326	0.298138	0.707033	0.624995	NO	0.97037	0.30665	0.632724	0.515002	NO	1.07728	0.0217108	0.104581	1.14471	NO	1.07511	0.00498988	0.0380604	1.38819	NO
mag2191	L-Tyramine	Amino acids and derivatives	6.04986e+06	4.31285e+06	7.72744e+06	5.48875e+06	1.40275	0.0184194	0.132133	1.22113	NO	1.40787	0.122914	0.379429	0.97639	NO	0.782906	0.223959	0.429164	0.646964	NO	0.785762	0.15956	0.338066	0.742092	NO
mag2204	alpha-Aminocaproic acid	Amino acids and derivatives	1.10394e+09	1.12707e+09	1.0266e+09	1.05557e+09	0.979479	0.404674	0.778818	0.52071	NO	0.972558	0.311889	0.639245	0.514381	NO	1.07533	0.0167003	0.0873032	1.19954	NO	1.06774	0.0060767	0.043479	1.3656	NO
mag2212	Glu-Glu	Amino acids and derivatives	1.18032e+07	1.2873e+07	1.84754e+07	2.0629e+07	0.916896	0.630967	0.898227	0.145199	NO	0.895602	0.22919	0.543071	0.579607	NO	0.638862	0.00095473	0.0134195	1.61051	DOWN	0.624025	0.000859443	0.0108173	1.65262	DOWN
mag2221	S-(5'-Adenosy)-L-homocysteine	Amino acids and derivatives	3.8595e+06	4.01468e+06	4.86584e+06	3.77748e+06	0.961347	0.488319	0.833561	0.297942	NO	1.28812	0.000760109	0.0101189	1.5848	NO	0.793182	0.00168422	0.0186094	1.63223	NO	1.06279	0.285138	0.496276	0.463555	NO
mag2223	(-)-3-(3,4-Dihydroxyphenyl)-2-methylalanine	Amino acids and derivatives	889157	1.00203e+06	1.00019e+06	945818	0.88736	0.319818	0.730829	0.75941	NO	1.05749	0.816212	0.952437	0.340922	NO	0.888988	0.623949	0.770957	0.0893672	NO	1.05943	0.661558	0.798193	0.499925	NO
mag2259	N-Acetylcysteine	Amino acids and derivatives	101949	209912	138723	216055	0.485674	0.0204912	0.144377	0.786268	NO	0.642075	0.123847	0.379769	0.676133	NO	0.734907	0.324729	0.53175	0.41907	NO	0.971567	0.911197	0.953915	0.234465	NO
mag2267	N-formylmethionine	Amino acids and derivatives	1.20275e+06	954718	899934	855550	1.2598	0.311592	0.722236	0.526119	NO	1.05188	0.7896	0.946256	0.446855	NO	1.33649	0.188533	0.387678	0.635514	NO	1.11591	0.598596	0.759979	0.251869	NO
mag2306	D-(+)-Phenylalanine	Amino acids and derivatives	4.32949e+08	5.23236e+08	3.94191e+08	4.54872e+08	0.827444	0.000352083	0.0051583	1.88653	NO	0.866596	0.0117205	0.0805313	1.1509	NO	1.09832	0.107793	0.282919	0.788916	NO	1.15029	0.0038524	0.0313744	1.43727	NO
mag2314	N-Glycyl-L-leucine	Amino acids and derivatives	1.68787e+06	1.34582e+06	1.57853e+06	1.29885e+06	1.25415	0.350496	0.742232	0.324907	NO	1.21533	0.0580317	0.236657	0.976199	NO	1.06926	0.771361	0.873221	0.249987	NO	1.03616	0.643816	0.788931	0.440765	NO
mag2315	L-Kynurenine	Amino acids and derivatives	265613	307524	310274	381174	0.863713	0.0216671	0.148415	1.27726	NO	0.813996	0.353701	0.682508	0.375393	NO	0.856058	0.061127	0.199386	0.872599	NO	0.806782	0.327016	0.5385	0.256325	NO
mag2334	N'-Formylkynurenine	Amino acids and derivatives	574670	636474	519560	626814	0.902897	0.501659	0.839184	0.431648	NO	0.828891	0.341706	0.672526	0.659426	NO	1.10607	0.611444	0.763082	0.646191	NO	1.01541	0.92004	0.959818	0.183368	NO
mag2804	Phe-Phe	Amino acids and derivatives	277393	174103	218199	143046	1.59327	0.301294	0.711845	0.135544	NO	1.52538	0.059102	0.23961	0.891609	NO	1.27128	0.564372	0.730256	0.13231	NO	1.21711	0.247029	0.453535	0.819122	NO
mag2839	3-Hydroxykynurenine	Amino acids and derivatives	561108	487720	429287	412755	1.15047	0.200181	0.595853	0.630325	NO	1.04005	0.731705	0.920458	0.365027	NO	1.30707	0.0255653	0.116344	1.20322	NO	1.18162	0.124425	0.290499	0.910899	NO
mag0010	Apigenin O-hexosyl-O-pentoside	Flavonoids	318632	313488	368223	315679	1.01641	0.742664	0.941374	0.209435	NO	1.16645	0.0175624	0.105948	1.1396	NO	0.865321	0.0168769	0.0878423	1.22299	NO	0.993058	0.899993	0.944938	0.0349409	NO
mag0021	Isovitexin	Flavonoids	1.24834e+08	1.16946e+08	9.39693e+07	9.02903e+07	1.06745	0.441741	0.80988	0.469193	NO	1.04075	0.516827	0.814538	0.25152	NO	1.32846	0.000962064	0.0134543	1.64478	NO	1.29523	0.00235449	0.0222283	1.54587	NO
mag0022	Vitexin	Flavonoids	3.49962e+07	3.06893e+07	1.94675e+07	1.6796e+07	1.14034	0.319194	0.730829	0.775046	NO	1.15906	0.269204	0.59634	0.72946	NO	1.79767	3.77952e-05	0.00143363	2.1499	UP	1.82718	0.000701049	0.00946929	1.85403	UP
mag0027	Vicenin-3	Flavonoids	2.04678e+07	2.401e+07	1.60313e+07	1.64195e+07	0.852468	0.762273	0.947763	0.120728	NO	0.976355	0.86498	0.969007	0.305211	NO	1.27674	0.496044	0.680017	0.355139	NO	1.46229	0.454232	0.647333	0.0468227	NO
mag0054	Chrysoeriol 6-C-pentosyl-O-rutinoside	Flavonoids	4.54197e+06	4.36775e+06	3.88474e+06	4.03374e+06	1.03989	0.684001	0.920219	0.116211	NO	0.963063	0.755881	0.93032	0.603691	NO	1.16918	0.182066	0.38051	0.796486	NO	1.08281	0.426989	0.618375	0.567513	NO
mag0060	Apigenin 7-Rutinoside	Flavonoids	8.94005e+06	8.35768e+06	1.24787e+07	1.128e+07	1.06968	0.512723	0.847152	0.292343	NO	1.10627	0.351389	0.68026	0.549709	NO	0.716423	0.00413246	0.0337943	1.35285	NO	0.740928	0.00780951	0.0507618	1.21809	NO
mag0068	Chrysoeriol 8-C-pentosyl-O-rutinoside	Flavonoids	2.72971e+07	2.93516e+07	3.31654e+07	3.36935e+07	0.930004	0.489993	0.834435	0.278085	NO	0.984327	0.885302	0.976022	0.27543	NO	0.823059	0.0784076	0.231794	0.776958	NO	0.871136	0.206869	0.400573	0.582289	NO
mag0125	Di-O-methylquercetin	Flavonoids	5.52889e+06	1.35939e+06	3.11775e+06	1.29176e+06	4.06719	0.173021	0.553229	1.00534	NO	2.41356	0.0589431	0.239316	1.25251	NO	1.77336	0.440388	0.640796	0.0216616	NO	1.05235	0.82897	0.904636	0.392909	NO
mag0144	Tricin	Flavonoids	6.06946e+06	6.28465e+06	6.05128e+06	6.3174e+06	0.96576	0.845686	0.966144	0.236396	NO	0.957876	0.707061	0.910206	0.527163	NO	1.003	0.984865	0.993199	0.128639	NO	0.994815	0.970938	0.985531	0.24089	NO
mag0187	Tricin 4'-O-syringyl alcohol	Flavonoids	3.80285e+06	4.13039e+06	5.02535e+06	4.95666e+06	0.920701	0.439201	0.809686	0.532814	NO	1.01386	0.899859	0.980996	0.124832	NO	0.756734	0.0260456	0.11721	1.22193	NO	0.833301	0.0677402	0.195185	0.995557	NO
mag0189	Kaempferol 3-O-glucoside (Astragalin)	Flavonoids	2.17496e+07	2.39663e+07	2.09824e+07	1.98401e+07	0.907509	0.535522	0.858634	0.248537	NO	1.05758	0.700732	0.908514	0.429138	NO	1.03656	0.794507	0.882467	0.175219	NO	1.20797	0.25462	0.46202	0.568741	NO
mag0377	Chrysoeriol C-pentosyl-O-hexosyl-O-hexoside	Flavonoids	2.99697e+06	3.43166e+06	3.79263e+06	3.73077e+06	0.873328	0.347376	0.742232	0.497372	NO	1.01658	0.906969	0.984951	0.455411	NO	0.790209	0.123444	0.307207	0.744974	NO	0.919827	0.537199	0.711414	0.374564	NO
mag0443	Acacetin O-acetyl hexoside	Flavonoids	391338	271794	618370	533355	1.43983	0.00241126	0.0264952	1.65957	NO	1.1594	0.303305	0.630047	0.677901	NO	0.632854	0.00213384	0.0211022	1.6496	DOWN	0.509593	0.000173802	0.00373068	1.95137	DOWN
mag0446	Chrysoeriol	Flavonoids	4.34979e+06	5.18442e+06	3.09243e+06	4.04683e+06	0.839011	0.188658	0.58042	1.10695	NO	0.764163	0.00757249	0.0582451	1.43172	NO	1.40659	0.0316545	0.132029	1.3974	NO	1.28111	0.014214	0.0737576	1.29097	NO
mag0459	Tricin O-eudesmic acid	Flavonoids	2.35016e+06	4.14508e+06	1.68334e+06	3.40522e+06	0.566975	0.001736	0.0201753	1.75551	DOWN	0.494341	6.45141e-06	0.000142912	2.00253	DOWN	1.39613	0.106282	0.280817	0.691467	NO	1.21727	0.131391	0.299689	0.56224	NO
mag0486	6,8-di-C-glucoside Apigenine	Flavonoids	1.07262e+06	1.17423e+06	841897	833175	0.91347	0.432188	0.801975	0.442499	NO	1.01047	0.959009	0.992163	0.100719	NO	1.27405	0.141475	0.329904	1.19878	NO	1.40934	0.0250246	0.101374	1.41407	NO
mag0599	Tricin O-sinapic acid	Flavonoids	246947	234280	230059	238192	1.05407	0.802894	0.95581	0.40868	NO	0.965856	0.894636	0.980312	0.257924	NO	1.07341	0.749098	0.858904	0.649185	NO	0.983577	0.947734	0.971823	0.207652	NO
mag0611	Tricin O-oxalic acid O-coumaroyl shikimic acid	Flavonoids	275315	486785	321677	590339	0.565578	0.00142738	0.0170363	1.95825	DOWN	0.544902	2.59722e-05	0.000513694	1.94975	DOWN	0.855873	0.221472	0.426155	0.642781	NO	0.824586	0.155288	0.332963	0.923008	NO
mag0617	Naringenin 7-O-rutinoside	Flavonoids	92290.3	85847.7	142997	126267	1.07505	0.460097	0.819398	0.544211	NO	1.13249	0.285129	0.612032	0.771917	NO	0.6454	0.00106976	0.014173	1.7263	DOWN	0.679888	0.00081184	0.0103732	1.5703	NO
mag0621	Isovitexin 7-O-[6''-hydroxyferuloyl]-glucoside 1	Flavonoids	119024	133479	135619	132984	0.891707	0.430334	0.801881	0.528267	NO	1.01982	0.875499	0.974771	0.258572	NO	0.877632	0.326034	0.532932	0.614611	NO	1.00372	0.978408	0.989687	0.0210255	NO
mag0638	Tricin O-saccharic acid	Flavonoids	1.66406e+06	1.59223e+06	1.06035e+06	941384	1.04511	0.704225	0.923451	0.28266	NO	1.12638	0.323065	0.650594	0.56977	NO	1.56934	0.000501531	0.00934193	1.77931	UP	1.69138	0.000276323	0.00520502	1.77198	UP
mag0652	Naringenin 7-O-neohesperidoside (Naringin)	Flavonoids	342393	328349	537638	464251	1.04277	0.66894	0.915338	0.107148	NO	1.15808	0.352988	0.681744	0.550217	NO	0.636846	0.0124371	0.0726547	1.41252	NO	0.707266	0.00396079	0.0318821	1.30569	NO
mag0694	Vitexin 2''-O-beta-L-rhamnoside	Flavonoids	1.18606e+06	2.19403e+06	462377	546520	0.540584	0.686142	0.920219	0.241252	NO	0.846037	0.789559	0.946256	0.196686	NO	2.56514	0.550358	0.720199	1.45123	NO	4.01455	0.460034	0.651911	1.04455	NO
mag0716	Tricin 7-O-hexosyl-O-hexoside	Flavonoids	763512	928727	493693	463603	0.822106	0.396439	0.7736	0.443789	NO	1.0649	0.585937	0.852596	0.18086	NO	1.54653	0.0029989	0.027226	1.66513	UP	2.00328	0.0179322	0.0825255	1.8737	NO
mag0762	Quercetin 3-O-galactoside (Hyperin)	Flavonoids	2.31502e+06	2.51075e+06	2.0834e+06	2.15334e+06	0.922046	0.548855	0.862786	0.0763324	NO	0.967522	0.854728	0.964189	0.458205	NO	1.11117	0.471354	0.664213	0.734844	NO	1.16598	0.357571	0.561211	0.577708	NO
mag0767	Tricin di-O-hexoside	Flavonoids	744854	905365	479008	445659	0.822711	0.435957	0.80639	0.336172	NO	1.07483	0.527528	0.818546	0.368013	NO	1.55499	0.0020602	0.0207443	1.79341	UP	2.03152	0.0276972	0.107305	1.81471	NO
mag0843	Naringenin 7-O-glucoside (Prunin)	Flavonoids	260681	228094	296093	271120	1.14287	0.0505567	0.270254	1.15769	NO	1.09211	0.526241	0.818299	0.37435	NO	0.880401	0.258751	0.468594	0.395221	NO	0.841302	0.150581	0.325744	0.684482	NO
mag0851	Tricin 5-O-hexoside	Flavonoids	455123	465643	448158	385889	0.977409	0.842711	0.965049	0.0847831	NO	1.16136	0.0987132	0.333745	0.856118	NO	1.01554	0.842354	0.909983	0.179028	NO	1.20667	0.149131	0.324897	0.893853	NO
mag0913	myricetin 3-O-rutinoside	Flavonoids	728241	760586	738445	771365	0.957474	0.402401	0.778735	0.321481	NO	0.957323	0.375972	0.699209	0.489004	NO	0.986182	0.76442	0.869272	0.10022	NO	0.986026	0.792948	0.886414	0.225996	NO
mag0924	Hesperetin O-malonylhexoside	Flavonoids	696752	652245	95045.8	105660	1.06824	0.796545	0.954576	0.220931	NO	0.89954	0.410005	0.727759	0.489711	NO	7.3307	8.9363e-05	0.0026047	2.56868	UP	6.17303	0.000232895	0.00470706	2.24059	UP
mag0952	Acetyl-eriodictyol O-hexoside	Flavonoids	295026	283884	247850	233023	1.03925	0.617073	0.888546	0.257284	NO	1.06363	0.443724	0.755641	0.543483	NO	1.19034	0.0253917	0.116072	1.10296	NO	1.21827	0.0209925	0.091975	1.20339	NO
mag0974	Chrysoeriol 5-O-hexoside	Flavonoids	1.45464e+06	1.57516e+06	1.21511e+06	1.247e+06	0.923487	0.54111	0.861293	0.126606	NO	0.974421	0.88222	0.976022	0.444441	NO	1.19713	0.201765	0.402398	0.918324	NO	1.26316	0.150124	0.325524	0.826766	NO
mag1022	Naringenin	Flavonoids	157981	142450	159427	155353	1.10903	0.362929	0.748845	0.486817	NO	1.02623	0.792673	0.94692	0.529408	NO	0.99093	0.933195	0.96816	0.108613	NO	0.916943	0.39772	0.5982	0.441787	NO
mag1029	Hesperetin 5-O-glucoside	Flavonoids	714766	826851	902975	1.00682e+06	0.864444	0.462252	0.819398	0.434377	NO	0.896858	0.58386	0.852254	0.656967	NO	0.791568	0.272071	0.483857	0.341956	NO	0.82125	0.302685	0.515776	0.45357	NO
mag1086	(R,S)-Naringenin	Flavonoids	142913	154300	163939	150035	0.9262	0.444544	0.80988	0.592538	NO	1.09267	0.401797	0.724333	0.467656	NO	0.871747	0.22934	0.434961	0.724493	NO	1.02843	0.758398	0.868129	0.22218	NO
mag1139	Pinobanksin	Flavonoids	155552	136220	154704	147195	1.14192	0.24458	0.641936	0.656788	NO	1.05102	0.609182	0.866372	0.558241	NO	1.00548	0.958537	0.982305	0.0557557	NO	0.925444	0.460651	0.652349	0.378412	NO
mag1185	4'-Hydroxy-5,7-dimethoxyflavanone	Flavonoids	3.67839e+06	3.03905e+06	4.76667e+06	2.94838e+06	1.21037	1.83388e-05	0.000378956	2.25067	NO	1.61671	1.13287e-06	2.80081e-05	2.22313	UP	0.771689	0.000612691	0.0108753	1.60024	NO	1.03075	0.467022	0.657106	0.301057	NO
mag1281	Genistein (4',5,7-Trihydroxyisoflavone)	Flavonoids	812077	806061	875816	765769	1.00746	0.953137	0.986549	0.0933018	NO	1.14371	0.465004	0.771016	0.312812	NO	0.927223	0.668142	0.805085	0.293971	NO	1.05262	0.700385	0.82616	0.170575	NO
mag1311	Prunetin	Flavonoids	130587	126298	165711	100199	1.03395	0.76222	0.947763	0.115062	NO	1.65382	0.0719552	0.27145	0.998242	NO	0.78804	0.33105	0.53556	0.259764	NO	1.26047	0.0349917	0.125022	1.05125	NO
mag1312	Tricin 4'-O-(syringyl alcohol) ether 7-O-hexoside	Flavonoids	252373	321562	217430	212423	0.784834	0.13772	0.490792	0.988873	NO	1.02357	0.915703	0.985565	0.647304	NO	1.16071	0.485466	0.673474	0.687093	NO	1.51378	0.0150346	0.0754183	1.37892	NO
mag1330	Tricin O-malonyl rhamnoside	Flavonoids	45315.8	65691.7	52076.1	72694.7	0.689826	0.0421742	0.238815	1.31072	NO	0.716367	0.0096129	0.0704925	1.25622	NO	0.870186	0.363051	0.566679	0.553268	NO	0.903666	0.479942	0.668155	0.588867	NO
mag1351	Astilbin	Flavonoids	290865	325581	282255	253434	0.893372	0.487372	0.833561	0.417215	NO	1.11372	0.464711	0.771016	0.493397	NO	1.0305	0.840395	0.90932	0.0727773	NO	1.28468	0.130442	0.299496	0.829746	NO
mag1355	Isorhamnetin 3-O-glucoside	Flavonoids	34488.7	37115.8	60565.8	60731.4	0.929219	0.679015	0.920219	0.636534	NO	0.997273	0.990271	0.997118	0.425727	NO	0.569443	0.0107456	0.0646836	1.29362	NO	0.611147	0.0486628	0.157231	0.627413	NO
mag1361	Apigenin	Flavonoids	847542	847613	896727	795706	0.999917	0.999483	0.999483	0.0688361	NO	1.12696	0.511763	0.811501	0.325607	NO	0.945152	0.74872	0.858826	0.339143	NO	1.06523	0.632098	0.782773	0.188046	NO
mag1551	Chrysoeriol C-pentosyl-O-rhamnosyl-rhamnoside	Flavonoids	75670.4	83614.3	88408.7	90162	0.904994	0.389967	0.768554	0.437372	NO	0.980554	0.918956	0.985565	0.330749	NO	0.855916	0.41981	0.621315	0.107933	NO	0.927379	0.575965	0.740409	0.148483	NO
mag1552	eriocitrin	Flavonoids	38532.5	51787.3	39120.3	46667.2	0.744053	0.210493	0.605878	1.07788	NO	0.838281	0.351469	0.68026	0.617355	NO	0.984976	0.942318	0.973612	0.498744	NO	1.10971	0.623438	0.778574	0.381255	NO
mag1557	Naringenin chalcone	Flavonoids	146691	166225	172429	158931	0.882481	0.194891	0.58911	0.875325	NO	1.08493	0.435307	0.749119	0.440561	NO	0.850732	0.154535	0.349312	0.83553	NO	1.0459	0.607046	0.766933	0.352549	NO
mag1579	Homoeriodictyol	Flavonoids	74829.7	102235	84989.7	162628	0.731938	0.350533	0.742232	0.513541	NO	0.522602	0.0472007	0.205813	1.31456	NO	0.880456	0.690493	0.820227	0.167577	NO	0.628643	0.141595	0.314416	0.932927	NO
mag1584	4,2',4',6'-Tetrahydroxychalcone	Flavonoids	141677	160732	169620	157016	0.881443	0.191419	0.582597	0.872105	NO	1.08027	0.441782	0.754915	0.479985	NO	0.835256	0.100393	0.271209	0.977857	NO	1.02367	0.790329	0.885046	0.210199	NO
mag1590	Chrysoeriol O-acetylhexoside	Flavonoids	87620.2	81262.7	97556.5	75441.7	1.07823	0.552864	0.862866	0.135575	NO	1.29314	0.185273	0.482163	0.212921	NO	0.898148	0.553346	0.723186	0.240777	NO	1.07716	0.571281	0.737472	0.484669	NO
mag1622	Butin	Flavonoids	144563	161105	167904	160413	0.897325	0.250511	0.650107	0.788477	NO	1.04669	0.659905	0.897541	0.341693	NO	0.86099	0.177433	0.377099	0.793791	NO	1.00431	0.961018	0.980855	0.115272	NO
mag1623	Velutin	Flavonoids	120373	164171	61300.9	100230	0.733216	0.240324	0.635761	0.616059	NO	0.6116	0.0859239	0.303861	1.09096	NO	1.96364	0.0373942	0.14771	1.11157	NO	1.63794	0.0624579	0.185963	0.713804	NO
mag1643	sakuranetin	Flavonoids	21851.4	8288.07	12372.2	11411	2.63649	0.070665	0.334228	1.43545	NO	1.08424	0.810624	0.950615	0.339269	NO	1.76617	0.226772	0.431569	0.80271	NO	0.726323	0.269062	0.479344	0.173911	NO
mag1659	Luteolin	Flavonoids	282062	274535	218588	214297	1.02742	0.928123	0.983198	0.252014	NO	1.02002	0.920158	0.986417	0.480192	NO	1.29039	0.424289	0.625256	0.410625	NO	1.2811	0.240745	0.44703	0.787068	NO
mag1810	Prunin	Flavonoids	76949.1	64267.6	79482.5	65973.4	1.19732	0.116692	0.445068	0.880963	NO	1.20477	0.2173	0.524133	0.386692	NO	0.968127	0.808313	0.892432	0.202937	NO	0.974145	0.840384	0.913235	0.036319	NO
mag1812	Quercetin 3-O-glucoside (Isotrifoliin)	Flavonoids	635760	720639	803352	875212	0.882217	0.499454	0.838175	0.396113	NO	0.917894	0.668435	0.900998	0.628375	NO	0.791384	0.253614	0.464149	0.282186	NO	0.823388	0.308327	0.520901	0.429273	NO
mag1930	Tricetin	Flavonoids	73341.3	61775.4	86513.4	102911	1.18723	0.451331	0.815427	0.651459	NO	0.840666	0.407176	0.726937	0.71742	NO	0.847745	0.469597	0.663087	0.225273	NO	0.600282	0.0205985	0.0911136	1.32888	NO
mag1936	Rhamnetin (7-O-methxyl quercetin)	Flavonoids	43675.1	47088.3	30434.9	41215.7	0.927515	0.779895	0.951763	0.274641	NO	0.738432	0.152653	0.430883	0.831364	NO	1.43503	0.187736	0.386907	0.680514	NO	1.14248	0.570513	0.737168	0.169091	NO
mag2056	1-Aminocyclopropanecarboxylic acid	Flavonoids	2.55467e+06	2.31121e+06	2.70283e+06	2.4379e+06	1.10534	0.225079	0.621408	0.565929	NO	1.10867	0.163049	0.448661	0.682797	NO	0.945183	0.498103	0.681446	0.388105	NO	0.948034	0.441116	0.63419	0.510598	NO
mag2427	Cyanidin-3-O-glucoside chloride	Flavonoids	466252	351124	426422	444364	1.32788	0.264797	0.665534	0.312294	NO	0.959623	0.85521	0.964189	0.187233	NO	1.0934	0.714916	0.835275	0.0574625	NO	0.790172	0.307935	0.520557	0.327374	NO
mag2443	Malvidin	Flavonoids	763311	735976	334099	406860	1.03714	0.905459	0.979381	0.209739	NO	0.821165	0.488534	0.79062	0.822414	NO	2.28468	0.0252485	0.116072	1.23422	NO	1.80892	0.0694462	0.198637	1.06289	NO
mag2506	Cyanidin 3-glucoside	Flavonoids	225678	187676	306504	221563	1.20249	0.409023	0.778996	0.251666	NO	1.38338	0.0785543	0.28583	0.967813	NO	0.736294	0.0878607	0.249524	0.965917	NO	0.847054	0.469478	0.658888	0.3084	NO
mag2526	Luteolin 6-C-hexoside 8-C-hexosyl-O-hexoside	Flavonoids	4.66538e+06	4.07123e+06	5.69376e+06	4.25752e+06	1.14594	0.344963	0.742232	0.24516	NO	1.33734	0.121939	0.377263	0.853307	NO	0.819385	0.254242	0.464991	0.57761	NO	0.956244	0.775485	0.876914	0.0901084	NO
mag2528	Eriodictiol 6-C-hexoside 8-C-hexoside-O-hexoside	Flavonoids	67692.9	67262.6	65301.8	54206.4	1.0064	0.971278	0.990232	0.235682	NO	1.20469	0.293503	0.620285	0.702954	NO	1.03662	0.828627	0.904759	0.0986656	NO	1.24086	0.25793	0.466366	0.818954	NO
mag2529	Apigenin 6-C-hexosyl-8-C-hexosyl-O-hexoside	Flavonoids	2.34205e+07	2.26659e+07	2.39355e+07	2.11952e+07	1.03329	0.736059	0.939119	0.274444	NO	1.12929	0.272172	0.600474	0.673189	NO	0.978485	0.818281	0.899135	0.0069879	NO	1.06939	0.552847	0.725169	0.367018	NO
mag2531	6-C-hexosyl-apigenin O-hexosyl-O-hexoside	Flavonoids	642374	599310	648412	563259	1.07186	0.473306	0.823231	0.42247	NO	1.15118	0.193851	0.4911	0.714643	NO	0.990688	0.92349	0.961694	0.0369472	NO	1.064	0.561067	0.730416	0.378077	NO
mag2554	Chrysoeriol 6-C-hexoside 8-C-hexoside-O-hexoside	Flavonoids	8.11378e+06	6.7337e+06	5.88266e+06	4.13214e+06	1.20495	0.235607	0.63278	0.353375	NO	1.42364	0.0966296	0.327901	0.862225	NO	1.37927	0.0940877	0.260349	0.872138	NO	1.62959	0.00290885	0.0260667	1.4733	UP
mag2568	8-C-hexosyl-hesperetin O-hexoside	Flavonoids	1.53718e+07	1.72928e+07	1.72191e+07	1.76207e+07	0.888916	0.03842	0.224441	1.14396	NO	0.97721	0.754371	0.929205	0.429582	NO	0.892718	0.0926547	0.257643	0.865516	NO	0.98139	0.773936	0.876423	0.0562357	NO
mag2642	Malvidin 3-O-glucoside (Oenin)	Flavonoids	3.80788e+06	3.42145e+06	3.60323e+06	3.23342e+06	1.11294	0.21177	0.607031	0.44935	NO	1.11437	0.202302	0.502237	0.727172	NO	1.0568	0.539677	0.713335	0.183592	NO	1.05815	0.461686	0.652582	0.480642	NO
mag2644	Malvidin O-hexoside	Flavonoids	859359	769727	807891	661893	1.11645	0.282555	0.683937	0.631075	NO	1.22058	0.0257374	0.135746	1.11357	NO	1.06371	0.504326	0.687243	0.302199	NO	1.16292	0.131757	0.300276	0.734063	NO
mag2645	6-C-hexosyl-luteolin O-hexoside	Flavonoids	3.13399e+08	3.12341e+08	3.10796e+08	2.86306e+08	1.00339	0.950267	0.986084	0.0778248	NO	1.08554	0.164546	0.450085	0.826738	NO	1.00837	0.887047	0.938286	0.00826926	NO	1.09093	0.109101	0.266367	0.889224	NO
mag2647	Eriodictiol C-hexosyl-O-hexoside	Flavonoids	2.3533e+07	2.21622e+07	2.30622e+07	1.9465e+07	1.06185	0.386998	0.766039	0.293781	NO	1.1848	0.028291	0.144802	1.2053	NO	1.02042	0.790545	0.881248	0.0521871	NO	1.13857	0.0539194	0.168134	1.08542	NO
mag2648	Luteolin C-hexosyl-O-rhamnoside O-hexoside	Flavonoids	4.49526e+06	4.42941e+06	3.16128e+06	2.92083e+06	1.01487	0.91959	0.983198	0.039141	NO	1.08232	0.690968	0.905268	0.699564	NO	1.42198	0.0475083	0.169742	1.20951	NO	1.51649	0.0157523	0.0765593	1.45431	NO
mag2669	Chrysoeriol 6-C-hexoside	Flavonoids	9.68717e+06	7.142e+06	4.73395e+06	5.79928e+06	1.35637	0.0608656	0.303384	0.927771	NO	0.816299	0.274979	0.602111	0.610435	NO	2.04632	0.000171041	0.00415194	1.76347	UP	1.23153	0.251002	0.45846	0.619037	NO
mag2682	Rosinidin O-hexoside	Flavonoids	1.07462e+07	1.02973e+07	1.05209e+07	1.01684e+07	1.0436	0.45984	0.819398	0.446207	NO	1.03466	0.550208	0.832067	0.434894	NO	1.02142	0.726714	0.843366	0.248937	NO	1.01268	0.813082	0.896625	0.057803	NO
mag2705	C-hexosyl-apigenin O-feruloylhexoside-O-hexoside	Flavonoids	3.46881e+06	4.25012e+06	3.68496e+06	4.22713e+06	0.816169	0.0535423	0.278682	0.876503	NO	0.87174	0.22374	0.535005	0.634532	NO	0.941344	0.536789	0.711863	0.430721	NO	1.00544	0.961564	0.98105	0.0299299	NO
mag2712	6-C-hexosyl luteolin O-pentoside	Flavonoids	989095	1.97396e+06	547773	299952	0.501071	0.584328	0.877418	0.215381	NO	1.82621	0.0622425	0.246977	1.25584	NO	1.80567	0.485402	0.673474	0.303096	NO	6.58094	0.328355	0.539593	0.522581	NO
mag2726	C-hexosyl-apigenin O-dihexoside	Flavonoids	4.29859e+06	4.07284e+06	3.67758e+06	3.3376e+06	1.05543	0.437952	0.80792	0.406611	NO	1.10186	0.37655	0.699777	0.534812	NO	1.16886	0.117575	0.298409	0.949431	NO	1.22029	0.0118462	0.0662669	1.30413	NO
mag2737	C-pentosyl-C-hexosyl-apigenin	Flavonoids	1.37302e+07	1.75015e+07	6.21006e+06	5.18429e+06	0.784515	0.804029	0.955929	0.127444	NO	1.19786	0.209341	0.512058	0.845053	NO	2.21096	0.366253	0.56975	0.186347	NO	3.37587	0.345044	0.552068	0.161664	NO
mag2738	C-hexosyl-apigenin C-pentoside	Flavonoids	8.50467e+06	1.17759e+07	3.82717e+06	3.22628e+06	0.722211	0.751224	0.944631	0.125164	NO	1.18625	0.262539	0.588944	0.861181	NO	2.22218	0.370484	0.573851	0.228941	NO	3.64999	0.347584	0.552821	0.141167	NO
mag2747	C-hexosyl-chrysoeriol O-rutinoside	Flavonoids	477186	514269	349107	384409	0.927893	0.561971	0.870532	0.458288	NO	0.908165	0.679874	0.902573	0.705168	NO	1.36688	0.095706	0.262815	1.22333	NO	1.33782	0.0923891	0.240003	1.25983	NO
mag2748	myricetin 3-O-galactoside	Flavonoids	493014	450159	508303	506600	1.0952	0.22327	0.620201	0.644586	NO	1.00336	0.964931	0.992163	0.188654	NO	0.969922	0.669922	0.806878	0.277755	NO	0.888587	0.141549	0.314416	0.747008	NO
mag2752	HoMoorientin	Flavonoids	1.25738e+08	1.19481e+08	4.51011e+07	3.64014e+07	1.05237	0.861727	0.967705	0.353587	NO	1.23899	0.22906	0.543071	0.645109	NO	2.78792	0.0017338	0.0187226	1.81014	UP	3.28231	0.00866862	0.0540617	1.68064	NO
mag2754	Syringetin 3-O-hexoside	Flavonoids	3.22744e+06	3.45494e+06	1.69657e+06	1.5611e+06	0.934151	0.334359	0.7389	0.343843	NO	1.08677	0.729576	0.920458	0.359529	NO	1.90233	5.76473e-05	0.00194665	2.35576	UP	2.21314	9.60036e-07	0.00011558	2.33446	UP
mag2758	C-hexosyl-chrysoeriol O-hexoside	Flavonoids	3.2669e+08	3.33974e+08	3.23988e+08	3.24358e+08	0.97819	0.694149	0.920985	0.180025	NO	0.998859	0.984379	0.995161	0.430082	NO	1.00834	0.890935	0.940167	0.0585372	NO	1.02965	0.586531	0.749518	0.189811	NO
mag2759	Orientin	Flavonoids	1.3252e+08	1.25102e+08	4.74866e+07	3.84145e+07	1.0593	0.841838	0.965049	0.351037	NO	1.23616	0.233205	0.548584	0.6629	NO	2.79069	0.00177828	0.0187226	1.81456	UP	3.25663	0.00753143	0.0504952	1.68661	NO
mag2761	8-C-hexosyl chrysoeriol O-hexoside	Flavonoids	1.36133e+07	1.28833e+07	1.41323e+07	1.232e+07	1.05666	0.462613	0.819398	0.335279	NO	1.1471	0.104864	0.346088	0.875741	NO	0.963272	0.655537	0.796525	0.233271	NO	1.04572	0.537557	0.711414	0.178519	NO
mag2768	Luteolin C-hexoside	Flavonoids	1.23999e+08	1.16943e+08	4.30647e+07	3.51792e+07	1.06034	0.843764	0.965049	0.361509	NO	1.22415	0.255064	0.579862	0.62851	NO	2.87938	0.00195274	0.0200677	1.84053	UP	3.32421	0.00857049	0.0536916	1.68137	NO
mag2769	Luteolin 6-C-hexoside	Flavonoids	1.31241e+08	1.23899e+08	4.72337e+07	3.83405e+07	1.05926	0.840477	0.965049	0.37522	NO	1.23195	0.227209	0.540965	0.651312	NO	2.77855	0.00148582	0.0174242	1.83448	UP	3.23155	0.00766159	0.0507618	1.67381	NO
mag2770	6-C-hexosyl-hesperetin O-hexoside	Flavonoids	1.32175e+07	1.32414e+07	1.37951e+07	1.27523e+07	0.998201	0.980091	0.993001	0.00156272	NO	1.08177	0.367599	0.693381	0.58162	NO	0.958132	0.619875	0.767979	0.235651	NO	1.03835	0.60362	0.764088	0.182305	NO
mag2771	Eriodictyol C-hexoside	Flavonoids	3.74518e+06	4.20585e+06	1.10717e+06	873513	0.890471	0.816192	0.956753	0.397901	NO	1.26749	0.192617	0.488869	0.70745	NO	3.38268	0.00547926	0.0410056	1.8763	UP	4.81487	0.076408	0.210941	1.62048	NO
mag2791	C-hexosyl-luteolin O-hexosyl-O-salicylic acid	Flavonoids	1.04275e+06	950157	825508	648954	1.09745	0.573355	0.874464	0.241035	NO	1.27206	0.144382	0.415587	0.716788	NO	1.26317	0.163442	0.361767	0.587284	NO	1.46414	0.0283106	0.108727	0.995991	NO
mag2797	C-hexosyl-apigenin O-pentoside	Flavonoids	1.81256e+07	1.62632e+07	2.25333e+08	2.31197e+08	1.11452	0.508604	0.843309	0.463405	NO	0.97464	0.937691	0.990261	0.237392	NO	0.0804392	0.000802325	0.0122699	1.77836	DOWN	0.0703438	0.000713537	0.00959119	1.93452	DOWN
mag2809	C-hexosyl-luteolin O-feruloylhexoside	Flavonoids	685248	1.42556e+06	71047.8	66462.5	0.480686	0.628572	0.896786	0.358424	NO	1.06899	0.660596	0.897541	0.290404	NO	9.64489	0.354104	0.55819	0.437721	NO	21.4491	0.33293	0.542877	0.100901	NO
mag2819	di-C,C-hexosyl-apigenin	Flavonoids	2.98848e+06	1.64181e+06	3.69473e+07	3.58509e+07	1.82024	0.367485	0.750707	0.176986	NO	1.03058	0.95515	0.992163	0.268531	NO	0.0808849	0.0218045	0.104821	1.64684	NO	0.0457954	0.0231283	0.0970336	1.52133	NO
mag2822	C-hexosyl-apigenin O-caffeoylhexoside	Flavonoids	719872	1.06173e+06	422794	376999	0.678016	0.686366	0.920219	0.0717605	NO	1.12147	0.271541	0.5996	0.6738	NO	1.70266	0.446015	0.645311	0.149973	NO	2.81627	0.370799	0.574955	0.138973	NO
mag2845	3',4',5'-Dihydrotricetin O-hexosyl-O-hexoside	Flavonoids	56821.1	54815	49911.4	32505.1	1.0366	0.82553	0.96004	0.0416664	NO	1.53549	0.0283499	0.144836	1.08769	NO	1.13844	0.464439	0.660502	0.475194	NO	1.68635	0.00384808	0.0313744	1.50218	UP
mag2847	methylQuercetin O-hexoside	Flavonoids	537959	587399	498126	330928	0.915832	0.758466	0.947763	0.173665	NO	1.50524	0.00292087	0.0293039	1.3756	UP	1.07997	0.573546	0.734234	0.260215	NO	1.77501	0.106432	0.263105	1.31637	NO
mag2848	C-hexosyl-luteolin O-p-coumaroylhexoside	Flavonoids	2.23009e+06	2.308e+06	2.96953e+06	2.42962e+06	0.966244	0.821434	0.958917	0.166183	NO	1.22222	0.168789	0.45687	0.732131	NO	0.750991	0.0616464	0.199882	0.941767	NO	0.949943	0.725622	0.846454	0.237601	NO
mag2856	C-rhamnosyl-acacetin O-p-coumaroylhexoside	Flavonoids	1.74312e+06	1.55874e+06	2.3492e+06	1.74404e+06	1.11829	0.440964	0.80988	0.329787	NO	1.34699	0.0679418	0.26093	0.880742	NO	0.742005	0.0619744	0.200008	0.852863	NO	0.893753	0.456758	0.649187	0.349099	NO
mag2861	Isoquercitroside	Flavonoids	904676	888152	1.14106e+06	1.01695e+06	1.01861	0.861813	0.967705	0.158692	NO	1.12204	0.375992	0.699209	0.646733	NO	0.79284	0.0449129	0.164613	0.830875	NO	0.87335	0.303989	0.516533	0.447854	NO
mag2863	8-C-hexosyl-luteolin O-hexoside	Flavonoids	208212	186602	149759	124851	1.11581	0.46136	0.819398	0.306476	NO	1.19951	0.227077	0.540965	0.424986	NO	1.39031	0.0437105	0.162681	0.984784	NO	1.4946	0.00779766	0.0507618	1.24088	NO
mag2866	Chrysoeriol C-hexosyl-O-rhamnoside	Flavonoids	6.59094e+06	1.09045e+07	779973	823546	0.604423	0.724324	0.935037	0.111358	NO	0.947091	0.814971	0.952437	0.362695	NO	8.45022	0.356349	0.560005	0.273562	NO	13.2409	0.346645	0.55229	0.199836	NO
mag2868	Apigenin C-glucoside	Flavonoids	1.96157e+08	1.92622e+08	1.24258e+08	1.21293e+08	1.01835	0.873173	0.972272	0.207256	NO	1.02445	0.784319	0.944251	0.268922	NO	1.57862	0.000120125	0.00322938	1.89214	UP	1.58807	0.000631172	0.0088585	1.74673	UP
mag2873	Naringenin C-hexoside	Flavonoids	7.53243e+06	7.55907e+06	4.8259e+06	4.34579e+06	0.996476	0.979039	0.993001	0.105083	NO	1.11048	0.243808	0.564468	0.550562	NO	1.56083	0.00060852	0.0108709	1.76565	UP	1.7394	0.000774406	0.0100323	1.85111	UP
mag2884	8-C-hexosyl-chrysoeriol O-feruloylhexoside	Flavonoids	2.08798e+08	2.05078e+08	2.30921e+08	1.96842e+08	1.01814	0.71507	0.929335	0.180941	NO	1.17313	0.00718812	0.0562257	1.15487	NO	0.904199	0.0785093	0.231794	0.810795	NO	1.04184	0.404062	0.602923	0.43547	NO
mag2886	Narirutin	Flavonoids	388691	323593	632235	610203	1.20117	0.0381733	0.223471	1.04489	NO	1.03611	0.795514	0.947833	0.465648	NO	0.61479	0.00268216	0.0247563	1.51512	DOWN	0.530305	1.2961e-05	0.000632213	2.10169	DOWN
mag2887	6-C-hexosyl-apigenin O-sinapoylhexoside	Flavonoids	2.26007e+07	2.16901e+07	2.52574e+07	2.23965e+07	1.04198	0.443892	0.80988	0.369996	NO	1.12774	0.053962	0.22555	0.806663	NO	0.894818	0.0826534	0.239903	0.79316	NO	0.968462	0.527037	0.702631	0.302032	NO
mag2893	C-hexosyl-chrysoeriol O-sinapoylhexoside	Flavonoids	4.24832e+07	4.17896e+07	3.62894e+07	3.40632e+07	1.0166	0.857022	0.967705	0.0516833	NO	1.06535	0.429857	0.746679	0.259231	NO	1.17068	0.11331	0.293503	0.697928	NO	1.22683	0.00925101	0.0560526	1.2197	NO
mag2896	Apigenin C-hexosyl-O-hexosyl-O-Salicylic acid	Flavonoids	3.87051e+06	3.76731e+06	3.66332e+06	3.21347e+06	1.02739	0.74871	0.943572	0.303402	NO	1.13999	0.248562	0.569288	0.635829	NO	1.05656	0.553424	0.723186	0.497566	NO	1.17235	0.132405	0.301009	0.827696	NO
mag2915	Luteolin 7-O-glucoside (Cynaroside)	Flavonoids	3.36633e+07	3.06255e+07	3.79322e+07	2.95661e+07	1.09919	0.462678	0.819398	0.561715	NO	1.28297	0.0440001	0.195564	1.06572	NO	0.88746	0.281111	0.490696	0.529755	NO	1.03583	0.802225	0.889612	0.0642672	NO
mag2917	Luteolin 7-O-glucoside	Flavonoids	3.07194e+07	2.85855e+07	3.54485e+07	2.72703e+07	1.07465	0.582792	0.877418	0.457042	NO	1.29989	0.0381046	0.178833	1.10113	NO	0.866592	0.208058	0.411571	0.6123	NO	1.04823	0.74166	0.857477	0.118374	NO
mag2918	Kaempferol 3-O-galactoside (Trifolin)	Flavonoids	2.58721e+07	2.3889e+07	2.94025e+07	2.2943e+07	1.08301	0.552739	0.862866	0.500943	NO	1.28154	0.0481168	0.208506	1.02789	NO	0.879928	0.267125	0.478441	0.535789	NO	1.04123	0.778372	0.878285	0.0476262	NO
mag2932	Tricin 4'-O-(β-guaiacylglyceryl) ether 5-O-hexoside	Flavonoids	2.50892e+06	1.9956e+06	1.39741e+06	1.2244e+06	1.25722	0.218483	0.617877	0.579944	NO	1.14131	0.489808	0.791295	0.271975	NO	1.7954	0.00711973	0.0492863	1.48432	UP	1.62987	0.0105347	0.0616246	1.38285	NO
mag2935	Isorhamnetin 5-O-hexoside	Flavonoids	583099	639867	580792	391618	0.911281	0.759161	0.947763	0.149709	NO	1.48306	0.00485765	0.041515	1.45219	NO	1.00397	0.97741	0.990647	0.0848577	NO	1.63391	0.172573	0.356608	1.08098	NO
mag2939	Selgin 7-O-hexoside	Flavonoids	405063	479584	407088	282029	0.844613	0.588949	0.877418	0.0609914	NO	1.44343	0.00114082	0.0140397	1.57256	NO	0.995024	0.969364	0.986101	0.259425	NO	1.70048	0.145176	0.319548	1.03735	NO
mag2940	Naringin	Flavonoids	522578	414799	789718	762695	1.25983	0.00398124	0.0396548	1.60832	NO	1.03543	0.814092	0.952437	0.521516	NO	0.661727	0.00881276	0.0562271	1.33256	NO	0.543861	0.000105449	0.00270359	1.96029	DOWN
mag2943	8-C-hexosyl-apigenin O-feruloylhexoside	Flavonoids	2.62452e+08	2.5477e+08	2.88355e+08	2.61994e+08	1.03015	0.527628	0.853755	0.396671	NO	1.10062	0.0491476	0.211319	0.924221	NO	0.910169	0.0472171	0.169139	0.977953	NO	0.972428	0.564219	0.732796	0.334569	NO
mag2950	Chrysoeriol 8-C-hexoside	Flavonoids	1.21192e+07	1.16874e+07	7.37183e+06	6.8391e+06	1.03695	0.798785	0.954612	0.0818734	NO	1.0779	0.545498	0.831441	0.439437	NO	1.64399	0.00246056	0.0230179	1.55207	UP	1.70891	0.000534971	0.00800721	1.63092	UP
mag2951	C-rhamnosyl-apigenin O-feruloylhexoside	Flavonoids	5.12531e+06	5.28004e+06	6.40233e+06	5.32979e+06	0.970696	0.729235	0.936902	0.448947	NO	1.20124	0.0328657	0.160136	0.979766	NO	0.800538	0.0251699	0.116072	1.24514	NO	0.990665	0.890719	0.940298	0.0627705	NO
mag2959	C-hexosyl-luteolin O-feruloylpentoside	Flavonoids	1.74192e+06	5.17873e+06	160686	118837	0.33636	0.522833	0.852403	0.048025	NO	1.35216	0.00661123	0.0529824	1.22771	NO	10.8405	0.334651	0.537594	0.341506	NO	43.5785	0.328855	0.539774	0.615644	NO
mag2960	8-C-hexosyl-apigenin O-sinapoylhexoside	Flavonoids	3.27907e+06	3.40145e+06	3.38844e+06	3.31347e+06	0.964022	0.741478	0.940949	0.0243184	NO	1.02262	0.829395	0.957131	0.388043	NO	0.967723	0.731478	0.846058	0.211783	NO	1.02655	0.824238	0.901744	0.0647463	NO
mag2965	6-C-hexosyl-apigenin O-feruloylhexoside	Flavonoids	3.75397e+07	3.45717e+07	4.00979e+07	3.69159e+07	1.08585	0.0924518	0.384961	0.96403	NO	1.0862	0.175329	0.464583	0.677807	NO	0.936202	0.228338	0.433653	0.553338	NO	0.9365	0.243724	0.449915	0.585605	NO
mag2966	6-C-hexosyl-chrysoeriol O-feruloylhexoside	Flavonoids	5.03914e+07	5.15795e+07	5.29719e+07	4.72331e+07	0.976966	0.816217	0.956753	0.069728	NO	1.1215	0.245774	0.566181	0.563507	NO	0.951287	0.618081	0.766605	0.234975	NO	1.09202	0.371585	0.575136	0.341153	NO
mag2970	C-hexosyl-apigenin O-p-coumaroylhexoside	Flavonoids	9.23535e+06	8.65828e+06	1.10182e+07	1.02434e+07	1.06665	0.53375	0.857281	0.468871	NO	1.07564	0.568026	0.843359	0.368644	NO	0.83819	0.122921	0.306915	0.618531	NO	0.845257	0.186959	0.37541	0.559737	NO
mag2972	Apigenin 7-O-glucoside (Cosmosiin)	Flavonoids	2.09146e+07	1.97268e+07	2.56962e+07	1.90968e+07	1.06021	0.429462	0.801864	0.460063	NO	1.34557	0.000211903	0.00349261	1.73987	NO	0.813918	0.00437231	0.0345912	1.46383	NO	1.03299	0.681497	0.811292	0.209117	NO
mag2976	Apigenin 7-O-neohesperidoside (Rhoifolin)	Flavonoids	1.72164e+07	1.38057e+07	2.58749e+07	2.48182e+07	1.24705	0.00988495	0.0851684	1.47734	NO	1.04258	0.751624	0.928762	0.510191	NO	0.665371	0.00168978	0.0186094	1.39364	DOWN	0.556274	0.000236322	0.00470774	1.89159	DOWN
mag2977	Apigenin 7-rutinoside (Isorhoifolin)	Flavonoids	1.83658e+07	1.46071e+07	2.78995e+07	2.6343e+07	1.25732	0.00555363	0.0524846	1.54177	NO	1.05909	0.660385	0.897541	0.491595	NO	0.658282	0.00146356	0.017358	1.43675	DOWN	0.554497	0.000167558	0.00365329	1.89323	DOWN
mag2978	Kaempferide	Flavonoids	1.62042e+07	1.52399e+07	1.49027e+07	1.17244e+07	1.06327	0.541504	0.861293	0.0966927	NO	1.27109	0.0730437	0.274062	0.902087	NO	1.08733	0.505367	0.687309	0.407246	NO	1.29984	0.00974866	0.0581768	1.46127	NO
mag2990	Tricin 4'-O-(β-guaiacylglyceryl) ether 5-O-hexosyl-O-hexoside	Flavonoids	2.13918e+06	1.89255e+06	2.05322e+06	1.51323e+06	1.13032	0.203094	0.597567	0.731154	NO	1.35685	0.0208931	0.118795	0.999536	NO	1.04186	0.711592	0.83383	0.397944	NO	1.25067	0.0427134	0.142931	1.0598	NO
mag2995	Tricin O-glycerylhexoside	Flavonoids	4.28937e+06	3.814e+06	3.87177e+06	3.04609e+06	1.12464	0.310992	0.722236	0.787275	NO	1.27106	0.058527	0.237975	0.912753	NO	1.10786	0.32859	0.534353	0.651045	NO	1.2521	0.106515	0.263105	0.990478	NO
mag3002	Apiin	Flavonoids	5.3704e+08	5.1509e+08	5.34347e+08	4.99408e+08	1.04261	0.0803235	0.358054	0.954903	NO	1.06996	0.0166971	0.102721	1.17786	NO	1.00504	0.813923	0.895768	0.126007	NO	1.0314	0.289594	0.501179	0.548716	NO
mag3010	Hesperetin 7-O-neohesperidoside (Neohesperidin)	Flavonoids	548500	641833	674518	538430	0.854584	0.520482	0.850318	0.487055	NO	1.25275	0.413484	0.730669	0.69682	NO	0.813174	0.464927	0.660502	0.336122	NO	1.19204	0.453185	0.646174	0.522551	NO
mag3013	Chrysoeriol 7-O-rutinoside	Flavonoids	2.64906e+07	3.16747e+07	2.97604e+07	2.74195e+07	0.836334	0.340375	0.742232	0.568569	NO	1.08537	0.690806	0.905268	0.697602	NO	0.89013	0.559373	0.726691	0.258776	NO	1.15519	0.457291	0.649353	0.488241	NO
mag3014	Tricin 5-O-rutinoside	Flavonoids	1.28356e+07	1.24034e+07	7.717e+06	9.66636e+06	1.03484	0.801664	0.955437	0.129653	NO	0.798336	0.225291	0.537785	0.956396	NO	1.66328	0.00989006	0.0612653	1.67201	NO	1.28315	0.0560602	0.172096	1.2673	NO
mag3017	Hesperetin 7-rutinoside (Hesperidin)	Flavonoids	553223	629905	651299	548645	0.878264	0.602827	0.883148	0.334581	NO	1.18711	0.534466	0.822924	0.659331	NO	0.849414	0.562267	0.728553	0.276134	NO	1.14811	0.56904	0.73642	0.352066	NO
mag3046	diosmin	Flavonoids	3.07293e+07	3.41175e+07	3.4467e+07	2.96448e+07	0.900691	0.582654	0.877418	0.405539	NO	1.16266	0.486909	0.790523	0.737655	NO	0.891557	0.598004	0.753473	0.254097	NO	1.15087	0.454937	0.647765	0.516866	NO
mag3063	Tricin O-glucuronic acid	Flavonoids	959965	1.2194e+06	2.58622e+06	1.98649e+06	0.787245	0.610714	0.885619	0.709083	NO	1.3019	0.681611	0.902573	0.577944	NO	0.371185	0.197798	0.39872	0.868679	NO	0.613846	0.414487	0.610976	0.13725	NO
mag3065	Chrysoeriol O-glucuronic acid	Flavonoids	607390	583803	3.12037e+06	1.29368e+06	1.0404	0.9545	0.986566	0.510783	NO	2.41201	0.385686	0.709477	0.609569	NO	0.194653	0.212201	0.416727	0.904617	NO	0.451272	0.385639	0.586077	0.319618	NO
mag3073	C-pentosyl-chrysoeriol 7-O-feruloylhexoside	Flavonoids	1.88307e+07	1.87513e+07	2.45277e+07	2.22233e+07	1.00423	0.94993	0.986084	0.0512805	NO	1.10369	0.499056	0.800165	0.348958	NO	0.76773	0.045062	0.164613	0.969692	NO	0.843768	0.159279	0.338066	0.617112	NO
mag3083	Isorhamnetin O-hexoside	Flavonoids	1.93203e+06	1.91072e+06	1.89551e+06	1.82776e+06	1.01115	0.907906	0.980113	0.170924	NO	1.03707	0.631353	0.880269	0.432204	NO	1.01926	0.801963	0.888135	0.0232716	NO	1.04539	0.646581	0.790141	0.123377	NO
mag3086	Tricin 7-O-hexoside	Flavonoids	2.61344e+08	2.54325e+08	2.398e+08	2.08708e+08	1.0276	0.533518	0.857281	0.366661	NO	1.14898	0.0120854	0.082021	1.22767	NO	1.08984	0.0702828	0.216718	0.987116	NO	1.21857	0.000284157	0.00524554	1.79965	NO
mag3087	Chrysoeriol 7-O-hexoside	Flavonoids	2.45473e+08	2.40308e+08	2.39677e+08	2.21645e+08	1.02149	0.72983	0.936902	0.102149	NO	1.08136	0.256667	0.582342	0.743726	NO	1.02418	0.720855	0.840087	0.162318	NO	1.0842	0.201726	0.394756	0.749356	NO
mag3088	Quercetin 4'-O-glucoside (Spiraeoside)	Flavonoids	9.26171e+06	8.65642e+06	9.29904e+06	8.09514e+06	1.06992	0.441889	0.80988	0.366465	NO	1.14872	0.152594	0.430883	0.91269	NO	0.995985	0.96418	0.984082	0.0636257	NO	1.06934	0.474906	0.663479	0.472323	NO
mag3111	Tricin 4'-O-(syringyl alcohol) ether 5-O-hexoside	Flavonoids	1.79926e+06	2.2445e+06	1.77862e+06	1.54391e+06	0.801631	0.268948	0.666712	0.585252	NO	1.15202	0.261474	0.588311	0.448486	NO	1.01161	0.923966	0.961828	0.211534	NO	1.45378	0.0843224	0.225974	1.07621	NO
mag3127	Tricin 4'-O-(β-guaiacylglyceryl) ether 7-O-hexoside	Flavonoids	5.08253e+06	7.05507e+06	4.12095e+06	3.51647e+06	0.720409	0.240823	0.635761	0.609311	NO	1.1719	0.367863	0.693406	0.630277	NO	1.23334	0.172927	0.372344	0.989532	NO	2.00629	0.0405161	0.138477	1.53495	NO
mag3131	Apigenin O-malonylhexoside	Flavonoids	102673	118920	132886	95462.2	0.863372	0.665866	0.915338	0.0217625	NO	1.39203	0.0439616	0.195564	0.915653	NO	0.772634	0.222706	0.427355	0.971942	NO	1.24573	0.489243	0.676681	0.017133	NO
mag3146	Chrysoeriol C-hexoside	Flavonoids	136395	164505	122676	100870	0.829126	0.0497984	0.267232	0.993573	NO	1.21619	0.0908632	0.317596	0.90248	NO	1.11183	0.301102	0.510877	0.579452	NO	1.63086	3.25006e-05	0.00119992	1.94546	UP
mag3179	Tricin O-feruloylhexoside O-hexoside	Flavonoids	62759.4	66347.6	119661	194872	0.945919	0.755857	0.947044	0.0105598	NO	0.61405	0.0603226	0.242077	0.991888	NO	0.524478	0.0103489	0.0631189	1.14563	NO	0.340468	0.00122793	0.0144073	1.76352	DOWN
mag3184	C-hexosyl-apigenin O-cinnamoylhexoside	Flavonoids	315393	325117	365441	368796	0.97009	0.84174	0.965049	0.107828	NO	0.990903	0.951105	0.992163	0.329456	NO	0.863048	0.327646	0.534094	0.525407	NO	0.881564	0.409956	0.607042	0.412114	NO
mag3207	Quercetin-3,4'-O-di-beta-glucopyranoside	Flavonoids	314036	341606	344203	339074	0.919294	0.294667	0.703997	0.66332	NO	1.01513	0.850212	0.962092	0.390798	NO	0.912358	0.238117	0.444941	0.707771	NO	1.00747	0.927669	0.962834	0.161867	NO
mag3217	Chrysoeriol O-sinapoylhexoside	Flavonoids	2.59357e+06	2.83253e+06	1.09642e+06	1.42662e+06	0.915637	0.729047	0.936902	0.107059	NO	0.768541	0.32968	0.657698	0.608364	NO	2.3655	0.00532724	0.0400846	1.79032	UP	1.98548	0.0221633	0.0951639	1.30051	NO
mag3218	Tricin O-sinapoylhexoside	Flavonoids	1.42267e+07	1.86759e+07	1.27939e+07	1.27814e+07	0.761766	0.176394	0.558213	0.811859	NO	1.00098	0.996532	0.998335	0.29432	NO	1.11198	0.603076	0.757676	0.391342	NO	1.46118	0.08656	0.229606	1.07327	NO
mag3236	Tricin 4'-O-(β-guaiacylglyceryl) ether O-hexoside	Flavonoids	1.74649e+07	2.3348e+07	2.42377e+07	2.40791e+07	0.748024	0.0180244	0.129973	1.13196	NO	1.00659	0.965463	0.992163	0.570737	NO	0.720567	0.0212411	0.102647	1.10826	NO	0.969639	0.827698	0.903745	0.0685563	NO
mag3254	Eriodictyol	Flavonoids	47384.4	28923.8	25275.8	25122.1	1.63825	0.0935998	0.388572	1.27722	NO	1.00612	0.964335	0.992163	0.375578	NO	1.87469	0.045018	0.164613	1.5637	NO	1.15133	0.334662	0.544145	0.395985	NO
mag3260	Tricin 7-O-feruloylhexoside	Flavonoids	687108	744603	1.21371e+06	1.21181e+06	0.922785	0.639266	0.901287	0.430305	NO	1.00156	0.994503	0.997311	0.437761	NO	0.566125	0.0270592	0.119291	1.06004	NO	0.614454	0.0252302	0.101707	0.895129	NO
mag3285	Tricin O-glycerol	Flavonoids	1.4644e+06	1.74337e+06	1.95077e+06	2.027e+06	0.839983	0.149193	0.513186	0.829687	NO	0.962392	0.691355	0.905268	0.480445	NO	0.750677	0.0100613	0.0621868	1.5221	NO	0.860072	0.164346	0.345539	0.917266	NO
mag3305	Tricin O-phenylformic acid	Flavonoids	462843	474498	543481	687804	0.975437	0.827267	0.960865	0.178579	NO	0.790168	0.032374	0.158661	1.25432	NO	0.851627	0.198282	0.398725	0.711826	NO	0.689874	0.000607048	0.00878277	1.89321	NO
mag3354	Tricin 4'-O-β-guaiacylglycerol	Flavonoids	2.36933e+07	2.53938e+07	2.84122e+07	3.67814e+07	0.933034	0.654414	0.908855	0.314239	NO	0.77246	0.0171415	0.104318	1.36724	NO	0.833915	0.190653	0.389842	0.809736	NO	0.690399	0.00310156	0.0274563	1.7001	NO
mag3390	5,7,3'-trihydroxy-4'-methoxyflavone (Diosmetin)	Flavonoids	5.31513e+06	5.47103e+06	3.72776e+06	4.17529e+06	0.971505	0.843614	0.965049	0.381243	NO	0.892815	0.263036	0.589277	0.664932	NO	1.42582	0.036275	0.144734	1.297	NO	1.31034	0.0151608	0.0758831	1.29049	NO
mag3466	Tricin 4'-O-syringic acid	Flavonoids	297247	374627	437557	462701	0.793449	0.0254189	0.168343	1.12466	NO	0.94566	0.672084	0.900998	0.377867	NO	0.679333	0.00852444	0.0551471	1.3493	NO	0.809652	0.0652998	0.191339	0.964814	NO
mag3498	5,7-Dihydroxy-3',4',5'-trimethoxyflavone	Flavonoids	31452.1	26393.4	34548.7	27209.8	1.19167	0.529817	0.854434	0.613656	NO	1.26972	0.159267	0.44278	0.68316	NO	0.910369	0.687095	0.819295	0.440356	NO	0.969996	0.884939	0.936695	0.545376	NO
mag3500	Chrysin	Flavonoids	413650	405783	494234	368924	1.01939	0.859346	0.967705	0.010312	NO	1.33966	0.0165564	0.102332	1.23548	NO	0.836952	0.13177	0.316728	0.94177	NO	1.09991	0.376526	0.577937	0.609935	NO
mag3509	Pinocembrin (Dihydrochrysin)	Flavonoids	90359.2	101702	125579	91838.2	0.888473	0.342799	0.742232	0.387023	NO	1.3674	0.131302	0.391362	0.992858	NO	0.719538	0.0921552	0.256976	1.06678	NO	1.1074	0.500092	0.68383	0.486271	NO
mag3517	Kumatakenin	Flavonoids	160268	198951	97607.1	123022	0.805566	0.354845	0.743242	0.462133	NO	0.793414	0.381945	0.706457	0.52395	NO	1.64197	0.058742	0.194101	0.937515	NO	1.6172	0.0586307	0.177819	0.854728	NO
mag3535	Tangeretin	Flavonoids	3.29171e+06	3.5661e+06	3.73025e+06	3.35643e+06	0.923055	0.0148059	0.112322	1.40155	NO	1.11137	0.00399394	0.03662	1.37803	NO	0.882438	0.00409837	0.0337943	1.4167	NO	1.06247	0.00391956	0.0317347	1.42273	NO
mag3606	Xanthohumol	Flavonoids	215329	182467	258775	183852	1.1801	0.0776332	0.350679	0.724028	NO	1.40752	0.000320168	0.00498059	1.61821	NO	0.832109	0.0490678	0.173682	0.990493	NO	0.992462	0.926167	0.962572	0.0210919	NO
mag0256	Syringaresinol-Hex	Lignans and Coumarins	554751	539245	569062	576103	1.02875	0.865085	0.969021	0.121887	NO	0.98778	0.948473	0.992163	0.430952	NO	0.974851	0.895061	0.943442	0.188443	NO	0.936023	0.688325	0.816107	0.0659028	NO
mag0395	7-hydroxycoumarin-beta-rhamnoside	Lignans and Coumarins	535719	512422	1.5769e+06	1.95561e+06	1.04547	0.882071	0.972272	0.0403543	NO	0.806345	0.613494	0.869823	0.254579	NO	0.33973	0.0353791	0.142184	0.823743	NO	0.262026	0.0261463	0.103575	0.854962	NO
mag0398	Pinoresinol	Lignans and Coumarins	2.84108e+06	2.59853e+06	2.59515e+06	2.07581e+06	1.09334	0.263242	0.665534	0.736614	NO	1.25018	0.0261502	0.13714	1.14682	NO	1.09477	0.2759	0.487484	0.720192	NO	1.25181	0.0201104	0.0894269	1.19419	NO
mag0399	Pinoresinol-Hex	Lignans and Coumarins	862707	721787	963026	755028	1.19524	0.0533577	0.278244	1.12022	NO	1.27548	0.0271861	0.140707	1.2589	NO	0.895829	0.249856	0.459397	0.621716	NO	0.955975	0.66554	0.799956	0.1502	NO
mag0480	6-Methoxy-7,8-DihydroxyCoumarin	Lignans and Coumarins	131925	141966	143641	117549	0.929274	0.453584	0.815427	0.521512	NO	1.22197	0.306163	0.632218	0.478766	NO	0.918435	0.639324	0.782275	0.0250633	NO	1.20772	0.0854033	0.227386	1.03161	NO
mag0605	Syringaresinol-aceGlu	Lignans and Coumarins	43499.7	50649.3	42246.7	46516.7	0.858841	0.30928	0.721987	0.568467	NO	0.908204	0.505067	0.805142	0.627264	NO	1.02966	0.857796	0.921349	0.33051	NO	1.08884	0.518199	0.696451	0.236745	NO
mag0624	(-)-Arctigenin	Lignans and Coumarins	457120	432540	517154	514017	1.05683	0.666853	0.915338	0.0442496	NO	1.0061	0.947203	0.992163	0.639969	NO	0.883915	0.276431	0.487484	0.631907	NO	0.841489	0.10978	0.267224	0.909268	NO
mag0630	(+)-Medioresinol-aceGlu	Lignans and Coumarins	65354.5	60823.8	60406.3	53967.5	1.07449	0.401762	0.778735	0.375601	NO	1.11931	0.313642	0.641414	0.522438	NO	1.08192	0.450621	0.650218	0.495489	NO	1.12705	0.187836	0.376624	0.794246	NO
mag0666	Syringaresinol	Lignans and Coumarins	2.09403e+06	1.85152e+06	2.09441e+06	2.08572e+06	1.13098	0.431289	0.801975	0.238087	NO	1.00417	0.981316	0.993594	0.479296	NO	0.999818	0.99915	0.99915	0.0732585	NO	0.887714	0.469059	0.658633	0.158246	NO
mag0734	6,7-dihydroxycoumarin 7-O-quinic acid	Lignans and Coumarins	390906	413683	1.27067e+06	1.05383e+06	0.944941	0.826078	0.96004	0.0194433	NO	1.20576	0.53346	0.822924	0.216698	NO	0.307639	0.0111231	0.0661538	1.56705	NO	0.392553	0.000813592	0.0103732	1.7027	DOWN
mag0757	Esculin (6,7-Dihydroxycoumarin-6-glucoside)	Lignans and Coumarins	2.3454e+06	2.35161e+06	3.7146e+06	3.28901e+06	0.997362	0.989679	0.996494	0.0228738	NO	1.1294	0.557525	0.836059	0.503397	NO	0.631402	0.0427643	0.160236	1.14838	NO	0.714989	0.109183	0.266367	0.835891	NO
mag0889	Pinoresinol-aceGlu	Lignans and Coumarins	69135.7	87928.8	61467.7	83447	0.78627	0.0116761	0.0946789	1.38937	NO	0.736609	0.0119815	0.0817161	1.19592	NO	1.12475	0.256181	0.466771	0.806506	NO	1.05371	0.60695	0.766933	0.350535	NO
mag1028	Buddlenol E	Lignans and Coumarins	16557.6	20288.1	36026.1	32020.7	0.816126	0.355541	0.743575	0.477416	NO	1.12509	0.651461	0.892576	0.383939	NO	0.459601	0.00928503	0.0584476	1.46165	NO	0.633593	0.0948155	0.244227	0.970399	NO
mag1381	Isofraxidin	Lignans and Coumarins	165145	168774	180085	157572	0.978499	0.966355	0.988492	0.144254	NO	1.14287	0.696888	0.907739	0.421881	NO	0.917039	0.845246	0.910695	0.566693	NO	1.07109	0.872874	0.929683	0.0766106	NO
mag2440	O-Feruloyl coumarin	Lignans and Coumarins	1.59347e+07	1.04792e+07	1.16618e+07	1.12924e+07	1.5206	0.075611	0.346061	0.756709	NO	1.03271	0.885225	0.976022	0.513566	NO	1.36639	0.177004	0.377099	0.47613	NO	0.927984	0.733558	0.851879	0.0350114	NO
mag2571	Scopolin	Lignans and Coumarins	7.44718e+06	4.17202e+06	2.10056e+06	4.19461e+06	1.78503	0.142318	0.499319	0.441685	NO	0.500777	0.208129	0.512058	0.171145	NO	3.54533	0.0169391	0.0878597	1.44129	NO	0.994615	0.989747	0.995138	0.844306	NO
mag2578	Skimmin	Lignans and Coumarins	185283	135574	183163	152601	1.36665	0.0109149	0.0910338	1.57564	NO	1.20027	0.245438	0.566181	0.326071	NO	1.01158	0.932558	0.96816	0.493362	NO	0.888423	0.39393	0.595131	0.603323	NO
mag3458	6-MethylCoumarin	Lignans and Coumarins	507300	418097	412988	379825	1.21335	0.549426	0.862786	0.673657	NO	1.08731	0.78431	0.944251	0.58072	NO	1.22837	0.49126	0.677102	0.396968	NO	1.10076	0.776362	0.876914	0.0990593	NO
mag3615	Notopterol	Lignans and Coumarins	10495.6	9502.84	12199	9187.86	1.10447	0.176939	0.559297	0.71818	NO	1.32773	6.37723e-05	0.00116944	1.79425	NO	0.860364	0.0257563	0.116344	1.18062	NO	1.03428	0.633877	0.783667	0.261359	NO
mag0115	13-Hydroxy-9,11-octadecadienoic acid	Lipids	4.15118e+06	3.52427e+06	4.33821e+06	4.26447e+06	1.17789	0.240608	0.635761	0.736854	NO	1.01729	0.885941	0.976022	0.790062	NO	0.956889	0.762658	0.868339	0.0697717	NO	0.826425	0.0693528	0.198637	0.99906	NO
mag0121	Palmitaldehyde	Lipids	6.65225e+06	2.68459e+06	7.54326e+06	2.04091e+06	2.47794	0.139779	0.49432	1.39868	NO	3.69603	2.63261e-08	8.57612e-07	2.59871	UP	0.881879	0.738095	0.850297	1.21999	NO	1.31539	0.1297	0.298536	0.447734	NO
mag0123	9-Hydroxy-10,12-octadecadienoic acid	Lipids	3.59356e+06	3.07429e+06	3.80278e+06	3.7023e+06	1.16891	0.273004	0.671694	0.655152	NO	1.02714	0.824937	0.954955	0.784564	NO	0.944983	0.706701	0.830936	0.129334	NO	0.830374	0.0716774	0.202907	0.967237	NO
mag0128	9-HOTrE	Lipids	8.79642e+06	8.59505e+06	1.11886e+07	1.20061e+07	1.02343	0.869482	0.971433	0.0374553	NO	0.931904	0.682669	0.902612	0.922535	NO	0.786197	0.19753	0.39872	0.344702	NO	0.715888	0.0253028	0.101707	1.15401	NO
mag0129	9,10-EODE	Lipids	3.5245e+06	3.07918e+06	3.75615e+06	3.74256e+06	1.14463	0.350529	0.742232	0.549532	NO	1.00363	0.975522	0.992731	0.816413	NO	0.938328	0.670638	0.80739	0.170666	NO	0.822746	0.0652059	0.191266	1.036	NO
mag0297	LysoPE 18:1	Lipids	1.05516e+06	1.47123e+06	1.40173e+06	1.33483e+06	0.717191	0.129928	0.474632	0.555345	NO	1.05012	0.839489	0.959819	0.376201	NO	0.752753	0.215325	0.420476	0.454402	NO	1.10219	0.67488	0.806536	0.179386	NO
mag0457	9-HpOTrE	Lipids	1.10053e+06	1.01221e+06	1.38436e+06	1.48264e+06	1.08726	0.572381	0.874464	0.137582	NO	0.933711	0.713767	0.913904	0.913908	NO	0.794978	0.258723	0.468594	0.243467	NO	0.682707	0.015375	0.0761014	1.37804	NO
mag0518	13-Oxo-9-hydroxy-10-octadecenoic acid	Lipids	300233	286872	298493	257923	1.04658	0.821142	0.958917	0.139137	NO	1.1573	0.415451	0.732729	0.562148	NO	1.00583	0.976597	0.990647	0.0360358	NO	1.11224	0.558052	0.728546	0.264721	NO
mag0778	12,13-EODE	Lipids	124607	91637.3	135019	116754	1.35978	0.279184	0.678719	0.719018	NO	1.15644	0.272666	0.600646	0.839386	NO	0.922886	0.737289	0.850297	0.571449	NO	0.784876	0.0927595	0.240723	1.00951	NO
mag0817	13-HOTrE(r)	Lipids	100424	106657	116926	96952.6	0.941565	0.350762	0.742232	0.554661	NO	1.20602	0.00175505	0.019755	1.487	NO	0.858867	0.0175266	0.0897062	1.24499	NO	1.10009	0.104169	0.260557	0.822155	NO
mag0918	1-Eicosanol	Lipids	367153	396089	433233	398692	0.926943	0.0619456	0.306847	0.999713	NO	1.08663	0.106865	0.349399	0.926821	NO	0.847472	0.000326318	0.00700445	1.78072	NO	0.993471	0.895379	0.943031	0.0124362	NO
mag1019	12,13-Dihydroxy-9-octadecenoic acid	Lipids	71416.8	33410.3	32972.6	34101.4	2.13757	0.309719	0.721987	0.541573	NO	0.9669	0.792865	0.94692	0.528784	NO	2.16594	0.303632	0.512656	0.508981	NO	0.979733	0.885281	0.936699	0.109196	NO
mag1039	13-HpOTrE(r)	Lipids	265491	171136	302404	193563	1.55135	0.0649111	0.318122	1.28652	NO	1.5623	0.00950808	0.070021	1.34338	NO	0.877934	0.532828	0.707627	0.598335	NO	0.884133	0.292005	0.504091	0.547311	NO
mag1091	cis-gondoic acid	Lipids	1.49981e+06	1.66634e+06	1.89779e+06	1.7437e+06	0.90006	0.151702	0.517318	0.745975	NO	1.08837	0.202418	0.502237	0.545192	NO	0.790291	0.00203174	0.0205324	1.40569	NO	0.955634	0.496311	0.681173	0.413704	NO
mag1168	13-HPODE	Lipids	51681.2	43034.9	59409.7	51132.9	1.20091	0.430772	0.801975	0.0633193	NO	1.16187	0.209256	0.512058	0.629415	NO	0.869912	0.516563	0.696114	0.894364	NO	0.841629	0.0723818	0.204099	0.920113	NO
mag1193	α-Linolenic acid	Lipids	46159.4	50225.4	50473.2	53829.5	0.919046	0.468953	0.822128	0.599215	NO	0.937649	0.54229	0.830148	0.704142	NO	0.914534	0.455508	0.654987	0.496592	NO	0.933045	0.499531	0.683399	0.334997	NO
mag1306	9,10-Dihydroxy-12-octadecenoic acid	Lipids	37064.4	27581.4	27693.5	27827.3	1.34382	0.239761	0.635761	0.808829	NO	0.995191	0.954114	0.992163	0.491363	NO	1.33838	0.235948	0.442127	0.701539	NO	0.991164	0.931523	0.963897	0.149961	NO
mag1388	Lauric acid (C12:0)	Lipids	59544.9	57926.4	80382.3	75860.8	1.02794	0.710913	0.927234	0.0314485	NO	1.0596	0.476797	0.782138	0.333195	NO	0.740772	0.00195455	0.0200677	1.20644	NO	0.763588	0.000296253	0.00543262	1.80993	NO
mag1513	Myristoleic acid (C14:1)	Lipids	26783.6	22733.6	47465.7	26509	1.17815	0.448191	0.813369	0.564195	NO	1.79055	0.0124458	0.0838503	1.60684	NO	0.564274	0.00411855	0.0337943	1.63856	DOWN	0.857577	0.583756	0.747305	0.139902	NO
mag1785	LysoPA 16:0	Lipids	245940	248462	234313	223888	0.98985	0.895187	0.975376	0.249832	NO	1.04656	0.544859	0.831248	0.303425	NO	1.04962	0.59611	0.751994	0.303802	NO	1.10976	0.0730777	0.205017	0.925741	NO
mag3479	4-oxo-9Z,11Z,13E,15E-octadecatetraenoic acid	Lipids	1.20067e+06	980803	1.181e+06	1.15132e+06	1.22417	0.0240777	0.161042	1.14409	NO	1.02578	0.822161	0.954955	0.332509	NO	1.01665	0.883197	0.936283	0.308568	NO	0.851892	0.0665981	0.193871	0.90377	NO
mag3490	LysoPC 12:1	Lipids	51182.3	42874.2	52439.9	48132.8	1.19378	0.165978	0.542051	0.735077	NO	1.08948	0.424232	0.740201	0.42676	NO	0.976017	0.842614	0.909983	0.214371	NO	0.890748	0.283119	0.494516	0.650202	NO
mag3497	MAG (18:4) isomer1	Lipids	2.28286e+06	1.62703e+06	4.11219e+06	2.38868e+06	1.40308	0.0139193	0.108266	0.76117	NO	1.72153	0.0550405	0.227134	1.08944	NO	0.555143	0.0407184	0.155905	0.979077	NO	0.681141	0.0133394	0.0712072	1.22688	NO
mag3525	LysoPC 16:2 (2n isomer)	Lipids	2.12703e+06	2.43979e+06	2.06198e+06	1.76952e+06	0.871808	0.50592	0.840872	0.382686	NO	1.16528	0.472375	0.777456	0.385076	NO	1.03155	0.882585	0.935993	0.0621434	NO	1.37879	0.130953	0.299689	0.762648	NO
mag3534	LysoPE 14:0	Lipids	338624	366504	325768	298613	0.92393	0.542514	0.862355	0.83152	NO	1.09094	0.317476	0.645916	0.483892	NO	1.03946	0.789193	0.88074	0.0499234	NO	1.22736	0.00382559	0.0313744	1.45391	NO
mag3536	LysoPC 15:1	Lipids	408807	401553	476012	370112	1.01807	0.921363	0.983198	0.0739618	NO	1.28613	0.220509	0.529565	0.609963	NO	0.858817	0.435978	0.63605	0.286127	NO	1.08495	0.667046	0.800975	0.215708	NO
mag3537	LysoPC 14:0	Lipids	265848	315151	280530	278264	0.843558	0.262924	0.665534	0.549865	NO	1.00815	0.965503	0.992163	0.493339	NO	0.947664	0.755038	0.863569	0.0614566	NO	1.13256	0.456939	0.649187	0.463346	NO
mag3539	MAG (18:3) isomer5	Lipids	4.8049e+07	4.06986e+07	6.10098e+07	4.15105e+07	1.1806	0.19792	0.59376	0.504561	NO	1.46975	0.005584	0.0462937	1.45781	NO	0.787561	0.0745475	0.225643	1.02497	NO	0.980442	0.872068	0.929683	0.120927	NO
mag3570	LysoPC 16:1 (2n isomer)	Lipids	6.83718e+06	8.83174e+06	7.65506e+06	7.42181e+06	0.77416	0.230503	0.623912	0.440028	NO	1.03143	0.878475	0.975731	0.317903	NO	0.893158	0.556663	0.726048	0.16229	NO	1.18997	0.425241	0.617457	0.317366	NO
mag3574	LysoPC 15:0	Lipids	256740	289341	290408	243623	0.887325	0.359926	0.747437	0.364994	NO	1.19204	0.223312	0.534444	0.645454	NO	0.884065	0.343899	0.548324	0.207892	NO	1.18766	0.234444	0.439711	0.625151	NO
mag3576	Octadecadien-6-ynoic acid	Lipids	5.06828e+06	4.88153e+06	7.37621e+06	6.92695e+06	1.03826	0.779167	0.951763	0.250833	NO	1.06486	0.760735	0.932384	0.849314	NO	0.687111	0.0982693	0.267559	0.321817	NO	0.704716	0.0266698	0.105198	1.11397	NO
mag3577	DGMG (18:2) isomer3	Lipids	45673.7	39593.6	43472.4	47922.3	1.15356	0.571085	0.874148	0.0248198	NO	0.907144	0.711561	0.912407	0.562946	NO	1.05064	0.843697	0.91051	0.0972433	NO	0.826205	0.474747	0.663479	0.130859	NO
mag3583	LysoPE 18:2 (2n isomer)	Lipids	1.85496e+07	2.06686e+07	2.07986e+07	1.80497e+07	0.897478	0.524254	0.852914	0.542731	NO	1.1523	0.296184	0.624151	0.790804	NO	0.891868	0.46441	0.660502	0.597312	NO	1.14509	0.370845	0.574955	0.516186	NO
mag3588	LysoPC 18:2 (2n isomer)	Lipids	2.64135e+08	2.31424e+08	3.03778e+08	2.098e+08	1.14135	0.332046	0.737969	0.443982	NO	1.44794	0.013498	0.0883595	1.11836	NO	0.8695	0.287871	0.497885	0.4225	NO	1.10307	0.511964	0.692201	0.310207	NO
mag3598	MAG (18:2) isomer1	Lipids	786632	675974	973265	652641	1.1637	0.107815	0.426484	0.581759	NO	1.49127	4.16499e-05	0.000789921	1.80133	NO	0.80824	0.0222996	0.106645	1.08538	NO	1.03575	0.672278	0.804815	0.244331	NO
mag3601	LysoPC 16:1	Lipids	1.76963e+06	2.03196e+06	1.7489e+06	1.38271e+06	0.870901	0.472651	0.822609	0.485705	NO	1.26483	0.161989	0.448099	0.872511	NO	1.01186	0.949891	0.977424	0.0390644	NO	1.46955	0.036905	0.129028	1.11624	NO
mag3607	MAG (18:3) isomer3	Lipids	2.00188e+08	1.84448e+08	2.3062e+08	1.81478e+08	1.08533	0.279131	0.678719	0.384073	NO	1.27078	0.000598398	0.0083685	1.55611	NO	0.868044	0.0530012	0.180962	0.999163	NO	1.01637	0.806617	0.891982	0.172817	NO
mag3608	MAG (18:3) isomer2	Lipids	7.72754e+07	6.87177e+07	9.3044e+07	6.71907e+07	1.12453	0.197158	0.592115	0.479981	NO	1.38478	0.000195383	0.00325913	1.65863	NO	0.830525	0.0354598	0.142302	1.0467	NO	1.02273	0.777479	0.877635	0.159148	NO
mag3617	14,15-Dehydrocrepenynic acid	Lipids	2.21e+07	2.14244e+07	3.07715e+07	2.96436e+07	1.03154	0.782285	0.952153	0.09722	NO	1.03805	0.825986	0.955475	0.748172	NO	0.718197	0.0761387	0.228664	0.92204	NO	0.722733	0.0132273	0.0710911	1.13937	NO
mag3618	LysoPE 16:0	Lipids	3.0467e+07	3.34125e+07	3.04029e+07	2.31894e+07	0.911842	0.322572	0.730829	0.874078	NO	1.31107	0.00325855	0.0318831	1.45745	NO	1.00211	0.984607	0.993199	0.0594856	NO	1.44086	4.8823e-07	9.65649e-05	2.34501	NO
mag3621	LysoPC 16:0 (2n isomer)	Lipids	1.86707e+07	2.16143e+07	1.96605e+07	1.75536e+07	0.863809	0.226198	0.621408	0.742228	NO	1.12002	0.355007	0.684158	0.752216	NO	0.949653	0.687164	0.819295	0.133508	NO	1.23133	0.0729329	0.204837	0.936808	NO
mag3629	MAG (18:1) isomer2	Lipids	165348	163193	208982	152490	1.01321	0.956858	0.986793	0.0156273	NO	1.37046	0.16095	0.446564	1.11259	NO	0.791207	0.271591	0.483314	0.865553	NO	1.07019	0.790252	0.885046	0.402551	NO
mag3630	MAG (18:1) isomer1	Lipids	161688	155134	202089	144089	1.04225	0.858351	0.967705	0.128237	NO	1.40253	0.108997	0.35246	1.11947	NO	0.800083	0.259341	0.469357	0.806708	NO	1.07666	0.76392	0.872286	0.315	NO
mag3632	LysoPC 16:0	Lipids	2.36649e+08	2.34495e+08	2.32423e+08	1.98884e+08	1.00919	0.866605	0.969939	0.0514259	NO	1.16864	0.00466109	0.0405866	1.38106	NO	1.01818	0.77658	0.875655	0.143446	NO	1.17905	8.5453e-05	0.00229728	1.88076	NO
mag3633	LysoPC 18:3	Lipids	4.17571e+07	4.36223e+07	4.1131e+07	3.51453e+07	0.957242	0.547416	0.862786	0.621976	NO	1.17031	0.014635	0.0938062	1.21102	NO	1.01522	0.853029	0.917351	0.0497586	NO	1.2412	6.16508e-05	0.00185555	1.93341	NO
mag3637	LysoPE 18:1 (2n isomer)	Lipids	1.95927e+06	3.14681e+06	2.88861e+06	2.93358e+06	0.622621	0.0515341	0.273368	0.83148	NO	0.984669	0.953524	0.992163	0.415722	NO	0.678275	0.107102	0.282444	0.645236	NO	1.07268	0.787347	0.884806	0.148671	NO
mag3641	LysoPC 18:1	Lipids	3.83634e+06	4.29408e+06	6.51809e+06	5.04762e+06	0.893402	0.612162	0.886082	0.153338	NO	1.29132	0.313548	0.641414	0.69951	NO	0.588568	0.0254444	0.116072	1.00959	NO	0.850713	0.553942	0.725575	0.474611	NO
mag3642	LysoPC 20:4	Lipids	1.07645e+07	1.36539e+07	1.8484e+07	1.62736e+07	0.788388	0.320785	0.730829	0.136606	NO	1.13583	0.63095	0.880151	0.548168	NO	0.582371	0.0288267	0.124139	1.02993	NO	0.83902	0.539399	0.712594	0.476963	NO
mag3643	LysoPC 18:0 (2n isomer)	Lipids	944127	1.05531e+06	1.63072e+06	1.23516e+06	0.894645	0.619409	0.890058	0.154231	NO	1.32025	0.28198	0.608102	0.719513	NO	0.578964	0.0253045	0.116072	1.02745	NO	0.854392	0.566709	0.734308	0.448482	NO
mag3645	Punicic acid	Lipids	7.98515e+06	7.27568e+06	9.27294e+06	8.89203e+06	1.09751	0.471893	0.822324	0.36211	NO	1.04284	0.72504	0.918407	0.779374	NO	0.861124	0.300092	0.51032	0.443776	NO	0.818224	0.0437777	0.145335	1.06359	NO
mag3647	LysoPE 18:0 (2n isomer)	Lipids	14132.9	7074.65	17883.9	7765.89	1.99768	0.016493	0.123097	1.59854	NO	2.30288	7.2568e-05	0.00129639	1.84468	UP	0.790255	0.25979	0.469863	0.850082	NO	0.91099	0.525064	0.701691	0.418822	NO
mag3651	PC 16:1/14:1	Lipids	3.26559e+06	2.82224e+06	2.60825e+06	2.83698e+06	1.15709	0.34514	0.742232	0.297906	NO	0.919378	0.632994	0.881038	0.316913	NO	1.25202	0.165594	0.364412	0.606603	NO	0.994806	0.975375	0.988223	0.170808	NO
mag3661	LysoPC 20:2	Lipids	2.28796e+06	2.11354e+06	2.42825e+06	1.63017e+06	1.08253	0.717782	0.929687	0.0408333	NO	1.48957	0.0471492	0.205813	1.05653	NO	0.942226	0.784818	0.879489	0.292446	NO	1.29651	0.169631	0.352369	0.781593	NO
mag3662	9-Hydroxy-(10E,12Z,15Z)-octadecatrienoic acid	Lipids	1.82108e+06	1.63078e+06	2.11541e+06	1.85107e+06	1.11669	0.382415	0.764001	0.506111	NO	1.1428	0.279887	0.606108	0.74622	NO	0.860865	0.289937	0.49989	0.5018	NO	0.880997	0.202227	0.394997	0.633791	NO
mag3663	LysoPC 20:2 (2n isomer)	Lipids	2.15249e+06	1.9945e+06	2.28685e+06	1.54231e+06	1.07921	0.729019	0.936902	0.094626	NO	1.48275	0.0506073	0.215587	1.05116	NO	0.941245	0.781797	0.878569	0.256879	NO	1.29319	0.176528	0.361542	0.777467	NO
mag3670	LysoPC 17:0	Lipids	1.26292e+06	1.16565e+06	1.26071e+06	926059	1.08344	0.489134	0.833736	0.323919	NO	1.36138	0.00243471	0.0252993	1.41724	NO	1.00175	0.988434	0.99454	0.0464541	NO	1.25873	0.00594617	0.0431944	1.39506	NO
mag3677	Octadeca-11E,13E,15Z-trienoic acid	Lipids	1.46342e+08	1.24901e+08	1.60848e+08	1.20823e+08	1.17166	0.0074737	0.0664351	1.38459	NO	1.33127	8.74455e-07	2.242e-05	2.07432	NO	0.909813	0.0677751	0.212381	0.857566	NO	1.03375	0.523707	0.701157	0.205932	NO
mag3683	LysoPC 18:0	Lipids	992037	1.13197e+06	1.2515e+06	943248	0.876381	0.48534	0.832796	0.423996	NO	1.3268	0.162609	0.44847	0.775764	NO	0.792679	0.238663	0.445623	0.536623	NO	1.20008	0.347079	0.552652	0.572389	NO
mag3689	MAG (18:3) isomer1	Lipids	1.01716e+08	1.0065e+08	9.60655e+07	8.50375e+07	1.0106	0.882384	0.972272	0.141698	NO	1.12968	0.139148	0.406006	0.694905	NO	1.05882	0.492224	0.678093	0.268123	NO	1.18359	0.0156623	0.0765593	1.17281	NO
mag3690	MAG (18:3) isomer4	Lipids	1.70737e+06	1.45776e+06	1.61012e+06	1.14802e+06	1.17123	0.0666816	0.323365	0.548577	NO	1.40252	0.00146909	0.0170921	1.09664	NO	1.06039	0.539961	0.713335	0.263175	NO	1.2698	0.00391949	0.0317347	1.3462	NO
mag3692	LysoPE 18:0	Lipids	95786.7	86432.1	89417.4	57117.5	1.10823	0.496167	0.837452	0.163105	NO	1.5655	0.00194233	0.0212582	1.6126	UP	1.07123	0.677651	0.811938	0.181864	NO	1.51323	5.29308e-05	0.00165512	2.05482	UP
mag3705	LysoPC 20:1	Lipids	1.04655e+06	1.08412e+06	1.21805e+06	861214	0.96535	0.874581	0.972272	0.193886	NO	1.41434	0.0796153	0.287111	0.95605	NO	0.859202	0.490676	0.677057	0.512376	NO	1.25882	0.235794	0.440659	0.619315	NO
mag3706	LysoPC 20:1 (2n isomer)	Lipids	1.00942e+06	923596	1.11609e+06	807323	1.09292	0.500732	0.839184	0.24943	NO	1.38246	0.000323972	0.00501161	1.54844	NO	0.904422	0.421513	0.623155	0.641099	NO	1.14402	0.0865776	0.229606	0.755726	NO
mag3722	MAG (18:2)	Lipids	1.39533e+06	1.08055e+06	1.50043e+06	979820	1.29132	5.26557e-05	0.000959234	1.77507	NO	1.53133	1.02506e-05	0.00022003	1.82613	UP	0.929956	0.328833	0.534353	0.278765	NO	1.1028	0.0271922	0.106368	1.12026	NO
mag3767	Arachidic Acid	Lipids	258991	190105	249292	196955	1.36236	2.72442e-07	7.54392e-06	2.53415	NO	1.26573	2.49919e-05	0.000501469	1.93475	NO	1.03891	0.456242	0.654987	0.386121	NO	0.965222	0.364239	0.568205	0.503655	NO
mag3788	1-Octadecanol	Lipids	55347.4	54779.5	54400.2	54544.7	1.01037	0.879683	0.972272	0.0893457	NO	0.99735	0.966785	0.992163	0.211285	NO	1.01741	0.79431	0.882467	0.132387	NO	1.0043	0.947958	0.971823	0.00896694	NO
mag0040	Uridine 5-diphosphoglucose disodium salt	Nucleotides and derivatives	1.50733e+07	1.86214e+07	1.89509e+07	1.78009e+07	0.809463	0.255326	0.657985	0.598731	NO	1.0646	0.619566	0.873068	0.407351	NO	0.79539	0.125523	0.309165	1.00689	NO	1.04609	0.781248	0.879738	0.0948452	NO
mag0047	Xanthosine	Nucleotides and derivatives	9.55496e+06	9.30472e+06	1.01903e+07	9.04158e+06	1.02689	0.792452	0.954458	0.232309	NO	1.12705	0.288949	0.617362	0.688695	NO	0.937655	0.490982	0.677057	0.344221	NO	1.0291	0.811199	0.895618	0.218014	NO
mag0049	Uridine 5'-diphospho-D-glucose	Nucleotides and derivatives	1.4375e+07	1.88737e+07	1.85134e+07	1.86506e+07	0.761642	0.130621	0.476534	0.906897	NO	0.992646	0.955004	0.992163	0.33354	NO	0.776465	0.0845248	0.243042	1.12789	NO	1.01197	0.940525	0.968702	0.0663746	NO
mag0063	Hypoxanthine-9-β-D-arabinofuranoside	Nucleotides and derivatives	2.30113e+06	2.36261e+06	2.4994e+06	2.75913e+06	0.973979	0.855966	0.967705	0.207692	NO	0.905864	0.542575	0.830148	0.611211	NO	0.920676	0.591495	0.748692	0.190206	NO	0.856288	0.325024	0.537423	0.35442	NO
mag0164	Cyclic AMP	Nucleotides and derivatives	7.75397e+06	2.39577e+06	3.08097e+06	2.50083e+06	3.23652	0.246024	0.643149	1.16462	NO	1.23198	0.157576	0.438961	0.901108	NO	2.51673	0.308998	0.519775	0.445522	NO	0.957991	0.825492	0.902453	0.307724	NO
mag0465	Uridine 5'-monophosphate	Nucleotides and derivatives	385612	345505	383365	390903	1.11608	0.365165	0.750707	0.145972	NO	0.980717	0.867582	0.97064	0.270724	NO	1.00586	0.96074	0.982381	0.240492	NO	0.883864	0.30118	0.514477	0.337774	NO
mag0562	Nicotinic acid adenine dinucleotide	Nucleotides and derivatives	38626.9	47529.3	42028.3	50397.4	0.812695	0.32143	0.730829	0.923526	NO	0.833938	0.290514	0.617844	0.491094	NO	0.919069	0.696944	0.823309	0.638602	NO	0.943092	0.722532	0.844369	0.11632	NO
mag0773	2-(dimethylamino)guanosine	Nucleotides and derivatives	409739	249464	370606	227133	1.64248	0.000710567	0.00923737	1.83432	UP	1.63167	0.000367251	0.00558746	1.68412	UP	1.10559	0.432918	0.633589	0.320165	NO	1.09832	0.358092	0.561459	0.562125	NO
mag0804	Deoxyguanosine	Nucleotides and derivatives	311830	261399	184685	251227	1.19293	0.642168	0.903708	0.00425695	NO	0.73513	0.0422477	0.190527	0.941761	NO	1.68844	0.228501	0.433666	0.83472	NO	1.04049	0.821096	0.899523	0.000390639	NO
mag0931	Guanosine monophosphate	Nucleotides and derivatives	84612.6	86454.8	85440.2	70530.6	0.978691	0.887514	0.973434	0.32345	NO	1.21139	0.107357	0.350472	0.699735	NO	0.990314	0.946657	0.975775	0.32255	NO	1.22578	0.117133	0.277338	0.633674	NO
mag1142	Guanosine 5'-monophosphate	Nucleotides and derivatives	371124	385799	382537	347801	0.961963	0.812769	0.956753	0.409891	NO	1.09987	0.477574	0.782951	0.475685	NO	0.970165	0.837526	0.908799	0.495193	NO	1.10925	0.497743	0.681833	0.229469	NO
mag1339	Adenosine 3'-monophosphate	Nucleotides and derivatives	913427	564738	947526	525339	1.61743	0.0847659	0.370216	1.16215	NO	1.80365	0.016034	0.0997711	1.38839	NO	0.964013	0.877426	0.933212	0.234784	NO	1.075	0.768903	0.875061	0.148608	NO
mag2015	2'-Deoxyinosine-5'-monophosphate	Nucleotides and derivatives	3.72313e+07	2.87022e+07	3.72137e+07	2.60845e+07	1.29716	0.021761	0.148415	0.819373	NO	1.42666	0.00340707	0.0329866	1.2547	NO	1.00047	0.996481	0.997922	0.123945	NO	1.10035	0.39911	0.599404	0.469235	NO
mag2060	β-Nicotinamide mononucleotide	Nucleotides and derivatives	2.54644e+06	1.74843e+06	3.1475e+06	1.83902e+06	1.45642	0.234811	0.632264	0.948449	NO	1.71151	0.092502	0.319866	0.916578	NO	0.809036	0.461564	0.65846	0.148351	NO	0.950742	0.880048	0.934018	0.0248553	NO
mag2086	Cytosine	Nucleotides and derivatives	1.93879e+06	1.49183e+06	2.18334e+06	1.39465e+06	1.2996	0.0659667	0.321023	0.999904	NO	1.56551	0.00219653	0.0233931	1.47256	UP	0.887991	0.402683	0.605994	0.466274	NO	1.06969	0.560341	0.730157	0.430136	NO
mag2102	Cytidine 5'-monophosphate	Nucleotides and derivatives	374177	299100	355253	353582	1.25101	0.0319026	0.196744	1.01194	NO	1.00473	0.964259	0.992163	0.46701	NO	1.05327	0.618212	0.766605	0.220999	NO	0.845914	0.106992	0.263884	0.772505	NO
mag2133	Adenine	Nucleotides and derivatives	2.00754e+08	1.65257e+08	2.08177e+08	1.51595e+08	1.2148	0.0476164	0.258458	1.00073	NO	1.37324	0.00911638	0.0674583	1.2379	NO	0.964342	0.738521	0.850297	0.0719722	NO	1.09012	0.37269	0.576203	0.558981	NO
mag2139	Adenosine 5''-Diphosphate	Nucleotides and derivatives	592710	615832	729063	650535	0.962454	0.80174	0.955437	0.428088	NO	1.12071	0.355887	0.684816	0.291625	NO	0.812975	0.186012	0.38553	0.835031	NO	0.946655	0.631406	0.782266	0.345635	NO
mag2149	Guanine	Nucleotides and derivatives	4.99219e+06	4.04578e+06	5.17699e+06	3.58639e+06	1.23392	0.190956	0.582381	0.740404	NO	1.44351	0.0238812	0.129407	0.883466	NO	0.964303	0.830076	0.90527	0.0332425	NO	1.12809	0.32587	0.537423	0.513412	NO
mag2151	Hypoxanthine	Nucleotides and derivatives	1.13028e+06	786799	1.22513e+06	708088	1.43656	0.0352324	0.212084	0.917995	NO	1.73019	0.00997341	0.0717308	1.15411	NO	0.922585	0.662208	0.800023	0.0541103	NO	1.11116	0.494122	0.680031	0.610902	NO
mag2154	N2-methylguanosine	Nucleotides and derivatives	337736	289587	355699	300432	1.16627	0.486964	0.833561	0.220237	NO	1.18396	0.195133	0.493057	0.658215	NO	0.949499	0.809051	0.89289	0.517659	NO	0.963902	0.728983	0.848846	0.128364	NO
mag2158	Inosine 5'-monophosphate	Nucleotides and derivatives	1.98626e+06	1.83286e+06	2.53629e+06	1.83387e+06	1.0837	0.65078	0.907101	0.261461	NO	1.38302	0.0430897	0.19338	0.856402	NO	0.783137	0.158106	0.355643	0.810908	NO	0.999446	0.997108	0.998912	0.305445	NO
mag2160	Deoxycytidine	Nucleotides and derivatives	71251.6	71301.3	61293	60762.8	0.999304	0.995806	0.998259	0.116142	NO	1.00872	0.936924	0.990261	0.237234	NO	1.16248	0.243077	0.452233	0.505909	NO	1.17344	0.189821	0.379362	0.716463	NO
mag2163	β-Pseudouridine	Nucleotides and derivatives	28557.1	22205.6	35422.9	26066.3	1.28603	0.0916521	0.383381	1.18356	NO	1.35895	0.0434783	0.194494	0.799448	NO	0.806177	0.138334	0.326275	0.463092	NO	0.85189	0.288586	0.500059	0.500349	NO
mag2173	Xanthine	Nucleotides and derivatives	445988	2.33871e+06	428867	415907	0.190699	0.337751	0.742096	0.354385	NO	1.03116	0.81245	0.951639	0.467524	NO	1.03992	0.737699	0.850297	0.25362	NO	5.62314	0.330339	0.541247	0.525503	NO
mag2182	Uridine	Nucleotides and derivatives	3.12825e+06	1.96757e+06	4.03968e+06	2.11347e+06	1.58991	0.0101173	0.0861994	1.4602	NO	1.9114	0.00243838	0.0252993	1.68618	UP	0.774381	0.147502	0.339795	0.774947	NO	0.930966	0.700973	0.82616	0.260453	NO
mag2225	Guanosine	Nucleotides and derivatives	7.22031e+07	6.03534e+07	7.13733e+07	4.5345e+07	1.19634	0.172656	0.553229	0.606443	NO	1.57401	0.00377324	0.0356145	1.37835	UP	1.01163	0.935413	0.968646	0.0684733	NO	1.33098	0.0194529	0.0871602	1.24676	NO
mag2253	8-Hydroxyguanosine	Nucleotides and derivatives	105918	118367	134923	100084	0.894825	0.473731	0.823453	0.730831	NO	1.34809	0.0452436	0.199808	0.965579	NO	0.785027	0.153664	0.348197	0.912822	NO	1.18267	0.178918	0.364686	0.714343	NO
mag2290	Adenosine	Nucleotides and derivatives	2.21616e+08	1.98139e+08	2.68889e+08	2.07667e+08	1.11848	0.332872	0.737969	0.696855	NO	1.29481	0.0656863	0.255099	0.797939	NO	0.824191	0.131041	0.316372	0.525292	NO	0.954121	0.717	0.838961	0.102846	NO
mag2298	2'-Deoxyinosine	Nucleotides and derivatives	275277	203277	258249	196320	1.35419	0.182079	0.569048	0.894462	NO	1.31545	0.0781883	0.284873	0.866775	NO	1.06594	0.75585	0.863784	0.0606574	NO	1.03544	0.825864	0.902453	0.117839	NO
mag2309	6-Methylmercaptopurine	Nucleotides and derivatives	1.7047e+08	2.05479e+08	1.45153e+08	1.62742e+08	0.829622	0.0104478	0.0879327	1.44868	NO	0.891922	0.125866	0.383413	0.714715	NO	1.17442	0.0519472	0.179354	0.935442	NO	1.26261	0.000751999	0.00993672	1.62872	NO
mag2320	Adenosine O-ribose	Nucleotides and derivatives	1.37362e+07	1.57903e+07	1.24334e+07	1.56041e+07	0.869913	0.476225	0.826232	0.571883	NO	0.796803	0.184526	0.481575	0.91372	NO	1.10478	0.613338	0.763082	0.232158	NO	1.01193	0.944697	0.970277	0.100645	NO
mag2347	Succinyladenosine	Nucleotides and derivatives	792726	1.09569e+06	1.14115e+06	1.05893e+06	0.723492	0.106933	0.4236	1.04084	NO	1.07764	0.741526	0.92407	0.410042	NO	0.694674	0.135356	0.321368	0.800207	NO	1.03472	0.860481	0.924421	0.252786	NO
mag2348	N6-Succinyl Adenosine	Nucleotides and derivatives	778113	1.04867e+06	1.16022e+06	1.05191e+06	0.742	0.167935	0.545758	0.848126	NO	1.10297	0.681286	0.902573	0.452554	NO	0.670657	0.123295	0.307207	0.869454	NO	0.996918	0.988186	0.994137	0.0653963	NO
mag2601	5'-Deoxy-5'-(methylthio)adenosine	Nucleotides and derivatives	2.39866e+08	2.1137e+08	2.50511e+08	2.07756e+08	1.13482	0.0549253	0.284809	0.659692	NO	1.20579	0.0150876	0.0958203	0.771311	NO	0.957507	0.575932	0.735977	0.0609672	NO	1.01739	0.743256	0.857531	0.0791763	NO
Lmtn004049	Abscisic acid	Organic acids	42232	17783.7	143387	24293.7	2.37476	0.00217759	0.0247121	2.45347	UP	5.90225	0.0109692	0.0763159	1.88988	NO	0.294532	0.0271081	0.119291	1.29407	NO	0.732031	0.404484	0.603132	0.492234	NO
mag0003	Citric acid	Organic acids	2.06368e+07	2.13924e+07	2.46023e+07	2.25775e+07	0.964677	0.592845	0.877855	0.277483	NO	1.08968	0.109213	0.35246	0.861399	NO	0.838815	0.00472358	0.036837	1.48828	NO	0.94751	0.374974	0.577798	0.568497	NO
mag0072	Succinic acid	Organic acids	7.7083e+06	5.63986e+06	7.96317e+06	6.11775e+06	1.36675	0.000368701	0.0053452	1.78765	NO	1.30165	0.00019139	0.00321187	1.767	NO	0.967993	0.668047	0.805085	0.324045	NO	0.921884	0.14792	0.322573	0.731929	NO
mag0093	2-Methylsuccinic acid	Organic acids	1.30534e+06	1.20933e+06	1.94724e+06	1.79918e+06	1.07939	0.734927	0.93866	0.206661	NO	1.08229	0.508285	0.808843	0.490165	NO	0.670353	0.0252723	0.116072	1.54634	NO	0.672156	0.0144867	0.0742847	1.59866	NO
mag0100	Azelaic Acid	Organic acids	6.40075e+06	4.32844e+06	6.9409e+06	4.79247e+06	1.47877	0.240844	0.635761	0.77726	NO	1.44829	0.062411	0.246977	0.999478	NO	0.922179	0.786743	0.880395	0.511573	NO	0.903174	0.339346	0.54854	0.458489	NO
mag0120	Creatine	Organic acids	5.64774e+06	5.29628e+06	4.07915e+06	3.27359e+06	1.06636	0.683702	0.920219	0.224888	NO	1.24608	0.168448	0.456392	0.556884	NO	1.38454	0.0595344	0.195615	1.10545	NO	1.61788	0.00352074	0.0297683	1.45929	UP
mag0182	Aminomalonic acid	Organic acids	3.01161e+06	2.24441e+06	3.14688e+06	2.41703e+06	1.34183	0.00079142	0.0101456	1.67028	NO	1.30196	0.000166865	0.00283466	1.78747	NO	0.957014	0.566593	0.731809	0.415767	NO	0.92858	0.17941	0.365016	0.676384	NO
mag0201	2-Isopropylmalate	Organic acids	76998.8	186047	79414.6	120404	0.413867	0.000198144	0.00318538	2.17336	DOWN	0.65957	0.0608594	0.243174	1.01556	NO	0.96958	0.844337	0.91051	0.0613043	NO	1.5452	0.0357689	0.126332	1.19098	NO
mag0214	Terephthalic acid	Organic acids	848233	689019	773409	745484	1.23107	7.87623e-05	0.00141619	2.03051	NO	1.03746	0.445287	0.755977	0.347014	NO	1.09675	0.0595373	0.195615	0.919479	NO	0.924258	0.0963578	0.247051	0.853093	NO
mag0217	4-Hydroxybenzoic acid	Organic acids	1.51511e+06	1.25871e+06	1.61016e+06	1.54797e+06	1.2037	0.0510698	0.271947	1.25225	NO	1.04017	0.679441	0.902573	0.245117	NO	0.94097	0.515212	0.696088	0.257829	NO	0.813136	0.0356123	0.12632	1.13748	NO
mag0245	Glutaric acid	Organic acids	5.17808e+06	4.21011e+06	2.88879e+06	3.65472e+06	1.22992	0.442972	0.80988	0.205753	NO	0.790425	0.17833	0.469387	0.684833	NO	1.79248	0.0668439	0.21057	1.22509	NO	1.15196	0.408898	0.606798	0.505625	NO
mag0285	A-Ketoglutaric acid	Organic acids	1.21886e+06	1.02274e+06	1.25549e+06	915691	1.19177	0.0763303	0.347899	0.907939	NO	1.37108	0.0156993	0.0985194	1.36252	NO	0.970827	0.792838	0.881468	0.131672	NO	1.1169	0.297103	0.509448	0.643066	NO
mag0291	2-(Formylamino)benzoic acid	Organic acids	190094	168318	184897	167814	1.12938	0.203582	0.597567	0.722083	NO	1.1018	0.207006	0.510823	0.794431	NO	1.02811	0.750247	0.859581	0.0521318	NO	1.003	0.971542	0.985782	0.107804	NO
mag0318	3-phosphoglyceric acid	Organic acids	414415	411198	340503	400816	1.00782	0.930746	0.983198	0.0693824	NO	0.849525	0.0394407	0.182019	1.01185	NO	1.21707	0.0229586	0.109231	1.13	NO	1.0259	0.764911	0.872396	0.101036	NO
mag0321	3-Hydroxy-3-methyl butyric acid	Organic acids	2.05282e+06	2.20079e+06	1.57882e+06	1.56238e+06	0.932765	0.754844	0.946406	0.118842	NO	1.01052	0.925086	0.988257	0.271941	NO	1.30022	0.117106	0.298015	0.738697	NO	1.40861	0.130267	0.299344	0.829096	NO
mag0367	Citraconic acid	Organic acids	1.84583e+06	2.18062e+06	1.80763e+06	1.43272e+06	0.846472	0.73226	0.938283	0.156169	NO	1.26168	0.264938	0.591246	0.251248	NO	1.02113	0.946099	0.975742	0.342655	NO	1.52201	0.393128	0.595016	0.306974	NO
mag0392	D-Glucuronic acid	Organic acids	3.61708e+06	3.62332e+06	4.40059e+06	3.96709e+06	0.998278	0.976622	0.992374	0.0323027	NO	1.10928	0.124536	0.381461	0.945285	NO	0.821954	0.00356832	0.0308771	1.53333	NO	0.913346	0.164627	0.345604	0.782368	NO
mag0440	Kynurenic acid	Organic acids	546998	375465	347303	625463	1.45686	0.499441	0.838175	0.322296	NO	0.555273	0.230119	0.544615	0.449431	NO	1.57499	0.399622	0.60237	0.157362	NO	0.600299	0.314188	0.528546	0.751321	NO
mag0458	Homogentisic acid	Organic acids	402467	351223	375586	456523	1.1459	0.324264	0.730829	0.848399	NO	0.82271	0.135939	0.400682	0.721035	NO	1.07157	0.566599	0.731809	0.480805	NO	0.769344	0.0740819	0.206996	0.990547	NO
mag0481	Kynurenic acid O-hexside	Organic acids	458578	455284	375660	364566	1.00723	0.974604	0.991766	0.105984	NO	1.03043	0.856774	0.964189	0.220427	NO	1.22073	0.290719	0.500311	0.0374354	NO	1.24884	0.328112	0.539514	0.317537	NO
mag0500	Fumaric acid	Organic acids	3.48498e+06	2.64506e+06	3.68852e+06	2.65574e+06	1.31754	0.0779087	0.35127	0.91684	NO	1.38888	0.0229549	0.126116	1.16968	NO	0.944818	0.679468	0.81272	0.2882	NO	0.995977	0.978965	0.989687	0.399783	NO
mag0519	Adipic acid	Organic acids	153370	115038	190222	136910	1.33321	0.00101347	0.0126981	1.92011	NO	1.3894	0.00137027	0.0162845	1.54953	NO	0.806269	0.027892	0.121055	1.16895	NO	0.840249	0.0209037	0.0918648	1.21357	NO
mag0646	Ribose-5-phosphate Barium Salt Hydrate	Organic acids	165379	188379	151883	153709	0.877904	0.226901	0.621408	0.598516	NO	0.988126	0.909879	0.985565	0.382941	NO	1.08886	0.414987	0.6168	0.335407	NO	1.22556	0.0675187	0.194749	0.843016	NO
mag0800	2-Methylglutaric acid	Organic acids	155268	111628	189597	130455	1.39095	0.000652399	0.00856157	1.95428	NO	1.45335	0.00078512	0.0103524	1.58392	NO	0.81894	0.0456309	0.165577	1.04454	NO	0.855682	0.0874437	0.231262	0.83848	NO
mag0844	2-Hydroxybutanoic acid	Organic acids	158145	117278	161638	132157	1.34845	1.13224e-06	2.90293e-05	2.36889	NO	1.22308	0.0128682	0.0856539	1.03343	NO	0.978385	0.760408	0.867204	0.0790011	NO	0.887418	0.0288057	0.109255	1.12523	NO
mag0849	5-hydroxyhexanoic acid	Organic acids	48564.4	39114.3	42243.3	39020.6	1.2416	0.122582	0.456221	0.988289	NO	1.08259	0.396134	0.717862	0.404371	NO	1.14964	0.211216	0.41615	0.525618	NO	1.0024	0.985257	0.992888	0.205192	NO
mag0956	4-Guanidinobutyric acid	Organic acids	43517.5	43715.6	58634.1	50831.5	0.99547	0.973489	0.991671	0.20791	NO	1.1535	0.35022	0.680219	0.485999	NO	0.742188	0.0617993	0.199919	1.02146	NO	0.86001	0.278391	0.489128	0.496595	NO
mag1116	3-Aminosalicylic acid	Organic acids	33328.7	31799.8	33721.2	34980.1	1.04808	0.749546	0.943572	0.251486	NO	0.96401	0.781233	0.943408	0.593654	NO	0.988362	0.932113	0.968124	0.036368	NO	0.909081	0.501127	0.684098	0.448362	NO
mag1130	Suberic acid	Organic acids	99844.3	67785.2	123488	87857.3	1.47295	0.00617755	0.0566412	1.58486	NO	1.40555	0.00387494	0.0360058	1.41331	NO	0.808534	0.107531	0.282767	1.00793	NO	0.771538	0.00181766	0.0188506	1.59047	NO
mag1297	ethylmalonate	Organic acids	191947	165968	111472	143095	1.15653	0.573839	0.874464	0.0115244	NO	0.779006	0.127214	0.384979	0.772501	NO	1.72193	0.0761254	0.228664	1.10476	NO	1.15985	0.363621	0.567888	0.52565	NO
mag1432	4-Hydroxy-3-methoxymandelate	Organic acids	118030	124552	124500	124601	0.947632	0.516864	0.847711	0.363361	NO	0.999187	0.991717	0.997118	0.325866	NO	0.948031	0.515341	0.696088	0.410562	NO	0.999607	0.996046	0.99857	0.0414314	NO
mag1539	2-Hydroxyisocaproic acid	Organic acids	29932.4	26038.7	29448.9	24130.2	1.14953	0.223032	0.620201	0.614957	NO	1.22042	0.155571	0.436009	0.7096	NO	1.01642	0.900671	0.946988	0.209884	NO	1.07909	0.516406	0.696451	0.3932	NO
mag1597	4-Oxopentanoate	Organic acids	21160.8	20395.4	18418	17620.8	1.03753	0.654284	0.908855	0.243265	NO	1.04524	0.647057	0.89095	0.41963	NO	1.14891	0.123365	0.307207	0.867449	NO	1.15746	0.107389	0.264182	0.832209	NO
mag1632	Guanidinoethyl sulfonate	Organic acids	175039	128863	151693	131964	1.35834	1.76402e-06	4.40052e-05	2.55536	NO	1.1495	0.000400765	0.00606403	1.57773	NO	1.1539	0.00738102	0.0505892	1.30812	NO	0.976499	0.342106	0.550859	0.485631	NO
mag1897	Methylglutaric acid	Organic acids	8618.95	7630.57	11614.1	8831.24	1.12953	0.619203	0.890058	0.773842	NO	1.31511	0.210638	0.513429	0.648612	NO	0.742113	0.186277	0.385604	0.567163	NO	0.864043	0.537014	0.711414	0.772145	NO
mag1923	Sebacate	Organic acids	8671.6	15643.1	20657.8	8029.59	0.554338	0.237376	0.634569	0.476924	NO	2.57272	0.182446	0.477497	0.738312	NO	0.419773	0.200739	0.401289	0.515634	NO	1.94819	0.208471	0.403113	0.722723	NO
mag1975	trans-Citridic acid	Organic acids	1.0404e+06	912542	1.12959e+06	814792	1.14011	0.0141411	0.10916	1.37055	NO	1.38635	4.17961e-06	9.80791e-05	2.02343	NO	0.921048	0.179776	0.379132	0.641431	NO	1.11997	0.00604885	0.0433919	1.33687	NO
mag2150	2-Picolinic acid	Organic acids	2.63375e+06	2.19941e+06	2.83394e+06	2.63244e+06	1.19748	0.0380847	0.223425	1.18075	NO	1.07655	0.375626	0.699209	0.777698	NO	0.929358	0.370913	0.573851	0.620519	NO	0.835502	0.0424489	0.14282	0.935082	NO
mag2242	4-Acetamidobutyric acid	Organic acids	2.38824e+06	2.1419e+06	1.8277e+06	1.57684e+06	1.11501	0.435818	0.80639	0.48646	NO	1.15909	0.368136	0.693448	0.554447	NO	1.30669	0.0780842	0.231742	0.997337	NO	1.35835	0.050511	0.161535	0.94381	NO
mag2562	Phthalic acid	Organic acids	167755	101978	123546	104910	1.64501	0.036616	0.217941	1.30869	NO	1.17764	0.584439	0.852254	0.503528	NO	1.35783	0.224624	0.429354	0.981596	NO	0.972056	0.916234	0.957378	0.292164	NO
mag3071	Arabidopyl shikimic acid	Organic acids	65379.7	70767.6	40359.7	42295.5	0.923865	0.585783	0.877418	0.39324	NO	0.954231	0.770677	0.938023	0.275644	NO	1.61992	0.00428454	0.0344754	1.48637	UP	1.67317	0.00212353	0.0207775	1.63033	UP
mag3713	Taurocholic acid	Organic acids	1.26153e+07	1.20691e+07	1.379e+07	1.18205e+07	1.04526	0.264581	0.665534	0.546455	NO	1.16662	0.000214409	0.00351301	1.60983	NO	0.914812	0.0455095	0.165577	1.01297	NO	1.02103	0.498113	0.681833	0.353198	NO
pme3011	4-Aminobutyric acid	Organic acids	903340	606897	950004	497764	1.48846	0.0470175	0.256282	1.38657	NO	1.90854	0.00173557	0.0196155	1.55301	UP	0.95088	0.788969	0.88074	0.0663359	NO	1.21925	0.205639	0.39903	0.766232	NO
mag0001	3-Methyl-1-pentanol	Others	1.65141e+06	1.47708e+06	1.83011e+06	1.77248e+06	1.11802	0.204266	0.597567	0.689376	NO	1.03251	0.785071	0.944746	0.104981	NO	0.902357	0.353253	0.55799	0.374211	NO	0.833342	0.0773224	0.213041	0.837854	NO
mag0071	Vitamin C	Others	1.40499e+07	6.47074e+06	1.43053e+07	6.74153e+06	2.17131	0.00521922	0.0495219	0.965382	NO	2.12196	0.0117622	0.0806173	1.42478	NO	0.982153	0.939954	0.972257	0.499742	NO	0.959832	0.871093	0.929683	0.476246	NO
mag0252	Syringaldehyde O-glucoside	Others	634208	834416	371730	463372	0.760062	0.0236215	0.158372	1.38825	NO	0.802227	0.104678	0.345887	0.964509	NO	1.7061	0.0013262	0.0162488	1.74758	UP	1.80075	5.12511e-06	0.000373998	2.20516	UP
mag0432	Orotic acid	Others	2.95245e+06	2.7466e+06	3.9284e+06	3.44303e+06	1.07495	0.541082	0.861293	0.355207	NO	1.14097	0.189925	0.486339	0.827764	NO	0.751566	0.0106338	0.0644313	1.43978	NO	0.797727	0.0440844	0.145879	1.04729	NO
mag0687	Pantetheine	Others	429348	406183	541344	447491	1.05703	0.6449	0.903708	0.323314	NO	1.20973	0.40988	0.727759	0.851025	NO	0.793115	0.192778	0.39279	0.477314	NO	0.907689	0.651091	0.791796	0.0188498	NO
mag0719	Pectin (Technical Grade)	Others	154395	104894	178275	110368	1.47191	0.000616918	0.0082524	2.13941	NO	1.61527	4.48316e-06	0.000103449	2.10025	UP	0.866047	0.142657	0.331112	0.828682	NO	0.950403	0.382578	0.58399	0.52598	NO
mag1163	Dehydrovomifoliol	Others	79485.6	87810	282347	351773	0.9052	0.403007	0.778735	0.54218	NO	0.802641	0.554286	0.834593	0.345606	NO	0.281517	0.0148399	0.0823045	1.12649	NO	0.249621	0.00772733	0.0507618	1.32273	NO
mag1247	O-Phosphorylethanolamine	Others	103867	133772	149698	96596.8	0.776446	0.157228	0.530286	0.656399	NO	1.54972	0.0554032	0.227613	1.09756	NO	0.693843	0.101559	0.272496	0.854192	NO	1.38485	0.0710401	0.201694	0.806225	NO
mag1398	NADP	Others	52805.7	72712.7	62800.4	34156	0.726224	0.27736	0.676661	0.90805	NO	1.83864	0.0619301	0.246386	0.732712	NO	0.84085	0.612157	0.763082	0.546692	NO	2.12884	0.00509694	0.0385613	1.22156	UP
mag1522	Arctiin	Others	10622.7	11661	6300.02	5318.78	0.910955	0.565253	0.871752	0.156078	NO	1.18449	0.440857	0.754915	0.350342	NO	1.68613	0.00599431	0.0437948	1.43221	UP	2.19243	0.000450668	0.00713085	1.68941	UP
mag1614	E-3,4,5'-Trihydroxy-3'-glucopyranosylstilbene	Others	23133.8	26043.5	26956	34375.5	0.888276	0.426469	0.79898	0.316073	NO	0.784162	0.268531	0.595804	0.575162	NO	0.858206	0.286761	0.496897	0.187255	NO	0.757617	0.21819	0.418398	0.585949	NO
mag1775	Geniposidic acid	Others	126560	114497	74073.1	82721.3	1.10535	0.679349	0.920219	0.393137	NO	0.895455	0.574932	0.847703	0.441705	NO	1.70858	0.0265587	0.118311	1.30906	NO	1.38413	0.193538	0.382791	0.606207	NO
mag1906	Azadirachtin H	Others	67849.8	61040.8	39385.2	34212.7	1.11155	0.78436	0.95384	0.530222	NO	1.15119	0.724686	0.918407	0.358967	NO	1.72273	0.252473	0.462978	0.738928	NO	1.78416	0.0830517	0.223706	1.13003	NO
mag1967	Histidinol	Others	9.28465e+07	9.48789e+07	9.50404e+07	9.32465e+07	0.978579	0.754878	0.946406	0.248418	NO	1.01924	0.783129	0.943897	0.424863	NO	0.976917	0.719429	0.839486	0.295955	NO	1.01751	0.812846	0.896625	0.219305	NO
mag1977	4-Nitrophenol	Others	3.0697e+08	2.72634e+08	3.27402e+08	2.61867e+08	1.12594	0.00646631	0.0588988	1.50805	NO	1.25026	0.000233173	0.00377576	1.69311	NO	0.937595	0.212765	0.417538	0.572416	NO	1.04112	0.352828	0.555476	0.482801	NO
mag2061	4-(Aminomethyl)-5-(hydroxymethyl)-2-methylpyridin-3-ol	Others	205769	200612	201143	196344	1.02571	0.810464	0.956753	0.0742323	NO	1.02444	0.81688	0.952437	0.182353	NO	1.023	0.83801	0.908835	0.083266	NO	1.02174	0.826543	0.902839	0.0900467	NO
mag2075	Thiamine	Others	639212	451779	713754	424137	1.41488	0.11408	0.44057	0.798517	NO	1.68284	0.0087403	0.0652342	1.20155	NO	0.895564	0.567764	0.73259	0.349278	NO	1.06517	0.748319	0.860504	0.072256	NO
mag2142	Pyridoxine di-O-hexoside	Others	80601.5	72884.4	124440	121085	1.10588	0.648694	0.90536	0.0706698	NO	1.02771	0.846155	0.96006	0.334959	NO	0.647714	0.0256131	0.116344	1.44101	NO	0.601928	0.0024702	0.023108	1.37543	DOWN
mag2146	Pyridoxine O-glucoside	Others	2.78186e+07	2.63563e+07	4.83516e+07	4.84543e+07	1.05548	0.860487	0.967705	0.137349	NO	0.99788	0.985815	0.995304	0.307195	NO	0.57534	0.00689133	0.0481488	1.68142	DOWN	0.543941	0.00372948	0.0311052	1.48666	DOWN
mag2164	Nicotinic acid	Others	2.71336e+06	2.35177e+06	2.93093e+06	2.74097e+06	1.15375	0.0892864	0.382124	0.916652	NO	1.0693	0.403589	0.724648	0.777372	NO	0.925767	0.347118	0.55208	0.643228	NO	0.858008	0.063443	0.187685	0.797732	NO
mag2165	Pyridoxine	Others	5.41423e+06	7.13924e+06	3.02265e+06	2.82863e+06	0.758376	0.125741	0.465476	0.741981	NO	1.06859	0.704199	0.908514	0.414511	NO	1.79122	0.00345881	0.0302127	1.40155	UP	2.52392	0.000120444	0.00301955	1.97996	UP
mag2232	Niacinamide	Others	3.86368e+07	2.60576e+07	3.88325e+07	2.49882e+07	1.48275	0.000471267	0.0065906	2.12807	NO	1.55404	0.00123505	0.0149338	1.33991	UP	0.994959	0.964961	0.984225	0.216091	NO	1.0428	0.649603	0.791007	0.441917	NO
mag2250	4-Pyridoxic acid O-hexoside	Others	4.44913e+07	3.96347e+07	2.69626e+07	2.18317e+07	1.12253	0.285472	0.688565	0.521529	NO	1.23502	0.290139	0.617521	0.605803	NO	1.65011	0.00166959	0.0185838	1.76522	UP	1.81546	7.90064e-05	0.00222103	1.89304	UP
mag2342	DIMBOA glucoside	Others	1.4708e+07	1.31679e+07	1.11258e+07	1.28811e+07	1.11696	0.407822	0.778996	0.504302	NO	0.863728	0.595749	0.858437	0.275165	NO	1.32197	0.0722391	0.221028	1.15819	NO	1.02226	0.929566	0.963594	0.687189	NO
mag2372	D-Pantothenic acid	Others	2.04747e+07	2.0255e+07	1.58835e+07	1.47413e+07	1.01085	0.875156	0.972272	0.0648827	NO	1.07748	0.362663	0.689451	0.377331	NO	1.28906	0.00201958	0.0204843	1.37005	NO	1.37403	8.26241e-05	0.00226521	1.84785	NO
mag2399	Phenethylamine	Others	1.85432e+07	1.84231e+07	1.35237e+07	1.44495e+07	1.00652	0.979446	0.993001	0.122362	NO	0.935929	0.697028	0.907739	0.426285	NO	1.37116	0.194947	0.396044	0.359871	NO	1.275	0.274483	0.484736	0.315498	NO
mag2450	10-Formyl-THF	Others	5.31378e+06	6.34342e+06	7.69888e+06	6.64692e+06	0.837683	0.354186	0.743242	0.446481	NO	1.15826	0.36064	0.689271	0.64002	NO	0.690202	0.0296794	0.126434	1.28206	NO	0.95434	0.798374	0.88823	0.308403	NO
mag2516	4-Methyl-5-thiazoleethanol	Others	479598	399530	425922	338069	1.20041	0.118903	0.447306	1.04157	NO	1.25986	0.11524	0.365521	0.741992	NO	1.12602	0.327709	0.534094	0.744994	NO	1.1818	0.231667	0.436073	0.694263	NO
mag2663	Biotin	Others	4.91022e+06	4.44625e+06	2.01038e+06	1.62625e+06	1.10435	0.383945	0.764785	0.630162	NO	1.2362	0.199033	0.50102	0.67877	NO	2.44244	4.73275e-08	4.36833e-05	2.38663	UP	2.73405	7.10753e-07	0.000108182	2.23963	UP
mag2701	Riboflavin	Others	1.72269e+07	2.05115e+07	1.8234e+07	1.76264e+07	0.839866	0.172899	0.553229	0.732433	NO	1.03448	0.760992	0.932384	0.27928	NO	0.944766	0.635732	0.779603	0.279362	NO	1.16368	0.20847	0.403113	0.546749	NO
mag2729	Isovitexin 7-O-glucoside (Saponarin)	Others	6.82589e+08	6.5364e+08	6.57678e+08	6.47531e+08	1.04429	0.00170793	0.0199547	1.67188	NO	1.01567	0.0941039	0.322492	0.832973	NO	1.03788	0.000875322	0.0128038	1.70887	NO	1.00944	0.446007	0.638899	0.379389	NO
mag2876	Phellodensin F	Others	63085.9	48852.5	100866	68654.3	1.29136	0.190972	0.582381	0.897831	NO	1.46918	0.0429434	0.193036	1.02226	NO	0.625446	0.0199783	0.0992605	1.32416	NO	0.711572	0.0660073	0.193207	1.0965	NO
mag3491	Cocamidopropyl betaine	Others	3.96506e+06	3.13069e+06	5.91386e+06	2.72209e+06	1.26651	0.0047813	0.0457136	1.57086	NO	2.17254	1.51491e-06	3.64765e-05	2.35159	UP	0.670469	0.000805337	0.0122699	1.68299	NO	1.1501	0.0866517	0.229606	0.799792	NO
mag3549	Cholesterol	Others	1.06631e+06	1.38476e+06	1.25889e+06	1.20915e+06	0.770032	4.42898e-05	0.000834275	2.13606	NO	1.04114	0.657384	0.896698	0.298843	NO	0.847022	0.0458829	0.165795	1.1457	NO	1.14523	0.0667221	0.193871	1.14889	NO
mag3550	β-Sitosterol	Others	1.02103e+06	760655	1.19185e+06	853070	1.3423	0.12338	0.458576	1.29476	NO	1.39713	0.13482	0.398416	1.15504	NO	0.856673	0.348561	0.554056	0.402347	NO	0.891668	0.662411	0.798526	0.00770165	NO
mag3592	Ligustilide	Others	778793	723385	908929	715409	1.0766	0.430035	0.801864	0.28787	NO	1.2705	0.00525307	0.0440886	1.33466	NO	0.856825	0.0881163	0.249821	0.893615	NO	1.01115	0.893936	0.942257	0.0546776	NO
mag3676	Polydatin	Others	78953.8	105065	63615	75666.6	0.751478	0.625448	0.895021	0.45842	NO	0.840728	0.807336	0.948664	0.714814	NO	1.24112	0.727288	0.843679	0.0611396	NO	1.38852	0.612494	0.769508	0.361137	NO
mag3751	Vitamin A	Others	539064	470361	561325	378111	1.14607	0.0211944	0.147827	1.19359	NO	1.48455	8.66284e-14	1.2625e-11	2.6778	NO	0.960342	0.335412	0.537821	0.569863	NO	1.24398	0.000521859	0.00789632	1.69741	NO
mag3752	All-trans-13,14-dihydroretinol	Others	963244	837383	988583	686913	1.1503	0.0224214	0.151984	1.15812	NO	1.43917	2.8663e-11	1.36841e-09	2.5356	NO	0.974368	0.580877	0.740538	0.388373	NO	1.21905	0.00121251	0.0143481	1.50632	NO
mag3779	Cycloartenol	Others	1.67761e+06	1.69182e+06	1.66485e+06	1.77946e+06	0.9916	0.898869	0.976579	0.175523	NO	0.935589	0.258504	0.584324	0.52944	NO	1.00767	0.906255	0.949458	0.0472143	NO	0.95075	0.402572	0.601851	0.419879	NO
mag3780	2,3-Oxidosqualene	Others	1.85718e+06	1.87069e+06	1.83614e+06	1.94845e+06	0.992774	0.905143	0.979381	0.13799	NO	0.942355	0.31926	0.647474	0.406359	NO	1.01146	0.840801	0.90932	0.00709454	NO	0.960092	0.51829	0.696451	0.276119	NO
mag0006	Anthranilic Acid	Phenolic acids	847439	896142	1.27371e+06	1.14326e+06	0.945653	0.730734	0.937115	0.113556	NO	1.11411	0.683528	0.902612	0.610102	NO	0.66533	0.0739512	0.224776	0.797881	NO	0.78385	0.352246	0.555476	0.186661	NO
mag0017	1-O-beta-D-Glucopyranosyl sinapate	Phenolic acids	46663.3	19534	97540.8	62678.7	2.38883	0.179312	0.565508	1.2622	NO	1.5562	0.44248	0.754915	0.582897	NO	0.478398	0.243324	0.452233	0.839585	NO	0.311652	0.0852563	0.227213	1.24666	NO
mag0019	Protocatechuic acid O-glucoside	Phenolic acids	5.47025e+06	8.83067e+06	7.67758e+06	1.12709e+07	0.619461	0.00303091	0.031911	1.60971	DOWN	0.681184	0.152437	0.430883	0.748781	NO	0.712497	0.0569598	0.189797	0.942741	NO	0.78349	0.320431	0.533859	0.301187	NO
mag0023	Quinic acid	Phenolic acids	1.07796e+08	1.05968e+08	1.28542e+08	1.20917e+08	1.01725	0.816036	0.956753	0.0672631	NO	1.06305	0.310401	0.637612	0.709223	NO	0.838612	0.0101637	0.0625405	1.43534	NO	0.876372	0.0560119	0.172096	0.967649	NO
mag0046	2,5-dihydroxy benzoic acid O-hexside	Phenolic acids	601247	694876	882087	1.21318e+06	0.865259	0.409843	0.778996	0.489833	NO	0.727088	0.273514	0.600719	0.495069	NO	0.681619	0.0619194	0.200008	1.10399	NO	0.572773	0.0788719	0.21602	1.02231	NO
mag0143	1-O-Caffeoyl quinic acid	Phenolic acids	2.24428e+06	4.09476e+06	6.37335e+06	5.35139e+06	0.548086	0.133854	0.483235	0.716048	NO	1.19097	0.577366	0.849033	0.161973	NO	0.352136	0.0159536	0.0858916	1.44461	NO	0.765177	0.405373	0.603482	0.880898	NO
mag0171	Caftaric acid	Phenolic acids	2.76839e+06	2.76538e+06	3.57542e+06	3.35146e+06	1.00109	0.990016	0.996494	0.0562017	NO	1.06682	0.487184	0.790523	0.492941	NO	0.774284	0.00668131	0.0474373	1.37321	NO	0.825127	0.0466978	0.152844	1.00154	NO
mag0176	Chlorogenic acid (3-O-Caffeoylquinic acid)	Phenolic acids	2.2709e+06	4.15297e+06	6.39185e+06	5.38316e+06	0.546813	0.134919	0.485184	0.677934	NO	1.18738	0.582826	0.852083	0.164497	NO	0.35528	0.0156448	0.0847758	1.44804	NO	0.771474	0.424544	0.617085	0.867003	NO
mag0196	4-Hydroxybenzaldehyde	Phenolic acids	4.34985e+06	3.24561e+06	4.28132e+06	4.03208e+06	1.34023	1.81066e-05	0.000376971	2.18292	NO	1.06181	0.5065	0.806962	0.272872	NO	1.01601	0.829593	0.905099	0.231044	NO	0.804946	0.0119414	0.0662948	1.43445	NO
mag0200	Neochlorogenic acid (5-O-Caffeoylquinic acid)	Phenolic acids	2.65028e+06	4.65116e+06	7.2076e+06	6.03433e+06	0.56981	0.151173	0.516787	0.654418	NO	1.19443	0.572371	0.845729	0.144997	NO	0.367706	0.0176613	0.0902289	1.39867	NO	0.770784	0.422527	0.617085	0.845148	NO
mag0215	p-Coumaric acid	Phenolic acids	1.68308e+06	1.46145e+06	1.71941e+06	1.6215e+06	1.15165	0.385911	0.765464	0.671547	NO	1.06038	0.547194	0.831441	0.552143	NO	0.978869	0.873849	0.931031	0.241951	NO	0.901293	0.418894	0.614038	0.587269	NO
mag0238	5-O-Feruloyl quinic acid glucoside	Phenolic acids	1.25335e+06	1.19068e+06	1.86477e+06	1.49204e+06	1.05263	0.594251	0.878444	0.508414	NO	1.24981	0.113226	0.360371	0.670169	NO	0.672119	0.00746643	0.0507974	1.32675	NO	0.798021	0.050871	0.162096	0.909651	NO
mag0249	Gallic acid O-Hexoside	Phenolic acids	137891	209416	104170	315354	0.658458	0.115014	0.44235	1.20153	NO	0.330326	0.324997	0.653061	0.419669	NO	1.32372	0.363037	0.566679	0.823638	NO	0.664064	0.620474	0.776363	1.05192	NO
mag0251	Syringic acid O-glucoside	Phenolic acids	727464	781683	592436	583858	0.930638	0.733397	0.938424	0.106393	NO	1.01469	0.872592	0.972708	0.198542	NO	1.22792	0.0615734	0.199879	0.926283	NO	1.33882	0.203402	0.396293	0.686098	NO
mag0254	3-O-Feruloyl quinic acid glucoside	Phenolic acids	1.22606e+06	1.16495e+06	1.82478e+06	1.45138e+06	1.05246	0.58477	0.877418	0.483423	NO	1.25727	0.101492	0.338509	0.709159	NO	0.671898	0.00677707	0.0479941	1.35807	NO	0.802654	0.0534534	0.167689	0.900561	NO
mag0295	3-Hydroxy-4-methoxycinnamic acid	Phenolic acids	1.93701e+06	1.40884e+06	1.89973e+06	1.46044e+06	1.3749	0.0420196	0.238427	1.37953	NO	1.30079	0.00861197	0.0644501	1.2796	NO	1.01962	0.887071	0.938286	0.0797608	NO	0.964664	0.702341	0.82616	0.241394	NO
mag0324	1-O-p-Coumaroyl quinic acid	Phenolic acids	651867	675805	513467	422356	0.964579	0.932345	0.983198	0.245313	NO	1.21572	0.625905	0.878354	0.256293	NO	1.26954	0.592501	0.749148	0.10974	NO	1.60008	0.25212	0.459894	0.471918	NO
mag0325	trans-ferulic acid	Phenolic acids	1.82334e+06	1.29697e+06	1.78262e+06	1.34961e+06	1.40584	0.031703	0.19595	1.50541	NO	1.32084	0.00464892	0.0405866	1.36108	NO	1.02284	0.867892	0.927158	0.0702703	NO	0.960997	0.670657	0.803917	0.252398	NO
mag0328	5-O-p-coumaroyl quinic acid O-hexoside	Phenolic acids	2.94549e+06	3.32015e+06	784242	896029	0.887154	0.791819	0.954115	0.200079	NO	0.875241	0.557674	0.836059	0.216122	NO	3.75584	0.0341843	0.138799	1.13768	NO	3.70541	0.0331931	0.120936	1.15662	NO
mag0401	Anthranilate O-hexosyl-O-hexoside	Phenolic acids	24918	24014.5	42722.6	28270.8	1.03763	0.805482	0.956423	0.0503324	NO	1.51119	0.242238	0.564135	0.677683	NO	0.583251	0.15106	0.344836	0.888697	NO	0.849445	0.277296	0.487822	0.494142	NO
mag0504	Protocatechuic acid	Phenolic acids	483644	446021	508669	404174	1.08435	0.56553	0.871752	0.428007	NO	1.25854	0.141725	0.410909	0.699446	NO	0.950804	0.733325	0.847486	0.147518	NO	1.10354	0.495048	0.680629	0.275749	NO
mag0522	Disinapoyl hexoside	Phenolic acids	66003.8	50194.9	140975	111245	1.31495	0.541535	0.861293	0.296208	NO	1.26725	0.633993	0.88173	0.213011	NO	0.468194	0.181791	0.38051	0.596683	NO	0.451212	0.12798	0.29556	0.681767	NO
mag0523	Benzoic acid	Phenolic acids	525110	357191	535589	412858	1.47011	4.85065e-11	4.47715e-08	2.98264	NO	1.29727	0.00062779	0.00869175	1.76609	NO	0.980436	0.722521	0.840302	0.0622971	NO	0.865167	0.0230426	0.0969681	1.14443	NO
mag0526	Sinapic acid	Phenolic acids	101147	94292.3	159860	118990	1.0727	0.678682	0.920219	0.526478	NO	1.34348	0.0796203	0.287111	0.998378	NO	0.632724	0.00413694	0.0337943	1.4261	DOWN	0.792442	0.24046	0.44703	0.603598	NO
mag0606	4-aminobenzoic acid	Phenolic acids	44896.5	46358.4	144878	139790	0.968465	0.83621	0.965049	0.240981	NO	1.03639	0.930467	0.989654	0.623561	NO	0.309892	0.0187961	0.0944583	1.98053	NO	0.331628	0.0438261	0.145335	1.36675	NO
mag0607	Coniferylaldehyde	Phenolic acids	655493	487440	723808	562501	1.34477	4.53607e-05	0.000848674	2.09612	NO	1.28677	0.00913574	0.0674583	1.10292	NO	0.905618	0.225723	0.429868	0.380888	NO	0.866558	0.0754172	0.20883	0.877233	NO
mag0637	Chlorogenic acid methyl ester	Phenolic acids	2.03851e+06	2.50847e+06	2.22843e+06	2.23366e+06	0.81265	0.147562	0.508842	0.713091	NO	0.997658	0.985959	0.995304	0.369186	NO	0.914774	0.514448	0.6959	0.210194	NO	1.12303	0.40095	0.600596	0.359219	NO
mag0639	Vanillic acid	Phenolic acids	98944.8	65448.2	114209	78922.4	1.5118	0.181965	0.569048	1.01985	NO	1.44711	0.0329878	0.160136	0.90911	NO	0.866348	0.576573	0.736068	0.584547	NO	0.829273	0.204537	0.397447	0.752831	NO
mag0714	4-O-Caffeoyl quinic acid (criptochlorogenic acid)	Phenolic acids	352099	362381	228277	241457	0.971626	0.781277	0.951763	0.137685	NO	0.945413	0.677655	0.901819	0.389438	NO	1.54242	0.000526742	0.00959572	1.33285	UP	1.50081	0.00173178	0.0184435	1.52663	UP
mag0721	Syringin	Phenolic acids	523319	589614	657376	634014	0.887563	0.377165	0.757888	0.668713	NO	1.03685	0.843356	0.96006	0.367753	NO	0.796073	0.236043	0.442127	0.658574	NO	0.929969	0.598148	0.759883	0.208167	NO
mag0919	Homovanilloyl quinic acid	Phenolic acids	51779.7	61443.6	43774.3	52898.6	0.84272	0.615444	0.887586	0.0826865	NO	0.827513	0.53765	0.825808	0.383422	NO	1.18288	0.601881	0.757205	0.108197	NO	1.16154	0.649474	0.791007	0.0979888	NO
mag0923	3-O-p-Coumaroyl quinic acid	Phenolic acids	1.16686e+06	1.59791e+06	581271	590626	0.73024	0.53592	0.858775	0.380205	NO	0.984162	0.959652	0.992163	0.308479	NO	2.00742	0.0834605	0.241225	1.12523	NO	2.70545	0.126709	0.294097	1.28289	NO
mag0932	Cryptochlorogenic acid	Phenolic acids	1.16113e+06	1.0769e+06	1.36678e+06	1.35372e+06	1.07822	0.536594	0.859358	0.414615	NO	1.00964	0.927436	0.98888	0.45708	NO	0.849538	0.150041	0.343882	0.704799	NO	0.795509	0.0514087	0.163262	0.99186	NO
mag0939	5-O-p-coumaroyl shikimic acid O-hexoside	Phenolic acids	206763	196756	224442	214680	1.05086	0.518301	0.847711	0.24329	NO	1.04547	0.520356	0.815826	0.469115	NO	0.921232	0.268527	0.480185	0.643043	NO	0.916508	0.228064	0.431949	0.626073	NO
mag1005	Syringic Aldehyde	Phenolic acids	184872	134671	183225	181294	1.37276	0.00025072	0.00387846	1.87363	NO	1.01065	0.923406	0.987988	0.542179	NO	1.00899	0.929124	0.966349	0.289636	NO	0.742835	0.00317469	0.0278187	1.49879	NO
mag1030	oxalic acid	Phenolic acids	37550.8	27290.8	34878.6	27878.2	1.37595	0.010179	0.0864588	1.47042	NO	1.25111	0.0230022	0.126125	1.15908	NO	1.07661	0.464981	0.660502	0.345943	NO	0.978928	0.853481	0.919926	0.325184	NO
mag1141	Caffeic acid	Phenolic acids	786720	762719	686961	633279	1.03147	0.877063	0.972272	0.717747	NO	1.08477	0.123652	0.379769	0.812535	NO	1.14522	0.0575169	0.190622	0.970729	NO	1.2044	0.394663	0.595867	0.294986	NO
mag1143	2,5-dihydroxybenzoic acid (Gentisic acid)	Phenolic acids	102705	98934	112840	89900.3	1.03811	0.791265	0.954115	0.243113	NO	1.25517	0.169515	0.457111	0.660216	NO	0.910177	0.541791	0.71405	0.0626477	NO	1.10049	0.522314	0.70072	0.274885	NO
mag1179	Coniferyl alcohol	Phenolic acids	44704.3	32242.6	55833.9	35368.6	1.3865	0.00673623	0.0609563	1.49816	NO	1.57863	0.0133706	0.0883105	1.01234	NO	0.800666	0.150495	0.344112	0.317429	NO	0.911615	0.517225	0.696451	0.265625	NO
mag1272	4-Hydroxy-3-methoxycinnamaldehyde	Phenolic acids	184162	136572	202466	162750	1.34846	3.00065e-05	0.000593979	2.09148	NO	1.24403	0.0180878	0.108057	1.0004	NO	0.909595	0.244196	0.452293	0.376588	NO	0.839155	0.0209342	0.0918648	1.17602	NO
mag1342	Syringaldehyde	Phenolic acids	48541.1	31966.7	43384.1	42016.1	1.51849	0.000326333	0.00485439	1.81092	UP	1.03256	0.779384	0.942	0.529032	NO	1.11887	0.317482	0.527092	0.629625	NO	0.760821	0.0135549	0.0717658	1.31286	NO
mag1448	3-O-p-Coumaroyl shikimic acid	Phenolic acids	189659	142861	84702.9	84491.8	1.32758	0.329409	0.736394	0.413187	NO	1.0025	0.991405	0.997118	0.206768	NO	2.23911	0.0217168	0.104581	1.48436	NO	1.69083	0.046659	0.152844	1.31634	NO
mag1478	p-Coumaryl alcohol	Phenolic acids	19178.5	16823.5	18962.2	16275.2	1.13999	0.33759	0.742096	0.7293	NO	1.1651	0.372235	0.697846	0.345608	NO	1.01141	0.946142	0.975742	0.363482	NO	1.03369	0.798733	0.88823	0.135675	NO
mag1497	Gallocatechin-catechin	Phenolic acids	84652.7	121103	88844.2	96282.6	0.699016	0.0309308	0.1929	1.37224	NO	0.922744	0.685131	0.902612	0.508907	NO	0.952821	0.770103	0.873221	0.02153	NO	1.25778	0.216929	0.416558	0.960429	NO
mag1510	Methyl ferulate	Phenolic acids	98937.1	90738.9	157787	109668	1.09035	0.601016	0.882871	0.3987	NO	1.43877	0.0128236	0.0855625	1.37833	NO	0.627028	0.000878555	0.0128038	1.77542	DOWN	0.827395	0.294442	0.506463	0.684018	NO
mag1578	3,4-Dimethoxycinnamic acid	Phenolic acids	55020.3	51302.5	87594.5	60344.8	1.07247	0.682812	0.920219	0.293075	NO	1.45157	0.0127916	0.0855625	1.33286	NO	0.628125	0.00233896	0.0223331	1.66763	DOWN	0.850156	0.350173	0.554491	0.655573	NO
mag1611	Sinapyl alcohol	Phenolic acids	19481.4	19416.5	22822	18969.2	1.00334	0.981644	0.993484	0.342605	NO	1.20311	0.0806361	0.290353	0.832274	NO	0.853625	0.12393	0.307207	0.788658	NO	1.02358	0.874702	0.930842	0.0823471	NO
mag1650	4-Methoxycinnamic acid	Phenolic acids	11728.6	10348.7	14279.9	14942.9	1.13334	0.315416	0.726612	0.853658	NO	0.955631	0.734061	0.920458	0.263476	NO	0.821335	0.0763626	0.22884	0.959132	NO	0.692546	0.021459	0.0931345	1.29714	NO
mag1669	Cinnamic acid	Phenolic acids	4782	2952.76	6431.94	5063.29	1.6195	0.00777719	0.0683652	1.47456	NO	1.27031	0.358392	0.686727	0.345054	NO	0.743477	0.257212	0.46795	0.279446	NO	0.583171	0.00738094	0.0500591	1.2852	NO
mag1696	phenethyl caffeate	Phenolic acids	123341	56873	62848.8	65607.7	2.1687	0.332409	0.737969	0.470171	NO	0.957949	0.824767	0.954955	0.327771	NO	1.9625	0.375677	0.578238	0.12887	NO	0.866865	0.512796	0.69265	0.190432	NO
mag1870	Protocatechuic aldehyde	Phenolic acids	17988.3	14401.5	19383.8	17555.4	1.24906	0.0427399	0.240385	1.25442	NO	1.10415	0.365824	0.691921	0.279351	NO	0.928004	0.490275	0.677057	0.161158	NO	0.820344	0.0717394	0.202907	1.06671	NO
mag2311	Coumarin O-rutinoside	Phenolic acids	1.12554e+06	1.00544e+06	1.88578e+06	1.41193e+06	1.11944	0.638651	0.900899	0.114151	NO	1.33561	0.264284	0.59064	0.586078	NO	0.596855	0.0685558	0.213774	1.24432	NO	0.712107	0.15029	0.325628	0.8953	NO
mag2625	3-O-Feruloyl quinic acid	Phenolic acids	2.0025e+07	1.59359e+07	2.5507e+07	1.68469e+07	1.2566	0.143155	0.501132	0.677333	NO	1.51405	0.00906942	0.0673277	1.12058	NO	0.785079	0.131279	0.316372	0.753804	NO	0.945925	0.665591	0.799956	0.354185	NO
mag2651	Hydroxy-methoxycinnamate	Phenolic acids	2.78645e+06	2.05192e+06	3.14447e+06	2.36108e+06	1.35797	0.0570644	0.290637	0.984818	NO	1.33179	0.280677	0.606407	0.82977	NO	0.886145	0.557559	0.726333	0.131472	NO	0.869057	0.569137	0.73642	0.0981823	NO
mag2683	p-Aminobenzoate	Phenolic acids	1.03358e+06	972809	965477	797108	1.06247	0.579544	0.876437	0.135712	NO	1.21123	0.171743	0.460365	0.604242	NO	1.07054	0.601582	0.757173	0.342203	NO	1.22042	0.0819843	0.221911	0.931431	NO
mag2700	6-Hydroxymethylherniarin	Phenolic acids	95297.6	102576	39886.4	41384	0.929039	0.57895	0.876437	0.613895	NO	0.963812	0.884197	0.976022	0.417081	NO	2.38923	0.000147567	0.0037028	1.68149	UP	2.47865	6.32714e-07	0.000103058	2.19849	UP
mag2746	Syringic acid	Phenolic acids	72384.3	67303.7	54963.2	64810	1.07549	0.764314	0.948202	0.26589	NO	0.848067	0.578514	0.849824	0.328674	NO	1.31696	0.331452	0.53556	0.529154	NO	1.03848	0.882068	0.93475	0.704371	NO
mag2750	1-O-Feruloyl quinic acid	Phenolic acids	2.34357e+06	1.60745e+06	2.28408e+06	2.41969e+06	1.45795	0.0217357	0.148415	1.22067	NO	0.943955	0.834241	0.958512	0.240173	NO	1.02605	0.907183	0.950063	0.56717	NO	0.664319	0.118159	0.27869	0.46458	NO
mag2973	Vanillin	Phenolic acids	1.67361e+06	1.31361e+06	1.90436e+06	1.66701e+06	1.27405	0.00634192	0.0579563	1.40525	NO	1.14238	0.186108	0.482521	0.559141	NO	0.878828	0.197471	0.39872	0.534521	NO	0.788004	0.00749007	0.0504623	1.39783	NO
mag2975	Fumalic acid	Phenolic acids	973072	712255	1.12927e+06	855242	1.36619	0.0298288	0.18944	1.50191	NO	1.32041	0.00360188	0.0343918	1.41695	NO	0.861686	0.219481	0.424587	0.90657	NO	0.832811	0.0515317	0.163262	1.10356	NO
mag3018	Ferulic acid	Phenolic acids	491386	367309	565285	435932	1.3378	0.0509928	0.271947	1.31181	NO	1.29673	0.0139993	0.0909955	1.29656	NO	0.869271	0.276157	0.487484	0.848675	NO	0.842583	0.108967	0.266311	0.841023	NO
mag3114	8-Methyl-2-oxo-4-phenyl-2H-chromen-7-yl 4-(hexyloxy)benzoate	Phenolic acids	1.39647e+07	1.31387e+07	2.58411e+07	2.56299e+07	1.06286	0.797159	0.954576	0.296385	NO	1.00824	0.965397	0.992163	0.208657	NO	0.540405	0.00348174	0.0303174	1.56063	DOWN	0.512633	0.00765525	0.0507618	1.38705	NO
mag0035	UDP-α-D-glucose	Saccharides and Alcohols	1.53202e+07	1.8814e+07	1.88293e+07	1.79371e+07	0.8143	0.265802	0.665534	0.623759	NO	1.04974	0.71749	0.915965	0.435896	NO	0.813638	0.167087	0.366433	0.894829	NO	1.04889	0.775926	0.876914	0.0312356	NO
mag0059	Galactinol	Saccharides and Alcohols	651886	437212	1.37391e+06	696671	1.49101	0.0655792	0.320828	1.16122	NO	1.9721	0.0407999	0.185587	1.24193	NO	0.474476	0.0313037	0.131333	1.46662	NO	0.627572	0.0174085	0.0808794	1.33678	NO
mag0151	Sucrose	Saccharides and Alcohols	374858	252268	728365	359645	1.48595	0.0823758	0.363214	1.02967	NO	2.02523	0.0384425	0.179204	1.30864	NO	0.514657	0.0512521	0.177841	1.34699	NO	0.701436	0.0553023	0.170649	1.06121	NO
mag0162	Gluconic acid	Saccharides and Alcohols	3.50421e+06	2.74253e+06	3.67616e+06	2.6082e+06	1.27773	0.0282774	0.181628	1.15949	NO	1.40946	0.0391541	0.180998	1.01584	NO	0.953227	0.750311	0.859581	0.00581993	NO	1.0515	0.596561	0.759484	0.275157	NO
mag0177	D-Fructose 6-phosphate-disodium salt	Saccharides and Alcohols	944017	1.07325e+06	1.03044e+06	974342	0.879588	0.203523	0.597567	0.630363	NO	1.05758	0.550805	0.832067	0.358754	NO	0.916126	0.354387	0.55819	0.564097	NO	1.10151	0.332758	0.542877	0.420395	NO
mag0272	Melibiose	Saccharides and Alcohols	196606	236929	195626	162163	0.829813	0.0412002	0.236197	1.04471	NO	1.20635	0.148148	0.422826	0.81442	NO	1.00501	0.960694	0.982381	0.269054	NO	1.46105	0.0015823	0.0173865	1.63229	NO
mag0499	Arbutin	Saccharides and Alcohols	379895	284246	302788	343127	1.3365	0.145401	0.504805	0.928621	NO	0.882436	0.449797	0.760199	0.487267	NO	1.25466	0.24398	0.452233	0.608138	NO	0.828397	0.260975	0.470468	0.548402	NO
mag0669	Raffinose	Saccharides and Alcohols	20345.5	10431.9	61796.3	41410	1.95032	0.00502772	0.0331477	1.41522	UP	1.49231	0.0661929	0.268388	1.14284	NO	0.329235	0.000156434	0.00441753	1.89393	DOWN	0.251917	9.31657e-05	0.00203625	1.97827	DOWN
mag0729	Inositol	Saccharides and Alcohols	229506	128980	377436	229972	1.77939	0.0129422	0.102195	1.56546	NO	1.64123	0.00636973	0.0515824	1.40167	NO	0.608065	0.00758528	0.0512284	1.54931	NO	0.560852	0.00853414	0.0535851	1.2923	NO
mag0826	Trehalose 6-phosphate	Saccharides and Alcohols	140412	121049	133113	130731	1.15996	0.169161	0.548485	0.85444	NO	1.01823	0.887197	0.976022	0.171472	NO	1.05483	0.622538	0.769557	0.384162	NO	0.92594	0.546528	0.719338	0.29419	NO
mag0935	2-Deoxyribose 1-phosphate	Saccharides and Alcohols	701975	828783	463204	409979	0.846995	0.537254	0.859827	0.0310733	NO	1.12982	0.586573	0.852716	0.316501	NO	1.51548	0.0997735	0.270061	0.963378	NO	2.02152	0.0260085	0.103177	0.912352	NO
mag1059	DL-Arabinose	Saccharides and Alcohols	108299	102463	82066	95035.5	1.05696	0.444306	0.80988	0.252891	NO	0.86353	0.0917081	0.318841	0.954521	NO	1.31966	0.00368046	0.0315517	1.30005	NO	1.07815	0.253579	0.461257	0.528782	NO
mag1105	D-glucoronic acid	Saccharides and Alcohols	342575	287629	356129	345731	1.19103	0.206066	0.597608	0.813447	NO	1.03008	0.804261	0.947833	0.473658	NO	0.961939	0.769595	0.873221	0.216562	NO	0.831943	0.134893	0.304532	0.864627	NO
mag1406	D-Arabitol	Saccharides and Alcohols	47317.4	42919	50181.6	40582.2	1.10248	0.546157	0.862786	0.223594	NO	1.23654	0.156248	0.436581	0.764709	NO	0.942923	0.742195	0.853462	0.293176	NO	1.05758	0.609076	0.768045	0.151251	NO
mag1501	Ribitol	Saccharides and Alcohols	52089	46889.1	50558.6	39960.2	1.1109	0.467671	0.821901	0.300515	NO	1.26522	0.121155	0.375895	0.903672	NO	1.03027	0.859039	0.922151	0.0940805	NO	1.17339	0.136204	0.306626	0.755329	NO
mag1811	L-Gulonic-γ-lactone	Saccharides and Alcohols	40192.2	51170.9	37778.4	36349.1	0.78545	0.0700057	0.333068	0.878042	NO	1.03932	0.722006	0.917922	0.322791	NO	1.06389	0.610202	0.763082	0.145492	NO	1.40776	0.00933514	0.0564389	1.10569	NO
mag1963	D-Sorbitol	Saccharides and Alcohols	2.00354e+06	1.95818e+06	2.11316e+06	2.14183e+06	1.02316	0.647739	0.90536	0.29529	NO	0.986616	0.816447	0.952437	0.106412	NO	0.948122	0.295431	0.505906	0.542246	NO	0.914257	0.130258	0.299344	0.796079	NO
mag1973	D(+)-Glucose	Saccharides and Alcohols	1.2136e+08	1.09697e+08	1.39619e+08	1.07103e+08	1.10632	0.088838	0.381384	0.93061	NO	1.30359	0.000568109	0.00802599	1.62134	NO	0.869223	0.0543055	0.184279	1.00756	NO	1.02422	0.645691	0.790065	0.277675	NO
mag2027	Glucosamine	Saccharides and Alcohols	819288	742199	807239	719044	1.10387	0.111999	0.436794	0.916873	NO	1.12266	0.151764	0.430568	0.738569	NO	1.01493	0.830765	0.905308	0.227236	NO	1.0322	0.661173	0.798138	0.298476	NO
mag2170	D(-)-Threose	Saccharides and Alcohols	4.42445e+06	3.98253e+06	5.99662e+06	4.65605e+06	1.11097	0.4538	0.815427	0.415447	NO	1.28792	0.0925884	0.319866	0.880216	NO	0.737824	0.0484551	0.172236	1.07026	NO	0.855346	0.26299	0.47262	0.575804	NO
mag2380	Pantothenol	Saccharides and Alcohols	1.37092e+06	175315	1.03896e+06	86324.5	7.81979	0.030628	0.19231	1.92587	NO	12.0355	0.0265375	0.13859	1.78487	NO	1.31951	0.610444	0.763082	0.496222	NO	2.03088	0.0946394	0.244227	1.08137	NO
mag0099	Phytol	Terpenoids	2.22653e+06	2.20095e+06	2.48944e+06	2.71218e+06	1.01162	0.934553	0.983198	0.0697715	NO	0.917874	0.468627	0.772857	0.977015	NO	0.894391	0.44886	0.648724	0.405574	NO	0.811505	0.0610316	0.183197	1.09576	NO
mag1166	(1R)-(+)-α-Pinene	Terpenoids	2.93794e+06	1.80336e+06	1.92759e+06	2.39055e+06	1.62915	4.21961e-09	2.71278e-07	2.37348	UP	0.80634	0.0709697	0.269568	1.05369	NO	1.52415	0.000148433	0.0037028	1.82847	UP	0.754372	0.00199421	0.0198632	1.37251	NO
mag2718	Sweroside	Terpenoids	962725	984203	851265	946833	0.978178	0.848136	0.966459	0.0757508	NO	0.899065	0.256996	0.582342	0.682204	NO	1.13094	0.182218	0.380514	0.662991	NO	1.03947	0.740785	0.857114	0.00545707	NO
mag3475	Oryzalexin E	Terpenoids	143010	186909	238273	658121	0.765131	0.686956	0.920219	0.312427	NO	0.362051	0.0734947	0.275009	0.852019	NO	0.600192	0.311576	0.521358	0.547834	NO	0.284004	0.051479	0.163262	1.21066	NO
mag3524	Phytocassane D	Terpenoids	979559	923560	1.09978e+06	1.06593e+06	1.06063	0.517007	0.847711	0.384475	NO	1.03175	0.750883	0.928762	0.104497	NO	0.89069	0.25761	0.468367	0.429323	NO	0.866437	0.110961	0.269047	0.84355	NO
mag3681	β-Caryophyllene	Terpenoids	2.51359e+07	2.53102e+07	2.73741e+07	2.49721e+07	0.993114	0.925988	0.983198	0.114065	NO	1.09619	0.136165	0.400682	0.758655	NO	0.918238	0.239149	0.446228	0.709649	NO	1.01354	0.830423	0.905292	0.0630993	NO
mag3770	Capsanthin	Terpenoids	1.42422e+06	1.7335e+06	1.70011e+06	1.65814e+06	0.821588	0.000623329	0.00829807	1.88078	NO	1.02531	0.430906	0.747137	0.564085	NO	0.837723	0.000818468	0.0122699	1.80092	NO	1.04545	0.242894	0.448975	0.525385	NO
mag3800	α-Terpineo	Terpenoids	9.17545e+06	2.38711e+07	8.7252e+06	1.44378e+07	0.384375	2.25679e-08	8.92723e-07	2.88096	DOWN	0.604332	1.16527e-09	4.19042e-08	2.67056	DOWN	1.0516	0.117846	0.298551	0.712358	NO	1.65338	1.3778e-05	0.000632213	1.81061	UP
mag0005	-	-	421969	447873	412735	436537	0.942161	0.378314	0.759096	0.546175	NO	0.945475	0.460195	0.767638	0.672636	NO	1.02237	0.772493	0.873735	0.154932	NO	1.02597	0.700673	0.82616	0.239555	NO
mag0014	-	-	129603	152136	207737	166602	0.851888	0.33187	0.737969	0.708029	NO	1.2469	0.238979	0.559058	0.815308	NO	0.623881	0.0312024	0.131107	1.32195	NO	0.913172	0.523214	0.701157	0.357051	NO
mag0015	-	-	403451	384086	471661	468273	1.05042	0.85849	0.967705	0.298834	NO	1.00723	0.965702	0.992163	0.590211	NO	0.855384	0.468026	0.661544	0.762788	NO	0.820219	0.384142	0.584726	0.880104	NO
mag0018	-	-	1.05706e+07	1.06856e+07	1.11552e+07	1.05186e+07	0.989241	0.938647	0.985184	0.119628	NO	1.06052	0.661924	0.89827	0.579364	NO	0.947597	0.720773	0.840087	0.0975557	NO	1.01587	0.897253	0.943598	0.0017003	NO
mag0020	-	-	1.24688e+08	1.19089e+08	9.33711e+07	9.2383e+07	1.04701	0.589193	0.877418	0.340499	NO	1.0107	0.86239	0.96796	0.204794	NO	1.3354	0.000945385	0.013356	1.65921	NO	1.28908	0.00254945	0.0236101	1.48275	NO
mag0029	-	-	2.69137e+07	2.92831e+07	2.50186e+07	2.56318e+07	0.919086	0.422301	0.792243	0.534764	NO	0.976078	0.259572	0.586259	0.578458	NO	1.07575	0.218994	0.424536	0.701932	NO	1.14245	0.168569	0.350953	0.861605	NO
mag0030	-	-	1.46295e+07	1.54539e+07	1.0588e+07	1.05137e+07	0.946653	0.918828	0.983198	0.00158284	NO	1.00707	0.958666	0.992163	0.346527	NO	1.3817	0.43487	0.635437	0.278392	NO	1.46988	0.448415	0.641353	0.0700443	NO
mag0031	-	-	4.4409e+06	4.61764e+06	4.55448e+06	4.23457e+06	0.961726	0.785948	0.954115	0.233743	NO	1.07555	0.616962	0.872061	0.444776	NO	0.975062	0.866266	0.926136	0.180047	NO	1.09046	0.533225	0.708154	0.310743	NO
mag0034	-	-	2.98362e+07	3.03514e+07	3.83719e+07	4.0068e+07	0.983027	0.919306	0.983198	0.12576	NO	0.957671	0.685395	0.902612	0.150372	NO	0.777553	0.0716151	0.219847	1.05271	NO	0.757497	0.0436742	0.145179	1.03266	NO
mag0037	-	-	2.07985e+06	2.03847e+06	3.63785e+06	3.65611e+06	1.0203	0.956776	0.986793	0.418852	NO	0.995007	0.98247	0.993594	0.384681	NO	0.571723	0.0343739	0.138951	1.17452	NO	0.557553	0.0701248	0.200181	1.30743	NO
mag0038	-	-	1.38081e+07	1.84556e+07	1.43977e+07	1.412e+07	0.748182	0.102328	0.410051	0.943742	NO	1.01967	0.898816	0.980996	0.158525	NO	0.959049	0.801053	0.887921	0.309558	NO	1.30705	0.110435	0.268005	0.779396	NO
mag0043	-	-	2.69228e+06	2.81462e+06	3.67389e+06	2.90653e+06	0.956534	0.759033	0.947763	0.449595	NO	1.26402	0.141714	0.410909	0.941571	NO	0.732813	0.0597665	0.196082	1.08228	NO	0.968378	0.820972	0.899523	0.111041	NO
mag0044	-	-	7.07991e+06	6.66962e+06	8.01598e+06	7.48421e+06	1.06152	0.812185	0.956753	0.26859	NO	1.07105	0.846949	0.96006	0.299633	NO	0.883225	0.651146	0.792886	0.0225731	NO	0.89116	0.746034	0.859662	0.0255145	NO
mag0048	-	-	5.02857e+06	5.65176e+06	5.57207e+06	5.56739e+06	0.889735	0.393333	0.770799	0.607778	NO	1.00084	0.994995	0.997311	0.660171	NO	0.90246	0.50728	0.688896	0.245718	NO	1.01515	0.895692	0.943031	0.0218172	NO
mag0050	-	-	5.23358e+07	5.38838e+07	5.60146e+07	5.78979e+07	0.971272	0.743374	0.941374	0.0650709	NO	0.967472	0.678022	0.901819	0.433269	NO	0.934326	0.440039	0.640625	0.473764	NO	0.93067	0.375917	0.577828	0.516859	NO
mag0051	-	-	2.72703e+07	3.40747e+07	8.9335e+07	8.59721e+07	0.80031	0.706373	0.923488	0.674583	NO	1.03912	0.856093	0.964189	0.309846	NO	0.305259	0.00102436	0.0139727	1.9309	DOWN	0.396346	0.00908366	0.0557721	1.5624	NO
mag0052	-	-	5.2219e+07	4.91867e+07	4.5877e+07	4.26152e+07	1.06165	0.478294	0.8278	0.446286	NO	1.07654	0.397578	0.719539	0.386436	NO	1.13824	0.136912	0.323748	0.848938	NO	1.15421	0.0986119	0.251899	0.767669	NO
mag0058	-	-	8.28999e+07	8.29423e+07	9.24893e+07	8.52618e+07	0.999488	0.995872	0.998259	0.044619	NO	1.08477	0.546382	0.831441	0.621022	NO	0.896319	0.409047	0.610593	0.321075	NO	0.972796	0.7914	0.885766	0.156265	NO
mag0061	-	-	123739	116103	1.43354e+07	1.38993e+07	1.06577	0.912515	0.980527	0.0621076	NO	1.03138	0.948705	0.992163	0.414865	NO	0.00863169	0.00650824	0.0468086	1.63614	DOWN	0.00835316	0.0107096	0.0621694	1.5147	NO
mag0062	-	-	1.26441e+06	984452	1.43639e+06	1.50095e+06	1.28438	0.392455	0.770799	0.162915	NO	0.956991	0.870566	0.972015	0.654173	NO	0.880267	0.69603	0.823284	0.31378	NO	0.655888	0.0558052	0.171694	0.951155	NO
mag0064	-	-	1.98074e+06	1.66836e+06	1.68847e+06	1.53311e+06	1.18724	0.06583	0.320921	0.984903	NO	1.10134	0.326942	0.654627	0.682519	NO	1.1731	0.0518148	0.17912	0.874342	NO	1.08822	0.443615	0.636462	0.521016	NO
mag0065	-	-	402324	387062	459180	424496	1.03943	0.554454	0.863488	0.296958	NO	1.08171	0.322543	0.650015	0.555817	NO	0.87618	0.0637108	0.203948	0.980463	NO	0.911814	0.237295	0.442472	0.451544	NO
mag0066	-	-	1.04219e+06	1.15057e+06	821612	778457	0.905796	0.39286	0.770799	0.476165	NO	1.05544	0.791818	0.946694	0.16992	NO	1.26847	0.148727	0.341763	1.22583	NO	1.47802	0.011923	0.0662948	1.55969	NO
mag0067	-	-	7.98182e+06	8.24953e+06	7.34522e+06	7.7736e+06	0.967548	0.708189	0.925425	0.0595541	NO	0.944892	0.500211	0.800165	0.404384	NO	1.08667	0.316568	0.52647	0.35623	NO	1.06122	0.507819	0.689491	0.126725	NO
mag0069	-	-	9.14929e+06	1.08365e+07	6.53843e+06	5.85243e+06	0.844302	0.253749	0.656744	0.739759	NO	1.11721	0.577367	0.849033	0.198105	NO	1.39931	0.0746263	0.225643	1.27188	NO	1.85162	0.000421585	0.00682672	1.82665	UP
mag0073	-	-	624899	732783	3.7994e+06	3.74116e+06	0.852775	0.813962	0.956753	0.0876973	NO	1.01557	0.953217	0.992163	0.408379	NO	0.164473	0.000469228	0.00908595	2.28579	DOWN	0.19587	0.000384342	0.00637271	2.10307	DOWN
mag0074	-	-	2.06345e+06	1.83888e+06	2.74251e+06	2.73493e+06	1.12213	0.356389	0.744333	0.565014	NO	1.00277	0.979058	0.993594	0.218518	NO	0.752395	0.013053	0.0751274	1.1603	NO	0.672367	0.00197715	0.0197644	1.45752	NO
mag0075	-	-	1.90349e+06	2.17076e+06	5.01453e+06	5.16422e+06	0.876881	0.855824	0.967705	0.0457818	NO	0.971014	0.899026	0.980996	0.321445	NO	0.379595	0.0168396	0.0878133	2.13961	NO	0.420345	0.0397644	0.136272	1.93119	NO
mag0077	-	-	615832	690373	737862	763697	0.892028	0.466452	0.82102	0.323594	NO	0.966171	0.839608	0.959819	0.422916	NO	0.834617	0.336674	0.538873	0.410633	NO	0.903988	0.48193	0.670123	0.466046	NO
mag0080	-	-	3.18082e+07	3.17548e+07	3.19849e+07	3.32444e+07	1.00168	0.986844	0.996494	0.114264	NO	0.962115	0.695428	0.907328	0.387597	NO	0.994476	0.955694	0.981031	0.0266974	NO	0.955192	0.649587	0.791007	0.337987	NO
mag0082	-	-	519877	565360	534939	389229	0.919551	0.796742	0.954576	0.331915	NO	1.37435	0.144786	0.416203	0.672077	NO	0.971845	0.921779	0.960635	0.175763	NO	1.45251	0.189548	0.379233	0.685707	NO
mag0083	-	-	1.24459e+07	1.17419e+07	2.03747e+07	1.77592e+07	1.05995	0.804813	0.956127	0.377606	NO	1.14728	0.481801	0.788014	0.466461	NO	0.610848	0.0288816	0.124182	1.37485	NO	0.66117	0.0581464	0.176931	1.20104	NO
mag0084	-	-	461160	491778	453635	319437	0.93774	0.850054	0.966952	0.313455	NO	1.42011	0.120467	0.375895	0.710869	NO	1.01659	0.957268	0.981731	0.0763205	NO	1.53951	0.151005	0.325744	0.814522	NO
mag0085	-	-	1.68415e+07	1.78309e+07	8.90239e+06	1.23748e+07	0.94451	0.724308	0.935037	0.166596	NO	0.719398	0.0696727	0.265735	0.827219	NO	1.89179	0.000693465	0.0116626	1.56123	UP	1.44091	0.0430117	0.143493	0.96327	NO
mag0086	-	-	145154	159593	226904	206476	0.909526	0.666077	0.915338	0.108207	NO	1.09894	0.654347	0.8952	0.603541	NO	0.639715	0.0298242	0.126852	0.907045	NO	0.772937	0.285327	0.496276	0.859194	NO
mag0087	-	-	1.47977e+06	1.64699e+06	1.92691e+06	1.70762e+06	0.89847	0.77528	0.951763	0.429129	NO	1.12841	0.727566	0.920343	0.148743	NO	0.767952	0.431739	0.632867	0.0852794	NO	0.964492	0.925271	0.962572	0.348664	NO
mag0088	-	-	4.45308e+06	3.7968e+06	4.60085e+06	4.53458e+06	1.17285	0.69986	0.922377	0.176284	NO	1.01461	0.932238	0.990261	0.299221	NO	0.967884	0.916972	0.956822	1.28053	NO	0.837298	0.549456	0.722776	1.4859	NO
mag0089	-	-	5.74584e+06	5.32284e+06	4.62403e+06	5.31799e+06	1.07947	0.516522	0.847711	0.319042	NO	0.869507	0.627642	0.879079	0.231044	NO	1.2426	0.278624	0.488844	1.15523	NO	1.00091	0.996759	0.998912	0.871708	NO
mag0090	-	-	1.82421e+06	1.34964e+06	2.25581e+06	1.92737e+06	1.35162	0.0302014	0.191029	0.835058	NO	1.17041	0.0275107	0.141607	1.05582	NO	0.808671	0.0424035	0.159966	1.15301	NO	0.700252	0.000495196	0.00757568	1.15282	NO
mag0092	-	-	2.66434e+07	2.69021e+07	2.64307e+07	2.77001e+07	0.990384	0.926684	0.983198	0.067824	NO	0.954173	0.61938	0.873068	0.398572	NO	1.00805	0.934722	0.968646	0.0387014	NO	0.971193	0.773328	0.876423	0.295057	NO
mag0094	-	-	1.79957e+06	2.22315e+06	4.74697e+06	5.03058e+06	0.809471	0.777944	0.951763	0.0185905	NO	0.943623	0.803498	0.947833	0.321694	NO	0.379099	0.0150656	0.0829357	2.11039	NO	0.441926	0.0649971	0.190856	1.9098	NO
mag0095	-	-	4.93254e+06	4.02068e+06	5.29172e+06	4.74123e+06	1.22679	0.244971	0.642147	0.637208	NO	1.11611	0.532671	0.822348	0.377913	NO	0.932123	0.692689	0.82094	0.159685	NO	0.848025	0.335668	0.544202	0.413938	NO
mag0096	-	-	1.48319e+07	1.36974e+07	1.88088e+07	1.91598e+07	1.08283	0.654569	0.908855	0.0738412	NO	0.981679	0.885934	0.976022	0.180123	NO	0.788563	0.130377	0.315848	0.924016	NO	0.7149	0.0268259	0.105515	1.11422	NO
mag0097	-	-	9.05088e+06	9.79425e+06	9.05587e+06	9.18944e+06	0.924102	0.170473	0.550568	0.831934	NO	0.985465	0.822493	0.954955	0.47479	NO	0.999449	0.993423	0.99594	0.0437375	NO	1.06581	0.251936	0.459862	0.681854	NO
mag0098	-	-	2.02829e+06	2.28781e+06	567485	543361	0.886561	0.591762	0.877855	0.565573	NO	1.0444	0.89912	0.980996	0.0827277	NO	3.57417	0.00132139	0.0162488	2.09937	UP	4.21048	1.15606e-05	0.000610736	2.31485	UP
mag0101	-	-	45178.1	19995	36038.7	19655.6	2.25947	0.0526862	0.276395	1.46799	NO	1.8335	0.119019	0.374504	1.01994	NO	1.2536	0.559119	0.726691	0.451795	NO	1.01727	0.920419	0.959818	0.0514056	NO
mag0102	-	-	6106.38	9561.41	7761.49	8228.24	0.638648	0.0937952	0.388801	0.896684	NO	0.943275	0.83062	0.957131	0.819228	NO	0.786753	0.439104	0.6396	0.217199	NO	1.16202	0.520293	0.698347	0.0820741	NO
mag0103	-	-	1.2513e+06	2.13949e+06	4.66737e+06	4.78104e+06	0.58486	0.704721	0.923451	0.958024	NO	0.976225	0.970664	0.992163	0.233058	NO	0.268096	0.189617	0.388925	0.678231	NO	0.447495	0.366987	0.570891	1.07114	NO
mag0106	-	-	129935	131451	235550	101394	0.988474	0.966686	0.988492	0.120301	NO	2.32311	0.0192904	0.111981	0.874803	NO	0.551626	0.0698816	0.21595	0.588252	NO	1.29643	0.347513	0.552821	0.0260219	NO
mag0107	-	-	1.3523e+06	1.32147e+06	1.75677e+06	1.57005e+06	1.02334	0.882304	0.972272	0.047062	NO	1.11892	0.411423	0.729342	0.141824	NO	0.76977	0.0836317	0.241225	0.66781	NO	0.84167	0.230175	0.43477	0.626905	NO
mag0108	-	-	7.72451e+06	8.52545e+06	5.31233e+06	5.38516e+06	0.906053	0.0675449	0.324347	0.991232	NO	0.986476	0.918174	0.985565	0.423428	NO	1.45407	3.36632e-05	0.00133738	2.12159	NO	1.58314	3.78465e-05	0.00134355	2.06793	UP
mag0109	-	-	1.18537e+06	975402	1.45335e+06	1.45653e+06	1.21526	0.160867	0.534744	0.818794	NO	0.997814	0.978841	0.993594	0.202595	NO	0.815614	0.0601913	0.197009	1.10501	NO	0.669674	0.000661503	0.00902316	1.60778	NO
mag0110	-	-	189398	156214	144615	98870.9	1.21242	0.40027	0.778735	0.407563	NO	1.46267	0.275571	0.602111	0.652929	NO	1.30967	0.31552	0.525416	0.727446	NO	1.57998	0.118602	0.279498	1.10591	NO
mag0111	-	-	1.68003e+06	1.39117e+06	2.18643e+06	2.09285e+06	1.20764	0.133413	0.482273	0.896867	NO	1.04471	0.683898	0.902612	0.282979	NO	0.768389	0.0204775	0.100364	1.05267	NO	0.664724	0.00185831	0.0191553	1.46606	DOWN
mag0112	-	-	2.42502e+06	2.68515e+06	5.00125e+06	4.22615e+06	0.903122	0.209632	0.604028	0.752836	NO	1.18341	0.602133	0.863117	0.194219	NO	0.484882	0.0450097	0.164613	1.05406	NO	0.635365	0.0932886	0.241643	0.593113	NO
mag0113	-	-	143591	168562	162214	206095	0.851859	0.0171175	0.126395	1.18854	NO	0.787081	0.00235078	0.0246564	1.52624	NO	0.885198	0.0742635	0.225231	0.906539	NO	0.817884	0.00766158	0.0507618	1.23063	NO
mag0116	-	-	2.49155e+06	2.63134e+06	3.76266e+06	3.66232e+06	0.946873	0.772231	0.951682	0.0634244	NO	1.0274	0.879646	0.976022	0.257726	NO	0.662177	0.0382748	0.149716	1.17775	NO	0.718491	0.0753454	0.20883	1.13644	NO
mag0117	-	-	3.60509e+06	3.62254e+06	3.17864e+06	3.17385e+06	0.995184	0.958445	0.987555	0.0531532	NO	1.00151	0.987024	0.996017	0.24702	NO	1.13416	0.191132	0.389842	0.563075	NO	1.14137	0.150911	0.325744	0.402927	NO
mag0118	-	-	6.09328e+07	6.06517e+07	6.13098e+07	5.86237e+07	1.00464	0.918195	0.983198	0.0361838	NO	1.04582	0.389838	0.712986	0.468525	NO	0.993851	0.899552	0.946375	0.107195	NO	1.03459	0.48141	0.669861	0.445765	NO
mag0119	-	-	1.4698e+06	1.53094e+06	2.18155e+06	2.10286e+06	0.960062	0.795487	0.954576	0.0411314	NO	1.03742	0.709892	0.91173	0.243187	NO	0.673739	0.00105183	0.0141385	1.6593	NO	0.728027	0.0237215	0.0986257	1.20266	NO
mag0122	-	-	50673.8	58948.5	186632	207647	0.859628	0.244154	0.641425	0.611342	NO	0.898799	0.748582	0.928269	0.391407	NO	0.271516	0.00875545	0.0561985	1.70792	NO	0.283889	0.0042343	0.0334039	1.83172	DOWN
mag0124	-	-	1.93282e+07	1.90686e+07	1.77273e+07	1.65976e+07	1.01362	0.876632	0.972272	0.179396	NO	1.06806	0.52327	0.816866	0.288629	NO	1.09031	0.350727	0.556222	0.623482	NO	1.14887	0.159571	0.338066	0.708641	NO
mag0127	-	-	8.88345e+06	4.1886e+06	9.02656e+06	4.25835e+06	2.12087	0.00590236	0.0548445	0.734044	NO	2.11973	0.0145341	0.0933825	1.31523	NO	0.984146	0.947738	0.975928	0.533817	NO	0.983619	0.947371	0.971823	0.35107	NO
mag0130	-	-	2.08526e+06	2.27856e+06	6.92439e+06	6.64126e+06	0.915162	0.686688	0.920219	0.210917	NO	1.04263	0.739363	0.923324	0.20303	NO	0.301146	1.12957e-07	5.21298e-05	2.72321	DOWN	0.343092	3.78569e-07	8.06353e-05	2.46195	DOWN
mag0131	-	-	1.85449e+06	1.89198e+06	1.79709e+06	1.90046e+06	0.980181	0.802313	0.955529	0.147798	NO	0.945611	0.509013	0.808843	0.626825	NO	1.03194	0.710857	0.833346	0.197057	NO	0.995541	0.955287	0.977167	0.0138132	NO
mag0132	-	-	2.20648e+06	1.93403e+06	2.37346e+06	2.23438e+06	1.14088	0.16538	0.541825	0.876441	NO	1.06224	0.60528	0.864893	0.283933	NO	0.929649	0.499237	0.68266	0.145054	NO	0.865576	0.18109	0.367085	0.650867	NO
mag0134	-	-	9.99748e+06	1.08235e+07	1.32231e+07	1.32751e+07	0.92368	0.545869	0.862786	0.457939	NO	0.996088	0.977443	0.992904	0.485449	NO	0.756059	0.0420509	0.15907	1.03024	NO	0.815328	0.153712	0.330713	0.614994	NO
mag0137	-	-	1.80751e+06	1.59743e+06	2.48817e+06	1.96602e+06	1.13151	0.220894	0.620201	0.875235	NO	1.26559	0.117863	0.372986	0.698214	NO	0.726442	0.0316604	0.132029	0.999948	NO	0.812523	0.0896439	0.235283	0.792681	NO
mag0138	-	-	553477	448882	1.22468e+06	1.1701e+06	1.23301	0.515712	0.847711	0.548199	NO	1.04664	0.815214	0.952437	0.231731	NO	0.451937	0.00412965	0.0337943	1.72067	DOWN	0.383627	0.000273963	0.00519591	2.00448	DOWN
mag0139	-	-	4.28199e+06	5.06281e+06	3.79481e+06	3.73847e+06	0.845773	0.320058	0.730829	0.428493	NO	1.01507	0.91207	0.985565	0.521521	NO	1.12838	0.280126	0.49	0.795554	NO	1.35425	0.112054	0.270491	0.988301	NO
mag0140	-	-	3.6819e+06	3.5332e+06	2.63143e+06	2.60552e+06	1.04209	0.696908	0.920985	0.12999	NO	1.00995	0.970545	0.992163	0.156612	NO	1.3992	0.0659753	0.208711	1.34182	NO	1.35604	0.11539	0.275206	1.3288	NO
mag0141	-	-	1.43201e+06	1.42818e+06	2.12856e+06	1.97162e+06	1.00268	0.986364	0.99644	0.113471	NO	1.0796	0.455626	0.762774	0.400327	NO	0.672758	0.00123338	0.015315	1.61003	NO	0.724368	0.0236137	0.0984732	1.19463	NO
mag0145	-	-	4.40626e+06	5.24472e+06	3.11512e+06	3.13804e+06	0.840131	0.783552	0.953276	0.118625	NO	0.992695	0.958147	0.992163	0.3441	NO	1.41448	0.454455	0.654387	0.343025	NO	1.67134	0.41817	0.613636	0.0175106	NO
mag0146	-	-	122557	115234	365594	341449	1.06355	0.697051	0.920985	0.28976	NO	1.07071	0.882084	0.976022	0.636029	NO	0.335227	0.0431745	0.161336	1.87385	NO	0.337486	0.0694338	0.198637	1.28032	NO
mag0148	-	-	309775	389841	687669	864905	0.794617	0.195872	0.590815	1.04762	NO	0.79508	0.734638	0.920458	0.441689	NO	0.45047	0.242186	0.451288	0.659355	NO	0.450733	0.26936	0.479344	0.45205	NO
mag0149	-	-	2.14727e+07	1.90022e+07	3.19053e+07	2.90656e+07	1.13001	0.402168	0.778735	0.487581	NO	1.0977	0.523149	0.816866	0.508151	NO	0.673014	0.00593641	0.0434866	1.30006	NO	0.65377	0.014871	0.0752712	1.0364	NO
mag0150	-	-	2.30179e+06	1.88513e+06	3.88306e+06	3.13948e+06	1.22103	0.240108	0.635761	0.645327	NO	1.23685	0.020135	0.115672	1.07408	NO	0.592779	7.88481e-05	0.00248106	1.82445	DOWN	0.600459	0.000149015	0.0033781	1.40359	DOWN
mag0152	-	-	1.38535e+06	1.17026e+06	1.59296e+06	1.76251e+06	1.18379	0.55558	0.864756	0.1149	NO	0.903801	0.703978	0.908514	0.765239	NO	0.869667	0.674036	0.809721	0.361437	NO	0.663975	0.0522686	0.165219	0.879034	NO
mag0153	-	-	1.0202e+06	935919	1.09701e+06	1.15493e+06	1.09005	0.762934	0.947763	0.289288	NO	0.949856	0.876052	0.974996	0.497061	NO	0.929981	0.838268	0.908835	0.141619	NO	0.810371	0.423832	0.617085	0.250947	NO
mag0154	-	-	6.30639e+06	8.4497e+06	2.23106e+06	4.48466e+06	0.746345	0.0266594	0.174515	0.603024	NO	0.497487	0.055517	0.227743	1.03284	NO	2.82664	3.38088e-05	0.00133738	2.1947	UP	1.88413	0.00234017	0.0222283	1.42382	UP
mag0155	-	-	7542.5	9377.97	8361.2	8162.94	0.804278	0.0715187	0.334228	1.0633	NO	1.02429	0.888223	0.976179	0.154065	NO	0.902083	0.556505	0.726048	0.236189	NO	1.14885	0.241299	0.447337	0.726641	NO
mag0156	-	-	273933	205731	626900	573876	1.33152	0.217488	0.617375	1.03208	NO	1.0924	0.804541	0.947833	0.706553	NO	0.436965	0.0265762	0.118311	1.15453	NO	0.358493	0.0334564	0.121485	0.843653	NO
mag0157	-	-	500010	461385	1.01762e+06	848674	1.08372	0.800919	0.955437	0.598044	NO	1.19907	0.33445	0.663916	0.57417	NO	0.491353	0.00476261	0.036837	0.93342	NO	0.543654	0.0157115	0.0765593	1.43286	NO
mag0160	-	-	2.93081e+06	3.68166e+06	1.82805e+06	1.72495e+06	0.796057	0.589068	0.877418	0.142193	NO	1.05977	0.662281	0.89827	0.463645	NO	1.60324	0.0675923	0.212203	1.38809	NO	2.13436	0.138933	0.310747	1.40542	NO
mag0163	-	-	2.56742e+06	2.63201e+06	3.39277e+06	3.03593e+06	0.975459	0.81395	0.956753	0.110739	NO	1.11754	0.395883	0.717862	0.323824	NO	0.756733	0.0468797	0.168204	1.0549	NO	0.866955	0.181591	0.367832	0.708896	NO
mag0165	-	-	6.31364e+06	6.37504e+06	6.92329e+06	6.93031e+06	0.990369	0.973764	0.991671	0.16676	NO	0.998987	0.99515	0.997311	0.594163	NO	0.911942	0.673107	0.809307	0.67991	NO	0.919878	0.737942	0.85532	0.685622	NO
mag0166	-	-	2.59656e+06	2.9164e+06	2.58817e+06	2.4865e+06	0.890329	0.314889	0.726143	0.533073	NO	1.04089	0.793033	0.94692	0.23421	NO	1.00324	0.982648	0.993199	0.221006	NO	1.17289	0.181758	0.367901	0.671324	NO
mag0167	-	-	452365	449772	582187	585584	1.00576	0.94118	0.985184	0.0623101	NO	0.994199	0.93409	0.990261	0.347044	NO	0.777009	0.00363568	0.0312645	1.47937	NO	0.768074	0.000272926	0.00519591	1.70359	NO
mag0168	-	-	3.43569e+06	3.29293e+06	4.23845e+06	3.93732e+06	1.04335	0.6036	0.883148	0.339662	NO	1.07648	0.408325	0.727699	0.529041	NO	0.810599	0.0169437	0.0878597	1.20523	NO	0.836337	0.0506927	0.161714	0.966876	NO
mag0169	-	-	2.58165e+06	3.52773e+06	2.24102e+06	2.52007e+06	0.731818	0.113466	0.439332	0.569128	NO	0.88927	0.618429	0.873068	0.764398	NO	1.152	0.503075	0.685876	0.448392	NO	1.39985	0.116904	0.277147	0.5672	NO
mag0170	-	-	649656	601384	557464	592534	1.08027	0.462816	0.819398	0.272165	NO	0.940814	0.521187	0.815826	0.600695	NO	1.16538	0.167359	0.366628	0.616358	NO	1.01494	0.870025	0.929683	0.039116	NO
mag0172	-	-	115200	84922.2	106612	84355.4	1.35654	0.117967	0.447306	1.0569	NO	1.26384	0.00813688	0.0613924	1.23998	NO	1.08056	0.657725	0.797424	0.0194227	NO	1.00672	0.930677	0.963741	0.0696903	NO
mag0173	-	-	429909	391091	714280	726988	1.09926	0.798412	0.954612	0.548519	NO	0.982521	0.936773	0.990261	0.383396	NO	0.601877	0.0504203	0.17628	1.13415	NO	0.537961	0.0531078	0.167299	1.35378	NO
mag0174	-	-	8.0973e+06	6.49786e+06	7.92297e+06	6.32985e+06	1.24615	0.0113441	0.0934871	1.37962	NO	1.25168	0.0133415	0.0883105	1.24004	NO	1.022	0.797493	0.885074	0.203867	NO	1.02654	0.750198	0.86118	0.0255018	NO
mag0175	-	-	8.24319e+06	7.75283e+06	8.5904e+06	8.66998e+06	1.06325	0.556332	0.864955	0.419621	NO	0.990822	0.935136	0.990261	0.489896	NO	0.959582	0.677934	0.811938	0.222735	NO	0.894216	0.349776	0.554461	0.44295	NO
mag0178	-	-	31687.4	25327.5	45578.5	41627.9	1.25111	0.100179	0.404956	0.949145	NO	1.0949	0.39245	0.714188	0.336674	NO	0.695228	0.00473988	0.036837	1.41208	NO	0.608427	9.47852e-05	0.00248604	1.7544	DOWN
mag0179	-	-	2.96168e+06	2.72928e+06	5.23654e+06	5.18893e+06	1.08515	0.82116	0.958917	0.260582	NO	1.00917	0.968423	0.992163	0.372217	NO	0.56558	0.0446034	0.164446	1.42553	NO	0.525981	0.0356436	0.12632	1.423	NO
mag0180	-	-	3.54759e+06	3.35611e+06	4.32676e+06	4.02335e+06	1.05706	0.524795	0.853097	0.438988	NO	1.07541	0.407179	0.726937	0.485419	NO	0.819919	0.0271079	0.119291	1.1268	NO	0.834157	0.0472149	0.153502	1.01716	NO
mag0183	-	-	617970	711655	472787	490880	0.868355	0.18584	0.576249	0.873497	NO	0.963142	0.747398	0.927219	0.397154	NO	1.30708	0.0275369	0.119889	0.917113	NO	1.44975	0.00127761	0.0145021	1.63686	NO
mag0184	-	-	2.97708e+06	3.40395e+06	2.99598e+06	2.91725e+06	0.874597	0.25769	0.658857	0.577292	NO	1.02699	0.859911	0.965945	0.219218	NO	0.993693	0.965849	0.984696	0.177745	NO	1.16683	0.204447	0.397447	0.622987	NO
mag0186	-	-	150410	167157	230733	213093	0.899809	0.617792	0.88912	0.136849	NO	1.08278	0.742998	0.924228	0.498542	NO	0.651879	0.0574273	0.190622	0.881893	NO	0.784434	0.346345	0.55229	0.628162	NO
mag0188	-	-	3.14738e+06	3.1898e+06	3.08476e+06	2.96512e+06	0.9867	0.861214	0.967705	0.0905808	NO	1.04035	0.576689	0.848938	0.412768	NO	1.0203	0.776989	0.875655	0.130339	NO	1.07578	0.344597	0.552012	0.175822	NO
mag0191	-	-	813892	942324	893885	833252	0.863707	0.470632	0.822128	0.656577	NO	1.07277	0.63684	0.882588	0.684919	NO	0.910511	0.612623	0.763082	0.583931	NO	1.1309	0.474617	0.663479	0.41882	NO
mag0192	-	-	66139.2	57953	79623.2	60791.9	1.14126	0.485996	0.833264	0.497748	NO	1.30977	0.234688	0.551189	1.10994	NO	0.830652	0.266574	0.478147	0.729832	NO	0.953302	0.854016	0.920144	0.0226173	NO
mag0195	-	-	36659.3	42399.4	58785	52042.6	0.864618	0.553662	0.862866	0.0709584	NO	1.12955	0.549101	0.831441	0.580746	NO	0.623616	0.0182698	0.092316	1.08266	NO	0.814705	0.415874	0.611553	0.777301	NO
mag0197	-	-	36615	25452.2	77278	47805.2	1.43858	0.215869	0.615594	0.435647	NO	1.61652	0.0184863	0.109611	1.01212	NO	0.473808	0.00276649	0.0253656	1.59032	DOWN	0.532415	0.00653788	0.0461821	1.18385	DOWN
mag0198	-	-	2.08878e+07	2.388e+07	3.21332e+07	2.87216e+07	0.874701	0.525138	0.853097	0.388081	NO	1.11878	0.54619	0.831441	0.299105	NO	0.650039	0.0387613	0.150957	1.19078	NO	0.831429	0.345117	0.552068	0.537483	NO
mag0199	-	-	1.17756e+06	1.17049e+06	3.22795e+06	3.39939e+06	1.00604	0.978516	0.992858	0.00535605	NO	0.949566	0.730615	0.920458	0.258076	NO	0.3648	2.3733e-06	0.000225237	2.31284	DOWN	0.344323	1.87418e-05	0.000786303	2.21108	DOWN
mag0202	-	-	1.07329e+06	1.0767e+06	2.95606e+06	3.14922e+06	0.996834	0.989618	0.996494	0.0816203	NO	0.938665	0.672643	0.900998	0.273221	NO	0.363082	4.3071e-06	0.000350775	2.26111	DOWN	0.341895	1.37752e-05	0.000632213	2.214	DOWN
mag0203	-	-	1.08571e+06	985126	1.12892e+06	884463	1.1021	0.567001	0.871752	0.0449438	NO	1.27639	0.15339	0.431851	0.682061	NO	0.961723	0.832953	0.906978	0.139987	NO	1.11381	0.442656	0.635743	0.543257	NO
mag0204	-	-	352879	560616	491924	707691	0.629449	0.00326207	0.0339574	1.59485	DOWN	0.695112	0.1672	0.454345	0.692604	NO	0.717345	0.0566528	0.18923	0.958846	NO	0.792177	0.335355	0.544202	0.260364	NO
mag0205	-	-	83000.1	61766.3	40802.5	40905.5	1.34378	0.71926	0.930669	0.406431	NO	0.997482	0.994943	0.997311	0.88009	NO	2.03419	0.458843	0.65583	0.539064	NO	1.50998	0.378238	0.579672	0.316549	NO
mag0207	-	-	385353	439691	308614	308715	0.876419	0.268405	0.666712	0.654541	NO	0.999674	0.998767	0.999839	0.110842	NO	1.24866	0.197629	0.39872	1.12828	NO	1.42426	0.0246771	0.100783	1.43686	NO
mag0209	-	-	3.33401e+06	3.30178e+06	2.92748e+06	2.86812e+06	1.00976	0.911582	0.980527	0.130425	NO	1.02069	0.803894	0.947833	0.287415	NO	1.13887	0.12908	0.31408	0.62105	NO	1.1512	0.112085	0.270491	0.459539	NO
mag0210	-	-	63360.6	47683.1	42951.3	31638.5	1.32878	0.705678	0.923451	0.218903	NO	1.35756	0.429258	0.746679	0.871929	NO	1.47517	0.611451	0.763082	0.519895	NO	1.50712	0.373405	0.576449	0.00448269	NO
mag0211	-	-	1.64039e+06	1.98261e+06	1.76326e+06	1.72175e+06	0.827389	0.359171	0.747216	0.587226	NO	1.02411	0.910758	0.985565	0.428653	NO	0.93032	0.736501	0.850297	0.255229	NO	1.15151	0.489798	0.676771	0.502705	NO
mag0212	-	-	1.75333e+07	1.96401e+07	7.87831e+06	7.49553e+06	0.89273	0.654373	0.908855	0.0263786	NO	1.05107	0.760755	0.932384	0.294637	NO	2.22552	0.000704578	0.0116969	1.69661	UP	2.62025	0.00788495	0.0510127	1.65273	NO
mag0213	-	-	880582	741559	997373	916629	1.18747	0.418172	0.787729	0.353164	NO	1.08809	0.467479	0.772857	0.380193	NO	0.882902	0.471849	0.664397	0.794122	NO	0.809006	0.164032	0.345506	0.989422	NO
mag0216	-	-	802670	915072	879001	844010	0.877166	0.188662	0.58042	0.659949	NO	1.04146	0.649352	0.891313	0.276229	NO	0.913162	0.318514	0.527491	0.600444	NO	1.0842	0.406773	0.604805	0.350539	NO
mag0219	-	-	2.4878e+06	2.69595e+06	2.27663e+06	2.59728e+06	0.922791	0.188862	0.58042	0.745669	NO	0.876545	0.164739	0.450085	0.829685	NO	1.09275	0.26547	0.477019	0.72964	NO	1.03799	0.627565	0.779724	0.405436	NO
mag0220	-	-	617144	639768	1.2435e+06	1.34613e+06	0.964636	0.835095	0.964424	0.143662	NO	0.923764	0.489552	0.791295	0.481758	NO	0.496294	8.05967e-06	0.000531362	2.07059	DOWN	0.475266	1.15352e-05	0.000610736	1.91688	DOWN
mag0221	-	-	659485	523905	1.11885e+06	1.07549e+06	1.25879	0.379873	0.761027	0.844758	NO	1.04032	0.753522	0.928762	0.120114	NO	0.589432	0.00457728	0.0359051	1.77519	DOWN	0.487132	0.000282999	0.00524554	2.01004	DOWN
mag0224	-	-	1.89843e+06	2.07229e+06	1.7029e+06	3.47026e+06	0.916106	0.399401	0.778284	0.466586	NO	0.490711	0.0788917	0.286681	1.01687	NO	1.11483	0.172661	0.372061	0.748617	NO	0.597155	0.162327	0.342333	0.531279	NO
mag0226	-	-	5.37842e+06	5.23817e+06	6.1846e+06	5.63233e+06	1.02677	0.669066	0.915338	0.175327	NO	1.09805	0.274001	0.600719	0.746083	NO	0.869647	0.0955491	0.262815	0.78457	NO	0.930018	0.286812	0.49792	0.484783	NO
mag0227	-	-	41161.6	38740.5	58995.7	47560.3	1.0625	0.762727	0.947763	0.633838	NO	1.24044	0.384515	0.708687	0.620356	NO	0.697704	0.108153	0.283326	0.645062	NO	0.814554	0.420209	0.615466	0.612046	NO
mag0228	-	-	1.6791e+07	1.61319e+07	1.43443e+07	1.40077e+07	1.04085	0.86803	0.971141	0.0635557	NO	1.02403	0.934167	0.990261	0.271436	NO	1.17057	0.563488	0.729794	0.339729	NO	1.15165	0.577314	0.741114	0.258617	NO
mag0229	-	-	381574	545734	1.88596e+06	1.9174e+06	0.699193	0.56673	0.871752	0.0865247	NO	0.983605	0.953249	0.992163	0.414885	NO	0.202323	0.000606992	0.0108709	2.1159	DOWN	0.284622	0.00582119	0.0428693	1.6104	DOWN
mag0230	-	-	408253	368493	527707	522448	1.1079	0.549004	0.862786	0.472364	NO	1.01007	0.937177	0.990261	0.214331	NO	0.773636	0.0657295	0.208711	1.11055	NO	0.70532	0.0313823	0.115709	1.0496	NO
mag0231	-	-	1.78736e+07	2.03625e+07	1.83118e+07	1.70422e+07	0.877774	0.255105	0.657985	0.700449	NO	1.0745	0.600214	0.862029	0.55158	NO	0.976071	0.846457	0.911645	0.120764	NO	1.19483	0.159834	0.338365	0.858917	NO
mag0233	-	-	1.30026e+07	1.16685e+07	6.64057e+06	6.43829e+06	1.11434	0.260499	0.662372	0.484302	NO	1.03142	0.830439	0.957131	0.298825	NO	1.95806	1.74151e-06	0.000182434	2.28886	UP	1.81236	1.06132e-05	0.000587757	2.0811	UP
mag0234	-	-	22851.8	20205.6	89965.1	47696	1.13097	0.582178	0.877418	0.0248011	NO	1.88622	0.277457	0.60391	0.314006	NO	0.254008	0.0717713	0.220055	0.885645	NO	0.423632	0.0858328	0.228091	0.774932	NO
mag0235	-	-	99196.1	113739	97907.8	129604	0.872137	0.686691	0.920219	0.743091	NO	0.755438	0.289145	0.617362	0.854723	NO	1.01316	0.968523	0.985736	0.444028	NO	0.877589	0.633952	0.783667	0.183734	NO
mag0236	-	-	799271	770619	852797	1.00988e+06	1.03718	0.578326	0.876437	0.551788	NO	0.844453	0.0847829	0.300594	0.873815	NO	0.937235	0.133807	0.318974	0.774573	NO	0.763079	0.0171682	0.0804331	1.43211	NO
mag0237	-	-	61766.6	29653.7	69147.7	31758.1	2.08293	0.310147	0.721987	0.652887	NO	2.17733	0.11348	0.360373	1.07318	NO	0.893256	0.83605	0.908564	0.648556	NO	0.933736	0.890647	0.940298	0.223926	NO
mag0239	-	-	1.07333e+06	1.22397e+06	928455	1.10441e+06	0.876924	0.2171	0.617375	0.739057	NO	0.840677	0.0379836	0.178833	1.09677	NO	1.15604	0.185944	0.38553	0.510993	NO	1.10825	0.230339	0.43477	0.445435	NO
mag0240	-	-	1.19726e+06	987060	991845	657901	1.21296	0.115877	0.442572	0.838047	NO	1.50759	0.0776167	0.284664	0.482262	NO	1.20711	0.305505	0.51519	0.978458	NO	1.50032	0.00347411	0.0295086	1.24822	UP
mag0241	-	-	172459	152581	469766	412127	1.13028	0.470846	0.822128	0.554923	NO	1.13986	0.51306	0.811807	0.49297	NO	0.367117	0.000134411	0.00344614	2.39091	DOWN	0.370229	0.000544718	0.0080659	2.15743	DOWN
mag0242	-	-	332249	355349	343063	296190	0.934993	0.246792	0.643161	0.573339	NO	1.15825	0.171977	0.460518	0.718814	NO	0.96848	0.72401	0.841286	0.0679173	NO	1.19973	0.0201203	0.0894269	1.22927	NO
mag0243	-	-	2.46633e+06	2.2787e+06	2.10675e+06	2.30299e+06	1.08234	0.3367	0.742096	0.453089	NO	0.91479	0.160656	0.446194	0.707966	NO	1.17068	0.0491711	0.173682	0.850199	NO	0.989457	0.878755	0.933738	0.24369	NO
mag0244	-	-	31863.5	32867	40209.9	39020	0.96947	0.890821	0.973434	0.161967	NO	1.03049	0.886345	0.976022	0.0542322	NO	0.79243	0.300589	0.51032	0.403447	NO	0.842309	0.423774	0.617085	0.275846	NO
mag0247	-	-	4.80706e+06	2.43753e+06	4.38853e+06	5.02116e+06	1.9721	0.354747	0.743242	0.432686	NO	0.874007	0.723323	0.918407	0.302719	NO	1.09537	0.878269	0.933212	0.258416	NO	0.485451	0.0850592	0.226907	0.852977	NO
mag0250	-	-	117118	124481	225575	198216	0.940847	0.717017	0.929504	0.164012	NO	1.13803	0.637624	0.883232	0.840872	NO	0.519196	0.0570459	0.189856	1.00227	NO	0.628008	0.0135263	0.0717515	1.26902	NO
mag0253	-	-	2.27295e+06	4.19881e+06	5.83664e+06	5.43031e+06	0.541332	0.0737058	0.34072	1.17945	NO	1.07483	0.836058	0.959803	0.336754	NO	0.389428	0.0438608	0.162926	1.49673	NO	0.773218	0.399454	0.599404	0.541293	NO
mag0257	-	-	3.77131e+06	4.30828e+06	3.85119e+06	3.63996e+06	0.875362	0.228507	0.623471	0.650274	NO	1.05803	0.675248	0.901426	0.164941	NO	0.979258	0.879711	0.934018	0.204827	NO	1.18361	0.111427	0.269939	0.726686	NO
mag0258	-	-	5.19128e+06	6.61992e+06	3.91509e+06	5.26659e+06	0.784192	0.308483	0.721658	0.538359	NO	0.743382	0.347866	0.679103	0.621622	NO	1.32597	0.327986	0.534232	0.930085	NO	1.25696	0.375358	0.577828	0.657361	NO
mag0259	-	-	5.53922e+06	5.55149e+06	7.53804e+06	6.25622e+06	0.997789	0.985356	0.995785	0.203248	NO	1.20489	0.200274	0.501932	0.667526	NO	0.734836	0.0339039	0.138799	1.04902	NO	0.887356	0.365635	0.569428	0.331916	NO
mag0260	-	-	230301	138138	187279	172053	1.66718	0.296149	0.705052	0.370628	NO	1.08849	0.694016	0.906477	0.636787	NO	1.22972	0.629549	0.774765	0.335571	NO	0.80288	0.320372	0.533859	0.172351	NO
mag0261	-	-	354324	430992	818217	831225	0.822112	0.602429	0.883148	0.227673	NO	0.984351	0.934389	0.990261	0.376358	NO	0.433044	0.00156929	0.0180963	1.8772	DOWN	0.518502	0.0210318	0.0920016	1.67056	NO
mag0263	-	-	1.04655e+06	984305	1.05697e+06	1.22352e+06	1.06323	0.443574	0.80988	0.537192	NO	0.863872	0.173662	0.462821	0.716432	NO	0.990142	0.916117	0.956534	0.163163	NO	0.804486	0.0307081	0.114135	1.00816	NO
mag0266	-	-	41875.6	40232.7	39224.9	42865.7	1.04084	0.757329	0.947763	0.357874	NO	0.915063	0.652219	0.893172	0.374939	NO	1.06758	0.677178	0.811938	0.622085	NO	0.938574	0.718012	0.839601	0.0216835	NO
mag0267	-	-	12159.6	13546.9	46048.1	40223.6	0.897591	0.462263	0.819398	0.544081	NO	1.1448	0.686592	0.903524	0.190807	NO	0.264063	0.00746212	0.0507974	1.77327	NO	0.33679	0.00727382	0.0498545	1.8011	DOWN
mag0268	-	-	71034.4	87536.7	329458	121359	0.811482	0.363555	0.749579	0.443809	NO	2.71474	0.000468037	0.00696745	1.84944	UP	0.21561	4.22331e-05	0.00153873	2.40384	DOWN	0.721304	0.103403	0.259351	1.16078	NO
mag0269	-	-	34147.2	35341.2	34508.7	28417.9	0.966216	0.853556	0.967705	0.258952	NO	1.21433	0.267301	0.594026	0.977482	NO	0.989525	0.953155	0.979964	0.132589	NO	1.24362	0.237044	0.442301	0.699036	NO
mag0270	-	-	1.13349e+06	1.07531e+06	692159	718153	1.0541	0.643197	0.903708	0.317224	NO	0.963805	0.81089	0.950615	0.47115	NO	1.63761	0.000800272	0.0122699	1.71618	UP	1.49733	0.00289145	0.0259949	1.43948	NO
mag0273	-	-	3.8164e+06	3.75512e+06	4.34357e+06	3.87545e+06	1.01632	0.796092	0.954576	0.0919951	NO	1.12079	0.144897	0.416203	0.800378	NO	0.878632	0.102177	0.273361	0.744078	NO	0.96895	0.6122	0.769488	0.258574	NO
mag0275	-	-	5.38933e+06	5.55096e+06	7.30127e+06	6.18155e+06	0.970883	0.812907	0.956753	0.340556	NO	1.18114	0.266428	0.593037	0.567567	NO	0.738136	0.0509819	0.177125	0.995554	NO	0.897988	0.401705	0.601255	0.337617	NO
mag0276	-	-	1.48119e+06	1.55086e+06	246825	292413	0.955081	0.798624	0.954612	0.217392	NO	0.844096	0.648485	0.891313	0.113291	NO	6.001	1.43774e-06	0.000173091	2.48357	UP	5.30365	4.58624e-06	0.000373509	2.41883	UP
mag0277	-	-	749879	981021	611171	769199	0.764386	0.228764	0.623471	0.468518	NO	0.794556	0.315147	0.642712	0.358909	NO	1.22695	0.367664	0.570662	0.228205	NO	1.27538	0.275344	0.484736	0.409665	NO
mag0278	-	-	155043	103303	142654	100625	1.50086	0.206109	0.597608	0.40943	NO	1.41768	0.118716	0.374504	0.840919	NO	1.08685	0.75448	0.863287	0.0877245	NO	1.02661	0.92301	0.961917	0.105262	NO
mag0280	-	-	59604.8	53566.6	185855	172060	1.11272	0.517718	0.847711	0.413414	NO	1.08018	0.875171	0.974771	0.565786	NO	0.320705	0.0622887	0.200789	1.83611	NO	0.311325	0.0633065	0.187482	1.39055	NO
mag0281	-	-	1.45745e+06	1.90744e+06	1.57248e+06	1.83908e+06	0.764091	0.0392717	0.227497	0.957619	NO	0.855037	0.16482	0.450085	0.674608	NO	0.926849	0.557064	0.726229	0.516039	NO	1.03717	0.741037	0.857114	0.0442521	NO
mag0282	-	-	2.19088e+06	2.50126e+06	2.45531e+06	2.24393e+06	0.875909	0.190062	0.581526	0.747891	NO	1.0942	0.514362	0.813174	0.31478	NO	0.8923	0.36721	0.570662	0.054244	NO	1.11468	0.348992	0.554423	0.641535	NO
mag0283	-	-	396507	307071	495808	489365	1.29126	0.450826	0.815427	0.127549	NO	1.01316	0.960325	0.992163	0.318086	NO	0.79972	0.476188	0.666952	0.551844	NO	0.627488	0.095454	0.245187	0.69877	NO
mag0284	-	-	638827	624708	678185	638895	1.0226	0.839292	0.965049	0.103729	NO	1.0615	0.703261	0.908514	0.542597	NO	0.941966	0.674468	0.809854	0.0758147	NO	0.977795	0.862742	0.925584	0.158912	NO
mag0286	-	-	6.66667e+06	7.7285e+06	6.33115e+06	6.06116e+06	0.862609	0.338699	0.742096	0.18391	NO	1.04454	0.733124	0.920458	0.504287	NO	1.053	0.659045	0.798292	0.00434363	NO	1.27508	0.144137	0.31866	0.495655	NO
mag0287	-	-	2.09616e+06	2.24904e+06	2.87942e+06	3.35611e+06	0.932021	0.632438	0.89836	0.158569	NO	0.857962	0.717278	0.915965	0.326799	NO	0.72798	0.376437	0.578991	0.98128	NO	0.670134	0.293284	0.505686	0.858723	NO
mag0288	-	-	2.76033e+06	1.27414e+06	2.50022e+06	2.67783e+06	2.16644	0.311343	0.722236	0.594071	NO	0.933674	0.855367	0.964189	0.283702	NO	1.10404	0.868737	0.92754	0.250567	NO	0.475809	0.0706099	0.200738	0.793232	NO
mag0289	-	-	159996	136428	228673	170561	1.17275	0.332484	0.737969	0.341042	NO	1.34071	0.331345	0.66006	0.489322	NO	0.69967	0.24982	0.459397	0.714904	NO	0.799876	0.180536	0.366498	0.640684	NO
mag0290	-	-	1.57139e+06	3.1037e+06	1.98612e+06	1.56162e+06	0.506295	0.640263	0.902233	0.769536	NO	1.27183	0.750946	0.928762	0.171335	NO	0.791186	0.820989	0.900647	1.09723	NO	1.98748	0.611841	0.769488	0.413826	NO
mag0292	-	-	4.22921e+07	3.10512e+07	3.80203e+07	3.47374e+07	1.36201	0.000231537	0.00362218	1.91949	NO	1.09451	0.291932	0.619433	0.554081	NO	1.11235	0.170321	0.369608	0.790116	NO	0.893883	0.192159	0.380879	0.664127	NO
mag0293	-	-	8.23785e+06	1.12876e+07	9.13521e+06	1.12177e+07	0.729815	0.342959	0.742232	0.88867	NO	0.814356	0.628739	0.879726	0.517422	NO	0.90177	0.812119	0.894138	0.261851	NO	1.00623	0.985358	0.992888	0.12244	NO
mag0294	-	-	8.95973e+06	9.79383e+06	9.79665e+06	9.58479e+06	0.914834	0.362557	0.748845	0.516539	NO	1.0221	0.797994	0.947833	0.439368	NO	0.914571	0.325978	0.532932	0.593848	NO	1.02181	0.815079	0.897632	0.0753695	NO
mag0296	-	-	219906	228250	322121	289710	0.963445	0.849286	0.966952	0.123574	NO	1.11187	0.510724	0.810891	0.553198	NO	0.682681	0.0341903	0.138799	1.26263	NO	0.787855	0.190778	0.379362	0.947598	NO
mag0298	-	-	7.78766e+06	7.85273e+06	4.54897e+06	4.82104e+06	0.991713	0.934244	0.983198	0.0371487	NO	0.943565	0.671199	0.900998	0.479001	NO	1.71196	1.8044e-05	0.000952245	1.98221	UP	1.62884	0.000334327	0.00582233	1.75128	UP
mag0299	-	-	622172	527276	754234	694854	1.17997	0.191464	0.582597	0.666204	NO	1.08546	0.442207	0.754915	0.450653	NO	0.824906	0.0950228	0.262331	0.830909	NO	0.75883	0.0228378	0.0964419	0.825763	NO
mag0300	-	-	753730	944288	556148	791737	0.798199	0.00329179	0.0341385	1.60523	NO	0.702441	0.00172862	0.0196155	1.36738	NO	1.35527	0.00710867	0.0492863	1.3513	NO	1.19268	0.0169128	0.0799173	1.21013	NO
mag0301	-	-	557558	645208	553892	630169	0.864152	0.14414	0.502644	0.740125	NO	0.878958	0.277855	0.60391	0.599425	NO	1.00662	0.945781	0.975742	0.199679	NO	1.02386	0.838281	0.911346	0.151786	NO
mag0302	-	-	775810	859778	691106	675760	0.902338	0.408025	0.778996	0.245015	NO	1.02271	0.815047	0.952437	0.188804	NO	1.12256	0.301835	0.511494	0.0581294	NO	1.27231	0.0450182	0.148399	0.421354	NO
mag0304	-	-	569963	411833	639189	391303	1.38397	0.10385	0.414354	0.416491	NO	1.63349	0.0444069	0.197056	1.07701	NO	0.891697	0.588296	0.747796	0.291828	NO	1.05247	0.806488	0.891982	0.764623	NO
mag0306	-	-	670959	595050	1.15249e+06	1.07092e+06	1.12757	0.665555	0.915338	0.231364	NO	1.07617	0.777335	0.941186	0.261034	NO	0.582184	0.0459078	0.165795	1.04755	NO	0.555646	0.058477	0.177547	1.11877	NO
mag0308	-	-	1.52026e+06	1.60974e+06	654987	604522	0.944414	0.5291	0.854297	0.178306	NO	1.08348	0.810854	0.950615	0.475521	NO	2.32106	0.000113357	0.00310777	2.23285	UP	2.66284	2.5119e-07	7.24856e-05	2.27944	UP
mag0309	-	-	5.37248e+06	4.24153e+06	7.48737e+06	6.90485e+06	1.26664	0.638543	0.900899	0.11819	NO	1.08436	0.827344	0.956142	0.160631	NO	0.717539	0.478788	0.669239	0.202375	NO	0.614283	0.190867	0.379362	0.18171	NO
mag0310	-	-	68951.9	43000.7	51392.1	34873.1	1.6035	0.560122	0.869369	0.0464576	NO	1.47369	0.297298	0.624549	0.80336	NO	1.34168	0.691562	0.820452	0.618215	NO	1.23306	0.61801	0.774331	0.352033	NO
mag0311	-	-	3.18867e+06	3.50404e+06	3.04256e+06	2.95808e+06	0.909997	0.218166	0.617692	0.659105	NO	1.02856	0.702386	0.908514	0.225187	NO	1.04802	0.523219	0.700916	0.354252	NO	1.18457	0.0323572	0.118515	1.08413	NO
mag0312	-	-	64213.3	85736.4	97092.6	124113	0.748962	0.566669	0.871752	0.419126	NO	0.782295	0.299444	0.625064	0.676161	NO	0.661362	0.19007	0.388991	0.84925	NO	0.690796	0.318524	0.532062	1.21056	NO
mag0313	-	-	1.60716e+06	1.61975e+06	1.88751e+06	1.89357e+06	0.992228	0.952262	0.98616	0.194645	NO	0.996803	0.97239	0.992253	0.636091	NO	0.851469	0.159416	0.357175	0.781158	NO	0.855395	0.155885	0.333212	0.807646	NO
mag0314	-	-	2.7254e+06	2.97365e+06	2.17656e+06	2.75222e+06	0.916516	0.551045	0.862786	0.177973	NO	0.790838	0.56318	0.840299	0.384122	NO	1.25216	0.470649	0.663823	1.40811	NO	1.08045	0.77419	0.876423	1.1543	NO
mag0316	-	-	23626.9	18179.6	22673.1	26558.5	1.29964	0.369539	0.750707	0.561662	NO	0.853705	0.517942	0.815338	0.511883	NO	1.04207	0.894859	0.943442	0.176158	NO	0.684511	0.0672012	0.194507	0.79018	NO
mag0317	-	-	1.05782e+06	1.19016e+06	571576	536277	0.888803	0.348224	0.742232	0.499122	NO	1.06582	0.730687	0.920458	0.53246	NO	1.8507	0.000172435	0.00415194	1.72316	UP	2.2193	1.37091e-05	0.000632213	2.08245	UP
mag0319	-	-	85078.9	86633.9	296868	225624	0.982052	0.962278	0.988492	0.605504	NO	1.31576	0.306137	0.632218	0.631685	NO	0.286588	0.000566732	0.0102567	1.53185	DOWN	0.383974	0.0161624	0.0778327	1.77036	NO
mag0320	-	-	63365.3	66322.3	78189.9	80434.6	0.955415	0.668217	0.915338	0.449168	NO	0.972092	0.839408	0.959819	0.229341	NO	0.810403	0.148479	0.341476	0.623894	NO	0.824549	0.0959693	0.246283	0.682883	NO
mag0322	-	-	41241	47129.5	49306.8	41657.4	0.875058	0.684833	0.920219	0.446803	NO	1.18363	0.416534	0.733705	0.799268	NO	0.836417	0.52652	0.703171	0.691068	NO	1.13136	0.641128	0.788264	0.0769381	NO
mag0323	-	-	1.43168e+06	1.54718e+06	5.39474e+06	5.69042e+06	0.92535	0.72682	0.936775	0.214301	NO	0.948039	0.899499	0.980996	0.112005	NO	0.265385	0.0174402	0.0895444	0.786828	NO	0.271892	0.030969	0.114797	0.662231	NO
mag0326	-	-	750411	749786	641218	662556	1.00083	0.992471	0.997514	0.0490448	NO	0.967794	0.799842	0.947833	0.663658	NO	1.17029	0.181166	0.38051	0.890079	NO	1.13166	0.220636	0.422212	0.777261	NO
mag0327	-	-	193048	150350	294830	266124	1.28399	0.420746	0.790398	0.709768	NO	1.10787	0.632393	0.880833	0.385057	NO	0.654777	0.124143	0.307207	1.18885	NO	0.564963	0.0158956	0.076815	1.68224	NO
mag0330	-	-	368245	728834	1.49516e+06	1.50638e+06	0.505252	0.650925	0.907101	0.0890614	NO	0.992554	0.991239	0.997118	0.302058	NO	0.246291	0.190859	0.389842	1.31937	NO	0.483833	0.429123	0.620492	1.1552	NO
mag0331	-	-	275941	382374	399225	454315	0.721653	0.0428857	0.240385	1.21769	NO	0.878741	0.419805	0.735372	0.71791	NO	0.691192	0.0498514	0.175558	1.08875	NO	0.84165	0.230839	0.435121	0.845711	NO
mag0333	-	-	2.72953e+06	2.88987e+06	3.50448e+06	3.58961e+06	0.944518	0.578457	0.876437	0.182509	NO	0.976285	0.847377	0.96006	0.35092	NO	0.778868	0.0344474	0.139045	0.917297	NO	0.805064	0.081564	0.221501	0.786684	NO
mag0334	-	-	193561	147204	99271.4	105842	1.31492	0.0315141	0.195218	1.27152	NO	0.937919	0.752357	0.928762	0.325202	NO	1.94982	8.84026e-05	0.00260411	2.08443	UP	1.39079	0.0448531	0.148031	1.08923	NO
mag0336	-	-	1.78187e+06	1.28223e+06	1.13358e+06	1.13917e+06	1.38967	0.0129887	0.102195	1.17945	NO	0.995096	0.971399	0.992253	0.416529	NO	1.5719	0.00155386	0.0180132	1.42393	UP	1.12558	0.371328	0.575136	0.522267	NO
mag0337	-	-	394497	261259	376195	223962	1.50999	0.229126	0.623671	0.504371	NO	1.67973	0.000873426	0.0113545	1.68188	UP	1.04865	0.871221	0.92928	0.535775	NO	1.16653	0.167541	0.349864	0.606028	NO
mag0338	-	-	504327	437857	854077	948755	1.15181	0.607056	0.884239	0.138569	NO	0.900208	0.788758	0.946256	0.296392	NO	0.590494	0.190941	0.389842	0.748432	NO	0.461507	0.0694612	0.198637	1.03813	NO
mag0339	-	-	1.71294e+06	1.41763e+06	1.99096e+06	1.42915e+06	1.20831	0.464703	0.82102	0.510884	NO	1.3931	0.0836136	0.29874	0.775024	NO	0.860359	0.496053	0.680017	0.334031	NO	0.991934	0.970372	0.985317	0.306335	NO
mag0340	-	-	3.0772e+06	3.05622e+06	4.145e+06	3.41079e+06	1.00687	0.95433	0.986566	0.218873	NO	1.21526	0.191745	0.488337	0.652224	NO	0.74239	0.0505562	0.176434	0.977156	NO	0.896045	0.381544	0.582976	0.292105	NO
mag0343	-	-	61380.3	72856.8	73112	65181.4	0.842478	0.417458	0.787729	0.972912	NO	1.12167	0.485917	0.790523	0.809062	NO	0.839537	0.434585	0.635437	0.84729	NO	1.11776	0.451269	0.644437	0.493795	NO
mag0345	-	-	975063	998564	617740	642190	0.976466	0.88139	0.972272	0.0602319	NO	0.961926	0.789014	0.946256	0.485581	NO	1.57844	0.0049348	0.0377471	1.45703	UP	1.55493	0.0142649	0.0737665	1.13751	NO
mag0346	-	-	808705	929592	576981	827144	0.869957	0.47692	0.82692	0.362272	NO	0.697558	0.10174	0.338509	0.944309	NO	1.40161	0.111886	0.290904	0.816986	NO	1.12386	0.559307	0.729497	0.241425	NO
mag0347	-	-	396337	351819	614439	558528	1.12654	0.496962	0.837452	0.581536	NO	1.10011	0.468942	0.772916	0.408102	NO	0.645039	0.00382863	0.0326617	1.55672	DOWN	0.629904	0.0061688	0.0440243	1.63555	DOWN
mag0348	-	-	268540	211165	366090	282059	1.27171	0.171768	0.551769	0.649637	NO	1.29792	0.277746	0.60391	0.634788	NO	0.733534	0.187246	0.386639	0.751009	NO	0.748654	0.147117	0.32152	0.748698	NO
mag0349	-	-	6322.08	5479.94	6842.41	5513.88	1.15368	0.100668	0.405897	0.929155	NO	1.24094	0.018713	0.110183	1.13625	NO	0.923956	0.374303	0.576764	0.459297	NO	0.993845	0.940715	0.968702	0.0677277	NO
mag0350	-	-	887215	1.49047e+06	1.04615e+06	1.60575e+06	0.59526	0.00667671	0.0606158	1.69925	NO	0.651504	0.0013935	0.0164898	1.51866	DOWN	0.848076	0.217853	0.423322	0.647125	NO	0.928208	0.616051	0.772575	0.481283	NO
mag0352	-	-	3.00417e+06	2.39253e+06	2.75855e+06	2.67134e+06	1.25565	0.0916229	0.383381	1.05489	NO	1.03264	0.531808	0.82175	0.341326	NO	1.08904	0.478697	0.669239	0.183106	NO	0.895627	0.0816056	0.221501	0.939737	NO
mag0353	-	-	106701	98385.7	117575	111850	1.08451	0.739717	0.940348	0.355745	NO	1.05118	0.844946	0.96006	0.594232	NO	0.907511	0.689723	0.820227	0.0457567	NO	0.87962	0.621694	0.777188	0.265932	NO
mag0354	-	-	54517.6	32866.4	51052.1	37407.1	1.65876	0.00271476	0.0293639	1.27629	UP	1.36477	0.0202154	0.115804	1.12755	NO	1.06788	0.655651	0.796525	0.0383087	NO	0.878614	0.231648	0.436073	0.577904	NO
mag0355	-	-	1.00926e+06	950782	970096	1.06277e+06	1.0615	0.345459	0.742232	0.528606	NO	0.912801	0.43931	0.754048	0.332146	NO	1.04037	0.607861	0.761671	0.393282	NO	0.894627	0.316758	0.530292	0.357653	NO
mag0356	-	-	774765	619856	963322	411839	1.24991	0.395455	0.77277	0.483087	NO	2.33907	0.00218372	0.0233931	1.78955	UP	0.804264	0.386354	0.590011	0.717692	NO	1.50509	0.0695123	0.198637	1.03791	NO
mag0358	-	-	937018	930872	939679	760450	1.0066	0.956011	0.986793	0.104482	NO	1.23569	0.142307	0.410909	0.554404	NO	0.997169	0.983301	0.993199	0.244113	NO	1.22411	0.105118	0.261276	0.820377	NO
mag0359	-	-	16209.2	25419.3	30308.9	31281.6	0.637672	0.0130281	0.102195	1.37693	NO	0.968905	0.88135	0.976022	0.4561	NO	0.5348	0.0152325	0.0832335	1.14812	NO	0.812596	0.249001	0.455706	0.374074	NO
mag0360	-	-	2.06683e+06	1.99057e+06	1.83128e+06	1.75874e+06	1.03831	0.691462	0.920219	0.195298	NO	1.04125	0.563234	0.840299	0.290276	NO	1.12862	0.162062	0.360274	0.436117	NO	1.13181	0.149983	0.325524	0.331573	NO
mag0361	-	-	254504	186278	345143	304629	1.36626	0.247892	0.644519	0.630146	NO	1.133	0.675499	0.901426	0.297683	NO	0.737385	0.320338	0.528614	0.211148	NO	0.611491	0.0884206	0.232956	0.461747	NO
mag0362	-	-	118982	95442	112104	104608	1.24665	0.105397	0.418716	0.915023	NO	1.07165	0.569584	0.844479	0.741887	NO	1.06136	0.644054	0.786671	0.20941	NO	0.912377	0.464187	0.65478	0.440652	NO
mag0364	-	-	3.14062e+06	4.5279e+06	3.57572e+06	4.44605e+06	0.693615	0.0116023	0.0944904	1.48463	NO	0.804246	0.208889	0.512058	0.65598	NO	0.878318	0.441164	0.641251	0.310684	NO	1.01841	0.900687	0.944938	0.299002	NO
mag0365	-	-	1.02584e+06	1.21817e+06	1.4985e+06	1.49966e+06	0.842113	0.200884	0.595853	0.759636	NO	0.999226	0.992669	0.997311	0.178723	NO	0.684576	0.000386084	0.00780341	1.89429	NO	0.812298	0.0704027	0.200355	1.16643	NO
mag0366	-	-	134441	170002	125925	138995	0.790818	0.181606	0.569048	0.421936	NO	0.905967	0.558448	0.836765	0.530754	NO	1.06763	0.613442	0.763082	0.181633	NO	1.22308	0.304032	0.516533	0.397236	NO
mag0368	-	-	61834.9	120360	202530	260071	0.513748	0.0444967	0.245466	1.46076	NO	0.778752	0.71893	0.917381	0.448646	NO	0.305312	0.125811	0.309165	1.10369	NO	0.462799	0.31195	0.52574	0.450116	NO
mag0369	-	-	271193	271770	374850	352335	0.997877	0.994713	0.998259	0.188421	NO	1.0639	0.742401	0.924228	0.212401	NO	0.723471	0.180683	0.38051	0.975942	NO	0.771342	0.318584	0.532062	1.09573	NO
mag0370	-	-	520025	605414	531112	522540	0.858957	0.443542	0.80988	0.931662	NO	1.0164	0.940473	0.991681	0.801482	NO	0.979124	0.934447	0.968646	0.243211	NO	1.1586	0.333236	0.542877	0.638885	NO
mag0371	-	-	761195	1.02996e+06	835114	1.03874e+06	0.739054	0.0374745	0.22078	1.33584	NO	0.803971	0.18484	0.481815	0.63323	NO	0.911486	0.571767	0.732974	0.2828	NO	0.991549	0.952537	0.974784	0.203482	NO
mag0372	-	-	673357	657046	465547	478099	1.02482	0.793804	0.954576	0.130523	NO	0.973746	0.821236	0.954955	0.498629	NO	1.44638	0.00171846	0.0187226	1.68011	NO	1.37429	0.00268026	0.0244938	1.5017	NO
mag0373	-	-	705761	553078	857916	368790	1.27606	0.367602	0.750707	0.487354	NO	2.3263	0.00210812	0.0227136	1.78935	UP	0.822646	0.445433	0.645311	0.694341	NO	1.49971	0.0666476	0.193871	1.04999	NO
mag0375	-	-	8502.98	7113.23	9406.2	9467.67	1.19538	0.055097	0.285166	1.07552	NO	0.993507	0.969986	0.992163	0.441378	NO	0.903976	0.303628	0.512656	0.555289	NO	0.751318	0.139588	0.311908	0.832648	NO
mag0376	-	-	3.77143e+07	3.77669e+07	4.7557e+07	4.35591e+07	0.998608	0.988084	0.996494	0.0539953	NO	1.09178	0.485335	0.790523	0.284024	NO	0.793034	0.0694897	0.215473	0.894308	NO	0.867026	0.17055	0.353483	0.669191	NO
mag0379	-	-	112081	178180	81353.2	75874.5	0.629031	0.00725804	0.0650405	1.62573	NO	1.07221	0.704763	0.908514	0.210558	NO	1.37771	0.101037	0.272496	1.08737	NO	2.34835	2.87012e-05	0.0011038	2.1393	UP
mag0380	-	-	743733	649263	647631	520699	1.1455	0.686362	0.920219	0.158253	NO	1.24377	0.375877	0.699209	0.624641	NO	1.14839	0.681124	0.813998	0.187453	NO	1.24691	0.37041	0.574924	0.486643	NO
mag0381	-	-	139899	88560.5	156355	90722.2	1.5797	0.0111773	0.0923877	1.37402	NO	1.72344	0.0145352	0.0933825	1.39477	NO	0.894756	0.571415	0.732974	0.285437	NO	0.976173	0.860859	0.924421	0.0870757	NO
mag0382	-	-	2.78319e+06	2.6672e+06	3.52732e+06	3.4897e+06	1.04349	0.788222	0.954115	0.0364803	NO	1.01078	0.927349	0.98888	0.0999121	NO	0.789039	0.0795107	0.232733	0.984137	NO	0.764307	0.0610658	0.183197	0.987198	NO
mag0383	-	-	95887.5	101212	122566	132905	0.94739	0.806965	0.956487	0.500914	NO	0.922206	0.704025	0.908514	0.636489	NO	0.782333	0.288065	0.497911	0.714286	NO	0.761537	0.199125	0.391047	0.543148	NO
mag0384	-	-	10068.6	16349.9	13439.5	17484.7	0.615818	0.0122136	0.0980274	1.5055	NO	0.768644	0.0740563	0.275992	1.04357	NO	0.749177	0.12866	0.31344	0.96517	NO	0.935099	0.640612	0.788264	0.325527	NO
mag0385	-	-	170581	173314	166443	151348	0.984232	0.932309	0.983198	0.0747035	NO	1.09974	0.583312	0.852254	0.650413	NO	1.02486	0.880102	0.934075	0.0191623	NO	1.14513	0.496489	0.681173	0.261571	NO
mag0387	-	-	49905	50224.9	48287.9	50085.4	0.99363	0.947703	0.986084	0.179901	NO	0.964111	0.733862	0.920458	0.181194	NO	1.03349	0.710042	0.832743	0.377108	NO	1.00279	0.980554	0.990449	0.0126496	NO
mag0388	-	-	868023	733370	970821	753529	1.18361	0.0712654	0.334228	1.04425	NO	1.28837	0.0320002	0.157388	1.19713	NO	0.894113	0.283063	0.492957	0.526496	NO	0.973247	0.793693	0.886414	0.0972196	NO
mag0389	-	-	2.02859e+06	2.24599e+06	955260	1.11047e+06	0.903205	0.204584	0.597567	0.56236	NO	0.860232	0.526438	0.818299	0.420297	NO	2.1236	1.1084e-05	0.000676276	1.8641	UP	2.02256	5.07335e-06	0.000373998	1.76058	UP
mag0390	-	-	1.37642e+06	1.56955e+06	1.30225e+06	1.15144e+06	0.876956	0.22154	0.620201	0.617655	NO	1.13097	0.412246	0.7294	0.199014	NO	1.05696	0.684506	0.817334	0.588765	NO	1.36312	0.0111095	0.0634271	1.31386	NO
mag0391	-	-	121601	103935	85705.6	104964	1.16997	0.370196	0.75097	0.312741	NO	0.816522	0.571093	0.844738	0.228463	NO	1.41882	0.170317	0.369608	1.38084	NO	0.990192	0.972165	0.985817	1.14551	NO
mag0394	-	-	1.83725e+07	1.58515e+07	1.66115e+07	1.52974e+07	1.15904	0.454139	0.815507	0.145202	NO	1.08591	0.774409	0.939875	0.168322	NO	1.10601	0.698888	0.825037	0.609552	NO	1.03623	0.870554	0.929683	0.599183	NO
mag0396	-	-	930068	918357	905644	758817	1.01275	0.91399	0.980945	0.197037	NO	1.19349	0.216219	0.522892	0.430712	NO	1.02697	0.841014	0.90932	0.400041	NO	1.21025	0.129085	0.297367	0.742386	NO
mag0397	-	-	1.99872e+06	2.40301e+06	559144	640093	0.831758	0.683352	0.920219	0.196124	NO	0.873536	0.560618	0.838202	0.237339	NO	3.57461	0.0303952	0.128299	1.20743	NO	3.75416	0.0347704	0.124553	1.17278	NO
mag0400	-	-	1.004e+06	807364	460399	476665	1.24355	0.0495119	0.266211	1.15728	NO	0.965877	0.886704	0.976022	0.570038	NO	2.18071	1.65042e-05	0.000932656	2.22374	UP	1.69378	0.00224708	0.0216048	1.79042	UP
mag0403	-	-	100552	87498.7	84949.5	92795.4	1.14919	0.565967	0.871752	0.218375	NO	0.915449	0.830465	0.957131	0.469103	NO	1.18367	0.612	0.763082	0.756742	NO	0.942921	0.861324	0.924421	0.378508	NO
mag0404	-	-	1.91704e+06	1.9601e+06	1.91134e+06	1.91226e+06	0.978031	0.68855	0.920219	0.305728	NO	0.999519	0.993321	0.997311	0.484075	NO	1.00298	0.959942	0.982381	0.00809725	NO	1.02502	0.643909	0.788931	0.290124	NO
mag0405	-	-	1.31662e+06	2.0447e+06	2.0016e+06	1.70951e+06	0.643919	0.0267509	0.174701	1.18913	NO	1.17086	0.318766	0.647474	0.467552	NO	0.657784	0.0127955	0.0739683	1.24821	NO	1.19608	0.325819	0.537423	0.393181	NO
mag0406	-	-	594334	394881	779239	685375	1.5051	0.0230431	0.155247	0.958307	NO	1.13695	0.200302	0.501932	0.576373	NO	0.762711	0.0527299	0.180481	1.16083	NO	0.576153	2.18406e-05	0.000863953	1.55098	DOWN
mag0407	-	-	490.579	583.977	540.313	536.804	0.840065	0.165541	0.541825	0.728102	NO	1.00654	0.970056	0.992163	0.362277	NO	0.907953	0.502624	0.685599	0.267887	NO	1.08788	0.591541	0.754133	0.445921	NO
mag0409	-	-	5.5674e+06	5.65171e+06	6.65938e+06	6.36112e+06	0.985083	0.939905	0.985184	0.178258	NO	1.04689	0.856239	0.964189	0.0551779	NO	0.836023	0.480313	0.670557	0.566753	NO	0.888478	0.574525	0.739248	0.569546	NO
mag0410	-	-	858746	893569	1.06242e+06	931252	0.96103	0.858405	0.967705	0.227806	NO	1.14085	0.462395	0.76853	0.791992	NO	0.80829	0.285364	0.495447	0.848746	NO	0.959536	0.838024	0.911346	0.108935	NO
mag0411	-	-	405996	354206	657366	701646	1.14621	0.603663	0.883148	0.0341788	NO	0.93689	0.468609	0.772857	0.17797	NO	0.617611	0.00656456	0.0469697	1.66064	DOWN	0.504822	8.49365e-05	0.00229728	1.85619	DOWN
mag0412	-	-	283442	285836	268774	245441	0.991625	0.934428	0.983198	0.0822512	NO	1.09507	0.179174	0.471162	0.734942	NO	1.05457	0.508364	0.689692	0.2499	NO	1.16458	0.12269	0.286932	0.610882	NO
mag0413	-	-	1.02756e+06	1.30297e+06	5.00025e+06	4.75835e+06	0.788629	0.695211	0.920985	0.18537	NO	1.05084	0.844975	0.96006	0.423226	NO	0.205501	0.00034602	0.00725856	2.14652	DOWN	0.273827	0.00189831	0.0193251	1.67466	DOWN
mag0414	-	-	7.30446e+06	7.62876e+06	8.27364e+06	7.18564e+06	0.957489	0.440747	0.80988	0.580161	NO	1.15141	0.0267796	0.139385	1.08387	NO	0.882858	0.061229	0.199402	1.05628	NO	1.06167	0.248718	0.455599	0.668113	NO
mag0415	-	-	3150.65	2937.28	10044.2	5926.39	1.07264	0.842823	0.965049	0.286942	NO	1.69483	0.0909546	0.317596	0.804992	NO	0.313678	0.00228617	0.0220112	1.64562	DOWN	0.495627	0.078817	0.21602	1.37869	NO
mag0416	-	-	254729	194976	317474	268682	1.30646	0.0525158	0.276395	0.802021	NO	1.1816	0.0221981	0.122688	1.08475	NO	0.80236	0.0341586	0.138799	1.17715	NO	0.725676	0.00223222	0.0215367	1.14363	NO
mag0417	-	-	235970	222860	192527	187225	1.05882	0.586923	0.877418	0.222268	NO	1.02832	0.764351	0.934692	0.389919	NO	1.22565	0.0548842	0.185109	0.803964	NO	1.19033	0.0844648	0.225974	0.701678	NO
mag0419	-	-	229616	207428	400566	449191	1.10697	0.703885	0.923451	0.277579	NO	0.891748	0.671705	0.900998	0.333967	NO	0.57323	0.0498969	0.175558	1.07179	NO	0.461781	0.0185573	0.0841968	1.1615	NO
mag0420	-	-	358336	333692	514779	511781	1.07385	0.696195	0.920985	0.0321919	NO	1.00586	0.981393	0.993594	0.469816	NO	0.696098	0.194552	0.395823	0.879173	NO	0.652022	0.0334753	0.121485	0.875096	NO
mag0421	-	-	159336	141460	244351	238551	1.12637	0.512758	0.847152	0.444748	NO	1.02431	0.802693	0.947833	0.248706	NO	0.652076	0.00177081	0.0187226	1.59404	DOWN	0.592997	0.000416194	0.00677907	1.65316	DOWN
mag0422	-	-	1.29711e+06	1.37421e+06	1.01165e+06	1.26685e+06	0.9439	0.51392	0.847554	0.388629	NO	0.798556	0.0183115	0.108808	1.30677	NO	1.28217	0.0131095	0.0751274	1.32158	NO	1.08474	0.340661	0.549382	0.471635	NO
mag0423	-	-	160455	166168	224808	178034	0.965618	0.855503	0.967705	0.262212	NO	1.26272	0.232208	0.547687	0.96177	NO	0.71374	0.116302	0.296331	0.973047	NO	0.933346	0.686353	0.814621	0.221641	NO
mag0424	-	-	10868.1	12706.3	11612.6	14862.7	0.855332	0.598829	0.881276	0.280754	NO	0.781329	0.607001	0.865105	0.262425	NO	0.935886	0.827553	0.904299	0.189297	NO	0.854913	0.734052	0.851879	0.126238	NO
mag0425	-	-	468834	419246	457492	433325	1.11828	0.129381	0.473884	0.791516	NO	1.05577	0.403285	0.724648	0.435862	NO	1.02479	0.721726	0.840204	0.132597	NO	0.967511	0.630203	0.781475	0.277528	NO
mag0426	-	-	119631	124396	233033	186588	0.961689	0.844536	0.965532	0.259043	NO	1.24892	0.0936737	0.321806	0.885318	NO	0.513365	0.000135724	0.0034479	1.83649	DOWN	0.666692	0.0162698	0.0782138	1.08809	NO
mag0427	-	-	1.78725e+06	1.33373e+06	1.68748e+06	1.3161e+06	1.34004	0.0023725	0.0262376	1.62224	NO	1.28219	0.0250335	0.133048	1.20649	NO	1.05912	0.570234	0.732815	0.422953	NO	1.0134	0.881093	0.93467	0.00853775	NO
mag0428	-	-	183615	204041	184140	159205	0.899894	0.531388	0.85597	0.359024	NO	1.15662	0.289463	0.617362	0.55351	NO	0.997149	0.985514	0.993199	0.227082	NO	1.28162	0.113751	0.272944	0.608498	NO
mag0431	-	-	148357	140474	170745	144886	1.05611	0.851039	0.966978	0.325085	NO	1.17848	0.432515	0.748484	0.644975	NO	0.868876	0.543116	0.715375	0.415958	NO	0.969551	0.909029	0.952365	0.351561	NO
mag0434	-	-	512400	475150	516926	525977	1.0784	0.716215	0.929335	0.385765	NO	0.982792	0.929743	0.989654	0.219323	NO	0.991244	0.964134	0.984082	0.0596197	NO	0.903366	0.626709	0.779724	0.488633	NO
mag0435	-	-	4.5525e+06	5.49795e+06	3.28613e+06	4.26612e+06	0.828036	0.158793	0.532966	1.16652	NO	0.770284	0.0111671	0.0773045	1.37029	NO	1.38537	0.0392459	0.151825	1.33256	NO	1.28875	0.0133784	0.07124	1.3098	NO
mag0436	-	-	415142	372708	467336	388858	1.11385	0.485422	0.832796	0.155587	NO	1.20182	0.243523	0.564281	0.492216	NO	0.888315	0.483872	0.673056	0.408157	NO	0.958468	0.750503	0.86118	0.050028	NO
mag0437	-	-	615489	687023	400643	421207	0.895878	0.226118	0.621408	0.58334	NO	0.951177	0.58479	0.852254	0.222703	NO	1.53625	4.85686e-06	0.000384247	2.3147	UP	1.63108	4.83645e-05	0.00157555	2.0166	UP
mag0438	-	-	538340	549122	714708	722076	0.980366	0.926338	0.983198	0.109864	NO	0.989797	0.951117	0.992163	0.207778	NO	0.753231	0.123913	0.307207	0.983112	NO	0.760477	0.167514	0.349864	0.871414	NO
mag0439	-	-	405580	339492	279584	329820	1.19467	0.114823	0.44235	1.00224	NO	0.847687	0.618693	0.873068	0.26742	NO	1.45065	0.014979	0.082788	1.59321	NO	1.02932	0.920649	0.959818	0.779482	NO
mag0441	-	-	545971	397998	350634	630080	1.37179	0.551822	0.862786	0.224358	NO	0.556491	0.214406	0.520782	0.475123	NO	1.5571	0.397682	0.600753	0.0435873	NO	0.631663	0.338286	0.547466	0.614371	NO
mag0442	-	-	152244	112766	210452	133349	1.35009	0.0804616	0.358054	0.716714	NO	1.57821	0.059548	0.241014	1.08432	NO	0.723415	0.18173	0.38051	0.859609	NO	0.845644	0.115096	0.274979	0.826068	NO
mag0444	-	-	20381.1	16002.4	33183.3	23365.6	1.27362	0.115482	0.44235	0.738962	NO	1.42018	0.105458	0.346899	0.761136	NO	0.614195	0.0271411	0.119291	1.09967	NO	0.68487	0.0436388	0.145179	0.829234	NO
mag0447	-	-	129073	133667	107102	101043	0.965634	0.842993	0.965049	0.133482	NO	1.05996	0.764901	0.934692	0.380629	NO	1.20515	0.288428	0.498146	0.548776	NO	1.32287	0.160417	0.33908	0.809814	NO
mag0448	-	-	230727	139721	271488	124530	1.65134	0.0715771	0.334228	1.18779	NO	2.1801	0.0679011	0.26093	0.78177	NO	0.849862	0.626872	0.7725	0.234383	NO	1.12198	0.686811	0.814815	0.155485	NO
mag0449	-	-	153961	163034	175582	168149	0.944348	0.705492	0.923451	0.029528	NO	1.04421	0.771212	0.938263	0.444291	NO	0.876858	0.328472	0.534353	0.443631	NO	0.969579	0.851279	0.918267	0.185119	NO
mag0454	-	-	42338.3	59849.9	170285	145603	0.707409	0.545226	0.862786	0.181888	NO	1.16952	0.756588	0.930694	0.371222	NO	0.248632	0.0740582	0.224854	1.67724	NO	0.411049	0.0915365	0.238892	1.3307	NO
mag0455	-	-	587203	566464	531654	445434	1.03661	0.825395	0.96004	0.403054	NO	1.19357	0.357948	0.686727	0.624926	NO	1.10448	0.558933	0.726691	0.527825	NO	1.27171	0.195315	0.384931	0.560863	NO
mag0456	-	-	61340.2	59834	72296.1	60086	1.02517	0.872927	0.972272	0.019588	NO	1.20321	0.270196	0.597305	0.754229	NO	0.848458	0.317844	0.527327	0.568909	NO	0.995806	0.97888	0.989687	0.015279	NO
mag0460	-	-	127391	128593	131005	117736	0.990659	0.977322	0.992374	0.0114596	NO	1.11271	0.711575	0.912407	0.219746	NO	0.972414	0.929356	0.966349	0.319684	NO	1.09222	0.772652	0.876423	0.236968	NO
mag0462	-	-	369605	410780	512225	413449	0.899764	0.159143	0.533062	0.90981	NO	1.23891	0.159058	0.442644	0.865452	NO	0.721567	0.0327508	0.135353	1.21167	NO	0.993544	0.945996	0.97089	0.24824	NO
mag0463	-	-	589021	630975	614819	747485	0.93351	0.807292	0.956487	0.168479	NO	0.822517	0.315205	0.642712	1.03348	NO	0.958041	0.867018	0.926582	0.11308	NO	0.844131	0.445196	0.638398	0.79417	NO
mag0464	-	-	175520	170288	156413	125599	1.03072	0.791822	0.954115	0.0762222	NO	1.24534	0.136154	0.400682	0.625927	NO	1.12216	0.407167	0.610089	0.618351	NO	1.35581	0.0104148	0.0612284	1.32854	NO
mag0466	-	-	12191.3	12977.1	9418.83	11492.6	0.939447	0.737444	0.939275	0.043228	NO	0.819559	0.403804	0.724648	0.722233	NO	1.29435	0.224833	0.429354	0.93753	NO	1.12917	0.560698	0.730278	0.298636	NO
mag0467	-	-	148879	142857	114688	150558	1.04215	0.77247	0.951682	0.171538	NO	0.761756	0.406612	0.726861	0.2521	NO	1.29811	0.227664	0.432672	1.1862	NO	0.94885	0.842656	0.913235	0.762846	NO
mag0469	-	-	23678.8	55023.1	23149.6	43872.7	0.430343	0.000724089	0.00936917	1.06278	DOWN	0.527653	0.0155823	0.0980623	1.16852	NO	1.02286	0.908903	0.951154	0.109584	NO	1.25415	0.293553	0.505686	0.167679	NO
mag0470	-	-	679660	579996	351784	332087	1.17183	0.353813	0.743242	0.175915	NO	1.05931	0.807726	0.948664	0.400699	NO	1.93204	0.00332263	0.0292075	1.28045	UP	1.74652	0.00522949	0.0392788	1.38537	UP
mag0471	-	-	785767	764961	1.01259e+06	1.02486e+06	1.0272	0.87576	0.972272	0.0473531	NO	0.98803	0.912904	0.985565	0.0850439	NO	0.775998	0.0772833	0.230601	1.04239	NO	0.746408	0.0364024	0.128062	1.02071	NO
mag0472	-	-	166553	154517	119032	123350	1.0779	0.369163	0.750707	0.317396	NO	0.964992	0.605332	0.864893	0.415495	NO	1.39924	0.000725043	0.0118345	1.68184	NO	1.25267	0.00188527	0.0192631	1.52701	NO
mag0473	-	-	116034	114702	78148.9	45824.4	1.01161	0.944293	0.986084	0.130138	NO	1.7054	0.289511	0.617362	0.508963	NO	1.48478	0.222014	0.426323	1.36635	NO	2.50307	0.000554798	0.00817146	1.78234	UP
mag0474	-	-	812260	723978	754353	881337	1.12194	0.322215	0.730829	0.485506	NO	0.855918	0.335796	0.665106	0.384161	NO	1.07676	0.538424	0.713006	0.270306	NO	0.821455	0.222436	0.424775	0.533981	NO
mag0475	-	-	550534	908135	383064	1.0227e+06	0.606225	6.35415e-06	0.00014541	2.23049	DOWN	0.374562	1.72909e-13	1.99494e-11	2.53737	DOWN	1.43718	0.0272849	0.119544	1.14028	NO	0.887979	0.00169179	0.0182806	1.52466	NO
mag0476	-	-	34693.1	24979	678150	541836	1.38889	0.592569	0.877855	0.0489017	NO	1.25158	0.675427	0.901426	0.340058	NO	0.0511585	0.0165151	0.08694	1.26196	NO	0.0461007	0.0243358	0.0998309	1.14153	NO
mag0478	-	-	1.04411e+06	1.01713e+06	863558	923106	1.02653	0.863287	0.967791	0.420734	NO	0.935491	0.467972	0.772857	0.400525	NO	1.20908	0.0502664	0.175964	1.08026	NO	1.10186	0.538517	0.712073	0.23081	NO
mag0479	-	-	183187	141557	217661	157662	1.29409	0.229988	0.623671	1.32446	NO	1.38055	0.0293401	0.147714	1.09632	NO	0.841615	0.255688	0.466711	0.667357	NO	0.89785	0.607551	0.767127	0.743725	NO
mag0482	-	-	267707	273013	109890	98452.1	0.980564	0.857345	0.967705	0.0246809	NO	1.11618	0.739798	0.923324	0.376733	NO	2.43613	2.36436e-05	0.00107862	2.07172	UP	2.77306	2.18155e-06	0.00021574	2.04135	UP
mag0483	-	-	36962.2	32433.5	46760.8	27845.7	1.13963	0.710544	0.92719	0.393431	NO	1.67928	0.0273328	0.141202	0.820354	NO	0.790452	0.467454	0.661238	0.270466	NO	1.16476	0.438861	0.632699	0.469504	NO
mag0484	-	-	445092	463639	470013	555123	0.959997	0.889857	0.973434	0.13128	NO	0.846683	0.427955	0.745288	0.973395	NO	0.946978	0.841547	0.90954	0.118848	NO	0.835201	0.438937	0.632699	0.779061	NO
mag0485	-	-	594365	492218	519609	590775	1.20752	0.103368	0.413026	0.907166	NO	0.879538	0.42219	0.7385	0.31483	NO	1.14387	0.266242	0.478096	0.627942	NO	0.833173	0.248778	0.455599	0.49359	NO
mag0488	-	-	280838	322533	594065	497133	0.870728	0.0759508	0.347042	1.03388	NO	1.19498	0.581576	0.852073	0.218298	NO	0.47274	0.041225	0.156587	1.11163	NO	0.648786	0.101438	0.256749	0.506439	NO
mag0490	-	-	65106.8	54211.2	59706.9	58526.7	1.20098	0.402258	0.778735	0.279075	NO	1.02017	0.924117	0.988048	0.628022	NO	1.09044	0.678883	0.81272	0.0882055	NO	0.926265	0.725869	0.846454	0.0212871	NO
mag0491	-	-	1.60941e+06	3.12065e+06	662368	739147	0.515731	0.598705	0.881276	0.241869	NO	0.896125	0.669877	0.900998	0.421949	NO	2.42979	0.406567	0.610089	0.879427	NO	4.22196	0.373474	0.576449	0.488945	NO
mag0493	-	-	83534.7	61346.6	102750	69656.3	1.36168	0.0949169	0.390527	0.796048	NO	1.4751	0.0463279	0.203224	0.767247	NO	0.812988	0.292654	0.502703	0.458968	NO	0.880704	0.397012	0.5982	0.516773	NO
mag0495	-	-	141940	124087	176953	180012	1.14387	0.309296	0.721987	0.482768	NO	0.983005	0.892806	0.979469	0.350206	NO	0.802137	0.0771558	0.230594	0.763018	NO	0.689328	0.0115138	0.065065	1.25253	NO
mag0496	-	-	67830.5	58671.6	75748.6	72790.6	1.1561	0.327252	0.734925	0.375223	NO	1.04064	0.856213	0.964189	0.112824	NO	0.895469	0.570758	0.732974	0.0790304	NO	0.806033	0.269276	0.479344	0.287526	NO
mag0497	-	-	3.05053e+06	2.83898e+06	2.45032e+06	2.43218e+06	1.07452	0.488404	0.833561	0.425847	NO	1.00746	0.92688	0.98888	0.40575	NO	1.24495	0.0225915	0.107855	1.13784	NO	1.16726	0.126977	0.294472	0.668274	NO
mag0498	-	-	86404.2	67454.4	114615	93825.4	1.28093	0.324293	0.730829	0.447788	NO	1.22157	0.429785	0.746679	0.410245	NO	0.753868	0.328742	0.534353	0.387003	NO	0.718935	0.0839518	0.225692	0.77545	NO
mag0502	-	-	820244	826891	505119	372402	0.991961	0.961623	0.988492	0.165855	NO	1.35638	0.362195	0.689451	0.723842	NO	1.62386	0.0381974	0.149716	1.66529	NO	2.22042	0.00171118	0.0182945	1.87586	UP
mag0503	-	-	397218	417874	468330	524746	0.950568	0.402977	0.778735	0.538337	NO	0.89249	0.304761	0.631649	0.673534	NO	0.848157	0.0876083	0.249063	0.824992	NO	0.796336	0.0222708	0.0954609	1.11683	NO
mag0505	-	-	115287	103212	102953	100043	1.11699	0.340342	0.742232	0.377759	NO	1.02909	0.845247	0.96006	0.51885	NO	1.1198	0.358217	0.561667	0.441294	NO	1.03168	0.823741	0.901557	0.501249	NO
mag0507	-	-	1.61239e+06	1.62633e+06	1.75755e+06	1.61074e+06	0.991429	0.870045	0.971433	0.156441	NO	1.09114	0.111192	0.356767	0.909647	NO	0.917411	0.070702	0.217285	1.06822	NO	1.00968	0.871237	0.929683	0.200934	NO
mag0509	-	-	32447.5	26110.1	19015.1	23313.1	1.24272	0.171195	0.550568	1.08883	NO	0.815642	0.276705	0.603305	0.65784	NO	1.7064	0.000748855	0.0120145	1.72077	UP	1.11998	0.557299	0.728068	0.18874	NO
mag0510	-	-	504870	547179	502833	502137	0.922678	0.133304	0.482273	0.851063	NO	1.00139	0.982145	0.993594	0.476715	NO	1.00405	0.948084	0.975928	0.0420989	NO	1.0897	0.108241	0.265238	0.873207	NO
mag0511	-	-	1.74057e+07	1.64723e+07	6.62255e+06	9.79477e+06	1.05667	0.644214	0.903708	0.288861	NO	0.676131	0.190087	0.486339	0.337609	NO	2.62825	1.71899e-06	0.000182434	2.36129	UP	1.68174	0.011011	0.0629946	1.57192	NO
mag0513	-	-	223364	157126	480442	167318	1.42156	0.144313	0.502644	0.836077	NO	2.87144	0.000211526	0.00349261	1.82097	UP	0.464914	0.000891428	0.012828	1.72456	DOWN	0.93909	0.850289	0.917915	0.702625	NO
mag0514	-	-	693923	781607	720796	768311	0.887815	0.108836	0.429909	0.830631	NO	0.938156	0.372985	0.698089	0.477857	NO	0.962718	0.592256	0.749148	0.31416	NO	1.01731	0.81403	0.896955	0.0796765	NO
mag0515	-	-	5.50823e+06	5.93097e+06	3.64119e+06	3.27276e+06	0.928724	0.429548	0.801864	0.545387	NO	1.11257	0.442776	0.754954	0.613678	NO	1.51276	0.00166376	0.0185838	1.65244	UP	1.81222	8.00664e-07	0.000110852	2.22269	UP
mag0516	-	-	229871	239904	240906	212086	0.958177	0.683422	0.920219	0.266419	NO	1.13589	0.170409	0.458119	0.888283	NO	0.954193	0.602281	0.757365	0.410318	NO	1.13117	0.255437	0.462895	0.639254	NO
mag0517	-	-	197138	219445	119946	138826	0.898347	0.493888	0.836437	0.327544	NO	0.864005	0.389736	0.712986	0.687349	NO	1.64355	0.00395433	0.0332385	1.39906	UP	1.58072	0.0108035	0.062453	1.25211	NO
mag0520	-	-	35044.3	73589.1	32803.9	25316.7	0.476215	0.341208	0.742232	0.473343	NO	1.29574	0.273433	0.600719	0.596707	NO	1.0683	0.836574	0.908778	0.239899	NO	2.90674	0.226947	0.430127	0.717725	NO
mag0525	-	-	796.16	660.718	718.545	1089.28	1.20499	0.277183	0.676661	0.932498	NO	0.659652	0.0868397	0.306163	0.995773	NO	1.10802	0.528567	0.703993	0.6039	NO	0.606565	0.049998	0.160728	1.25186	NO
mag0527	-	-	4.62794e+06	4.73842e+06	2.25619e+06	2.5205e+06	0.976684	0.926061	0.983198	0.0384803	NO	0.895132	0.706676	0.910133	0.33358	NO	2.05122	0.0164206	0.0868951	1.39841	NO	1.87995	0.0352124	0.125487	1.21458	NO
mag0528	-	-	688287	691635	825139	786249	0.995159	0.970402	0.989703	0.0298935	NO	1.04946	0.656129	0.895985	0.118464	NO	0.834146	0.126056	0.309165	0.690064	NO	0.879664	0.293659	0.505686	0.612316	NO
mag0529	-	-	2.61756e+06	2.49252e+06	1.63889e+06	1.53978e+06	1.05017	0.774574	0.951763	0.195275	NO	1.06437	0.672173	0.900998	0.376908	NO	1.59715	0.00922484	0.0583187	1.25402	NO	1.61875	0.00980797	0.0584049	1.16138	NO
mag0530	-	-	15505.5	13347.8	18845.5	12420.4	1.16165	0.692241	0.920219	0.282025	NO	1.51731	0.100562	0.337522	0.823099	NO	0.822768	0.549575	0.719515	0.376401	NO	1.07467	0.800087	0.888665	0.0745868	NO
mag0531	-	-	2.77894e+06	5.3599e+06	1.20315e+06	1.40749e+06	0.518469	0.596533	0.879881	0.303826	NO	0.854825	0.544402	0.831248	0.409959	NO	2.30971	0.416258	0.618026	0.887262	NO	3.80814	0.384192	0.584726	0.53038	NO
mag0536	-	-	402827	283511	247773	243908	1.42085	0.305646	0.717841	0.459002	NO	1.01585	0.93489	0.990261	0.356903	NO	1.62579	0.163873	0.362142	0.639953	NO	1.16237	0.517672	0.696451	0.38205	NO
mag0537	-	-	77055.6	74470.7	147709	147028	1.03471	0.929385	0.983198	0.0882558	NO	1.00463	0.979624	0.993594	0.233398	NO	0.521672	0.0132933	0.0758951	1.49851	NO	0.506506	0.0148966	0.0752712	1.60349	NO
mag0538	-	-	765171	581821	1.37362e+06	1.18123e+06	1.31513	0.42047	0.790398	0.524637	NO	1.16288	0.278943	0.60485	0.405026	NO	0.557047	0.011032	0.0659776	1.71719	NO	0.492557	0.00138151	0.0153631	1.96694	DOWN
mag0539	-	-	175666	175238	132940	190904	1.00244	0.990738	0.996859	0.357821	NO	0.696372	0.0703759	0.268048	1.06727	NO	1.32139	0.243671	0.452233	0.50217	NO	0.917939	0.62505	0.779272	0.197268	NO
mag0540	-	-	3.16535e+06	3.24304e+06	3.5906e+06	3.27224e+06	0.976043	0.746782	0.943474	0.286497	NO	1.09729	0.153464	0.431851	0.778577	NO	0.881565	0.0993618	0.269738	0.952526	NO	0.991076	0.886645	0.937251	0.0836783	NO
mag0542	-	-	85560.2	117125	370192	375578	0.730504	0.577277	0.876437	0.0285217	NO	0.98566	0.958302	0.992163	0.346942	NO	0.231124	0.000769003	0.0121678	1.99759	DOWN	0.311853	0.00686168	0.047619	1.62079	DOWN
mag0543	-	-	26969.2	26009.2	56843.3	75504.1	1.03691	0.881504	0.972272	0.0543338	NO	0.752851	0.49953	0.800165	0.356974	NO	0.474448	0.0245022	0.114606	1.55422	NO	0.344474	0.0621611	0.185478	1.66019	NO
mag0544	-	-	817481	841653	859730	857405	0.97128	0.78997	0.954115	0.0509973	NO	1.00271	0.984871	0.995295	0.43568	NO	0.950858	0.686375	0.819212	0.0617892	NO	0.981628	0.887329	0.937434	0.00985994	NO
mag0545	-	-	817041	582285	821413	681841	1.40316	7.14882e-05	0.0012938	2.10108	NO	1.2047	0.00401302	0.0366201	1.35494	NO	0.994677	0.940374	0.972329	0.124875	NO	0.853989	0.00700119	0.0484657	1.34837	NO
mag0546	-	-	75899	64987.1	112807	104107	1.16791	0.470284	0.822128	0.564287	NO	1.08357	0.467776	0.772857	0.406944	NO	0.672823	0.0107249	0.0646836	1.47188	NO	0.624233	0.00571371	0.0421901	1.61106	DOWN
mag0548	-	-	1.03226e+06	934510	620499	596840	1.1046	0.697228	0.920985	0.28252	NO	1.03964	0.814436	0.952437	0.259552	NO	1.6636	0.0461977	0.166565	1.14166	NO	1.56576	0.0777226	0.21393	0.976174	NO
mag0549	-	-	32904.5	24217.1	628276	502371	1.35873	0.668204	0.915338	0.443514	NO	1.25062	0.676986	0.901819	0.324488	NO	0.0523727	0.0188606	0.0946105	1.19198	NO	0.0482056	0.0213994	0.0930364	1.27208	NO
mag0551	-	-	37454.1	41721.2	60786.7	61644.2	0.897724	0.677881	0.920219	0.55406	NO	0.986088	0.952091	0.992163	0.822496	NO	0.616157	0.105999	0.280335	0.951539	NO	0.676806	0.0623862	0.18595	0.904233	NO
mag0552	-	-	443014	474078	1.95412e+06	2.00498e+06	0.934476	0.780594	0.951763	0.11405	NO	0.974633	0.964264	0.992163	0.269624	NO	0.226707	0.0897138	0.251822	1.11813	NO	0.23645	0.0562231	0.172405	1.16325	NO
mag0553	-	-	115894	130751	215295	232735	0.886369	0.301966	0.712825	0.646401	NO	0.925066	0.660142	0.897541	0.94632	NO	0.538303	0.00635527	0.0460674	1.52648	DOWN	0.561804	0.000493112	0.00757568	1.82034	DOWN
mag0554	-	-	6.04001e+06	6.08349e+06	6.66862e+06	6.25054e+06	0.992852	0.934982	0.983276	0.167866	NO	1.06689	0.40299	0.724597	0.539045	NO	0.905736	0.2477	0.457254	0.616594	NO	0.973275	0.733976	0.851879	0.199046	NO
mag0556	-	-	245696	260040	353053	281315	0.944837	0.643424	0.903708	0.44719	NO	1.25501	0.263976	0.590428	0.730435	NO	0.695917	0.104335	0.277317	0.630816	NO	0.924373	0.462083	0.652811	0.397093	NO
mag0557	-	-	313602	398305	395142	388989	0.787341	0.0685238	0.327142	0.985484	NO	1.01582	0.890648	0.977877	0.27053	NO	0.793642	0.0552245	0.185804	1.03634	NO	1.02395	0.847345	0.91545	0.0264599	NO
mag0558	-	-	20137.3	31310.2	19160.1	16596.2	0.643156	0.00345943	0.0354784	1.49216	DOWN	1.15449	0.213205	0.518774	0.679321	NO	1.051	0.690198	0.820227	0.162342	NO	1.88659	0.000130301	0.00316493	1.8513	UP
mag0563	-	-	85551.3	122506	66915.3	96697.9	0.698344	0.198237	0.594067	0.737385	NO	0.692003	0.244607	0.565373	0.585701	NO	1.2785	0.386654	0.590011	0.753703	NO	1.26689	0.41312	0.60993	0.661686	NO
mag0564	-	-	393666	561965	368263	603510	0.700517	0.00448433	0.0434165	1.67948	NO	0.610201	0.00306646	0.0303251	1.54985	DOWN	1.06898	0.620537	0.768455	0.153587	NO	0.93116	0.586988	0.74971	0.0949894	NO
mag0566	-	-	495953	437605	474511	566304	1.13333	0.484184	0.832611	0.692006	NO	0.837909	0.420137	0.735372	0.535559	NO	1.04519	0.810282	0.893383	0.620104	NO	0.772739	0.24087	0.44703	0.364649	NO
mag0567	-	-	1.53341e+06	1.39785e+06	1.79866e+06	1.59208e+06	1.09698	0.589241	0.877418	0.225936	NO	1.12975	0.430102	0.746679	0.861417	NO	0.852532	0.367558	0.570662	0.482999	NO	0.878001	0.36148	0.565502	0.50657	NO
mag0570	-	-	32690.8	30698	51975.5	54787.3	1.06491	0.74518	0.943055	0.470724	NO	0.948678	0.757162	0.930987	0.33628	NO	0.628965	0.0155415	0.0843813	1.11231	NO	0.560312	0.00417954	0.0330662	1.3947	DOWN
mag0571	-	-	885881	933576	296270	419136	0.948912	0.759332	0.947763	0.107673	NO	0.706858	0.22927	0.543071	0.492686	NO	2.99012	1.78599e-05	0.000952245	2.01091	UP	2.22738	0.00110427	0.0133376	1.62792	UP
mag0573	-	-	204834	134679	209757	170476	1.52091	0.174954	0.556197	1.08334	NO	1.23042	0.418922	0.735372	0.53276	NO	0.976532	0.930309	0.966976	0.170167	NO	0.790017	0.397502	0.5982	0.777394	NO
mag0574	-	-	2835.38	1065.05	1972.8	944.693	2.66219	0.0170031	0.125887	1.87227	NO	2.08829	0.0768535	0.283365	1.16051	NO	1.43724	0.322536	0.530818	0.887324	NO	1.12741	0.484875	0.671982	0.42461	NO
mag0575	-	-	19674.7	20278	21570.4	19470	0.970251	0.898563	0.976579	0.438845	NO	1.10788	0.64129	0.886537	0.782372	NO	0.912115	0.682065	0.814771	0.712497	NO	1.0415	0.861016	0.924421	0.479637	NO
mag0576	-	-	7422.65	7470.4	9127.73	8350.33	0.993607	0.949591	0.986084	0.00342693	NO	1.0931	0.585268	0.852503	0.674739	NO	0.813197	0.0556252	0.186698	1.08891	NO	0.894624	0.518377	0.696451	0.197861	NO
mag0577	-	-	252207	241364	212711	197223	1.04492	0.607618	0.884593	0.271041	NO	1.07853	0.401673	0.724333	0.424012	NO	1.18568	0.0473045	0.169233	0.841935	NO	1.22382	0.0338265	0.122225	0.946372	NO
mag0579	-	-	4802.74	4662.19	16062.1	18286.7	1.03015	0.952326	0.98616	0.323792	NO	0.87835	0.654731	0.895284	0.343237	NO	0.299011	0.0136764	0.0776026	2.081	NO	0.25495	0.000445876	0.00709558	1.62922	DOWN
mag0580	-	-	181926	143930	156063	269082	1.26399	0.432127	0.801975	0.128132	NO	0.579984	0.103643	0.342875	0.690816	NO	1.16572	0.564026	0.730149	0.19174	NO	0.534891	0.0815587	0.221501	0.789857	NO
mag0581	-	-	810738	462355	769275	411985	1.7535	0.0701904	0.333374	1.32059	NO	1.86724	0.0215389	0.120731	1.17177	NO	1.0539	0.840709	0.90932	0.0836075	NO	1.12226	0.674846	0.806536	0.025575	NO
mag0583	-	-	41148.8	39918.7	75208.1	55903.9	1.03082	0.88959	0.973434	0.287972	NO	1.34531	0.0794085	0.287111	0.810066	NO	0.547133	0.00207777	0.0208454	1.64327	DOWN	0.714059	0.0988394	0.251899	1.18561	NO
mag0584	-	-	608667	555623	521939	516505	1.09547	0.278417	0.678043	0.463729	NO	1.01052	0.918534	0.985565	0.530415	NO	1.16616	0.114889	0.294836	0.733582	NO	1.07573	0.412346	0.609278	0.345896	NO
mag0585	-	-	191931	183652	213507	190082	1.04508	0.829614	0.961574	0.140205	NO	1.12324	0.613011	0.869584	0.398544	NO	0.898942	0.613086	0.763082	0.248642	NO	0.966173	0.879677	0.933982	0.0463579	NO
mag0586	-	-	114247	103197	119774	110030	1.10708	0.528136	0.853755	0.0855247	NO	1.08856	0.727932	0.920385	0.212653	NO	0.953855	0.826474	0.904191	0.117361	NO	0.937896	0.749061	0.860655	0.224058	NO
mag0587	-	-	53349.2	51786.8	100130	67766.2	1.03017	0.91267	0.980527	0.422563	NO	1.47759	0.0187817	0.110183	1.09646	NO	0.532797	0.000993059	0.0137489	1.75604	DOWN	0.764199	0.272462	0.482075	1.14001	NO
mag0588	-	-	6845.26	8301.37	13046	7883.37	0.824595	0.571975	0.874464	0.0666802	NO	1.65488	0.127981	0.386454	0.906294	NO	0.524701	0.0342862	0.138799	0.920377	NO	1.05302	0.893816	0.942257	0.0168918	NO
mag0589	-	-	94072.1	69229.5	115422	100792	1.35884	0.0283363	0.181628	0.860555	NO	1.14516	0.0482646	0.20882	0.99018	NO	0.815024	0.0467632	0.168165	1.17603	NO	0.686857	0.000306357	0.00550846	1.1926	NO
mag0590	-	-	19468.7	21979.8	31520.9	28473.7	0.885755	0.551636	0.862786	0.113002	NO	1.10702	0.690236	0.905268	0.481982	NO	0.617645	0.0459245	0.165795	0.922537	NO	0.771933	0.32396	0.537056	0.616054	NO
mag0591	-	-	210639	165094	456371	358404	1.27587	0.47089	0.822128	0.00799685	NO	1.27334	0.137357	0.402903	0.789456	NO	0.461551	0.00212596	0.0210996	1.83211	DOWN	0.460636	0.000412341	0.00675605	1.88527	DOWN
mag0592	-	-	39862.6	53822.1	43236.2	34166.3	0.740636	0.568011	0.872336	0.38627	NO	1.26546	0.657369	0.896698	0.517223	NO	0.921971	0.873871	0.931031	0.663967	NO	1.5753	0.409206	0.606798	0.133832	NO
mag0593	-	-	199317	220757	114615	129675	0.902877	0.615207	0.887586	0.342689	NO	0.883867	0.69211	0.905268	0.447671	NO	1.73901	0.0263529	0.117885	1.6667	NO	1.70239	0.0420832	0.142281	1.54818	NO
mag0594	-	-	74986.4	149214	117357	197017	0.502542	0.187336	0.578297	1.52625	NO	0.595668	0.439521	0.754048	0.546369	NO	0.638962	0.464101	0.660502	0.741611	NO	0.757369	0.638014	0.786545	0.0848174	NO
mag0596	-	-	62308.6	64035.1	86644.6	71013.2	0.973039	0.899323	0.976579	0.270059	NO	1.22012	0.320898	0.648468	0.467578	NO	0.719129	0.102919	0.274285	0.60019	NO	0.901735	0.636741	0.785712	0.567078	NO
mag0597	-	-	71519.2	50964.2	80587.5	65608.5	1.40332	0.0440255	0.244792	1.18152	NO	1.22831	0.188485	0.485529	0.598851	NO	0.887473	0.374198	0.576764	0.286003	NO	0.776793	0.190741	0.379362	0.838043	NO
mag0598	-	-	586490	590876	190821	325526	0.992577	0.961705	0.988492	0.160076	NO	0.586192	0.169539	0.457111	0.454329	NO	3.07351	2.71759e-05	0.00117578	2.40897	UP	1.81514	0.016952	0.0799659	1.80292	NO
mag0600	-	-	716279	705160	718108	683662	1.01577	0.860574	0.967705	0.0761148	NO	1.05038	0.594772	0.858437	0.460516	NO	0.997453	0.978988	0.991521	0.00255629	NO	1.03145	0.710784	0.833613	0.126693	NO
mag0601	-	-	39761.5	36124.8	49371.7	40802.5	1.10067	0.457692	0.818702	0.347283	NO	1.21002	0.076241	0.281482	0.75624	NO	0.805349	0.0795091	0.232733	0.923808	NO	0.885357	0.263022	0.47262	0.749802	NO
mag0603	-	-	106404	92354.7	67043.9	67760.8	1.15212	0.348796	0.742232	0.345837	NO	0.98942	0.965281	0.992163	0.422008	NO	1.58708	0.0211796	0.102528	1.33724	NO	1.36295	0.105209	0.261276	1.09953	NO
mag0604	-	-	143419	145658	129923	128706	0.984629	0.859494	0.967705	0.115647	NO	1.00945	0.90174	0.981107	0.162574	NO	1.10388	0.208229	0.411571	0.555049	NO	1.13171	0.164495	0.345589	0.733756	NO
mag0608	-	-	136117	117606	104553	80686.9	1.15739	0.112939	0.438607	0.941607	NO	1.29578	0.0209977	0.118905	1.26754	NO	1.3019	0.00902494	0.0571855	1.40783	NO	1.45756	0.000609866	0.00878277	1.73588	NO
mag0609	-	-	130435	116870	137628	153934	1.11606	0.0900926	0.382637	1.15728	NO	0.894074	0.245612	0.566181	0.496085	NO	0.94773	0.262532	0.473893	0.581095	NO	0.759224	0.0157729	0.0765593	1.42897	NO
mag0610	-	-	130359	169090	169888	177709	0.770945	0.0365702	0.217941	1.00381	NO	0.95599	0.769701	0.937248	0.540094	NO	0.767323	0.0526566	0.180481	0.916655	NO	0.951499	0.734357	0.851879	0.097321	NO
mag0612	-	-	11060.1	11560.7	19212.2	25259.2	0.956697	0.829519	0.961574	0.0995831	NO	0.760602	0.375499	0.699209	0.356128	NO	0.57568	0.00615272	0.0447162	1.44856	DOWN	0.457683	0.0472072	0.153502	1.46268	NO
mag0613	-	-	77824.2	70420	77728.7	82103.9	1.10514	0.523865	0.852782	0.34636	NO	0.946712	0.731361	0.920458	0.592997	NO	1.00123	0.993954	0.996113	0.0996449	NO	0.857694	0.322473	0.535649	0.477864	NO
mag0618	-	-	330112	363035	372456	371071	0.909312	0.39056	0.769174	0.664385	NO	1.00373	0.963618	0.992163	0.117853	NO	0.88631	0.251976	0.462409	0.837726	NO	0.978343	0.803187	0.890252	0.151584	NO
mag0619	-	-	393543	317322	421059	368578	1.2402	0.229487	0.623671	0.69251	NO	1.14239	0.453661	0.760454	0.456783	NO	0.93465	0.701174	0.826192	0.179959	NO	0.860936	0.400223	0.60001	0.365274	NO
mag0620	-	-	80233.3	80486	51939.1	45965	0.99686	0.962218	0.988492	0.0890779	NO	1.12997	0.514511	0.813174	0.489899	NO	1.54476	0.000340236	0.00719171	1.8361	UP	1.75103	0.000123185	0.00304553	2.01377	UP
mag0622	-	-	54808.8	55225.9	56224.1	49778.9	0.992448	0.949141	0.986084	0.198036	NO	1.12948	0.343612	0.672783	0.910506	NO	0.974827	0.820534	0.900555	0.30229	NO	1.10942	0.440725	0.63419	0.712167	NO
mag0623	-	-	127223	101917	94481.7	74209.1	1.2483	0.0122979	0.0981354	1.3853	NO	1.27318	0.0551413	0.227212	1.10421	NO	1.34654	0.00429388	0.0344754	1.58477	NO	1.37338	0.00393118	0.031736	1.43795	NO
mag0625	-	-	233799	210307	223504	201623	1.1117	0.76236	0.947763	0.0163192	NO	1.10852	0.666492	0.899813	0.598078	NO	1.04606	0.893711	0.942737	0.121946	NO	1.04307	0.866414	0.928138	0.142568	NO
mag0627	-	-	58360.4	63659	107746	101633	0.916766	0.775919	0.951763	0.171106	NO	1.06014	0.695978	0.907328	0.30691	NO	0.541651	0.00680012	0.0480345	1.58393	DOWN	0.62636	0.0310915	0.114943	1.4348	NO
mag0628	-	-	19492.6	20431.5	18350.1	15072.5	0.954048	0.836658	0.965049	0.0752086	NO	1.21745	0.55759	0.836059	0.543907	NO	1.06226	0.827011	0.904299	0.217245	NO	1.35554	0.282899	0.494516	0.727774	NO
mag0629	-	-	803640	406346	1.18047e+06	529645	1.97772	0.324637	0.730829	0.965384	NO	2.2288	0.161333	0.44673	1.03655	NO	0.680778	0.486784	0.674965	0.663749	NO	0.767204	0.653107	0.792833	0.548682	NO
mag0631	-	-	6129.74	5527.83	5514.98	4919.78	1.10889	0.491792	0.835496	0.535569	NO	1.12098	0.423027	0.738846	0.290757	NO	1.11147	0.480861	0.67078	0.494296	NO	1.12359	0.415832	0.611553	0.171495	NO
mag0633	-	-	808938	561114	840312	526898	1.44167	0.266069	0.665534	0.130913	NO	1.59483	0.0260912	0.13709	0.763764	NO	0.962664	0.888136	0.938286	0.104454	NO	1.06494	0.79494	0.886504	0.141128	NO
mag0634	-	-	261107	302783	354431	346993	0.862357	0.23266	0.628524	0.642898	NO	1.02144	0.847848	0.960201	0.259975	NO	0.736693	0.00591467	0.0434422	1.33184	NO	0.872591	0.282484	0.494436	0.661016	NO
mag0636	-	-	496583	559755	284449	284412	0.887143	0.335358	0.740516	0.604213	NO	1.00013	0.999478	0.999839	0.603989	NO	1.74577	0.00162972	0.0184314	1.59138	UP	1.96811	3.40927e-05	0.00124214	1.90093	UP
mag0640	-	-	205591	276634	229567	279594	0.74319	0.17548	0.556592	0.805557	NO	0.821072	0.400625	0.723524	0.483017	NO	0.895562	0.585628	0.745222	0.0865746	NO	0.989412	0.963706	0.982874	0.161448	NO
mag0641	-	-	2.28381e+06	2.13027e+06	2.10362e+06	2.01223e+06	1.07208	0.406683	0.778818	0.509762	NO	1.04542	0.66137	0.898152	0.315052	NO	1.08566	0.392681	0.596126	0.601302	NO	1.05866	0.519251	0.697287	0.313614	NO
mag0642	-	-	45784.7	31764.6	71552.1	48802.3	1.44137	0.181326	0.569048	0.903104	NO	1.46616	0.0624355	0.246977	0.630476	NO	0.639879	0.0629949	0.202358	0.674167	NO	0.650883	0.0377332	0.130931	0.961957	NO
mag0643	-	-	1.12184e+06	1.55977e+06	392237	843003	0.71923	0.0115382	0.0944904	0.747872	NO	0.465285	0.0526606	0.22127	1.13024	NO	2.8601	3.4643e-05	0.00135108	2.18315	UP	1.85026	0.00436708	0.0342562	1.44934	UP
mag0645	-	-	324564	370360	145793	169239	0.876348	0.522439	0.852403	0.644131	NO	0.861463	0.195157	0.493057	0.656182	NO	2.2262	0.00583344	0.0429596	1.80467	UP	2.18839	0.000145643	0.00335185	2.02323	UP
mag0647	-	-	960657	1.06869e+06	1.21291e+06	1.15285e+06	0.898913	0.407747	0.778996	0.524991	NO	1.0521	0.647491	0.891105	0.437079	NO	0.792024	0.0571195	0.189873	1.03378	NO	0.926999	0.523834	0.701157	0.343208	NO
mag0648	-	-	427832	412682	433356	411986	1.03671	0.740664	0.940348	0.213491	NO	1.05187	0.570659	0.844674	0.288253	NO	0.987253	0.904697	0.948916	0.331419	NO	1.00169	0.985038	0.992888	0.0125125	NO
mag0649	-	-	129559	144233	360172	358044	0.898262	0.629882	0.897193	0.1886	NO	1.00594	0.960238	0.992163	0.245633	NO	0.359715	1.09263e-07	5.21298e-05	2.56559	DOWN	0.402838	4.30011e-06	0.000373509	2.30234	DOWN
mag0650	-	-	80280.6	90986	243369	235246	0.88234	0.50345	0.839556	0.0590061	NO	1.03453	0.80431	0.947833	0.303024	NO	0.329871	2.53529e-07	7.57051e-05	2.60184	DOWN	0.38677	1.47816e-05	0.000660167	1.96359	DOWN
mag0653	-	-	106080	116123	74428.5	164340	0.913518	0.626153	0.895567	0.186124	NO	0.452892	0.189306	0.486339	0.588625	NO	1.42526	0.262434	0.473893	1.4463	NO	0.706598	0.45878	0.6508	0.785853	NO
mag0654	-	-	67290.1	76503	85224.9	83714.9	0.879575	0.409048	0.778996	0.718043	NO	1.01804	0.91606	0.985565	0.266373	NO	0.789559	0.189988	0.388991	0.519206	NO	0.913852	0.551442	0.724295	0.0824403	NO
mag0655	-	-	191466	276249	809282	746783	0.693093	0.540912	0.861293	0.554302	NO	1.08369	0.777353	0.941186	0.42774	NO	0.236587	0.000894118	0.012828	2.0315	DOWN	0.369918	0.0228364	0.0964419	1.42765	NO
mag0656	-	-	233860	236125	261837	231640	0.990412	0.917255	0.983198	0.158136	NO	1.13036	0.34287	0.672526	0.611216	NO	0.893154	0.407967	0.61015	0.238548	NO	1.01936	0.807137	0.8922	0.0872367	NO
mag0657	-	-	161730	145991	140053	149406	1.10781	0.670957	0.9161	0.471246	NO	0.937394	0.666416	0.899813	0.331582	NO	1.15478	0.457443	0.654987	0.0969466	NO	0.977138	0.914004	0.955769	0.597864	NO
mag0658	-	-	15089.8	9988	34923.7	12411.9	1.51079	0.222056	0.620201	0.941181	NO	2.81372	0.00646709	0.0522081	1.04254	NO	0.432079	0.0174555	0.0895444	1.05636	NO	0.804709	0.487756	0.675199	1.03088	NO
mag0660	-	-	118072	113184	105254	85697.9	1.04319	0.58702	0.877418	0.354786	NO	1.22819	0.0342499	0.164364	1.18971	NO	1.12179	0.169907	0.369577	0.781732	NO	1.32074	0.00298834	0.0266068	1.36205	NO
mag0662	-	-	413162	1.00344e+06	287917	1.0096e+06	0.411744	9.35603e-06	0.000209747	2.46722	DOWN	0.285181	0.00176337	0.0197683	1.61537	DOWN	1.435	0.14231	0.330584	0.885687	NO	0.993906	0.977511	0.989301	0.713203	NO
mag0663	-	-	133142	108265	214579	229695	1.22978	0.433771	0.80342	0.72626	NO	0.934189	0.649655	0.891313	0.531934	NO	0.620482	0.0200026	0.0992605	1.4159	NO	0.471341	0.000348958	0.00592801	1.87862	DOWN
mag0664	-	-	522577	517050	827685	964607	1.01069	0.968857	0.988492	0.257412	NO	0.858054	0.409962	0.727759	0.390816	NO	0.631372	0.029583	0.126218	1.32291	NO	0.536021	0.0118771	0.0662948	1.34432	NO
mag0667	-	-	78658.9	141835	50962.6	78434.3	0.554581	0.0909044	0.383381	1.3442	NO	0.649749	0.126597	0.3839	1.12174	NO	1.54346	0.209456	0.413389	0.554598	NO	1.80833	0.0728372	0.204837	1.05922	NO
mag0668	-	-	340885	213810	351983	217550	1.59434	0.0283279	0.181628	1.39474	NO	1.61794	0.0149573	0.0952108	0.879233	NO	0.968468	0.861579	0.923978	0.168909	NO	0.982807	0.929988	0.963594	0.435765	NO
mag0670	-	-	146232	187831	193376	176473	0.778527	0.026883	0.17515	1.22358	NO	1.09578	0.487814	0.790523	0.603604	NO	0.756205	0.0295575	0.126218	1.17916	NO	1.06437	0.606491	0.766933	0.370043	NO
mag0671	-	-	348731	161903	256056	116385	2.15395	0.369242	0.750707	0.648099	NO	2.20007	0.14554	0.417615	0.618096	NO	1.36193	0.640704	0.783271	0.1968	NO	1.3911	0.683761	0.812939	0.380858	NO
mag0673	-	-	87510.1	144871	58067.2	47682.8	0.604056	0.0258034	0.169961	1.20314	NO	1.21778	0.22748	0.541145	0.775799	NO	1.50705	0.0378632	0.148925	1.01642	NO	3.03822	0.000229112	0.00466479	2.0657	UP
mag0674	-	-	36628.6	27347	33309.5	24697.6	1.3394	0.168123	0.545758	0.769551	NO	1.34869	0.0597436	0.241014	1.06457	NO	1.09964	0.631636	0.776988	0.000568849	NO	1.10727	0.506116	0.689005	0.107622	NO
mag0675	-	-	84629.6	94438.3	119900	202854	0.896136	0.696978	0.920985	0.493521	NO	0.591064	0.375363	0.699209	0.53393	NO	0.705837	0.274766	0.486463	0.649552	NO	0.465549	0.240017	0.446644	0.558602	NO
mag0676	-	-	101713	97686.9	130242	118061	1.04122	0.72842	0.936902	0.147166	NO	1.10317	0.557583	0.836059	0.555786	NO	0.780958	0.121666	0.305061	0.649145	NO	0.827428	0.194453	0.383505	0.346146	NO
mag0677	-	-	415130	413217	273735	238119	1.00463	0.965841	0.988492	0.0867411	NO	1.14958	0.273804	0.600719	0.564133	NO	1.51654	0.00200188	0.0203794	1.54745	UP	1.73534	1.66908e-05	0.000722137	2.08313	UP
mag0679	-	-	953635	842668	935021	731811	1.13169	0.354755	0.743242	0.240076	NO	1.27768	0.0507335	0.215793	1.02804	NO	1.01991	0.877875	0.933212	0.147787	NO	1.15148	0.26607	0.475627	0.446145	NO
mag0680	-	-	68406.6	71593.5	53157.5	51966.2	0.955486	0.714389	0.929335	0.140913	NO	1.02292	0.900717	0.980996	0.151638	NO	1.28687	0.117682	0.298409	1.1844	NO	1.37769	0.0287344	0.109143	1.21232	NO
mag0681	-	-	57365	34513.7	78062.4	49647.3	1.66209	0.0214439	0.148346	1.49246	NO	1.57234	0.0510501	0.216552	1.18616	NO	0.734861	0.182079	0.38051	0.856285	NO	0.695178	0.0407005	0.138477	1.01835	NO
mag0682	-	-	109035	117835	115247	91218.5	0.925321	0.537804	0.859827	0.598998	NO	1.26342	0.101868	0.338509	0.972658	NO	0.946097	0.723728	0.841286	0.239398	NO	1.29179	0.0103743	0.0611203	1.20318	NO
mag0683	-	-	1.49654e+06	1.53021e+06	1.6124e+06	1.69853e+06	0.977995	0.808138	0.956706	0.011764	NO	0.949291	0.596087	0.858437	0.537409	NO	0.928141	0.473376	0.665491	0.381441	NO	0.9009	0.233576	0.438489	0.592069	NO
mag0684	-	-	1.89292e+06	2.44466e+06	1.72765e+06	1.77918e+06	0.774307	0.184618	0.573746	0.841631	NO	0.971036	0.898431	0.980996	0.331754	NO	1.09566	0.665971	0.803868	0.361156	NO	1.37404	0.128162	0.295733	0.991173	NO
mag0685	-	-	177254	153829	243931	216882	1.15228	0.202944	0.597567	0.510799	NO	1.12471	0.291628	0.619262	0.451561	NO	0.726659	0.00838955	0.0547893	1.13634	NO	0.709274	0.00325648	0.028267	1.09894	NO
mag0686	-	-	23005.3	20129.1	35908.5	33740.2	1.14289	0.462167	0.819398	0.469212	NO	1.06427	0.582449	0.852073	0.172503	NO	0.640665	0.00436564	0.0345912	1.4717	DOWN	0.596591	0.000378147	0.00630776	1.38642	DOWN
mag0688	-	-	913138	890562	966143	911029	1.02535	0.523121	0.852403	0.348692	NO	1.0605	0.21882	0.52688	0.488277	NO	0.945138	0.244	0.452233	0.505144	NO	0.977533	0.551657	0.724295	0.303461	NO
mag0690	-	-	81197.8	91678.9	103689	93006	0.885676	0.751543	0.944631	0.435293	NO	1.11487	0.749622	0.928762	0.0978888	NO	0.783087	0.465482	0.660646	0.136935	NO	0.985731	0.970302	0.985317	0.443418	NO
mag0691	-	-	34542	25310	46008.1	36900.6	1.36476	0.102485	0.410088	0.733617	NO	1.24681	0.363026	0.689451	0.514053	NO	0.750783	0.249248	0.459193	0.59385	NO	0.685896	0.0497898	0.160442	0.881357	NO
mag0692	-	-	327118	297119	310816	351025	1.10097	0.712821	0.928193	0.425034	NO	0.885452	0.538803	0.826563	0.921385	NO	1.05245	0.827534	0.904299	0.240181	NO	0.846433	0.460882	0.652349	0.814411	NO
mag0693	-	-	400989	417553	542102	434631	0.960332	0.585471	0.877418	0.411552	NO	1.24727	0.152369	0.430883	0.822928	NO	0.739693	0.0524275	0.180338	1.04028	NO	0.960707	0.65878	0.797682	0.0306296	NO
mag0695	-	-	171397	173144	183365	159820	0.989907	0.942441	0.985184	0.081228	NO	1.14732	0.361532	0.68945	0.510564	NO	0.934732	0.650339	0.792477	0.234718	NO	1.08337	0.570246	0.737167	0.273275	NO
mag0696	-	-	2.49861e+06	4.1461e+06	1.05817e+06	1.23557e+06	0.60264	0.733658	0.938424	0.000655473	NO	0.856427	0.800965	0.947833	0.33454	NO	2.36124	0.574584	0.734883	1.3141	NO	3.35562	0.490321	0.676819	1.16264	NO
mag0697	-	-	71925.1	70908.7	53889	54139.8	1.01433	0.922563	0.983198	0.234972	NO	0.995368	0.972602	0.992253	0.4522	NO	1.33469	0.0445768	0.164446	1.18334	NO	1.30973	0.0791108	0.21646	0.76208	NO
mag0699	-	-	184040	236416	210806	194644	0.778457	0.265857	0.665534	0.741819	NO	1.08303	0.645032	0.889133	0.556799	NO	0.87303	0.451563	0.651239	0.24257	NO	1.21461	0.370246	0.574924	0.463842	NO
mag0700	-	-	42902.1	35818.7	50857.2	36181.9	1.19776	0.635079	0.898838	0.290503	NO	1.4056	0.302766	0.629399	0.244612	NO	0.843578	0.621929	0.769491	0.297657	NO	0.989963	0.977229	0.989301	0.437047	NO
mag0701	-	-	3.2458e+06	3.06503e+06	3.43186e+06	3.18327e+06	1.05898	0.531789	0.856118	0.296583	NO	1.07809	0.310915	0.638194	0.586639	NO	0.945786	0.500109	0.683177	0.384792	NO	0.962855	0.647965	0.790724	0.36141	NO
mag0702	-	-	40436.7	34551.7	56897.3	24737	1.17032	0.679442	0.920219	0.684092	NO	2.30009	0.155784	0.436164	0.817909	NO	0.710696	0.484286	0.673187	0.0412973	NO	1.39676	0.413228	0.60993	0.0831547	NO
mag0703	-	-	32035.8	47236.6	35371.8	38141.4	0.678198	0.082061	0.362403	1.09663	NO	0.927386	0.707597	0.910472	0.418908	NO	0.905686	0.640047	0.782814	0.411291	NO	1.23846	0.301485	0.51468	0.486952	NO
mag0705	-	-	536614	423372	287365	366765	1.26748	0.380101	0.761027	0.0321684	NO	0.783512	0.411954	0.729348	0.315483	NO	1.86736	0.0536022	0.182564	0.826819	NO	1.15434	0.575269	0.739861	0.754867	NO
mag0706	-	-	15203.7	17008.9	15564.6	15912.6	0.893865	0.586426	0.877418	0.739083	NO	0.978134	0.916317	0.985565	0.541614	NO	0.976811	0.912359	0.95297	0.338911	NO	1.0689	0.743136	0.857531	0.615291	NO
mag0707	-	-	269037	278286	341326	324899	0.966765	0.750019	0.943572	0.208835	NO	1.05056	0.663499	0.8984	0.475264	NO	0.78821	0.0281186	0.121847	1.15041	NO	0.85653	0.19305	0.382099	0.541653	NO
mag0708	-	-	172308	195867	201284	164510	0.879717	0.597758	0.880889	0.352014	NO	1.22353	0.536619	0.825499	0.403756	NO	0.856044	0.594106	0.75015	0.0299916	NO	1.19061	0.537298	0.711414	0.69232	NO
mag0709	-	-	147012	126504	139571	141580	1.16212	0.175778	0.556899	0.846005	NO	0.985806	0.909086	0.985229	0.142637	NO	1.05332	0.628743	0.774428	0.324349	NO	0.893512	0.384538	0.584726	0.467243	NO
mag0710	-	-	24495.5	18836.2	27778.1	28788.4	1.30045	0.265394	0.665534	0.371391	NO	0.964908	0.753295	0.928762	0.219348	NO	0.881825	0.515815	0.696114	0.950403	NO	0.654297	0.00343244	0.0292444	1.58168	DOWN
mag0711	-	-	319195	271280	355732	454715	1.17663	0.676757	0.920219	0.273303	NO	0.782319	0.624318	0.877976	0.264034	NO	0.897291	0.823454	0.90201	0.699813	NO	0.596594	0.271889	0.48183	0.358656	NO
mag0712	-	-	1.07584e+06	1.06511e+06	1.43497e+06	1.48467e+06	1.01007	0.945383	0.986084	0.099971	NO	0.966527	0.846059	0.96006	0.858898	NO	0.749725	0.136473	0.322985	0.480982	NO	0.717404	0.028699	0.109143	1.12795	NO
mag0713	-	-	22223.6	24114.3	52529.6	29853.3	0.921593	0.827618	0.96087	0.347948	NO	1.75959	0.248777	0.569308	0.690271	NO	0.423068	0.115847	0.295742	0.72457	NO	0.80776	0.571261	0.737472	0.708694	NO
mag0717	-	-	166674	166456	160297	152524	1.00131	0.991221	0.996982	0.154818	NO	1.05097	0.621108	0.87435	0.246002	NO	1.03978	0.761841	0.867765	0.187952	NO	1.09134	0.325756	0.537423	0.465957	NO
mag0718	-	-	75642.3	76924.3	86655.8	77926.8	0.983334	0.901115	0.977377	0.167737	NO	1.11202	0.587644	0.85326	0.4505	NO	0.872906	0.419084	0.62089	0.500062	NO	0.987136	0.940686	0.968702	0.0788888	NO
mag0720	-	-	543200	538737	652846	651501	1.00828	0.881077	0.972272	0.0357376	NO	1.00206	0.96975	0.992163	0.255086	NO	0.832049	0.000794193	0.0122699	1.64539	NO	0.826917	0.00270237	0.0246147	1.49891	NO
mag0722	-	-	12212.6	14993.3	14187.8	12573	0.814539	0.34274	0.742232	0.981495	NO	1.12843	0.420058	0.735372	0.780717	NO	0.860783	0.496484	0.680017	0.74469	NO	1.1925	0.235073	0.440107	0.569928	NO
mag0723	-	-	53043.7	41331.9	65193.8	26835.2	1.28336	0.34237	0.742232	0.590394	NO	2.42941	0.00153115	0.0177396	1.83498	UP	0.81363	0.404998	0.608156	0.684483	NO	1.54021	0.0626537	0.186247	1.04206	NO
mag0724	-	-	112843	159694	51031.8	65018.6	0.706619	0.0220303	0.149882	1.1916	NO	0.784879	0.507494	0.808079	0.286189	NO	2.21123	0.000787554	0.0122699	1.92854	UP	2.45613	0.000245329	0.00482398	2.09481	UP
mag0725	-	-	35132.3	36750.8	35742	38322.9	0.955959	0.699599	0.922377	0.302944	NO	0.932656	0.651082	0.892498	0.634638	NO	0.98294	0.904237	0.948916	0.148774	NO	0.95898	0.750542	0.86118	0.0373519	NO
mag0726	-	-	241678	226077	367936	333619	1.06901	0.700595	0.922466	0.438883	NO	1.10286	0.348502	0.679103	0.35059	NO	0.656847	0.00235116	0.0223723	1.52528	DOWN	0.677649	0.00734037	0.0500386	1.19617	NO
mag0728	-	-	62450.4	58843.1	149907	141598	1.06131	0.72827	0.936902	0.357942	NO	1.05868	0.570742	0.844674	0.325844	NO	0.416594	2.75731e-08	3.8175e-05	2.60921	DOWN	0.415565	2.61775e-07	7.24856e-05	2.45028	DOWN
mag0731	-	-	94970.3	107807	65544.5	52505.1	0.880931	0.584381	0.877418	0.331544	NO	1.24834	0.400155	0.723256	0.202175	NO	1.44894	0.144876	0.335138	1.06243	NO	2.05326	0.00881655	0.0546678	1.49195	NO
mag0733	-	-	617542	704055	316832	340819	0.877122	0.31408	0.725949	0.602189	NO	0.929619	0.699419	0.908392	0.560718	NO	1.94912	0.000221075	0.00505915	1.70101	UP	2.06577	2.77488e-05	0.0010822	1.94078	UP
mag0735	-	-	629241	577848	674677	966194	1.08894	0.755006	0.946406	0.442312	NO	0.698283	0.38166	0.706428	0.456039	NO	0.932655	0.840958	0.90932	0.0496374	NO	0.598067	0.193943	0.383149	0.146242	NO
mag0736	-	-	65090.2	55106.7	52333.4	37692.7	1.18117	0.090314	0.382637	0.995103	NO	1.38842	0.0170776	0.104312	1.26664	NO	1.24376	0.0547005	0.185109	1.18513	NO	1.462	0.00145757	0.0160797	1.60172	NO
mag0737	-	-	308023	358261	339857	335939	0.859771	0.115633	0.44235	0.351238	NO	1.01166	0.88937	0.976861	0.290722	NO	0.906331	0.207787	0.411562	0.61951	NO	1.06645	0.511134	0.691755	0.0393929	NO
mag0738	-	-	2816.05	1013.56	2054.15	946.533	2.77836	0.0173315	0.126625	1.97258	NO	2.17018	0.0543322	0.22638	1.28331	NO	1.37091	0.383721	0.587799	0.760209	NO	1.07082	0.717161	0.838961	0.332548	NO
mag0739	-	-	72730.2	52520.2	74819.4	58751.6	1.3848	0.349405	0.742232	0.502433	NO	1.27349	0.31138	0.638674	0.857112	NO	0.972076	0.927537	0.965183	0.261434	NO	0.893936	0.640882	0.788264	0.274837	NO
mag0741	-	-	316687	372858	307452	455470	0.849352	0.470673	0.822128	0.616613	NO	0.675021	0.0955847	0.325953	0.945185	NO	1.03004	0.902095	0.94797	0.156486	NO	0.818621	0.356676	0.56052	0.493289	NO
mag0742	-	-	614830	575805	596747	544258	1.06777	0.240156	0.635761	0.55091	NO	1.09644	0.0220341	0.122036	1.04726	NO	1.0303	0.538076	0.712886	0.201673	NO	1.05796	0.24301	0.448975	0.341525	NO
mag0743	-	-	55855.2	52124.8	39817.9	40861	1.07157	0.671277	0.9161	0.531078	NO	0.974473	0.851397	0.963038	0.545017	NO	1.40276	0.0271368	0.119291	1.25933	NO	1.27566	0.150561	0.325744	0.417679	NO
mag0744	-	-	97570.7	174574	119124	113795	0.558908	0.0304313	0.191946	1.18255	NO	1.04683	0.882468	0.976022	0.42518	NO	0.81907	0.496209	0.680017	0.213321	NO	1.53411	0.117285	0.277338	0.963414	NO
mag0745	-	-	76726.2	62980.8	136387	139599	1.21825	0.608588	0.884609	0.347153	NO	0.97699	0.928675	0.98942	0.389267	NO	0.562562	0.0788663	0.231794	1.11122	NO	0.451155	0.0148445	0.0752712	1.47193	NO
mag0746	-	-	101125	100489	39397.2	43812.8	1.00633	0.953415	0.986549	0.211454	NO	0.899217	0.604758	0.864893	0.289084	NO	2.5668	5.72703e-09	1.58581e-05	2.51813	UP	2.2936	1.01679e-05	0.000574592	2.19178	UP
mag0747	-	-	129031	139344	139893	128768	0.925991	0.193651	0.587315	0.695153	NO	1.08639	0.202185	0.502237	0.652898	NO	0.922358	0.234937	0.441644	0.587196	NO	1.08213	0.154713	0.332351	0.642816	NO
mag0748	-	-	103754	109824	127711	106702	0.944733	0.698162	0.921015	0.261556	NO	1.19689	0.151086	0.429085	1.00228	NO	0.812418	0.118403	0.299414	0.952498	NO	1.02926	0.835175	0.909398	0.0337721	NO
mag0749	-	-	86088.7	84517.4	50882.5	61150.4	1.01859	0.814509	0.956753	0.0343175	NO	0.832088	0.0963423	0.32773	0.626457	NO	1.69191	3.6295e-06	0.000314065	2.33673	UP	1.38212	0.00119405	0.0141902	1.67494	NO
mag0750	-	-	1.21985e+06	1.16102e+06	1.09647e+06	978353	1.05067	0.616275	0.888321	0.342526	NO	1.12073	0.253172	0.576983	0.548029	NO	1.11252	0.278969	0.488844	0.640442	NO	1.18671	0.0942343	0.243637	0.827227	NO
mag0754	-	-	24295	28734.5	34230.8	31879.3	0.845499	0.522394	0.852403	0.00319496	NO	1.07376	0.712066	0.912407	0.298577	NO	0.709742	0.129892	0.315225	0.9301	NO	0.901353	0.646667	0.790141	0.646066	NO
mag0755	-	-	162991	180828	261107	226979	0.901364	0.824823	0.96004	0.0643338	NO	1.15036	0.58419	0.852254	0.480375	NO	0.624232	0.183111	0.381228	1.27234	NO	0.796672	0.518101	0.696451	1.05848	NO
mag0756	-	-	9029.3	9826.14	9033.73	8270.78	0.918906	0.71557	0.929335	0.466637	NO	1.09225	0.599076	0.860848	0.476882	NO	0.99951	0.998197	0.998909	0.425127	NO	1.18805	0.376037	0.577828	0.346874	NO
mag0758	-	-	48764.9	70276.2	60145.5	60495.1	0.693903	0.100942	0.406121	0.660598	NO	0.994222	0.965045	0.992163	0.153594	NO	0.810781	0.170799	0.36999	0.981412	NO	1.16168	0.443136	0.636104	0.0273379	NO
mag0760	-	-	388316	309640	384744	234988	1.25409	0.304657	0.716733	1.12202	NO	1.63729	0.00813116	0.0613924	0.929328	NO	1.00928	0.955877	0.981031	0.373962	NO	1.31768	0.267971	0.478101	0.339675	NO
mag0761	-	-	186556	261500	164319	188642	0.713406	0.0852016	0.370948	0.654118	NO	0.871061	0.550246	0.832067	0.751479	NO	1.13533	0.531413	0.707002	0.433923	NO	1.38622	0.126469	0.293862	0.61401	NO
mag0763	-	-	3.0478e+06	3.10726e+06	2.99801e+06	3.29567e+06	0.980865	0.794983	0.954576	0.243484	NO	0.909684	0.198748	0.500759	0.738436	NO	1.01661	0.834001	0.907406	0.0706098	NO	0.942833	0.39396	0.595131	0.459834	NO
mag0765	-	-	27171.1	23306.6	13529	11728.7	1.16581	0.833081	0.964382	0.489073	NO	1.1535	0.587289	0.853202	0.157564	NO	2.00835	0.290113	0.49989	0.464681	NO	1.98714	0.404126	0.602923	0.0358647	NO
mag0766	-	-	184502	205687	165644	194601	0.897003	0.502843	0.839285	0.586169	NO	0.851202	0.480172	0.786277	0.290899	NO	1.11384	0.569314	0.732815	0.397733	NO	1.05697	0.779859	0.878888	0.576298	NO
mag0768	-	-	626350	625086	747049	666846	1.00202	0.976141	0.992267	0.0914207	NO	1.12027	0.164678	0.450085	0.796993	NO	0.838432	0.0426672	0.160089	0.994655	NO	0.937377	0.312201	0.525843	0.4608	NO
mag0770	-	-	212408	294743	102696	214234	0.720656	0.032077	0.196989	1.21472	NO	0.479363	0.0546676	0.22638	1.11268	NO	2.06833	0.000884406	0.0128216	1.86242	UP	1.3758	0.184561	0.371402	1.3225	NO
mag0772	-	-	5349.88	5421.71	4978.68	4514.09	0.98675	0.94508	0.986084	0.185677	NO	1.10292	0.552855	0.8338	0.887244	NO	1.07456	0.694638	0.82234	0.147205	NO	1.20106	0.315757	0.529897	0.50962	NO
mag0774	-	-	251390	266986	185917	204576	0.941583	0.664063	0.915338	0.321153	NO	0.908793	0.683829	0.902612	0.722225	NO	1.35216	0.127041	0.311031	1.10126	NO	1.30507	0.125175	0.291758	1.04804	NO
mag0775	-	-	67365.8	69453.1	47282.7	42531.7	0.969947	0.776995	0.951763	0.154076	NO	1.11171	0.350304	0.680219	0.769738	NO	1.42475	0.00040247	0.00801755	1.6034	NO	1.63297	0.000740176	0.0098536	1.6204	UP
mag0776	-	-	5087.07	2743.75	5830.27	2491.82	1.85406	0.348873	0.742232	0.243786	NO	2.33977	0.0658892	0.255528	1.13677	NO	0.872527	0.792143	0.881468	0.857813	NO	1.1011	0.819909	0.899387	0.097438	NO
mag0779	-	-	1.91136e+06	1.66714e+06	2.59177e+06	2.93406e+06	1.14649	0.360913	0.747709	0.188922	NO	0.88334	0.605674	0.864937	0.369844	NO	0.737473	0.132566	0.318264	0.926515	NO	0.568202	0.0326574	0.119456	1.20606	NO
mag0780	-	-	73564	112704	123240	113580	0.652721	0.0151749	0.114299	1.20498	NO	1.08505	0.698471	0.908012	0.339951	NO	0.596917	0.0254077	0.116072	1.12179	NO	0.99228	0.96559	0.984071	0.148696	NO
mag0781	-	-	49253.4	51062.7	65625	68587.4	0.964567	0.797104	0.954576	0.256734	NO	0.956808	0.681772	0.902573	0.737841	NO	0.750529	0.0243887	0.114426	1.25698	NO	0.744491	0.0193345	0.0869111	1.31253	NO
mag0782	-	-	4.90431e+06	4.43592e+06	4.99602e+06	4.8878e+06	1.10559	0.147077	0.508842	0.905422	NO	1.02214	0.789933	0.946256	0.162573	NO	0.981643	0.803504	0.888539	0.0027982	NO	0.907549	0.21595	0.415057	0.650774	NO
mag0783	-	-	388649	421511	415560	396638	0.922039	0.480186	0.829194	0.34546	NO	1.04771	0.653406	0.894356	0.318683	NO	0.935242	0.500972	0.68402	0.40527	NO	1.06271	0.607121	0.766933	0.247415	NO
mag0784	-	-	800019	993579	802286	755669	0.805189	0.0817767	0.362303	0.84241	NO	1.06169	0.766426	0.934969	0.594717	NO	0.997174	0.987804	0.994268	0.441925	NO	1.31483	0.0537104	0.16786	1.01129	NO
mag0786	-	-	692863	802859	443209	400111	0.862995	0.532665	0.85703	0.161454	NO	1.10772	0.373121	0.698089	0.56899	NO	1.56329	0.00100912	0.0138329	1.89848	UP	2.00659	0.0250415	0.101374	1.82164	NO
mag0787	-	-	62292.3	51148.4	47845	50422.6	1.21787	0.0587282	0.297836	1.10213	NO	0.948881	0.527964	0.81855	0.350181	NO	1.30196	0.00854391	0.0551471	1.38018	NO	1.0144	0.87911	0.933738	0.0436779	NO
mag0788	-	-	641204	527279	753358	600332	1.21606	0.0528808	0.276446	1.28398	NO	1.2549	0.0639201	0.249993	1.28556	NO	0.851127	0.205239	0.406805	0.803007	NO	0.878313	0.104541	0.260786	1.02604	NO
mag0790	-	-	306138	304705	306841	261768	1.0047	0.968252	0.988492	0.128996	NO	1.17218	0.321368	0.648592	0.491382	NO	0.99771	0.98716	0.994268	0.169196	NO	1.16402	0.260261	0.469779	0.814368	NO
mag0792	-	-	14380.5	17696	19080.8	17849.6	0.81264	0.189824	0.581442	1.02355	NO	1.06898	0.541169	0.829733	0.764376	NO	0.753664	0.0660277	0.208711	1.26583	NO	0.991398	0.939212	0.968235	0.139636	NO
mag0793	-	-	87945.3	89960.1	121592	101531	0.977603	0.904493	0.979101	0.0296751	NO	1.19759	0.286587	0.614211	0.655339	NO	0.72328	0.0561697	0.188196	1.04401	NO	0.886034	0.528608	0.703914	0.289374	NO
mag0795	-	-	132191	104213	47659.4	51127	1.26847	0.0680578	0.325478	0.80422	NO	0.932177	0.774376	0.939875	0.307588	NO	2.77366	2.37912e-06	0.000225237	2.23924	UP	2.03831	6.93193e-05	0.00199943	1.93513	UP
mag0797	-	-	111394	95057.1	133737	136042	1.17186	0.416331	0.786371	0.461248	NO	0.983053	0.929507	0.989654	0.245547	NO	0.832934	0.343965	0.548324	0.549973	NO	0.698733	0.0822483	0.222408	0.898993	NO
mag0798	-	-	107231	90570.7	111246	100238	1.18395	0.117388	0.447109	0.939245	NO	1.10981	0.434389	0.749119	0.432949	NO	0.963912	0.768423	0.873108	0.00265535	NO	0.903555	0.381094	0.582689	0.400663	NO
mag0799	-	-	519278	300275	509989	276867	1.72934	0.0224491	0.151984	1.13625	NO	1.842	0.000851014	0.011168	1.51564	UP	1.01821	0.911688	0.952628	0.268722	NO	1.08455	0.755114	0.865085	0.587308	NO
mag0802	-	-	33347.5	41312.5	62489.9	54882.7	0.807202	0.544924	0.862786	0.491217	NO	1.13861	0.532789	0.822348	0.317084	NO	0.533647	0.0440906	0.163436	1.52595	NO	0.752741	0.22548	0.428227	1.33682	NO
mag0803	-	-	168185	178337	156111	146742	0.943074	0.515222	0.847711	0.236698	NO	1.06385	0.435176	0.749119	0.552274	NO	1.07734	0.309861	0.52	0.511555	NO	1.21531	0.0500353	0.160728	0.960652	NO
mag0805	-	-	129769	127441	171959	146360	1.01827	0.908632	0.980515	0.0414732	NO	1.17491	0.185867	0.482521	0.681666	NO	0.754651	0.0699555	0.21595	1.13556	NO	0.870738	0.242536	0.448918	0.640497	NO
mag0806	-	-	55736	60620.9	103812	96858.4	0.91942	0.357744	0.745366	0.505516	NO	1.0718	0.824398	0.954955	0.115785	NO	0.536892	0.0547779	0.185109	0.955204	NO	0.625871	0.099634	0.253107	0.61116	NO
mag0808	-	-	972883	1.05456e+06	859872	873851	0.922548	0.71783	0.929687	0.0980846	NO	0.984002	0.913468	0.985565	0.336226	NO	1.13143	0.527252	0.703171	0.153309	NO	1.2068	0.344684	0.552012	0.0153129	NO
mag0809	-	-	82223.4	70719.5	93010.4	51006.5	1.16267	0.48095	0.829751	0.494361	NO	1.8235	0.0389722	0.180458	1.27502	NO	0.884023	0.615401	0.764832	0.189824	NO	1.38648	0.155826	0.333212	0.869274	NO
mag0810	-	-	592183	541641	459674	417012	1.09331	0.047741	0.258458	1.02271	NO	1.1023	0.0622866	0.246977	0.994536	NO	1.28827	9.78988e-06	0.000630423	2.09125	NO	1.29886	5.31342e-07	9.80858e-05	2.23579	NO
mag0811	-	-	259044	328983	238829	257602	0.787408	0.0377306	0.221817	1.19733	NO	0.927126	0.501655	0.801548	0.535597	NO	1.08464	0.488062	0.675385	0.367554	NO	1.2771	0.029095	0.10991	1.12128	NO
mag0814	-	-	1.1341e+06	870450	1.71696e+06	1.06502e+06	1.30289	0.0744204	0.342309	0.843743	NO	1.61214	0.0104748	0.074181	1.31079	NO	0.660529	0.0244224	0.114426	1.22095	NO	0.817309	0.135019	0.304532	0.693054	NO
mag0815	-	-	598996	288154	613835	294302	2.07874	0.00990402	0.0851684	1.32779	NO	2.08573	0.0166839	0.102721	1.51749	NO	0.975826	0.922285	0.9608	0.357423	NO	0.979109	0.933677	0.964684	0.487003	NO
mag0816	-	-	133622	135663	143030	160880	0.984957	0.890317	0.973434	0.0132806	NO	0.889051	0.490161	0.791403	0.504532	NO	0.934219	0.656435	0.796525	0.0404652	NO	0.843253	0.234906	0.440092	0.392175	NO
mag0818	-	-	395543	412690	278399	282851	0.958452	0.881157	0.972272	0.0487132	NO	0.984261	0.965352	0.992163	0.239568	NO	1.42078	0.281233	0.490696	0.621175	NO	1.45904	0.240736	0.44703	0.529722	NO
mag0820	-	-	84556.7	76965.5	43768.1	39222	1.09863	0.460189	0.819398	0.29496	NO	1.11591	0.425756	0.741924	0.551402	NO	1.93192	4.14768e-05	0.00153132	1.9823	UP	1.9623	5.24882e-05	0.00165512	2.06557	UP
mag0821	-	-	150054	118439	144093	119288	1.26693	0.25848	0.659052	0.434824	NO	1.20795	0.370713	0.69688	0.498934	NO	1.04137	0.85308	0.917351	0.070144	NO	0.992888	0.969348	0.984999	0.236798	NO
mag0822	-	-	641703	929129	617095	754507	0.690649	0.0570987	0.290637	0.928648	NO	0.817878	0.356443	0.68541	0.493012	NO	1.03988	0.792812	0.881468	0.262299	NO	1.23144	0.347932	0.553056	0.659984	NO
mag0824	-	-	105703	99807.9	36054.8	33489.2	1.05907	0.747311	0.943474	0.452849	NO	1.07661	0.674472	0.901426	0.413108	NO	2.93174	1.02993e-06	0.000135804	2.4477	UP	2.9803	0.000348079	0.00592801	2.06946	UP
mag0825	-	-	272877	248219	437451	409194	1.09934	0.0671893	0.32422	0.999813	NO	1.06906	0.644773	0.889133	0.162628	NO	0.623788	0.00144231	0.017358	0.54269	NO	0.606605	0.00124633	0.014479	1.36631	DOWN
mag0827	-	-	13134.3	13646.9	32588.3	27573	0.962437	0.880581	0.972272	0.23556	NO	1.18189	0.17421	0.462954	0.748763	NO	0.403038	6.77397e-07	0.000115762	2.3132	DOWN	0.494939	0.000631667	0.0088585	1.56577	DOWN
mag0829	-	-	55059.7	42616.1	104886	68364	1.29199	0.38117	0.762616	0.900404	NO	1.53422	0.118752	0.374504	0.92703	NO	0.52495	0.0411748	0.156587	1.32175	NO	0.62337	0.0534983	0.167689	1.55093	NO
mag0831	-	-	71658.9	66718.9	104198	78267.3	1.07404	0.613175	0.886623	0.135462	NO	1.33131	0.0469558	0.205404	0.93354	NO	0.687721	0.0129388	0.0746408	1.10041	NO	0.85245	0.252572	0.460114	0.6821	NO
mag0832	-	-	31148.7	37573.1	64860.3	59295.5	0.829016	0.406988	0.778818	0.356562	NO	1.09385	0.595319	0.858437	0.390968	NO	0.480244	0.000151195	0.00373802	1.98697	DOWN	0.633659	0.0424488	0.14282	1.29594	NO
mag0833	-	-	18353.8	13399	40575.4	16848.7	1.36979	0.348684	0.742232	0.800121	NO	2.40823	0.0514394	0.217594	0.95277	NO	0.452337	0.0679391	0.212381	0.914598	NO	0.795256	0.50128	0.684098	0.696936	NO
mag0835	-	-	50414.7	61551.6	63976.9	68147.8	0.819063	0.0714913	0.334228	1.0768	NO	0.938797	0.487245	0.790523	0.335183	NO	0.788013	0.0111331	0.0661538	1.35052	NO	0.903209	0.33349	0.542877	0.611097	NO
mag0837	-	-	85001.7	74292.2	91278.4	82457.4	1.14415	0.218678	0.617877	0.610944	NO	1.10698	0.462197	0.76853	0.487461	NO	0.931235	0.555829	0.725644	0.236307	NO	0.900977	0.426401	0.618269	0.10736	NO
mag0838	-	-	625240	620573	579784	514694	1.00752	0.92178	0.983198	0.0878457	NO	1.12646	0.307733	0.633542	0.56577	NO	1.0784	0.457892	0.654987	0.491796	NO	1.20571	0.0427916	0.142931	1.17121	NO
mag0839	-	-	69193.8	80864.6	77290.6	71056.9	0.855675	0.429873	0.801864	0.713281	NO	1.08773	0.569695	0.844479	0.683929	NO	0.895242	0.545093	0.716356	0.628148	NO	1.13803	0.438194	0.632287	0.457421	NO
mag0840	-	-	199957	248888	197636	213404	0.803402	0.224537	0.621408	0.553211	NO	0.926113	0.6497	0.891313	0.199513	NO	1.01175	0.946879	0.975775	0.126486	NO	1.16628	0.374432	0.577284	0.364985	NO
mag0841	-	-	340873	348011	110798	84656.8	0.979489	0.843421	0.965049	0.0524473	NO	1.30879	0.446603	0.757284	0.383499	NO	3.07652	9.09875e-07	0.000125972	2.38482	UP	4.11085	6.3853e-10	1.76809e-06	2.53894	UP
mag0842	-	-	68259.7	56995	84442.4	128306	1.19764	0.550857	0.862786	0.257589	NO	0.658131	0.588984	0.853873	0.233592	NO	0.808357	0.520997	0.699632	0.103209	NO	0.44421	0.373038	0.576419	0.12531	NO
mag0846	-	-	145828	144199	190235	188130	1.0113	0.966491	0.988492	0.0122018	NO	1.01119	0.941913	0.991681	0.371372	NO	0.766571	0.177391	0.377099	1.07965	NO	0.766483	0.22547	0.428227	0.997438	NO
mag0847	-	-	137516	143667	154143	136825	0.957187	0.852417	0.967705	0.294724	NO	1.12657	0.544858	0.831248	0.502456	NO	0.892135	0.626537	0.772431	0.393222	NO	1.05	0.801804	0.889501	0.165573	NO
mag0852	-	-	196496	330497	151983	173688	0.594547	0.500042	0.838653	0.544526	NO	0.875034	0.476402	0.781954	0.492326	NO	1.29288	0.584489	0.744457	0.0995058	NO	1.90282	0.397462	0.5982	0.212135	NO
mag0853	-	-	93672	113132	116140	152972	0.827991	0.141282	0.497724	1.0635	NO	0.759226	0.0292311	0.14769	1.26156	NO	0.806541	0.196658	0.398644	0.696085	NO	0.739557	0.00159539	0.017461	1.51289	NO
mag0854	-	-	29300.6	30962.5	23202.4	27097.3	0.946326	0.625219	0.895021	0.249943	NO	0.856266	0.137097	0.402568	0.931031	NO	1.26282	0.0545013	0.184717	0.878451	NO	1.14264	0.194358	0.383505	0.415303	NO
mag0855	-	-	183875	189109	239502	273476	0.972323	0.915307	0.981696	0.189799	NO	0.87577	0.711863	0.912407	0.306907	NO	0.76774	0.445727	0.645311	0.207817	NO	0.691502	0.266391	0.475894	0.41021	NO
mag0856	-	-	1620.12	2194.35	2390.22	2273.31	0.738314	0.230188	0.623671	0.740339	NO	1.05143	0.840041	0.959819	0.801364	NO	0.677812	0.131634	0.316677	0.828049	NO	0.965269	0.886817	0.937251	0.0404199	NO
mag0857	-	-	899840	826585	738377	715183	1.08862	0.180632	0.569022	0.774331	NO	1.03243	0.607832	0.865105	0.418268	NO	1.21867	0.00178667	0.0187397	1.59583	NO	1.15577	0.0352024	0.125487	1.03098	NO
mag0858	-	-	55772.7	40811.1	109351	87440.8	1.36661	0.481499	0.829978	0.568688	NO	1.25057	0.189971	0.486339	0.653694	NO	0.510034	0.0144904	0.0805699	1.83327	NO	0.466728	0.00813828	0.0520436	1.91831	NO
mag0860	-	-	291428	218021	385400	282791	1.3367	0.137931	0.490913	0.681968	NO	1.36284	0.222875	0.53386	0.707596	NO	0.756171	0.269468	0.481124	0.665335	NO	0.770962	0.17035	0.353333	0.619907	NO
mag0861	-	-	270488	264738	274546	277421	1.02172	0.828432	0.961412	0.247924	NO	0.989637	0.907233	0.984951	0.449223	NO	0.985219	0.859542	0.922151	0.167691	NO	0.95428	0.651423	0.79183	0.238973	NO
mag0862	-	-	24508.4	23825.6	35357.3	30802.2	1.02866	0.882021	0.972272	0.14443	NO	1.14789	0.361093	0.689271	0.535747	NO	0.693163	0.0410801	0.156531	1.20366	NO	0.773503	0.116459	0.276565	1.05384	NO
mag0863	-	-	25071.3	25788.7	24649.3	18527.6	0.972183	0.85002	0.966952	0.0769957	NO	1.33041	0.0846658	0.300564	0.820149	NO	1.01712	0.911643	0.952628	0.137439	NO	1.39191	0.0419432	0.142184	0.997069	NO
mag0864	-	-	225827	235430	184806	170152	0.959208	0.797376	0.954576	0.519154	NO	1.08612	0.495512	0.797254	0.271504	NO	1.22196	0.168302	0.36782	0.475901	NO	1.38365	0.0471681	0.153502	0.211221	NO
mag0865	-	-	47333.4	31418.3	41037.9	27206.8	1.50656	0.0124371	0.098677	1.09029	NO	1.50837	0.0192252	0.111838	1.04772	NO	1.15341	0.386814	0.590011	0.402474	NO	1.1548	0.286152	0.497202	0.516694	NO
mag0866	-	-	205879	229899	239767	271353	0.89552	0.207804	0.600723	0.674743	NO	0.883597	0.753676	0.928762	0.34949	NO	0.858664	0.54169	0.71405	0.0982333	NO	0.847232	0.633421	0.783667	0.385231	NO
mag0868	-	-	91155.5	92040.8	118216	104978	0.990381	0.942489	0.985184	0.0637471	NO	1.12611	0.392471	0.714188	0.279705	NO	0.771092	0.0829319	0.240208	0.743639	NO	0.876765	0.302248	0.515348	0.563277	NO
mag0869	-	-	12728.9	14695.9	21787.4	25494.2	0.866153	0.610882	0.885619	0.631007	NO	0.854602	0.521197	0.815826	0.667705	NO	0.584232	0.0881456	0.249821	0.995705	NO	0.57644	0.0241078	0.0992566	1.296	NO
mag0870	-	-	289474	263634	471584	406469	1.09802	0.448542	0.813369	0.203663	NO	1.1602	0.43387	0.749119	0.474651	NO	0.613834	0.0269751	0.119291	1.26718	NO	0.648596	0.00274767	0.0247827	1.46895	DOWN
mag0871	-	-	5964.34	6654.83	18280.6	12488	0.896242	0.790507	0.954115	0.0730266	NO	1.46385	0.173604	0.462821	0.74028	NO	0.326265	0.00111752	0.0145278	1.72238	DOWN	0.532896	0.107617	0.264394	1.32763	NO
mag0872	-	-	48899.3	40532.7	48467.2	49026.9	1.20641	0.0177998	0.128695	1.19478	NO	0.988583	0.915538	0.985565	0.312294	NO	1.00892	0.930929	0.967258	0.176666	NO	0.826745	0.0318468	0.11711	0.995648	NO
mag0873	-	-	496348	375068	611784	623836	1.32335	0.3947	0.771839	0.587843	NO	0.980681	0.924533	0.988048	0.452556	NO	0.811312	0.446055	0.645311	0.85686	NO	0.601229	0.0376751	0.130894	1.32718	NO
mag0875	-	-	102620	75014.3	138301	143726	1.36801	0.286018	0.689267	0.523276	NO	0.962255	0.795216	0.947833	0.382253	NO	0.742006	0.181422	0.38051	1.17494	NO	0.521927	0.00135336	0.0151719	1.56266	DOWN
mag0876	-	-	161235	164726	153175	114554	0.978806	0.931843	0.983198	0.559923	NO	1.33714	0.00302664	0.0300386	1.35444	NO	1.05262	0.590982	0.748692	0.319675	NO	1.43798	0.217182	0.416754	0.831326	NO
mag0877	-	-	3813.79	2732.28	2441.87	2894.57	1.39583	0.19261	0.585442	0.67438	NO	0.843603	0.38587	0.709477	0.525052	NO	1.56184	0.0918123	0.256403	0.852909	NO	0.943933	0.771349	0.875713	0.21991	NO
mag0878	-	-	38468.6	35336.1	49629.3	34537.3	1.08865	0.760974	0.947763	0.323017	NO	1.43698	0.155144	0.435692	0.7362	NO	0.77512	0.323239	0.530892	0.478353	NO	1.02313	0.932597	0.964287	0.162791	NO
mag0879	-	-	61263.2	66488.1	170638	166704	0.921417	0.594456	0.878444	0.228239	NO	1.0236	0.919006	0.985565	0.162244	NO	0.359025	0.000819764	0.0122699	1.81144	DOWN	0.398839	0.00170328	0.0182806	1.58853	DOWN
mag0880	-	-	462792	617299	247904	143278	0.749705	0.328483	0.735303	0.216056	NO	1.73023	0.411843	0.729348	0.303923	NO	1.86682	0.13856	0.326401	1.80629	NO	4.3084	0.00261768	0.024081	1.72807	UP
mag0883	-	-	217166	297619	76985.3	149926	0.729678	0.0565243	0.289308	0.82101	NO	0.513489	0.084432	0.300118	0.922404	NO	2.82088	0.000509838	0.00941162	2.06842	UP	1.98511	0.00271417	0.0246411	1.57097	UP
mag0884	-	-	49078.3	53461.1	70645.7	99443.2	0.918019	0.57079	0.874148	0.397231	NO	0.710413	0.200759	0.502168	0.627169	NO	0.69471	0.0241242	0.113413	1.14784	NO	0.537605	0.0422813	0.142603	1.22228	NO
mag0886	-	-	22042.3	21353.7	23088.1	23858.7	1.03225	0.819434	0.958198	0.334065	NO	0.9677	0.84289	0.96006	0.358746	NO	0.954704	0.779895	0.876789	0.131946	NO	0.895007	0.435292	0.628755	0.431108	NO
mag0887	-	-	401722	537570	325165	436946	0.747291	0.0111489	0.0923877	1.40382	NO	0.744176	0.029002	0.146813	1.07155	NO	1.23544	0.114577	0.294581	0.874878	NO	1.23029	0.0632997	0.187482	0.975378	NO
mag0888	-	-	118099	79268.1	102942	78060.5	1.48987	0.000378935	0.00543663	1.83729	NO	1.31875	0.00289668	0.029167	1.44723	NO	1.14724	0.0958087	0.262815	0.745343	NO	1.01547	0.89437	0.942355	0.0014705	NO
mag0890	-	-	1.01208e+06	1.03405e+06	1.09044e+06	935057	0.978757	0.869761	0.971433	0.0275987	NO	1.16617	0.233381	0.548584	0.673514	NO	0.928142	0.569306	0.732815	0.240786	NO	1.10587	0.431377	0.623425	0.2395	NO
mag0893	-	-	64845.6	49054.5	26722.8	23531.6	1.32191	0.0110391	0.0917932	1.34284	NO	1.13561	0.324613	0.653061	0.536289	NO	2.4266	1.02918e-07	5.21298e-05	2.40779	UP	2.08463	3.18831e-07	8.02584e-05	2.09215	UP
mag0895	-	-	90410.9	78174	70365.6	57233.4	1.15653	0.308575	0.721658	0.392819	NO	1.22945	0.134005	0.39643	0.803053	NO	1.28487	0.101297	0.272496	0.793739	NO	1.36588	0.0183557	0.0834597	1.27994	NO
mag0896	-	-	110734	95005.2	126872	127270	1.16556	0.082655	0.363866	0.824913	NO	0.996874	0.974831	0.992631	0.220633	NO	0.872801	0.145437	0.335876	0.803676	NO	0.746485	0.00585168	0.0429441	1.35374	NO
mag0897	-	-	85836.7	33582.5	70018.2	36850.5	2.556	0.22027	0.620201	0.557177	NO	1.90006	0.0311743	0.154422	0.798075	NO	1.22592	0.715932	0.836109	0.422236	NO	0.911318	0.705359	0.828304	0.290279	NO
mag0898	-	-	101729	102191	109841	128092	0.995482	0.968774	0.988492	0.152691	NO	0.857515	0.0918456	0.318841	0.999912	NO	0.926149	0.456327	0.654987	0.455494	NO	0.797791	0.030313	0.113537	1.13673	NO
mag0899	-	-	57256.6	57994.9	87254.5	93036.6	0.987269	0.945602	0.986084	0.0362541	NO	0.937852	0.62649	0.878354	0.355955	NO	0.656202	0.00396125	0.0332385	1.77356	DOWN	0.623356	0.00852706	0.0535851	1.47228	NO
mag0902	-	-	199626	191071	176639	157487	1.04477	0.69434	0.920985	0.0786795	NO	1.12161	0.15108	0.429085	0.787024	NO	1.13013	0.258015	0.468594	0.409249	NO	1.21325	0.0372508	0.129745	1.00292	NO
mag0903	-	-	2.27231e+06	2.06938e+06	2.36192e+06	1.87275e+06	1.09806	0.509269	0.843905	0.392075	NO	1.26121	0.278492	0.604344	0.342555	NO	0.962059	0.84088	0.90932	0.649076	NO	1.105	0.524512	0.701539	0.321694	NO
mag0906	-	-	13761.4	18832.9	19248.4	21221.4	0.730709	0.1192	0.447306	0.886196	NO	0.907029	0.663194	0.8984	0.425104	NO	0.714936	0.15138	0.345281	0.532008	NO	0.88745	0.558727	0.729083	0.161104	NO
mag0907	-	-	111632	132738	331445	275892	0.841	0.028561	0.182233	1.19295	NO	1.20136	0.315906	0.643667	0.465155	NO	0.336805	4.04108e-05	0.00151213	2.23313	DOWN	0.481121	0.000758613	0.00993672	1.62524	DOWN
mag0910	-	-	15279	24961.9	16189.4	15911.9	0.612092	0.0373804	0.220696	1.32754	NO	1.01744	0.930682	0.989654	0.567713	NO	0.943765	0.770443	0.873221	0.0776739	NO	1.56876	0.0526468	0.166225	1.15605	NO
mag0911	-	-	20650.7	20739.3	26960.9	20094.1	0.995726	0.989852	0.996494	0.421572	NO	1.34173	0.300582	0.626269	0.580524	NO	0.76595	0.3529	0.55799	0.304802	NO	1.03211	0.92446	0.962572	0.316978	NO
mag0912	-	-	195730	189625	172885	187880	1.03219	0.92686	0.983198	0.191125	NO	0.920188	0.680547	0.902573	0.367426	NO	1.13214	0.673671	0.809633	0.9344	NO	1.00929	0.973846	0.987035	0.717696	NO
mag0915	-	-	263211	268452	233672	231958	0.980475	0.870929	0.971637	0.313683	NO	1.00739	0.941831	0.991681	0.446879	NO	1.12641	0.317511	0.527092	0.20094	NO	1.15733	0.1836	0.370326	0.724592	NO
mag0916	-	-	582514	594716	730510	586083	0.979482	0.767524	0.949632	0.130815	NO	1.24643	0.00302571	0.0300386	1.51005	NO	0.797407	0.00363564	0.0312645	1.55602	NO	1.01473	0.821233	0.899523	0.00859677	NO
mag0921	-	-	259463	181823	389945	176258	1.42701	0.227109	0.621408	0.610387	NO	2.21235	0.0636369	0.24959	0.677621	NO	0.665383	0.287115	0.497199	0.309296	NO	1.03157	0.881337	0.93467	0.160007	NO
mag0922	-	-	20599	22091.1	31581.3	25856.5	0.932457	0.925212	0.983198	0.220569	NO	1.22141	0.598199	0.860848	0.260018	NO	0.652252	0.422015	0.623157	1.22695	NO	0.854372	0.782172	0.880421	1.24057	NO
mag0925	-	-	421741	382747	718189	653391	1.10188	0.0789116	0.352999	0.973131	NO	1.09917	0.440879	0.754915	0.229068	NO	0.587228	0.000125521	0.00327894	0.634414	NO	0.585785	0.000120384	0.00301955	1.796	DOWN
mag0928	-	-	242203	179442	182125	194533	1.34975	0.432412	0.801975	0.299063	NO	0.936217	0.892387	0.979398	0.246444	NO	1.32987	0.527017	0.703171	0.274807	NO	0.922423	0.842328	0.913235	0.455827	NO
mag0929	-	-	149078	155018	167141	175652	0.961681	0.76626	0.94955	0.299334	NO	0.951543	0.591809	0.855999	0.704182	NO	0.891929	0.319602	0.527917	0.610056	NO	0.882527	0.257045	0.465506	0.706816	NO
mag0930	-	-	73098.9	62351	70701.5	69944.2	1.17238	0.525423	0.853097	0.101336	NO	1.01083	0.918318	0.985565	0.237109	NO	1.03391	0.889197	0.93905	0.526488	NO	0.891438	0.245187	0.451711	0.502966	NO
mag0934	-	-	9070.02	6707.86	9376.08	9567.79	1.35215	0.0901337	0.382637	1.32589	NO	0.979963	0.900601	0.980996	0.79913	NO	0.967357	0.835641	0.908477	0.0646196	NO	0.701087	0.05148	0.163262	1.30848	NO
mag0937	-	-	2320.22	2181.11	3143.53	3019.12	1.06378	0.795196	0.954576	0.169777	NO	1.04121	0.846402	0.96006	0.630906	NO	0.738093	0.220636	0.425447	0.786652	NO	0.722432	0.103994	0.260362	0.630798	NO
mag0938	-	-	171186	99880.3	95402.9	95635.1	1.71391	0.384127	0.764785	0.555286	NO	0.997572	0.988036	0.996674	0.31983	NO	1.79435	0.357818	0.561578	0.222159	NO	1.04439	0.745968	0.859662	0.298343	NO
mag0941	-	-	140828	178783	152450	179094	0.787704	0.0728478	0.337882	0.945863	NO	0.851227	0.172986	0.462065	0.584225	NO	0.923766	0.547646	0.718689	0.545825	NO	0.998262	0.988013	0.994137	0.000175603	NO
mag0943	-	-	122552	111252	81191.4	76794.4	1.10157	0.41144	0.780327	0.690369	NO	1.05726	0.720611	0.917922	0.584981	NO	1.50942	0.00122296	0.015315	1.63714	UP	1.4487	0.018131	0.0829832	0.929543	NO
mag0946	-	-	1616.08	1456.21	2137.17	1680.02	1.10978	0.621445	0.891596	0.744553	NO	1.27211	0.297248	0.624549	0.788199	NO	0.756177	0.159026	0.357132	0.647808	NO	0.866785	0.578401	0.742165	0.428429	NO
mag0947	-	-	400924	438054	389138	467316	0.91524	0.402278	0.778735	0.495311	NO	0.832708	0.483674	0.789738	0.428915	NO	1.03029	0.859511	0.922151	0.480159	NO	0.937382	0.769441	0.875061	0.404266	NO
mag0949	-	-	84166.7	98111.3	99470.1	114839	0.85787	0.36915	0.750707	0.695026	NO	0.866168	0.330424	0.658707	0.89081	NO	0.846151	0.294188	0.504712	0.637992	NO	0.854336	0.316199	0.530292	0.560182	NO
mag0953	-	-	633454	498670	889091	816373	1.27029	0.62776	0.896786	0.0870967	NO	1.08907	0.820793	0.954955	0.155807	NO	0.712473	0.466292	0.661117	0.218712	NO	0.610835	0.191497	0.379949	0.179384	NO
mag0954	-	-	379155	403656	455617	406401	0.939303	0.540223	0.861293	0.387555	NO	1.1211	0.289841	0.617362	0.445408	NO	0.832179	0.108009	0.283216	0.611287	NO	0.993244	0.944216	0.970234	0.0619385	NO
mag0957	-	-	76798.3	64634.7	79891	77892.9	1.18819	0.2336	0.630448	0.808151	NO	1.02565	0.831322	0.957301	0.775384	NO	0.961288	0.784838	0.879489	0.0818568	NO	0.829789	0.0967488	0.247824	0.948222	NO
mag0958	-	-	75653.6	91925.6	97118.4	95560.3	0.822987	0.144295	0.502644	0.780716	NO	1.0163	0.864052	0.968648	0.140324	NO	0.778983	0.0130889	0.0751274	1.27662	NO	0.961964	0.753434	0.863518	0.3558	NO
mag0959	-	-	1.58289e+06	1.66846e+06	1.96532e+06	1.5835e+06	0.948714	0.592814	0.877855	0.394584	NO	1.24112	0.0651345	0.253667	0.888717	NO	0.805412	0.0789387	0.231794	0.919812	NO	1.05365	0.555032	0.726315	0.289438	NO
mag0960	-	-	50861.5	59667.9	59662.6	69445	0.85241	0.339532	0.742232	0.705742	NO	0.859135	0.307708	0.633542	0.907042	NO	0.852485	0.310123	0.52	0.594836	NO	0.85921	0.332267	0.542801	0.542535	NO
mag0961	-	-	221814	212624	205828	224800	1.04322	0.760012	0.947763	0.248187	NO	0.915604	0.299552	0.625064	0.55964	NO	1.07767	0.518701	0.698163	0.160609	NO	0.945837	0.627599	0.779724	0.554077	NO
mag0962	-	-	100898	113302	108834	106371	0.890524	0.246905	0.643161	0.690483	NO	1.02316	0.751642	0.928762	0.273806	NO	0.927078	0.346823	0.551928	0.603348	NO	1.06516	0.495995	0.681173	0.292534	NO
mag0963	-	-	67714.6	51854.7	86580.8	94906.5	1.30585	0.0609179	0.303384	1.02635	NO	0.912275	0.688814	0.904606	0.501489	NO	0.782097	0.250817	0.460857	0.195851	NO	0.546377	0.00966329	0.057917	1.5576	NO
mag0964	-	-	40725.7	50793.1	79919.5	88131.8	0.801795	0.740563	0.940348	0.368297	NO	0.906818	0.683201	0.902612	0.483906	NO	0.509584	0.0593227	0.195553	1.33498	NO	0.576331	0.222977	0.425516	1.55528	NO
mag0965	-	-	127773	147933	137551	133654	0.863726	0.141908	0.49866	0.784658	NO	1.02916	0.709006	0.911015	0.213094	NO	0.928916	0.33247	0.53556	0.539012	NO	1.10683	0.304149	0.516533	0.463895	NO
mag0966	-	-	72370.1	63890.2	81969.8	76387.6	1.13273	0.469119	0.822128	0.457519	NO	1.07308	0.676046	0.901721	0.808319	NO	0.882887	0.49082	0.677057	0.240953	NO	0.836395	0.260423	0.469779	0.689371	NO
mag0968	-	-	40736.3	37058.8	28144.9	31781	1.09923	0.608214	0.884609	0.101729	NO	0.885589	0.607647	0.865105	0.366974	NO	1.44738	0.076061	0.228664	0.897568	NO	1.16607	0.470563	0.659407	0.676804	NO
mag0969	-	-	316811	305524	288881	287591	1.03694	0.520509	0.850318	0.326278	NO	1.00449	0.94046	0.991681	0.242654	NO	1.09669	0.10148	0.272496	0.811296	NO	1.06236	0.323012	0.535981	0.570488	NO
mag0971	-	-	109419	105036	192078	177343	1.04173	0.777721	0.951763	0.0295912	NO	1.08309	0.75751	0.931001	0.200409	NO	0.569658	0.0554958	0.18649	1.32503	NO	0.592274	0.0176891	0.0817715	1.29056	NO
mag0972	-	-	3.28735e+06	3.84798e+06	5.56824e+06	5.71212e+06	0.854305	0.344908	0.742232	0.694824	NO	0.974812	0.908263	0.985229	0.393092	NO	0.590375	0.0256892	0.116344	0.871527	NO	0.673652	0.0663218	0.193718	0.596274	NO
mag0973	-	-	351782	312061	252406	340189	1.12729	0.410837	0.780251	0.33166	NO	0.741958	0.461611	0.76849	0.353302	NO	1.39371	0.23118	0.436953	1.50789	NO	0.917316	0.776523	0.876914	1.12585	NO
mag0975	-	-	183009	173261	199049	200558	1.05626	0.432247	0.801975	0.362488	NO	0.992473	0.954099	0.992163	0.0784992	NO	0.919417	0.453252	0.652995	0.143146	NO	0.863894	0.175779	0.361077	0.348294	NO
mag0976	-	-	11278.1	10944.9	8402.79	10929.4	1.03045	0.87597	0.972272	0.13817	NO	0.768823	0.105485	0.346899	0.797756	NO	1.34219	0.107512	0.282767	0.617359	NO	1.00142	0.993699	0.997873	0.00410824	NO
mag0977	-	-	725078	855277	516267	659747	0.847771	0.211447	0.606733	1.05183	NO	0.782523	0.014906	0.0951028	1.29855	NO	1.40446	0.0303664	0.128299	1.41466	NO	1.29637	0.0109533	0.0629244	1.32687	NO
mag0978	-	-	73313.6	53588	57573.5	40166.2	1.3681	0.167146	0.543862	0.499927	NO	1.43338	0.199553	0.501086	0.610629	NO	1.27339	0.338336	0.540596	0.670226	NO	1.33416	0.20414	0.397235	1.09449	NO
mag0979	-	-	18400	17560.2	22591.7	18515.3	1.04782	0.767116	0.94955	0.0656119	NO	1.22016	0.167499	0.454711	0.976894	NO	0.814457	0.181946	0.38051	0.96846	NO	0.948419	0.716478	0.838871	0.0115114	NO
mag0980	-	-	156408	345141	9093.73	7501.49	0.453171	0.613918	0.887234	0.363952	NO	1.21226	0.525381	0.818211	0.666466	NO	17.1995	0.324885	0.53175	0.284131	NO	46.0097	0.332629	0.542877	0.141768	NO
mag0981	-	-	36171.1	47441.3	36882.5	71428.8	0.762439	0.245124	0.642147	0.821497	NO	0.516354	0.0152715	0.0965449	1.32902	NO	0.98071	0.939304	0.971948	0.222042	NO	0.664176	0.087423	0.231262	0.857924	NO
mag0982	-	-	402188	340495	302418	272238	1.18118	0.313258	0.724654	0.00444546	NO	1.11086	0.547108	0.831441	0.322212	NO	1.32991	0.131203	0.316372	0.376903	NO	1.25073	0.127591	0.294907	0.821079	NO
mag0983	-	-	79751.2	77707.7	74052.1	71438.5	1.0263	0.814683	0.956753	0.0345349	NO	1.03659	0.732263	0.920458	0.292517	NO	1.07696	0.566179	0.731809	0.385738	NO	1.08776	0.297132	0.509448	0.482038	NO
mag0984	-	-	12809.1	13789.7	10383	17071.7	0.928888	0.702493	0.923451	0.719561	NO	0.608203	0.0116958	0.0805313	1.32475	NO	1.23366	0.358985	0.562552	0.305533	NO	0.807755	0.188403	0.377488	0.528939	NO
mag0986	-	-	627098	605664	594929	596749	1.03539	0.464331	0.82102	0.269079	NO	0.99695	0.959815	0.992163	0.608449	NO	1.05407	0.410134	0.611557	0.4816	NO	1.01494	0.72492	0.846249	0.253807	NO
mag0987	-	-	45887.9	43401.8	43598.1	43025	1.05728	0.679269	0.920219	0.436736	NO	1.01332	0.912789	0.985565	0.463561	NO	1.05252	0.654147	0.795491	0.217408	NO	1.00876	0.950856	0.974073	0.102318	NO
mag0989	-	-	8531.45	6059.66	145473	117283	1.40791	0.588208	0.877418	0.268165	NO	1.24036	0.684747	0.902612	0.245	NO	0.0586461	0.0171611	0.0886548	1.25874	NO	0.0516669	0.0226081	0.0960151	1.38716	NO
mag0990	-	-	1.46746e+06	1.55571e+06	1.72345e+06	1.53993e+06	0.943276	0.51761	0.847711	0.461186	NO	1.11917	0.219788	0.528292	0.617167	NO	0.851471	0.116328	0.296331	0.86792	NO	1.01025	0.896231	0.943239	0.0365851	NO
mag0991	-	-	119307	142044	118126	177556	0.839932	0.452215	0.815427	0.654497	NO	0.665287	0.0718994	0.27145	0.989223	NO	1.01	0.967769	0.985736	0.242816	NO	0.799994	0.286219	0.497202	0.570374	NO
mag0994	-	-	49987.7	56489.4	52712.3	75461.7	0.884904	0.561074	0.869884	0.493468	NO	0.698531	0.0975821	0.330728	0.876387	NO	0.948311	0.819627	0.900257	0.16198	NO	0.748584	0.144197	0.31866	0.669457	NO
mag0995	-	-	1.94698e+06	1.79646e+06	723401	1.0311e+06	1.08378	0.502177	0.839184	0.432164	NO	0.701584	0.208498	0.512058	0.368807	NO	2.69142	8.74036e-07	0.000125972	2.40247	UP	1.74228	0.00500325	0.0380604	1.62704	UP
mag0997	-	-	1829	3853.44	1433.85	3257.85	0.474642	0.0076285	0.0672717	1.59647	NO	0.440121	0.00157194	0.0179872	1.7696	DOWN	1.27559	0.431339	0.632615	0.228199	NO	1.18282	0.42414	0.617085	0.188745	NO
mag0998	-	-	183904	160655	244569	185778	1.14471	0.246204	0.643149	0.694719	NO	1.31645	0.402697	0.724597	0.433272	NO	0.751953	0.371264	0.573999	0.188832	NO	0.864768	0.364645	0.568205	0.103764	NO
mag0999	-	-	214259	160403	130259	131786	1.33576	0.238718	0.635588	0.571349	NO	0.988413	0.94259	0.991681	0.240442	NO	1.64487	0.0674798	0.21209	1.09287	NO	1.21715	0.212928	0.410297	0.48801	NO
mag1000	-	-	31553.4	34061.5	35133.4	34078.9	0.926366	0.310754	0.722236	0.644034	NO	1.03094	0.759217	0.932272	0.252796	NO	0.898101	0.256227	0.466771	0.548924	NO	0.999487	0.995102	0.997986	0.153166	NO
mag1001	-	-	445684	419780	281746	294151	1.06171	0.599996	0.88231	0.254662	NO	0.957828	0.793609	0.9472	0.105953	NO	1.58186	0.000766755	0.0121678	1.55979	UP	1.42709	0.0187486	0.084828	1.28868	NO
mag1002	-	-	444551	430519	478088	452048	1.03259	0.685578	0.920219	0.227682	NO	1.0576	0.515689	0.814106	0.482277	NO	0.929852	0.396477	0.599916	0.338875	NO	0.952374	0.542906	0.716542	0.362202	NO
mag1004	-	-	43970.1	21097.8	25984	45172.9	2.08411	0.268678	0.666712	0.55625	NO	0.575213	0.00416762	0.0375901	1.46897	DOWN	1.6922	0.386625	0.590011	0.222347	NO	0.467044	9.87374e-05	0.00255518	1.86327	DOWN
mag1006	-	-	56989.1	71966.7	89297.2	79518	0.791881	0.257067	0.658857	0.818251	NO	1.12298	0.492197	0.793765	0.494409	NO	0.638196	0.0407493	0.155905	0.810983	NO	0.905037	0.524697	0.701539	0.799954	NO
mag1007	-	-	14215.2	19156.6	24204.7	25626.4	0.742053	0.204431	0.597567	1.0963	NO	0.944521	0.700951	0.908514	0.648361	NO	0.587292	0.0240068	0.113053	1.38736	NO	0.747533	0.0481844	0.155867	1.03211	NO
mag1008	-	-	60157	48724.1	68612.7	62573	1.23465	0.032559	0.19946	1.16977	NO	1.09652	0.273184	0.600719	0.63793	NO	0.876763	0.140273	0.327777	0.811412	NO	0.778676	0.00804575	0.0516907	1.34957	NO
mag1010	-	-	54817.4	55765.4	45453.6	46686.2	0.983001	0.856012	0.967705	0.0981777	NO	0.973598	0.803797	0.947833	0.242513	NO	1.20601	0.0523511	0.180338	1.14569	NO	1.19447	0.102461	0.257921	0.744813	NO
mag1011	-	-	10540.7	10384.4	24201.1	21959.2	1.01505	0.940199	0.985184	0.0388354	NO	1.10209	0.708425	0.910691	0.410067	NO	0.435548	0.00684627	0.0481488	1.75368	DOWN	0.472897	0.0128098	0.0696862	1.51861	NO
mag1012	-	-	322740	521922	425904	559928	0.618369	0.00858937	0.0752657	1.72135	NO	0.76064	0.0168378	0.10315	1.19682	NO	0.757778	0.0160058	0.0858916	1.24415	NO	0.932122	0.628293	0.779724	0.501873	NO
mag1013	-	-	520377	455891	478881	486868	1.14145	0.24072	0.635761	0.548342	NO	0.983595	0.915636	0.985565	0.335704	NO	1.08665	0.52424	0.701266	0.465621	NO	0.936374	0.64209	0.788447	0.255874	NO
mag1014	-	-	774994	610776	275890	257147	1.26887	0.220529	0.620201	0.748105	NO	1.07289	0.752377	0.928762	0.435961	NO	2.80907	7.94531e-05	0.00248106	2.051	UP	2.3752	0.00124428	0.014479	1.59593	UP
mag1015	-	-	5399.55	5350.77	5929.84	5939.79	1.00912	0.972006	0.990609	0.334295	NO	0.998325	0.993805	0.997311	0.85744	NO	0.910573	0.67762	0.811938	0.879755	NO	0.900835	0.67379	0.805928	0.0575465	NO
mag1016	-	-	71506.4	50979.8	60310	64148.7	1.40264	0.203708	0.597567	0.872756	NO	0.940159	0.643649	0.888909	0.436668	NO	1.18565	0.464443	0.660502	0.0135756	NO	0.794712	0.172706	0.356616	0.983398	NO
mag1018	-	-	311037	418652	261353	249226	0.742948	0.0172895	0.126625	1.21549	NO	1.04866	0.716779	0.915965	0.314067	NO	1.1901	0.135753	0.321832	1.02069	NO	1.67981	0.000471925	0.00734135	1.81851	UP
mag1020	-	-	15386.5	16376.6	40824.3	18490.1	0.939539	0.887407	0.973434	0.223199	NO	2.2079	0.0510685	0.216552	0.89007	NO	0.376895	0.0204053	0.100364	0.932317	NO	0.885696	0.793707	0.886414	0.363925	NO
mag1021	-	-	90326.8	90045.5	81471	85046.5	1.00312	0.981581	0.993484	0.194465	NO	0.957959	0.71518	0.914704	0.315212	NO	1.1087	0.434832	0.635437	0.195045	NO	1.05878	0.644892	0.789786	0.438146	NO
mag1023	-	-	308797	308678	314006	321613	1.00038	0.997713	0.998434	0.185382	NO	0.976347	0.82053	0.954955	0.292697	NO	0.98341	0.885575	0.938286	0.0300443	NO	0.959782	0.740236	0.857111	0.240027	NO
mag1026	-	-	148359	135542	73996.3	68889.9	1.09456	0.655137	0.908855	0.227519	NO	1.07413	0.733155	0.920458	0.63796	NO	2.00495	0.00309558	0.02774	1.41387	UP	1.96751	0.00590481	0.0431154	1.27876	UP
mag1032	-	-	69551.2	90884.4	77539.6	68634.1	0.765271	0.00251756	0.0274454	1.65898	NO	1.12975	0.121262	0.375895	0.887104	NO	0.896977	0.187795	0.386907	0.867579	NO	1.32419	0.00109016	0.0132981	1.61556	NO
mag1034	-	-	39461.5	29492.3	46506.7	42143.2	1.33803	0.00696277	0.0625971	1.26674	NO	1.10354	0.278215	0.604218	0.555639	NO	0.848511	0.103978	0.276841	0.890405	NO	0.699811	0.000280754	0.00524554	1.77517	NO
mag1036	-	-	280397	267040	329759	287552	1.05002	0.697694	0.920985	0.248955	NO	1.14678	0.305044	0.631763	0.638672	NO	0.85031	0.200816	0.401289	0.642355	NO	0.928665	0.583673	0.747305	0.29163	NO
mag1040	-	-	37131.5	49981.2	40499.8	44749.2	0.742909	0.0251557	0.167041	1.36071	NO	0.905038	0.484228	0.789738	0.611125	NO	0.916833	0.60548	0.760006	0.299772	NO	1.11692	0.29764	0.509687	0.603985	NO
mag1041	-	-	54386	55255.3	43855.1	59069.2	0.984268	0.938385	0.985184	0.368002	NO	0.742436	0.108481	0.351737	0.981742	NO	1.24013	0.344616	0.549045	0.349385	NO	0.935433	0.689227	0.816282	0.197864	NO
mag1043	-	-	1.20537e+06	1.3382e+06	450330	736013	0.900738	0.361028	0.747709	0.523055	NO	0.611851	0.127916	0.386454	0.603643	NO	2.67663	5.3556e-06	0.000400802	2.33278	UP	1.81817	0.00332104	0.0286478	1.77378	UP
mag1044	-	-	147559	133658	133631	149329	1.10401	0.226549	0.621408	0.552712	NO	0.894881	0.0753741	0.279472	0.843092	NO	1.10423	0.139111	0.326994	0.455429	NO	0.895057	0.15542	0.332963	0.722024	NO
mag1045	-	-	88051.8	85036.6	67446.9	70224.1	1.03546	0.812563	0.956753	0.280484	NO	0.960452	0.742206	0.924228	0.432002	NO	1.3055	0.0567415	0.189298	1.00976	NO	1.21093	0.186797	0.375356	0.460684	NO
mag1046	-	-	10694.3	12032.1	21080.3	19003.6	0.888816	0.585736	0.877418	0.188974	NO	1.10928	0.523337	0.816866	0.406074	NO	0.507312	0.000286852	0.00630392	1.866	DOWN	0.633148	0.0329581	0.120239	1.28604	NO
mag1048	-	-	1.63619e+06	1.63916e+06	767110	850574	0.998188	0.993089	0.997774	0.248042	NO	0.901873	0.328233	0.655756	0.465701	NO	2.13292	0.00517798	0.0393897	1.56079	UP	1.92712	0.00124972	0.014479	1.6493	UP
mag1049	-	-	69880.4	57749.1	72689.5	68118.2	1.21007	0.184575	0.573746	0.772463	NO	1.06711	0.705504	0.909046	0.556696	NO	0.961355	0.802226	0.888135	0.0339591	NO	0.847778	0.30874	0.521281	0.441257	NO
mag1050	-	-	36324	25557.1	51486.4	76818.6	1.42129	0.208844	0.602384	0.433801	NO	0.670234	0.433522	0.749119	0.389245	NO	0.705507	0.211527	0.41615	0.811336	NO	0.332694	0.109916	0.267224	1.41605	NO
mag1052	-	-	105109	57868.2	118984	126245	1.81635	0.257346	0.658857	0.357058	NO	0.942478	0.907407	0.984951	0.0780285	NO	0.88339	0.79558	0.883304	0.298238	NO	0.458379	0.199561	0.391349	0.57126	NO
mag1053	-	-	38535	34154.4	88544.7	69291.6	1.12826	0.489281	0.833736	0.512381	NO	1.27786	0.361954	0.689451	0.703898	NO	0.435204	0.00436163	0.0345912	1.79541	DOWN	0.492908	0.0288426	0.109255	1.29736	NO
mag1054	-	-	2.23658e+06	2.25593e+06	2.85308e+06	2.01338e+06	0.991426	0.927741	0.983198	0.0969898	NO	1.41706	0.040035	0.18341	1.17713	NO	0.783919	0.122061	0.305317	0.890246	NO	1.12047	0.272287	0.482074	0.695116	NO
mag1055	-	-	221190	276731	80893.9	129514	0.799296	0.353533	0.743242	0.886074	NO	0.624598	0.435204	0.749119	0.395309	NO	2.73432	0.0206111	0.100834	1.81363	NO	2.13669	0.0279375	0.107893	1.85576	NO
mag1056	-	-	7059.12	5609.67	41721.3	38274.7	1.25838	0.68829	0.920219	0.11789	NO	1.09005	0.782639	0.943897	0.2591	NO	0.169197	0.00231204	0.0221523	1.69243	DOWN	0.146563	0.000538498	0.00801667	2.1084	DOWN
mag1058	-	-	15843.3	19509.7	21484.7	20863.2	0.812077	0.111281	0.436455	0.787916	NO	1.02979	0.843158	0.96006	0.517189	NO	0.737424	0.0340555	0.138799	1.03296	NO	0.935124	0.641372	0.788264	0.170457	NO
mag1061	-	-	17787.5	17996	15037	16814.4	0.988418	0.947232	0.986084	0.247288	NO	0.894292	0.487354	0.790523	0.352756	NO	1.18292	0.362837	0.566679	0.448023	NO	1.07027	0.664631	0.799956	0.388283	NO
mag1063	-	-	558447	540527	468395	445817	1.03315	0.706213	0.923488	0.149922	NO	1.05064	0.451206	0.760199	0.517718	NO	1.19226	0.0342818	0.138799	1.02866	NO	1.21244	0.0182823	0.0834	1.19114	NO
mag1065	-	-	38297.8	31432.8	41686.6	38098.6	1.2184	0.174102	0.554764	0.98997	NO	1.09418	0.560023	0.837765	0.262049	NO	0.918707	0.539774	0.713335	0.0810358	NO	0.82504	0.244728	0.451167	0.765951	NO
mag1066	-	-	19239.9	19662.8	29239.7	28663.8	0.978493	0.928416	0.983198	0.505657	NO	1.02009	0.955459	0.992163	0.66993	NO	0.658006	0.314221	0.524061	0.613759	NO	0.68598	0.119348	0.28054	0.634349	NO
mag1068	-	-	18473.5	17756.5	21129.1	17437.4	1.04038	0.835002	0.964424	0.0043037	NO	1.21171	0.298295	0.625064	0.943503	NO	0.874316	0.457947	0.654987	0.608331	NO	1.0183	0.925222	0.962572	0.195801	NO
mag1070	-	-	106545	107074	67515.2	68636.9	0.995064	0.968604	0.988492	0.0813415	NO	0.983658	0.927287	0.98888	0.117963	NO	1.57809	0.00184929	0.0193233	1.56957	UP	1.56	0.00842521	0.053212	1.33626	NO
mag1071	-	-	46722.1	57664.8	51534	71141.2	0.810236	0.256781	0.658857	0.656459	NO	0.724391	0.0865581	0.305714	1.2783	NO	0.906626	0.646053	0.788418	0.00711567	NO	0.810569	0.199356	0.391225	0.751625	NO
mag1072	-	-	4.54884e+06	4.08418e+06	3.6869e+06	3.51149e+06	1.11377	0.487092	0.833561	0.139142	NO	1.04995	0.765303	0.93477	0.303543	NO	1.23378	0.181042	0.38051	0.382491	NO	1.16309	0.358288	0.561459	0.554231	NO
mag1074	-	-	39924.7	42233.8	43903.9	52426	0.945326	0.46961	0.822128	0.361773	NO	0.837445	0.0629433	0.248276	0.891791	NO	0.909366	0.0729149	0.222358	0.952254	NO	0.805589	0.0470035	0.153482	1.15045	NO
mag1076	-	-	548199	357410	549587	328134	1.53381	0.257599	0.658857	0.85262	NO	1.67489	0.0717139	0.271278	1.18457	NO	0.997474	0.9932	0.99594	0.283535	NO	1.08922	0.815864	0.897632	0.0256233	NO
mag1077	-	-	17517.6	19960.6	23049	17538.9	0.877607	0.606507	0.884051	0.204922	NO	1.31417	0.515334	0.81401	0.535631	NO	0.760015	0.49682	0.680027	0.217013	NO	1.13808	0.648166	0.790724	0.475694	NO
mag1078	-	-	43861.1	51149.7	34973.5	36766.1	0.857504	0.322707	0.730829	0.634048	NO	0.951242	0.659161	0.897541	0.42715	NO	1.25412	0.154768	0.349554	0.806323	NO	1.39122	0.016908	0.0799173	1.10724	NO
mag1079	-	-	214213	207388	152770	153139	1.03291	0.787308	0.954115	0.478177	NO	0.997589	0.981683	0.993594	0.190098	NO	1.40219	0.000263255	0.00587865	1.46244	NO	1.35425	0.0419519	0.142184	1.12541	NO
mag1080	-	-	18428.5	17400.2	12460	12496.9	1.0591	0.887494	0.973434	0.356164	NO	0.997041	0.991399	0.997118	0.0717555	NO	1.47901	0.271123	0.483042	0.344413	NO	1.39236	0.417722	0.613636	0.0467445	NO
mag1081	-	-	90373.4	99256.4	102003	99615.6	0.910504	0.465899	0.82102	0.282865	NO	1.02397	0.743321	0.924228	0.490867	NO	0.885988	0.0996261	0.269926	0.92197	NO	0.996394	0.976739	0.989243	0.257043	NO
mag1082	-	-	11045.6	9713.03	12225.9	8662.43	1.1372	0.466698	0.82102	0.115956	NO	1.41137	0.0262902	0.137614	1.19495	NO	0.903459	0.535924	0.711056	0.611594	NO	1.12128	0.470004	0.658958	0.351171	NO
mag1083	-	-	168395	159263	183967	156981	1.05734	0.66313	0.915338	0.176538	NO	1.1719	0.205975	0.509235	0.708232	NO	0.915352	0.461119	0.658164	0.304568	NO	1.01454	0.913447	0.955548	0.0196733	NO
mag1084	-	-	273294	370431	214114	275243	0.737773	0.00206798	0.0235648	1.59393	NO	0.777909	0.0177815	0.106805	1.15478	NO	1.2764	0.0166478	0.0873032	1.16872	NO	1.34583	0.00310358	0.0274563	1.47038	NO
mag1085	-	-	42707.7	40519.1	26288.3	24494.7	1.05402	0.60929	0.885164	0.0825929	NO	1.07322	0.572767	0.845862	0.402573	NO	1.62459	0.000730843	0.0118345	1.84808	UP	1.6542	2.78021e-06	0.000265462	1.91022	UP
mag1087	-	-	3608.47	4018.57	3708.65	3871.82	0.897948	0.668673	0.915338	0.45173	NO	0.957858	0.839142	0.959819	0.381773	NO	0.972986	0.910229	0.952181	0.435563	NO	1.0379	0.867429	0.928454	0.231657	NO
mag1089	-	-	537147	579142	181588	200191	0.927488	0.624469	0.894544	0.207543	NO	0.907075	0.685516	0.902612	0.318258	NO	2.95805	5.00693e-06	0.000385117	2.0521	UP	2.89295	1.33858e-05	0.000632213	1.97633	UP
mag1090	-	-	21505.1	18864.7	25517.7	24429.6	1.13996	0.488045	0.833561	0.29187	NO	1.04454	0.797183	0.947833	0.539752	NO	0.842753	0.306229	0.515471	0.861585	NO	0.772207	0.185154	0.372324	0.648253	NO
mag1092	-	-	6060.76	5281.49	7580.2	8009.05	1.14755	0.484137	0.832611	0.529806	NO	0.946455	0.745834	0.926937	0.628607	NO	0.799551	0.236312	0.442127	0.523834	NO	0.659441	0.0243196	0.0998309	1.28089	NO
mag1093	-	-	530969	435738	101287	99929.3	1.21855	0.484973	0.832796	0.244441	NO	1.01358	0.957925	0.992163	0.257717	NO	5.24223	0.00120978	0.0152267	2.1714	UP	4.36047	0.000248144	0.00483882	1.96165	UP
mag1094	-	-	52361.1	79334	50951.1	56466	0.660008	0.000658537	0.00860137	1.81365	DOWN	0.902333	0.39356	0.714188	0.750588	NO	1.02767	0.811656	0.893984	0.211143	NO	1.40499	0.00470679	0.0363039	1.44551	NO
mag1095	-	-	29043.6	24373.2	44742.9	38749.9	1.19162	0.461905	0.819398	0.466934	NO	1.15466	0.192376	0.488706	0.673599	NO	0.649122	0.012235	0.071625	1.59484	NO	0.628988	0.00647568	0.0458597	1.54122	DOWN
mag1096	-	-	20002.1	23277.2	44255.8	39989.8	0.859301	0.359837	0.747437	0.491142	NO	1.10668	0.669188	0.900998	0.473379	NO	0.451967	0.00302248	0.0273505	1.93314	DOWN	0.582078	0.0366233	0.12853	1.18546	NO
mag1098	-	-	480219	341279	614997	397322	1.40712	0.0922623	0.384961	0.833148	NO	1.54785	0.331579	0.66006	0.62611	NO	0.780848	0.470837	0.663823	0.309467	NO	0.858946	0.705354	0.828304	0.637891	NO
mag1099	-	-	23971.8	19240.9	33197.1	26922.9	1.24588	0.367669	0.750707	0.618647	NO	1.23305	0.201601	0.502237	0.683043	NO	0.722103	0.0732643	0.223085	1.12041	NO	0.714666	0.134074	0.303557	1.11738	NO
mag1100	-	-	43539.9	36754.8	21268.8	24276.5	1.1846	0.129591	0.474025	0.535231	NO	0.876106	0.340628	0.671868	0.632744	NO	2.04712	1.38192e-05	0.000797197	2.02025	UP	1.514	0.000305437	0.00550846	1.75928	UP
mag1102	-	-	41872.7	38246	37636.6	31981.2	1.09483	0.384011	0.764785	0.543216	NO	1.17684	0.202414	0.502237	0.479339	NO	1.11255	0.367577	0.570662	0.673433	NO	1.19589	0.106249	0.262916	0.989546	NO
mag1103	-	-	1.48157e+06	1.35597e+06	1.80495e+06	1.22417e+06	1.09263	0.333402	0.738294	0.581061	NO	1.47443	0.0229542	0.126116	1.31619	NO	0.820836	0.186863	0.386136	0.706638	NO	1.10766	0.324096	0.537056	0.648021	NO
mag1104	-	-	38553.1	37974.3	48599.1	33465	1.01524	0.949547	0.986084	0.218306	NO	1.45224	0.126596	0.3839	1.06323	NO	0.793289	0.284948	0.495388	0.585477	NO	1.13475	0.638553	0.786545	0.375013	NO
mag1106	-	-	501394	553581	582751	542690	0.905729	0.174648	0.555862	0.692264	NO	1.07382	0.275503	0.602111	0.616862	NO	0.860392	0.0251905	0.116072	1.13955	NO	1.02007	0.781098	0.879738	0.121636	NO
mag1107	-	-	39170.2	44653.6	46000.8	44589.9	0.877203	0.273053	0.671694	0.650308	NO	1.03164	0.909083	0.985229	0.261465	NO	0.851511	0.496567	0.680017	0.202438	NO	1.00143	0.994269	0.997873	0.442437	NO
mag1109	-	-	12329.8	6261.31	10403	6666.86	1.96921	0.000493663	0.00681191	1.71324	UP	1.5604	0.00539334	0.0451183	1.48757	UP	1.18522	0.264669	0.476191	0.253959	NO	0.939168	0.68347	0.812939	0.156321	NO
mag1110	-	-	15575.3	17396.4	14924.7	16187.9	0.895319	0.10947	0.431185	0.943383	NO	0.921965	0.387529	0.710662	0.457538	NO	1.0436	0.587948	0.747796	0.33023	NO	1.07465	0.387143	0.588041	0.61492	NO
mag1111	-	-	10775	9777.92	11245.4	10963.1	1.10198	0.364805	0.750707	0.516336	NO	1.02575	0.804096	0.947833	0.569539	NO	0.958172	0.700608	0.825876	0.151464	NO	0.89189	0.239341	0.445685	0.625783	NO
mag1113	-	-	243231	143901	158070	305835	1.69027	0.319074	0.730829	0.112793	NO	0.516848	0.387303	0.710662	0.550842	NO	1.53875	0.518861	0.698163	0.738248	NO	0.470517	0.274871	0.484736	0.61024	NO
mag1115	-	-	174412	212767	157484	182213	0.81973	0.0849059	0.370243	0.883014	NO	0.86429	0.118708	0.374504	0.722087	NO	1.10749	0.331143	0.53556	0.339224	NO	1.16769	0.14241	0.315972	0.598582	NO
mag1117	-	-	12411.8	16283.1	19465	18141.8	0.762253	0.0820512	0.362403	0.764739	NO	1.07294	0.463218	0.769436	0.428156	NO	0.637648	0.000927071	0.0132323	1.67498	DOWN	0.897549	0.360915	0.564937	0.761599	NO
mag1118	-	-	106320	94748.2	105963	100499	1.12213	0.37453	0.754234	0.469699	NO	1.05437	0.582284	0.852073	0.551948	NO	1.00337	0.976884	0.990647	0.163706	NO	0.942779	0.591116	0.753939	0.330954	NO
mag1121	-	-	19626.5	17839.5	18523.1	14148.1	1.10017	0.373214	0.752679	0.487127	NO	1.30923	0.0333886	0.161349	1.09281	NO	1.05957	0.569821	0.732815	0.281302	NO	1.26092	0.078045	0.214179	1.06554	NO
mag1122	-	-	49171.7	42812.3	60096.9	83144.1	1.14854	0.443737	0.80988	0.254986	NO	0.722804	0.360912	0.689271	0.730797	NO	0.818208	0.547397	0.718689	0.0854217	NO	0.514917	0.0473723	0.15377	0.832691	NO
mag1125	-	-	1.88863e+06	1.8603e+06	1.93734e+06	1.76941e+06	1.01522	0.813868	0.956753	0.0356727	NO	1.09491	0.214704	0.521047	0.674424	NO	0.974853	0.708399	0.831873	0.280439	NO	1.05137	0.466578	0.657106	0.494406	NO
mag1126	-	-	56962	34495.8	30961	32627.3	1.65128	0.326106	0.732944	0.45053	NO	0.94893	0.884289	0.976022	0.270162	NO	1.8398	0.231467	0.437199	0.323221	NO	1.05727	0.891948	0.941236	0.139917	NO
mag1127	-	-	320176	334657	365926	352682	0.95673	0.729623	0.936902	0.0266835	NO	1.03755	0.591981	0.855999	0.39974	NO	0.874975	0.164209	0.362307	0.92466	NO	0.948891	0.620159	0.77632	0.568808	NO
mag1129	-	-	18367.8	20136.2	31931.8	34321.5	0.912179	0.69543	0.920985	0.0449972	NO	0.930373	0.695212	0.907328	0.188786	NO	0.57522	0.0013736	0.0167555	1.65912	DOWN	0.586693	0.0340518	0.122773	1.26997	NO
mag1131	-	-	476017	98533.1	197029	113484	4.83104	0.153992	0.523837	1.06643	NO	1.73619	0.0402934	0.184113	1.2117	NO	2.41597	0.288561	0.498146	0.158739	NO	0.868258	0.600826	0.76246	0.554184	NO
mag1132	-	-	102019	71114.8	378033	188905	1.43456	0.246058	0.643149	0.0533642	NO	2.00118	0.00301604	0.0300386	1.0515	UP	0.269867	4.31278e-05	0.00155092	1.95247	DOWN	0.376459	0.000612161	0.00878277	1.84423	DOWN
mag1133	-	-	17878.2	21439.1	40127.8	28826.6	0.833907	0.268669	0.666712	0.509459	NO	1.39204	0.108092	0.350887	0.856349	NO	0.445533	0.00176415	0.0187226	1.99755	DOWN	0.743726	0.0817875	0.221595	0.894592	NO
mag1134	-	-	430331	353720	255712	288533	1.21659	0.228667	0.623471	0.506201	NO	0.886249	0.635026	0.882282	0.36546	NO	1.68287	0.0140172	0.0788855	1.24257	NO	1.22592	0.310993	0.524618	0.527783	NO
mag1135	-	-	55846.5	48487.1	18005.2	22533.3	1.15178	0.81499	0.956753	0.0758704	NO	0.799049	0.582031	0.852073	0.576027	NO	3.10168	0.153497	0.348102	1.4026	NO	2.1518	0.200826	0.393273	0.897002	NO
mag1137	-	-	304085	250810	330266	270767	1.21241	0.0388466	0.226455	1.17826	NO	1.21974	0.0202416	0.115804	1.1903	NO	0.920729	0.322592	0.530818	0.510808	NO	0.926298	0.394895	0.595893	0.496982	NO
mag1138	-	-	339743	325328	441505	350817	1.04431	0.739124	0.940116	0.0246879	NO	1.25851	0.247914	0.569215	0.67643	NO	0.76951	0.202289	0.402398	0.418299	NO	0.927343	0.536186	0.711414	0.348598	NO
mag1146	-	-	131036	217368	146718	112050	0.60283	0.547218	0.862786	0.452435	NO	1.3094	0.672804	0.900998	0.447787	NO	0.893117	0.850749	0.915556	0.53981	NO	1.93992	0.461285	0.652349	0.0338006	NO
mag1147	-	-	201370	261863	168535	214754	0.768988	0.00731809	0.0653671	1.34619	NO	0.784783	0.0167307	0.102721	1.18438	NO	1.19482	0.0906803	0.253886	0.851478	NO	1.21936	0.0304157	0.113537	0.99243	NO
mag1148	-	-	8858.79	11579.9	10397.9	9202.66	0.765016	0.0635004	0.313427	0.869295	NO	1.12988	0.432764	0.748484	0.463496	NO	0.851979	0.285566	0.495447	0.548081	NO	1.25832	0.123439	0.288441	0.720847	NO
mag1149	-	-	398384	456467	593694	595048	0.872756	0.215611	0.615594	0.67143	NO	0.997725	0.982287	0.993594	0.448581	NO	0.671026	0.000372554	0.00769852	1.84201	NO	0.767109	0.0225516	0.0959946	1.33691	NO
mag1150	-	-	6181.02	4192.76	5413.25	4393.84	1.47421	3.878e-05	0.000745707	2.32169	NO	1.23201	0.00745417	0.0576553	1.33358	NO	1.14183	0.0897324	0.251822	0.887568	NO	0.954234	0.52927	0.703914	0.227534	NO
mag1152	-	-	86332.9	82115.1	116092	89632.9	1.05136	0.795921	0.954576	0.19747	NO	1.29519	0.280756	0.606407	0.535972	NO	0.743659	0.217396	0.422952	0.727858	NO	0.916127	0.658925	0.797682	0.257171	NO
mag1153	-	-	168944	269672	139868	156959	0.626478	0.379605	0.761027	0.581373	NO	0.891112	0.612507	0.869538	0.255891	NO	1.20788	0.483837	0.673056	0.539836	NO	1.71811	0.316645	0.530292	0.737759	NO
mag1154	-	-	11558.6	21622.8	10096.1	14894.3	0.534558	0.00129284	0.0155647	1.69331	DOWN	0.677852	0.00179078	0.0199946	1.5626	NO	1.14486	0.505008	0.687309	0.14602	NO	1.45175	0.00908386	0.0557721	1.03968	NO
mag1155	-	-	127173	150438	73859.4	94965.3	0.845352	0.66104	0.914561	0.0753989	NO	0.777751	0.461394	0.76849	0.297097	NO	1.72183	0.149531	0.343041	0.878921	NO	1.58414	0.254156	0.46148	0.517245	NO
mag1156	-	-	147204	106540	129534	95723.9	1.38168	0.0713017	0.334228	1.07389	NO	1.35321	0.0320006	0.157388	0.811209	NO	1.13641	0.386269	0.590011	0.43338	NO	1.11299	0.538748	0.712073	0.136087	NO
mag1157	-	-	108694	112075	108988	119769	0.969835	0.825277	0.96004	0.121868	NO	0.909985	0.494238	0.796132	0.411557	NO	0.997305	0.984721	0.993199	0.161487	NO	0.93576	0.624571	0.779026	0.313075	NO
mag1159	-	-	269912	263188	315821	242459	1.02555	0.749411	0.943572	0.0673566	NO	1.30257	0.00962303	0.0704925	1.21951	NO	0.854636	0.120606	0.303514	0.772002	NO	1.0855	0.244579	0.451167	0.641371	NO
mag1160	-	-	67304.2	62209.7	74162.9	71319.6	1.08189	0.539856	0.861293	0.532657	NO	1.03987	0.802339	0.947833	0.249371	NO	0.907519	0.47525	0.66665	0.129215	NO	0.872266	0.379432	0.580468	0.440852	NO
mag1161	-	-	12543.2	16224.5	11705.6	14589.1	0.773098	0.0985892	0.400872	0.764792	NO	0.802355	0.16949	0.457111	0.74179	NO	1.07155	0.622449	0.769557	0.527706	NO	1.1121	0.510363	0.691151	0.326266	NO
mag1162	-	-	20749.3	21667.3	11937.5	18429.4	0.957631	0.882894	0.972447	0.501692	NO	0.647744	0.124834	0.381932	0.743198	NO	1.73816	0.133295	0.318847	0.923506	NO	1.1757	0.50308	0.685546	0.620032	NO
mag1164	-	-	17813.1	19673.9	53303.1	60504.4	0.905422	0.766084	0.94955	0.0498941	NO	0.88098	0.461816	0.76849	0.36301	NO	0.334186	5.19891e-05	0.00179947	1.80002	DOWN	0.325164	4.22535e-05	0.00142683	1.83743	DOWN
mag1165	-	-	17549.4	18156.5	21791.6	20661.3	0.966559	0.91146	0.980527	0.0440252	NO	1.0547	0.822339	0.954955	0.228232	NO	0.805329	0.414543	0.616613	0.732128	NO	0.878769	0.638495	0.786545	0.455831	NO
mag1169	-	-	28960.8	26453.5	39395.2	38634.1	1.09478	0.496261	0.837452	0.422161	NO	1.0197	0.847085	0.96006	0.120446	NO	0.735135	0.0141412	0.0791048	1.26399	NO	0.684718	0.00126609	0.0144868	1.44459	NO
mag1170	-	-	65277.3	83767	88524.9	97379.5	0.779272	0.0174196	0.126934	0.94236	NO	0.909072	0.768627	0.936765	0.451099	NO	0.737388	0.220231	0.425097	0.123369	NO	0.860212	0.586568	0.749518	0.448026	NO
mag1172	-	-	59347.1	62126.9	89437.3	98351.9	0.955255	0.835207	0.964424	0.0314957	NO	0.909361	0.636033	0.882353	0.527733	NO	0.66356	0.109989	0.286509	1.11	NO	0.63168	0.0123689	0.0680904	1.36114	NO
mag1173	-	-	16709.6	15852.6	11763.1	11939	1.05406	0.580719	0.877418	0.190568	NO	0.985264	0.897019	0.980996	0.153981	NO	1.42052	0.00228936	0.0220112	1.52815	NO	1.3278	0.00752262	0.0504952	1.37871	NO
mag1174	-	-	176659	213817	170575	171338	0.826215	0.0396597	0.229264	1.3292	NO	0.995543	0.957491	0.992163	0.495667	NO	1.03567	0.739903	0.851181	0.0705944	NO	1.24793	0.00250892	0.0233913	1.49664	NO
mag1175	-	-	199918	166117	131268	136485	1.20348	0.0808339	0.358701	1.04241	NO	0.961771	0.721472	0.917922	0.209964	NO	1.52298	0.000211674	0.00492542	1.94575	UP	1.2171	0.0900009	0.235964	0.82075	NO
mag1176	-	-	171436	194135	265634	234897	0.88308	0.384358	0.764785	0.806069	NO	1.13085	0.383253	0.707602	0.573063	NO	0.645386	0.00766071	0.0515144	1.49483	NO	0.826466	0.149876	0.325524	0.615061	NO
mag1178	-	-	12486.4	10494.4	21154.6	19601.5	1.18982	0.347752	0.742232	0.767167	NO	1.07924	0.54617	0.831441	0.471917	NO	0.590247	0.000397158	0.00796905	1.80734	DOWN	0.535388	0.000639781	0.0088585	1.64458	DOWN
mag1180	-	-	23302.6	24755.9	20535.9	24984.8	0.941292	0.691472	0.920219	0.596815	NO	0.821934	0.392396	0.714188	0.460212	NO	1.13473	0.522799	0.700693	0.42355	NO	0.99084	0.960683	0.980855	0.443967	NO
mag1181	-	-	211086	245884	172117	178531	0.858478	0.388458	0.767766	0.438611	NO	0.96407	0.92321	0.987988	0.293389	NO	1.22641	0.472549	0.664882	1.08315	NO	1.37726	0.234544	0.439711	1.19566	NO
mag1182	-	-	26847.8	17816	38310.4	11456.1	1.50695	0.277308	0.676661	1.02116	NO	3.34411	0.0779828	0.284664	0.77075	NO	0.700796	0.460611	0.657778	0.250854	NO	1.55516	0.338932	0.548191	0.0127653	NO
mag1184	-	-	3284.05	2446.74	4503.12	2872.21	1.34222	0.067587	0.324347	0.695323	NO	1.56782	0.00547583	0.0455333	1.48721	UP	0.729282	0.0293422	0.125578	1.05547	NO	0.851865	0.363916	0.568029	0.429539	NO
mag1186	-	-	28802	18944.8	19375.3	19645.3	1.52031	0.0122813	0.0981354	1.04204	NO	0.986256	0.947444	0.992163	0.207248	NO	1.48653	0.0236302	0.111659	0.997289	NO	0.964342	0.855377	0.920536	0.0340524	NO
mag1188	-	-	756.985	714.78	2442.4	1606.56	1.05905	0.897399	0.976384	0.136556	NO	1.52027	0.232054	0.547687	0.58588	NO	0.309935	0.0038954	0.0329858	1.52448	DOWN	0.444913	0.113375	0.272296	1.45369	NO
mag1190	-	-	13588.5	16570	13417.8	13553.7	0.820065	0.259408	0.660203	0.608691	NO	0.989972	0.965516	0.992163	0.330037	NO	1.01272	0.950963	0.978164	0.514366	NO	1.22255	0.319179	0.532414	0.824946	NO
mag1191	-	-	49265.6	40637.9	55700	57417.2	1.21231	0.118314	0.447306	0.855639	NO	0.970093	0.82484	0.954955	0.0812053	NO	0.884481	0.33822	0.540596	0.48436	NO	0.707766	0.0172465	0.0804959	0.917209	NO
mag1192	-	-	79139.8	54180.8	45338.2	40405.2	1.46066	0.14738	0.508842	0.902271	NO	1.12209	0.681683	0.902573	0.210173	NO	1.74554	0.0718417	0.220055	1.33399	NO	1.34094	0.159548	0.338066	0.420989	NO
mag1194	-	-	1.52231e+06	1.50365e+06	1.79569e+06	2.00976e+06	1.01241	0.92252	0.983198	0.0554697	NO	0.893484	0.45346	0.760454	0.977323	NO	0.847757	0.305936	0.515291	0.0853786	NO	0.748172	0.0255309	0.10216	1.13918	NO
mag1195	-	-	388007	299122	552734	525270	1.29715	0.580883	0.877418	0.0532843	NO	1.05228	0.896557	0.980996	0.180359	NO	0.701977	0.432204	0.632879	0.203579	NO	0.569464	0.174748	0.359493	0.27188	NO
mag1196	-	-	11242.8	11932.1	22210.7	18852.2	0.942233	0.672731	0.917179	0.262452	NO	1.17814	0.441426	0.754915	0.657251	NO	0.506189	0.0110641	0.0660269	1.37209	NO	0.632926	0.00600797	0.0433231	1.38852	DOWN
mag1197	-	-	388044	385275	324021	363799	1.00719	0.965099	0.988492	0.235269	NO	0.890661	0.485935	0.790523	0.770185	NO	1.19759	0.282646	0.49254	0.470889	NO	1.05903	0.726013	0.846454	0.299101	NO
mag1199	-	-	40449.4	38596.9	48646.9	58204.4	1.048	0.784923	0.954105	0.147801	NO	0.835793	0.318334	0.647186	0.858532	NO	0.831491	0.275135	0.486804	0.696276	NO	0.663126	0.0356742	0.12632	1.39284	NO
mag1200	-	-	66732.2	81829.5	55120.4	69467.9	0.815503	0.0804846	0.358054	1.09905	NO	0.793466	0.152559	0.430883	0.889788	NO	1.21066	0.225264	0.429489	0.888615	NO	1.17795	0.171368	0.354816	0.852364	NO
mag1201	-	-	116626	118543	179494	213707	0.983832	0.843589	0.965049	0.0113641	NO	0.839907	0.297501	0.624549	0.425232	NO	0.649749	0.0055163	0.0411715	1.04592	DOWN	0.554697	0.00178822	0.0187926	1.36832	DOWN
mag1202	-	-	930065	1.10014e+06	972346	900433	0.845409	0.127368	0.468991	0.841222	NO	1.07987	0.562681	0.840299	0.126216	NO	0.956517	0.745918	0.856676	0.0976787	NO	1.22179	0.0567354	0.173592	0.891116	NO
mag1203	-	-	2627.02	2048.72	3133.67	2117.2	1.28227	0.187324	0.578297	0.393073	NO	1.4801	0.030454	0.151667	1.26963	NO	0.838319	0.329599	0.535284	0.641099	NO	0.967655	0.847031	0.91545	0.0300605	NO
mag1205	-	-	896722	1.00519e+06	876453	798193	0.892095	0.502172	0.839184	0.343532	NO	1.09805	0.516845	0.814538	0.482399	NO	1.02313	0.877656	0.933212	0.00949351	NO	1.25933	0.179649	0.365234	0.644118	NO
mag1207	-	-	12703.9	14112.5	12652.2	19352.5	0.900187	0.373053	0.752679	0.624993	NO	0.653775	0.055664	0.228008	1.1703	NO	1.00409	0.980288	0.99175	0.366444	NO	0.729232	0.101814	0.257226	0.6918	NO
mag1209	-	-	25044.2	26229.4	35761.6	36098.5	0.954813	0.85684	0.967705	0.288143	NO	0.990667	0.977195	0.992904	0.263826	NO	0.70031	0.278226	0.488794	0.652119	NO	0.726608	0.294476	0.506463	0.462373	NO
mag1210	-	-	206227	150987	177655	162293	1.36586	0.253522	0.656744	1.07932	NO	1.09465	0.787959	0.946256	0.403178	NO	1.16083	0.54941	0.719515	0.562103	NO	0.930335	0.843774	0.91325	0.00665109	NO
mag1211	-	-	10695.7	8857.03	10226	8348.11	1.2076	0.360087	0.747437	0.736019	NO	1.22495	0.120259	0.375895	0.62293	NO	1.04593	0.76719	0.872064	0.0523082	NO	1.06096	0.765398	0.872396	0.369034	NO
mag1213	-	-	85308	85293.2	80040.5	64449.6	1.00017	0.998913	0.999274	0.158201	NO	1.24191	0.023655	0.128446	1.10289	NO	1.06581	0.613051	0.763082	0.18802	NO	1.32341	0.00804368	0.0516907	1.47917	NO
mag1217	-	-	448190	325112	292909	298117	1.37857	0.0202687	0.14354	1.24944	NO	0.982531	0.944144	0.991681	0.46875	NO	1.53014	0.0233018	0.110484	1.52213	NO	1.09055	0.659352	0.797682	0.7989	NO
mag1219	-	-	549010	440429	489511	642001	1.24653	0.34526	0.742232	0.236256	NO	0.762476	0.333195	0.662799	0.350612	NO	1.12155	0.664828	0.802839	0.377574	NO	0.686026	0.149794	0.325524	0.210377	NO
mag1220	-	-	231505	91893.1	408645	82052.4	2.51929	3.3164e-08	1.22441e-06	2.91802	UP	4.98029	7.2361e-07	1.8726e-05	2.42206	UP	0.56652	0.00115724	0.0147483	1.13513	DOWN	1.11993	0.0259771	0.103177	1.12064	NO
mag1222	-	-	23063	19597.7	36348.5	32773.8	1.17682	0.635018	0.898838	0.127071	NO	1.10907	0.554814	0.83478	0.445976	NO	0.634497	0.0661847	0.208968	1.35462	NO	0.597969	0.0422108	0.142539	1.33933	NO
mag1223	-	-	347221	398100	280020	299007	0.872195	0.112301	0.437356	0.84541	NO	0.936498	0.451342	0.760199	0.637933	NO	1.23999	0.0159801	0.0858916	1.16281	NO	1.33141	0.00211079	0.0207262	1.50362	NO
mag1224	-	-	43299.5	36328.5	102149	112181	1.19189	0.56212	0.870532	0.0975298	NO	0.910579	0.806475	0.948653	0.283117	NO	0.423883	0.0375107	0.147959	1.53567	NO	0.323839	0.031278	0.115479	1.81366	NO
mag1228	-	-	392076	634717	361975	680891	0.617718	0.517617	0.847711	0.781008	NO	0.53162	0.209374	0.512058	0.784288	NO	1.08316	0.917084	0.956822	0.0564232	NO	0.932187	0.893694	0.942257	0.10904	NO
mag1229	-	-	69615.3	65910.8	67588.1	148519	1.0562	0.874407	0.972272	0.376443	NO	0.455081	0.283615	0.609966	0.463477	NO	1.02999	0.943571	0.974542	0.309365	NO	0.443788	0.263407	0.472911	0.0776064	NO
mag1230	-	-	26513.2	19902.7	41190.5	14824.7	1.33214	0.573931	0.874464	0.640378	NO	2.77851	0.0134268	0.0883105	1.25407	NO	0.643674	0.246438	0.455836	0.704927	NO	1.34254	0.574396	0.739248	0.0292094	NO
mag1231	-	-	151152	143119	90433.2	77351	1.05613	0.585891	0.877418	0.314439	NO	1.16913	0.14141	0.410909	0.772311	NO	1.67142	1.98351e-05	0.000963567	2.05083	UP	1.85026	5.64056e-06	0.000400479	2.10947	UP
mag1232	-	-	90866.1	89142.7	83944.1	72164.6	1.01933	0.951662	0.98616	0.175342	NO	1.16323	0.537715	0.825808	0.49412	NO	1.08246	0.810235	0.893383	0.119048	NO	1.23527	0.360611	0.564781	0.547462	NO
mag1233	-	-	83794.4	113525	98159.6	117881	0.738112	0.00994481	0.0852544	1.4805	NO	0.832703	0.129868	0.389182	0.730376	NO	0.853655	0.202033	0.402398	0.554864	NO	0.963053	0.731856	0.851116	0.0932988	NO
mag1234	-	-	329394	335526	225685	252955	0.981723	0.878147	0.972272	0.141772	NO	0.892195	0.336798	0.666615	0.514832	NO	1.45952	0.00329887	0.029091	1.23655	NO	1.32642	0.0296743	0.11149	1.03668	NO
mag1236	-	-	86995.1	51880.1	102847	53511.2	1.67685	0.0185086	0.13243	1.33117	NO	1.92196	0.0220362	0.122036	1.0141	NO	0.845873	0.45901	0.65583	0.0198154	NO	0.969519	0.900837	0.944938	0.03394	NO
mag1239	-	-	3.04991e+06	2.50355e+06	3.93282e+06	2.40277e+06	1.21823	1.08814e-05	0.000241044	2.31151	NO	1.63678	3.59816e-07	9.58009e-06	2.30097	UP	0.775502	0.000382686	0.00779161	1.63039	NO	1.04194	0.313686	0.528022	0.423542	NO
mag1241	-	-	35164.8	42612.2	29766.6	38577.7	0.825229	0.200599	0.595853	0.966038	NO	0.771602	0.243195	0.564281	0.711519	NO	1.18135	0.408282	0.61015	0.689831	NO	1.10458	0.556739	0.728068	0.65523	NO
mag1242	-	-	5331.12	5230.36	7238.22	5673.25	1.01926	0.902356	0.977552	0.350342	NO	1.27585	0.130957	0.391175	0.970475	NO	0.736523	0.0640879	0.204349	1.10946	NO	0.921934	0.598115	0.759883	0.0375676	NO
mag1243	-	-	7325.49	7514.3	9400.24	8469.14	0.974873	0.865991	0.969643	0.449389	NO	1.10994	0.498335	0.800165	0.629227	NO	0.779287	0.118004	0.298678	0.911913	NO	0.887257	0.426469	0.618269	0.120534	NO
mag1244	-	-	31130.4	35095.9	16586.5	22128.4	0.887009	0.329887	0.736658	0.31527	NO	0.749557	0.366231	0.692213	0.695965	NO	1.87686	0.00571035	0.04236	1.96113	UP	1.58602	0.0214027	0.0930364	1.45257	NO
mag1245	-	-	35112.3	27823.7	34813.7	27758.7	1.26196	0.0717346	0.334399	0.878769	NO	1.25415	0.392469	0.714188	0.478759	NO	1.00858	0.970649	0.986684	0.492364	NO	1.00234	0.987375	0.994137	0.309975	NO
mag1246	-	-	76449.1	62898.4	15367.9	16626.1	1.21544	0.234783	0.632264	0.731593	NO	0.924323	0.828012	0.956514	0.200811	NO	4.97461	2.18117e-07	7.54956e-05	2.53812	UP	3.78312	1.66778e-05	0.000722137	2.29086	UP
mag1248	-	-	123762	120590	339889	298766	1.0263	0.907903	0.980113	0.252851	NO	1.13764	0.293533	0.620285	0.432975	NO	0.364125	7.10709e-07	0.000115762	2.52861	DOWN	0.403627	2.11501e-06	0.00021574	2.3208	DOWN
mag1249	-	-	18024.8	22563.8	9534.71	11215.4	0.798835	0.0591459	0.298577	0.975662	NO	0.850147	0.383316	0.707602	0.636062	NO	1.89044	2.93254e-05	0.00123033	2.03583	UP	2.01187	3.8865e-05	0.00136224	2.02428	UP
mag1251	-	-	114938	127197	47835.8	80819.1	0.903625	0.518024	0.847711	0.362346	NO	0.591888	0.0367059	0.173747	1.21488	NO	2.40277	0.000234164	0.00531476	2.10602	UP	1.57385	0.0152898	0.0761014	1.37061	NO
mag1252	-	-	466333	363470	350236	288602	1.283	0.0493191	0.26569	1.12816	NO	1.21356	0.112162	0.357865	0.747864	NO	1.33148	0.0320235	0.132546	1.23136	NO	1.25942	0.0426404	0.142931	0.961477	NO
mag1254	-	-	73422.8	90028	270024	276687	0.815555	0.466217	0.82102	0.403085	NO	0.975918	0.922672	0.987988	0.201681	NO	0.271912	0.000379066	0.00777506	1.75923	DOWN	0.325378	0.00215228	0.0209848	1.4449	DOWN
mag1255	-	-	9573.83	9536.79	27894.5	30730.8	1.00388	0.988133	0.996494	0.192016	NO	0.907705	0.670829	0.900998	0.409243	NO	0.343216	0.000484352	0.00926767	2.16225	DOWN	0.310334	0.000639834	0.0088585	2.05811	DOWN
mag1257	-	-	21891.6	18977	19991.8	23203	1.15359	0.506397	0.84116	0.611635	NO	0.861606	0.473027	0.777456	0.589196	NO	1.09503	0.676189	0.811251	0.280368	NO	0.817868	0.327301	0.5385	0.77065	NO
mag1258	-	-	138621	122704	153726	127991	1.12972	0.354204	0.743242	0.521491	NO	1.20107	0.0948017	0.324081	0.918875	NO	0.901743	0.440798	0.641055	0.510683	NO	0.958688	0.651002	0.791796	0.159659	NO
mag1259	-	-	33592.4	42473.9	23806.8	25126.5	0.790895	0.0114014	0.0936813	1.37905	NO	0.947477	0.617801	0.872801	0.321101	NO	1.41104	0.00109094	0.0142491	1.74083	NO	1.6904	6.00894e-06	0.000415969	2.0893	UP
mag1260	-	-	14502	12562.5	9164.58	8040.56	1.15439	0.203079	0.597567	0.732716	NO	1.13979	0.448445	0.759012	0.269391	NO	1.5824	0.00174422	0.0187226	1.6568	UP	1.56239	0.00220376	0.0213364	1.37542	UP
mag1261	-	-	11086	10101	11800.3	13569	1.09751	0.670576	0.916046	0.194705	NO	0.869651	0.370146	0.696761	0.593975	NO	0.939463	0.757471	0.864922	0.539811	NO	0.744414	0.0835436	0.224813	1.00841	NO
mag1264	-	-	29578.2	34592.9	35509.5	37829.1	0.855036	0.358445	0.746267	0.696661	NO	0.938683	0.681082	0.902573	0.598164	NO	0.832966	0.282274	0.492201	0.717039	NO	0.914454	0.563872	0.73269	0.25853	NO
mag1267	-	-	770206	946173	521845	644592	0.814022	0.567743	0.872336	0.131203	NO	0.809575	0.567989	0.843359	0.622207	NO	1.47593	0.335386	0.537821	0.310422	NO	1.46786	0.275367	0.484736	0.00346321	NO
mag1268	-	-	45456.8	42573.2	31597.1	31694.7	1.06773	0.76412	0.948202	0.436529	NO	0.99692	0.990491	0.997118	0.286782	NO	1.43864	0.0958623	0.262815	1.29557	NO	1.34323	0.26264	0.47262	0.943232	NO
mag1269	-	-	74877.6	169980	48431.4	170257	0.440507	4.38672e-05	0.000831974	2.37985	DOWN	0.28446	0.00219248	0.0233931	1.58361	DOWN	1.54606	0.0886305	0.250657	1.07201	NO	0.998374	0.994178	0.997873	0.734162	NO
mag1271	-	-	36512.7	36690	19024.1	18814.5	0.995167	0.963354	0.988492	0.00524635	NO	1.01114	0.96042	0.992163	0.234486	NO	1.91928	2.78565e-05	0.00118669	1.94035	UP	1.95009	0.00020261	0.00421825	1.88725	UP
mag1273	-	-	109336	113257	159081	155264	0.965386	0.752155	0.944971	0.146945	NO	1.02458	0.88602	0.976022	0.216924	NO	0.687301	0.0291311	0.124867	0.362369	NO	0.729444	0.0417867	0.141972	0.276165	NO
mag1276	-	-	118731	62739.8	119460	56326.1	1.89243	0.408385	0.778996	0.904237	NO	2.12087	0.117447	0.372095	0.68309	NO	0.993896	0.991311	0.995659	0.486762	NO	1.11387	0.873278	0.929683	0.885086	NO
mag1277	-	-	25978.4	16120.8	35088.2	19014.6	1.61148	0.00617086	0.0566412	1.4953	NO	1.84533	0.00279162	0.0284191	1.36324	UP	0.740373	0.091857	0.256403	0.730422	NO	0.847814	0.304249	0.516533	0.52926	NO
mag1280	-	-	213435	197605	206432	189697	1.08011	0.45465	0.815894	0.141917	NO	1.08822	0.452933	0.760454	0.429813	NO	1.03392	0.773653	0.874029	0.0393082	NO	1.04169	0.670561	0.803917	0.389628	NO
mag1282	-	-	39617.6	43349.5	47700.1	42326.1	0.913912	0.588309	0.877418	0.252657	NO	1.12697	0.372908	0.698089	0.816009	NO	0.830558	0.15702	0.353774	0.954887	NO	1.02418	0.886678	0.937251	0.0446502	NO
mag1283	-	-	130727	129279	124941	146069	1.0112	0.919621	0.983198	0.0314225	NO	0.855357	0.207373	0.510868	0.657594	NO	1.04631	0.692863	0.82094	0.202528	NO	0.885057	0.30714	0.519848	0.515427	NO
mag1285	-	-	9597.51	6983.36	13432.2	13064	1.37434	0.0451295	0.248437	0.983607	NO	1.02819	0.805064	0.947833	0.190844	NO	0.714515	0.0232967	0.110484	1.21778	NO	0.534551	1.76022e-06	0.000194962	1.95358	DOWN
mag1291	-	-	5194.35	4066.3	4495.46	4007.28	1.27741	0.000106298	0.00179715	1.95748	NO	1.12182	0.0524067	0.220653	0.927749	NO	1.15546	0.016671	0.0873032	1.16511	NO	1.01473	0.788614	0.885046	0.180593	NO
mag1292	-	-	316521	339774	355400	334468	0.931564	0.501221	0.839184	0.401405	NO	1.06258	0.499786	0.800165	0.589181	NO	0.890605	0.233319	0.440096	0.710712	NO	1.01586	0.872983	0.929683	0.0239028	NO
mag1293	-	-	144513	157217	168070	207702	0.919191	0.679676	0.920219	0.369339	NO	0.80919	0.320856	0.648468	0.610305	NO	0.859836	0.488709	0.675604	0.490458	NO	0.756938	0.178214	0.364189	0.729038	NO
mag1294	-	-	44325.3	36531.5	50961.2	52824.4	1.21335	0.333552	0.738294	0.707124	NO	0.964728	0.79847	0.947833	0.671338	NO	0.869786	0.394703	0.597884	0.480757	NO	0.691564	0.0364438	0.128062	1.28362	NO
mag1295	-	-	161883	188761	144217	166448	0.857609	0.27376	0.672618	0.674534	NO	0.866441	0.319455	0.647474	0.839378	NO	1.12249	0.319724	0.527917	0.583051	NO	1.13405	0.423076	0.617085	0.602213	NO
mag1298	-	-	15335.3	23832.9	16113.9	20343.8	0.64345	0.000469054	0.0065906	2.01785	DOWN	0.792076	0.107579	0.350472	1.05106	NO	0.951682	0.756607	0.864293	0.297066	NO	1.17151	0.133409	0.302944	1.00949	NO
mag1300	-	-	134420	139393	124971	117892	0.96432	0.690765	0.920219	0.168285	NO	1.06005	0.314447	0.642585	0.672022	NO	1.0756	0.319091	0.527917	0.245278	NO	1.18238	0.0543389	0.168871	0.758788	NO
mag1303	-	-	75153.5	50272.5	63821.4	47933.2	1.49492	0.499446	0.838175	0.353339	NO	1.33147	0.190939	0.48729	0.522057	NO	1.17756	0.76439	0.869272	0.5827	NO	1.0488	0.750773	0.86118	0.208676	NO
mag1304	-	-	46243	44941.6	140832	43223.1	1.02896	0.948003	0.986084	0.525299	NO	3.25825	0.0775869	0.284664	1.11921	NO	0.328357	0.0820552	0.238918	0.924882	NO	1.03976	0.938894	0.968235	0.109869	NO
mag1305	-	-	130567	152713	120404	135374	0.85498	0.194903	0.58911	0.615889	NO	0.889419	0.217252	0.524133	0.609081	NO	1.0844	0.457156	0.654987	0.177934	NO	1.12808	0.271976	0.48183	0.35089	NO
mag1307	-	-	48841.8	55736.4	42814.8	43926.2	0.8763	0.165429	0.541825	0.959077	NO	0.974697	0.766479	0.934969	0.407392	NO	1.14077	0.22377	0.4291	0.389321	NO	1.26886	0.00293407	0.0262079	1.45809	NO
mag1308	-	-	7668.32	7287.55	6556.44	8433.84	1.05225	0.674118	0.918167	0.157773	NO	0.777396	0.0488318	0.210288	0.949147	NO	1.16959	0.19119	0.389842	0.587675	NO	0.864084	0.247234	0.453535	0.545617	NO
mag1309	-	-	3999.84	7600.16	3114.78	5648.78	0.526283	0.00478763	0.0457136	0.948725	NO	0.551406	0.0254329	0.134653	1.13898	NO	1.28415	0.255557	0.466711	0.365923	NO	1.34545	0.172288	0.356285	0.337894	NO
mag1315	-	-	54344.8	75842.6	140214	76019.5	0.716548	0.64808	0.90536	0.60959	NO	1.84445	0.408657	0.727699	1.12721	NO	0.387584	0.115739	0.295742	0.521978	NO	0.997673	0.998071	0.999406	0.137948	NO
mag1318	-	-	65303.1	72822.8	63575.3	53979.7	0.89674	0.606368	0.884051	0.395578	NO	1.17776	0.43075	0.747137	0.58959	NO	1.02718	0.907518	0.950063	0.0853551	NO	1.34908	0.114689	0.274244	0.874859	NO
mag1319	-	-	191962	181200	49736.1	44063.7	1.05939	0.733945	0.938424	0.164288	NO	1.12873	0.521061	0.815826	0.59812	NO	3.8596	1.27322e-05	0.000750118	2.59658	UP	4.11223	9.57395e-07	0.00011558	2.47586	UP
mag1320	-	-	10341.6	4227.35	76681.5	6221.56	2.44634	0.354107	0.743242	0.263103	NO	12.3251	0.296724	0.624549	0.537645	NO	0.134864	0.326872	0.533988	0.747789	NO	0.679469	0.36976	0.574825	0.596705	NO
mag1322	-	-	17515.9	22424.4	25058.7	24612.3	0.781108	0.00237011	0.0262376	1.6412	NO	1.01813	0.881652	0.976022	0.462588	NO	0.698996	0.0112776	0.0668685	1.16876	NO	0.911106	0.2537	0.461257	0.528484	NO
mag1324	-	-	198121	219617	171590	167497	0.90212	0.649389	0.905873	0.0874018	NO	1.02443	0.86832	0.970681	0.343066	NO	1.15462	0.466121	0.661117	0.0204122	NO	1.31117	0.190859	0.379362	0.115876	NO
mag1327	-	-	28020.6	30465.3	30225.6	26564.7	0.919753	0.709883	0.926763	0.395467	NO	1.13781	0.512573	0.811501	0.771642	NO	0.927048	0.721608	0.840204	0.486345	NO	1.14684	0.516617	0.696451	0.537058	NO
mag1331	-	-	7168.33	12385.1	6961.1	8825.02	0.578786	0.0591979	0.298577	0.934993	NO	0.788791	0.365148	0.691921	0.723014	NO	1.02977	0.902886	0.948441	0.371067	NO	1.40341	0.22516	0.428206	0.526209	NO
mag1334	-	-	1635.39	3638.68	1222.51	2506.32	0.449445	0.00248696	0.0272189	1.25919	DOWN	0.48777	0.0106297	0.074895	1.21037	NO	1.33773	0.217509	0.422952	0.837318	NO	1.4518	0.107706	0.264394	0.599288	NO
mag1338	-	-	117728	108214	217481	177096	1.08793	0.748447	0.943572	0.0483941	NO	1.22804	0.201657	0.502237	0.68402	NO	0.541326	0.00560815	0.0417446	1.57596	DOWN	0.611045	0.0117595	0.0660488	1.3775	NO
mag1343	-	-	31902.3	28112.3	27711.6	22522.4	1.13481	0.690046	0.920219	0.14667	NO	1.2304	0.39124	0.714188	0.665736	NO	1.15122	0.658912	0.798292	0.204697	NO	1.24819	0.357724	0.561211	0.542437	NO
mag1345	-	-	60800.5	54253.4	55575.4	49932.4	1.12068	0.644525	0.903708	0.230427	NO	1.11301	0.704555	0.908514	0.504301	NO	1.09402	0.728444	0.844312	0.271723	NO	1.08654	0.757562	0.86753	0.346506	NO
mag1346	-	-	545482	451976	524104	589429	1.20688	0.0556245	0.287	0.783141	NO	0.889172	0.386529	0.710218	0.468079	NO	1.04079	0.730294	0.845394	0.239049	NO	0.766803	0.038947	0.134135	1.0018	NO
mag1347	-	-	20163	19488.7	14857.1	18641.9	1.0346	0.912553	0.980527	0.291273	NO	0.796975	0.512236	0.811501	0.450036	NO	1.35712	0.319443	0.527917	0.595735	NO	1.04542	0.897001	0.943598	0.0508271	NO
mag1353	-	-	12712.8	23833.2	18056	11374.8	0.533406	0.372651	0.752679	0.336546	NO	1.58737	0.257769	0.583281	0.523579	NO	0.704076	0.353118	0.55799	0.125904	NO	2.09526	0.32126	0.534918	0.0140224	NO
mag1354	-	-	27965.7	37349.8	25070.3	27060.4	0.748751	0.0144338	0.110713	1.37128	NO	0.926457	0.735818	0.92152	0.382105	NO	1.11549	0.589947	0.748654	0.62947	NO	1.38024	0.0253074	0.101707	1.38739	NO
mag1358	-	-	123538	72120.2	118311	64802.4	1.71295	0.0669573	0.324134	1.3032	NO	1.82572	0.0247518	0.131804	1.13741	NO	1.04418	0.86491	0.925427	0.0961306	NO	1.11292	0.681289	0.811292	0.0257065	NO
mag1359	-	-	47082.8	34774.2	63991.6	74225.3	1.35396	0.0529132	0.276446	1.08114	NO	0.862126	0.375951	0.699209	0.596164	NO	0.735765	0.069069	0.215052	1.06847	NO	0.468495	0.000302345	0.00550785	2.0448	DOWN
mag1360	-	-	24410.8	21196.1	24150.1	26423.5	1.15167	0.612871	0.886623	0.318754	NO	0.913966	0.719566	0.91777	0.760103	NO	1.01079	0.964102	0.984082	0.0622807	NO	0.802168	0.445969	0.638899	0.491349	NO
mag1364	-	-	9064.79	7685.09	6257.04	6655.25	1.17953	0.644881	0.903708	0.550082	NO	0.940166	0.769531	0.937248	0.369413	NO	1.44873	0.234389	0.441038	0.288848	NO	1.15474	0.65884	0.797682	0.252611	NO
mag1365	-	-	353207	385474	405266	401141	0.916293	0.325703	0.732633	0.639993	NO	1.01028	0.914213	0.985565	0.395757	NO	0.871543	0.127283	0.311073	0.866165	NO	0.960942	0.675859	0.807357	0.176434	NO
mag1366	-	-	210706	269901	295457	313776	0.780678	0.324119	0.730829	0.641678	NO	0.941616	0.713895	0.913904	0.372079	NO	0.713154	0.0779457	0.231742	1.19282	NO	0.860172	0.47952	0.667903	0.664408	NO
mag1367	-	-	350835	329074	294461	323698	1.06613	0.747685	0.943474	0.103249	NO	0.909677	0.596163	0.858437	0.542465	NO	1.19145	0.38802	0.591029	0.467355	NO	1.01661	0.926419	0.962572	0.021679	NO
mag1370	-	-	26447.4	23879.2	24090.2	23985.1	1.10755	0.420323	0.790398	0.371956	NO	1.00438	0.971645	0.992253	0.463406	NO	1.09785	0.49598	0.680017	0.498539	NO	0.995584	0.967769	0.98448	0.0578685	NO
mag1371	-	-	5875.67	7367.84	6357.5	9567.15	0.797476	0.199984	0.595853	1.08898	NO	0.664513	0.0299514	0.150245	1.46714	NO	0.924211	0.699718	0.825179	0.423228	NO	0.770118	0.109506	0.266921	0.939472	NO
mag1372	-	-	61732.9	49426.5	65017.7	70254.3	1.24899	0.113131	0.438739	0.799111	NO	0.925462	0.646186	0.890194	0.218678	NO	0.949479	0.721866	0.840204	0.107708	NO	0.703537	0.0479718	0.155361	0.979611	NO
mag1373	-	-	71325.6	37138.8	64650.2	28766.7	1.92051	0.048701	0.262871	1.47199	NO	2.2474	0.0340231	0.163843	1.07251	NO	1.10325	0.75062	0.859581	0.435309	NO	1.29104	0.401048	0.600596	0.158789	NO
mag1374	-	-	18081.3	13591.6	15359.4	14715.3	1.33032	0.0782715	0.35127	1.09863	NO	1.04377	0.751811	0.928762	0.669075	NO	1.17721	0.249723	0.459397	0.625702	NO	0.923638	0.612088	0.769488	0.442766	NO
mag1375	-	-	8.56598e+06	1.16063e+07	1.21729e+07	9.88288e+06	0.738048	0.0763896	0.347899	0.742203	NO	1.23172	0.186004	0.482521	0.618951	NO	0.703692	0.0318284	0.132255	0.931739	NO	1.17438	0.33179	0.542342	0.240684	NO
mag1376	-	-	125202	100862	237305	215838	1.24132	0.685841	0.920219	0.0912921	NO	1.09946	0.704224	0.908514	0.396261	NO	0.5276	0.0909184	0.254296	1.3293	NO	0.467304	0.0282178	0.108521	0.981832	NO
mag1378	-	-	629877	579404	544830	540891	1.08711	0.128412	0.471582	0.896132	NO	1.00728	0.942817	0.991681	0.374576	NO	1.1561	0.0783506	0.231794	0.804831	NO	1.0712	0.378395	0.579672	0.556617	NO
mag1379	-	-	46557.1	37802.7	37895.9	29643	1.23158	0.159207	0.533062	0.684942	NO	1.27841	0.237357	0.556512	0.443854	NO	1.22855	0.286304	0.496416	0.867816	NO	1.27527	0.072276	0.204008	0.993699	NO
mag1380	-	-	122660	141984	138379	155550	0.863901	0.223555	0.620201	0.929882	NO	0.889611	0.298452	0.625064	0.81669	NO	0.886405	0.338733	0.540918	0.688825	NO	0.912785	0.392272	0.594202	0.403527	NO
mag1383	-	-	1.15096e+06	1.33992e+06	931689	1.14162e+06	0.858975	0.0950754	0.390599	0.99474	NO	0.816115	0.0388119	0.180319	1.02512	NO	1.23534	0.0456846	0.165577	1.02876	NO	1.1737	0.061151	0.183254	0.960961	NO
mag1385	-	-	164541	114659	155939	116734	1.43504	0.119481	0.447688	1.30397	NO	1.33585	0.079047	0.286869	0.712632	NO	1.05516	0.779625	0.876789	0.237592	NO	0.98223	0.927714	0.962834	0.300392	NO
mag1387	-	-	36380.3	22857.7	165342	153677	1.5916	0.276944	0.676661	1.29614	NO	1.07591	0.82686	0.955981	0.476911	NO	0.22003	0.00393581	0.0332264	1.87453	DOWN	0.148739	0.00196245	0.0196885	2.12217	DOWN
mag1389	-	-	14049	11877.9	14574.7	14675.4	1.18279	0.351968	0.743242	0.476925	NO	0.993133	0.970605	0.992163	0.582317	NO	0.96393	0.835516	0.908477	0.12031	NO	0.809369	0.275137	0.484736	0.499002	NO
mag1390	-	-	39417.8	54110.3	34063.9	44335.9	0.728471	0.000521742	0.00708188	1.76543	NO	0.768315	0.0160238	0.0997711	1.17689	NO	1.15717	0.125353	0.309165	0.763423	NO	1.22046	0.0337413	0.122225	1.14772	NO
mag1392	-	-	23768.5	23700.1	24736.6	20371.2	1.00289	0.979853	0.993001	0.179603	NO	1.21429	0.079311	0.287111	0.844576	NO	0.960865	0.69922	0.825037	0.113924	NO	1.16341	0.21337	0.410863	0.584466	NO
mag1394	-	-	24184.2	20563.6	31142.7	21796.5	1.17607	0.0417778	0.23803	1.20517	NO	1.42879	0.00069905	0.00944229	1.69304	NO	0.776563	0.00850727	0.0551471	1.40216	NO	0.943433	0.476109	0.664823	0.472853	NO
mag1395	-	-	102170	93021.8	106163	107775	1.09834	0.461606	0.819398	0.369081	NO	0.985042	0.883979	0.976022	0.795967	NO	0.962384	0.772762	0.873735	0.173117	NO	0.863109	0.112451	0.270763	0.903243	NO
mag1396	-	-	21996	17135.4	18997.6	19826.9	1.28366	0.387031	0.766039	0.25777	NO	0.958174	0.860246	0.965945	0.226149	NO	1.15783	0.614727	0.764337	0.233228	NO	0.864249	0.526278	0.702631	0.226954	NO
mag1397	-	-	42431.9	39129.2	52141.4	55033	1.08441	0.447166	0.812469	0.567044	NO	0.947457	0.694001	0.906477	0.214234	NO	0.813785	0.0590095	0.194752	0.905404	NO	0.711013	0.0273921	0.106627	0.900082	NO
mag1399	-	-	45434.5	39643.2	44736.5	41058.1	1.14609	0.175427	0.556592	0.875784	NO	1.08959	0.451276	0.760199	0.609768	NO	1.0156	0.869313	0.927602	0.118543	NO	0.965537	0.770458	0.875061	0.0932565	NO
mag1402	-	-	168613	25382.8	120261	23796.4	6.64278	0.0775	0.350649	1.91861	NO	5.05375	0.0040204	0.0366201	2.06371	UP	1.40205	0.561472	0.727863	0.252624	NO	1.06667	0.73492	0.852175	0.396112	NO
mag1405	-	-	146230	173226	154307	159139	0.844157	0.30451	0.716733	0.707911	NO	0.969635	0.826077	0.955475	0.239127	NO	0.947656	0.738345	0.850297	0.400465	NO	1.08852	0.560047	0.730118	0.215701	NO
mag1407	-	-	96125.5	92253.6	83177.9	83579.3	1.04197	0.791584	0.954115	0.0927986	NO	0.995198	0.973467	0.992253	0.196722	NO	1.15566	0.370962	0.573851	0.523109	NO	1.10379	0.484672	0.671982	0.383428	NO
mag1408	-	-	13289.2	13693.7	18723.3	20537.7	0.970459	0.934301	0.983198	0.193684	NO	0.911654	0.649896	0.891313	0.298242	NO	0.709767	0.168286	0.36782	1.10868	NO	0.666758	0.175262	0.360283	1.30842	NO
mag1410	-	-	74351.3	67939.7	82318.6	75602	1.09437	0.362514	0.748845	0.271557	NO	1.08884	0.341865	0.672526	0.341299	NO	0.903213	0.331777	0.53556	0.505959	NO	0.898649	0.177852	0.363716	0.517707	NO
mag1413	-	-	141100	165311	105008	105654	0.853539	0.119861	0.448507	0.821275	NO	0.993883	0.967403	0.992163	0.744369	NO	1.34371	0.0369806	0.146704	1.00963	NO	1.56465	0.000146469	0.00335185	1.72345	UP
mag1417	-	-	10135.9	14325.6	8018.51	8591.75	0.707541	0.00435073	0.0422708	1.57363	NO	0.93328	0.668787	0.900998	0.314088	NO	1.26407	0.0989604	0.268912	0.710025	NO	1.66736	0.000337381	0.00583881	1.87356	UP
mag1420	-	-	156278	130858	152658	116158	1.19426	0.208051	0.600723	0.375233	NO	1.31422	0.120843	0.375895	0.461533	NO	1.02371	0.887461	0.938286	0.196803	NO	1.12655	0.377447	0.579031	0.500468	NO
mag1421	-	-	14157	19115.1	15427.1	23869.1	0.74062	0.119007	0.447306	1.06497	NO	0.646321	0.0163965	0.10157	1.25424	NO	0.917672	0.657753	0.797424	0.343443	NO	0.800831	0.190983	0.379362	0.702886	NO
mag1422	-	-	144740	147197	150785	148667	0.983309	0.633535	0.898698	0.320729	NO	1.01425	0.691722	0.905268	0.559973	NO	0.959912	0.309397	0.519781	0.554913	NO	0.990113	0.742646	0.857531	0.174321	NO
mag1426	-	-	73206.7	30536	51222.9	25854.5	2.39739	0.220537	0.620201	0.591266	NO	1.9812	0.0665316	0.25694	0.676081	NO	1.42918	0.531114	0.707002	0.101296	NO	1.18107	0.678447	0.808958	0.122658	NO
mag1427	-	-	95181.4	80753.8	82386.9	72374.9	1.17866	0.0525387	0.276395	0.942646	NO	1.13833	0.129328	0.388731	0.78124	NO	1.1553	0.102359	0.273582	0.774452	NO	1.11577	0.164206	0.345506	0.853049	NO
mag1428	-	-	49066	32672.8	58885.6	34405.7	1.50174	0.0280211	0.180864	0.795087	NO	1.71151	0.0251645	0.133488	0.613259	NO	0.833241	0.386462	0.590011	0.0738585	NO	0.949633	0.758952	0.868404	0.290914	NO
mag1429	-	-	40669.3	56076	57686.9	63571.7	0.725253	0.0314722	0.195218	1.24025	NO	0.907431	0.452309	0.760439	0.519254	NO	0.705	0.0202096	0.0997511	1.22191	NO	0.882091	0.333296	0.542877	0.656206	NO
mag1437	-	-	310270	448483	255676	378776	0.691821	0.510005	0.844117	0.438136	NO	0.675007	0.406552	0.726861	0.889962	NO	1.21353	0.724463	0.841458	0.507011	NO	1.18403	0.732747	0.851796	0.0450021	NO
mag1438	-	-	66417.4	61529.1	81351.7	95830.1	1.07945	0.391671	0.770799	0.26191	NO	0.848916	0.268014	0.595132	0.814572	NO	0.816423	0.134252	0.319642	0.368332	NO	0.642064	0.00251906	0.0234069	1.36909	DOWN
mag1440	-	-	18248.5	17200.2	15131.6	14045.5	1.06095	0.810761	0.956753	0.256981	NO	1.07733	0.626413	0.878354	0.526716	NO	1.20598	0.362878	0.566679	0.0281061	NO	1.22461	0.378702	0.579672	0.0435661	NO
mag1443	-	-	24648.6	22992.5	15508	5965.26	1.07203	0.812994	0.956753	0.439246	NO	2.59971	0.131899	0.392499	0.592772	NO	1.58942	0.197844	0.39872	1.50165	NO	3.85439	0.0106971	0.0621694	1.73216	NO
mag1444	-	-	28017.6	21529.9	31388.7	27388.5	1.30133	0.341609	0.742232	0.438733	NO	1.14605	0.630488	0.880151	0.396028	NO	0.892603	0.691201	0.820375	0.147414	NO	0.786093	0.374042	0.577004	0.148021	NO
mag1449	-	-	72412.2	74824.3	80629.9	82457.5	0.967764	0.768481	0.95039	0.0741125	NO	0.977836	0.849326	0.961482	0.454355	NO	0.898082	0.403557	0.60698	0.266338	NO	0.907429	0.342173	0.550859	0.570533	NO
mag1451	-	-	49485.3	48100.9	59761.7	52256.6	1.02878	0.88344	0.972662	0.203513	NO	1.14362	0.276932	0.603323	0.824869	NO	0.828044	0.296179	0.506852	0.959748	NO	0.920475	0.516215	0.696451	0.470224	NO
mag1452	-	-	124910	128724	103407	110069	0.970369	0.82621	0.96004	0.124524	NO	0.939474	0.733699	0.920458	0.649065	NO	1.20794	0.273488	0.484819	0.760952	NO	1.16948	0.289346	0.501062	0.54468	NO
mag1453	-	-	44708.6	43605	37384.7	55805.5	1.02531	0.848138	0.966459	0.0892488	NO	0.669912	0.0374882	0.177141	0.809399	NO	1.1959	0.172156	0.371552	0.694344	NO	0.781375	0.17145	0.354816	0.399999	NO
mag1456	-	-	40679	51883	23262.9	25579.3	0.784054	0.0836769	0.367197	0.759494	NO	0.909439	0.773444	0.939739	0.292957	NO	1.74867	0.0161814	0.0864987	1.63385	NO	2.02831	0.00118952	0.0141902	1.66581	UP
mag1458	-	-	38280.7	31005.4	31312.7	28843.1	1.23465	0.0698996	0.333068	1.0023	NO	1.08562	0.349063	0.679239	0.560118	NO	1.22253	0.0941235	0.260349	0.908855	NO	1.07497	0.355608	0.559477	0.594512	NO
mag1460	-	-	1787.54	2450.6	3490.7	2527.44	0.729427	0.0442259	0.245414	1.393	NO	1.38112	0.0422416	0.190527	1.14217	NO	0.512086	0.000629653	0.0111052	1.82628	DOWN	0.969598	0.815955	0.897632	0.054489	NO
mag1461	-	-	118869	131697	158519	158736	0.902595	0.327911	0.73521	0.456101	NO	0.998637	0.988824	0.997106	0.364024	NO	0.749873	0.00214207	0.0211043	1.40248	NO	0.829665	0.100997	0.255866	0.825929	NO
mag1462	-	-	4153.56	4069.39	4803.66	5162.43	1.02068	0.955813	0.986793	0.208981	NO	0.930504	0.817259	0.952437	0.31317	NO	0.864665	0.650524	0.792477	0.679856	NO	0.78827	0.504174	0.686699	0.395869	NO
mag1463	-	-	19712	21428.3	19390.4	17809.4	0.919902	0.404789	0.778818	0.449501	NO	1.08878	0.334715	0.663916	0.621368	NO	1.01658	0.85486	0.918552	0.0519848	NO	1.2032	0.0689693	0.198108	0.914993	NO
mag1466	-	-	374268	373711	292836	262222	1.00149	0.987475	0.996494	0.0154499	NO	1.11675	0.378156	0.70229	0.565099	NO	1.27808	0.0251583	0.116072	1.2852	NO	1.42517	0.0026591	0.0243809	1.54968	NO
mag1468	-	-	18325	18682.8	18963.4	17676	0.980847	0.855516	0.967705	0.160178	NO	1.07283	0.526619	0.818299	0.391421	NO	0.966338	0.761501	0.867735	0.139417	NO	1.05696	0.593903	0.756448	0.330331	NO
mag1469	-	-	617602	576244	297181	361245	1.07177	0.577402	0.876437	0.201576	NO	0.822656	0.490575	0.791609	0.384775	NO	2.07821	0.000361081	0.00751754	2.00034	UP	1.59516	0.0166819	0.0792317	1.59438	NO
mag1471	-	-	119720	117663	197942	203129	1.01748	0.930769	0.983198	0.145128	NO	0.974464	0.924394	0.988048	0.900541	NO	0.604823	0.124622	0.308105	0.251189	NO	0.579253	0.0142241	0.0737576	1.20934	NO
mag1473	-	-	29432.5	30499	27185.2	22472.1	0.965034	0.638666	0.900899	0.151401	NO	1.20973	0.118897	0.374504	0.769779	NO	1.08267	0.408529	0.61015	0.739017	NO	1.35719	0.00336106	0.0288009	1.50684	NO
mag1474	-	-	16497.7	13563.7	9454.48	7766.94	1.21631	0.205923	0.597608	0.94637	NO	1.21727	0.299939	0.6254	0.668933	NO	1.74496	0.000706723	0.0116969	1.81474	UP	1.74634	0.00770602	0.0507618	1.03476	NO
mag1479	-	-	668397	811387	847653	743549	0.823772	0.43683	0.806984	0.00744946	NO	1.14001	0.664188	0.898455	0.324894	NO	0.788528	0.302994	0.512656	0.449688	NO	1.09124	0.783728	0.881772	0.337794	NO
mag1482	-	-	90508.7	111131	93893.8	117971	0.814435	0.0305905	0.19231	1.25106	NO	0.795905	0.0779987	0.284664	1.12449	NO	0.963948	0.77667	0.875655	0.0177505	NO	0.942016	0.537735	0.711414	0.278519	NO
mag1483	-	-	99207.5	63044.8	62497.8	33233	1.5736	0.111745	0.436503	0.722549	NO	1.8806	0.0524339	0.220653	0.991213	NO	1.58738	0.115092	0.295083	0.762135	NO	1.89706	0.0356116	0.12632	0.955749	NO
mag1484	-	-	80840.2	81610.7	89897.5	86281.9	0.990559	0.925685	0.983198	0.0920378	NO	1.04191	0.68543	0.902612	0.520698	NO	0.899248	0.276312	0.487484	0.592786	NO	0.945861	0.601223	0.762615	0.201905	NO
mag1486	-	-	40545	37109.1	53662	41360.6	1.09259	0.47619	0.826232	0.171501	NO	1.29742	0.222823	0.53386	0.740932	NO	0.755563	0.202234	0.402398	0.330176	NO	0.897208	0.335018	0.544202	0.504396	NO
mag1487	-	-	12057	6523.83	9747.61	1819.02	1.84814	0.468089	0.821901	0.427003	NO	5.35873	0.0544046	0.22638	0.560576	NO	1.23691	0.777671	0.87571	0.744548	NO	3.58646	0.0599334	0.181174	1.27436	NO
mag1495	-	-	7798.16	4992.61	3948.41	2635.16	1.56194	0.00164432	0.0192929	1.57781	UP	1.49836	0.0230487	0.12613	0.952935	NO	1.97501	1.93667e-05	0.000957614	1.9694	UP	1.89462	0.00060924	0.00878277	1.49109	UP
mag1498	-	-	17247.9	16093.6	4506.86	4608.87	1.07172	0.877175	0.972272	0.388522	NO	0.977867	0.959582	0.992163	0.248248	NO	3.82702	0.0204788	0.100364	1.93531	NO	3.49187	0.0584771	0.177547	1.67379	NO
mag1500	-	-	27100	21369.9	47249.4	24720.5	1.26814	0.481681	0.829978	0.584382	NO	1.91134	0.0824802	0.295075	0.754489	NO	0.573553	0.137418	0.324667	0.756325	NO	0.86446	0.623646	0.778574	0.626226	NO
mag1503	-	-	8640.99	6016.88	8949.47	8536.17	1.43612	0.00174139	0.0201753	1.65226	NO	1.04842	0.721866	0.917922	0.756186	NO	0.965531	0.777308	0.875658	0.060088	NO	0.704869	0.00660855	0.0463268	1.29432	NO
mag1505	-	-	4821.87	3081.94	3963.94	3364.18	1.56456	1.48135e-06	3.72896e-05	2.38796	UP	1.17828	0.0330219	0.160136	0.93815	NO	1.21643	0.0196166	0.0978708	1.1737	NO	0.916104	0.113383	0.272296	0.83519	NO
mag1506	-	-	72552.1	58277.4	48934.7	56843.5	1.24494	0.155983	0.528663	0.590978	NO	0.860867	0.519067	0.815826	0.27347	NO	1.48263	0.0339597	0.138799	1.05564	NO	1.02523	0.900495	0.944938	0.30766	NO
mag1516	-	-	72936.4	74647.8	83469.7	70550.7	0.977073	0.436861	0.806984	0.504651	NO	1.18312	5.85668e-06	0.000131847	1.98762	NO	0.873807	0.000238277	0.00536413	1.83175	NO	1.05807	0.0468913	0.153296	1.03504	NO
mag1517	-	-	26615.6	23437.9	37134.2	25477.2	1.13558	0.0781678	0.35127	1.03615	NO	1.45755	0.000244103	0.00392977	1.81697	NO	0.716739	0.000750636	0.0120145	1.79962	NO	0.919958	0.247323	0.453535	0.683081	NO
mag1518	-	-	76504.6	119305	67143.7	105204	0.641254	0.0788084	0.352999	0.984831	NO	0.638223	0.106714	0.349399	0.958384	NO	1.13942	0.611742	0.763082	0.32858	NO	1.13403	0.609388	0.768045	0.24871	NO
mag1521	-	-	6015.73	6408.42	7855.46	6455.01	0.938722	0.660256	0.914561	0.254432	NO	1.21695	0.269142	0.59634	0.72496	NO	0.765802	0.080806	0.235528	0.818785	NO	0.992783	0.96764	0.98448	0.203195	NO
mag1525	-	-	20009.6	24122.7	35129.8	33940.4	0.829491	0.401656	0.778735	0.684117	NO	1.03504	0.856692	0.964189	0.358372	NO	0.569589	0.00957606	0.0597787	1.49537	NO	0.710738	0.110016	0.267224	0.842903	NO
mag1527	-	-	317010	344393	331677	349603	0.92049	0.493857	0.836437	0.375077	NO	0.948724	0.782871	0.943897	0.663926	NO	0.95578	0.746965	0.857524	0.00151603	NO	0.985097	0.932327	0.964287	0.259592	NO
mag1528	-	-	80589.3	83481.6	120357	141397	0.965355	0.949655	0.986084	0.0340803	NO	0.851201	0.404532	0.725484	0.362603	NO	0.669586	0.208893	0.412571	1.46693	NO	0.590407	0.174513	0.35928	1.58688	NO
mag1529	-	-	44725.8	44247.7	52183.4	38980.7	1.0108	0.955924	0.986793	0.0333973	NO	1.3387	0.216125	0.522892	0.679774	NO	0.857088	0.505741	0.6874	0.321629	NO	1.13512	0.501524	0.684098	0.436617	NO
mag1530	-	-	35382.4	29866.7	30654	33027.1	1.18468	0.327607	0.735125	0.446449	NO	0.928145	0.802996	0.947833	0.39501	NO	1.15425	0.513991	0.695621	0.71486	NO	0.904307	0.70578	0.828446	0.330782	NO
mag1531	-	-	151634	139654	137443	122946	1.08578	0.334186	0.7389	0.061343	NO	1.11791	0.304225	0.631012	0.680047	NO	1.10325	0.372303	0.574642	0.36308	NO	1.1359	0.0948056	0.244227	0.861152	NO
mag1532	-	-	40915.6	38635.6	26678.6	29408.8	1.05901	0.574752	0.874464	0.430651	NO	0.907165	0.598486	0.860848	0.273324	NO	1.53365	0.00158814	0.0180969	1.73487	UP	1.31375	0.0752998	0.20883	1.23092	NO
mag1534	-	-	8479.03	7288.32	22751.7	29354.5	1.16337	0.736151	0.939119	0.850515	NO	0.775066	0.747401	0.927219	1.5906	NO	0.372677	0.00217669	0.0212396	2.04838	DOWN	0.248286	0.285175	0.496276	0.0610638	NO
mag1535	-	-	88411.4	90334.4	134004	134498	0.978712	0.925782	0.983198	0.0439543	NO	0.996332	0.985314	0.995304	0.359291	NO	0.659765	0.0426159	0.160089	0.664379	NO	0.671643	0.0939527	0.243135	1.12264	NO
mag1537	-	-	17530.1	11139.7	16223.7	13364.8	1.57366	0.000219642	0.00349533	2.00565	UP	1.21391	0.228555	0.54277	0.754058	NO	1.08053	0.594088	0.75015	0.525734	NO	0.833513	0.107021	0.263884	0.653005	NO
mag1544	-	-	7305.83	6901.03	6484.58	5079.76	1.05866	0.670537	0.916046	0.194411	NO	1.27655	0.0544653	0.22638	0.662263	NO	1.12665	0.414002	0.616613	0.167268	NO	1.35853	0.0065704	0.0462178	1.31608	NO
mag1555	-	-	26646.4	24595	28055.5	28234.1	1.08341	0.221063	0.620201	0.631013	NO	0.993674	0.946007	0.992163	0.1548	NO	0.949774	0.523686	0.701203	0.231558	NO	0.871109	0.107228	0.264159	0.753652	NO
mag1561	-	-	210129	141430	237347	157387	1.48574	0.219518	0.619619	0.7569	NO	1.50805	0.0332583	0.161	1.05332	NO	0.885324	0.666972	0.804726	0.600779	NO	0.898616	0.339757	0.548884	0.403012	NO
mag1564	-	-	24704.4	31373	22226.2	23429.5	0.787441	0.0439186	0.244689	1.18343	NO	0.948639	0.648139	0.891313	0.443777	NO	1.1115	0.39835	0.601107	0.389367	NO	1.33904	0.0106219	0.0619199	1.28731	NO
mag1565	-	-	13513.6	13016	16198	16660.7	1.03823	0.780737	0.951763	0.304753	NO	0.972228	0.837485	0.959819	0.798233	NO	0.834276	0.152355	0.346648	0.656404	NO	0.781237	0.104713	0.260819	0.95095	NO
mag1569	-	-	68998.8	80386	80912.5	77628	0.858343	0.688073	0.920219	0.331385	NO	1.04231	0.877088	0.975265	0.150459	NO	0.852758	0.624614	0.771435	0.501453	NO	1.03553	0.914762	0.956201	0.162718	NO
mag1570	-	-	108578	163247	76222.2	80103.1	0.665117	0.548564	0.862786	0.460635	NO	0.951552	0.6301	0.880151	0.405744	NO	1.42449	0.4083	0.61015	0.233836	NO	2.03796	0.322119	0.535383	0.560343	NO
mag1573	-	-	74060.2	74894	78744.2	75309.1	0.988867	0.81647	0.956753	0.174807	NO	1.04561	0.326756	0.654627	0.553602	NO	0.940517	0.200862	0.401289	0.737129	NO	0.994488	0.904213	0.947678	0.0332858	NO
mag1574	-	-	90855.1	74995.3	45043.9	44080.8	1.21148	0.527934	0.853755	0.303241	NO	1.02185	0.918678	0.985565	0.171986	NO	2.01703	0.0387411	0.150957	1.27472	NO	1.70131	0.071092	0.201694	1.13648	NO
mag1575	-	-	80804.8	70614.1	161897	165297	1.14432	0.681039	0.920219	0.129817	NO	0.97943	0.900405	0.980996	0.62598	NO	0.499111	0.00746331	0.0507974	1.70309	NO	0.427194	0.000173128	0.00373068	1.80085	DOWN
mag1577	-	-	24167.5	29813.3	22334	23663.4	0.810629	0.141164	0.497724	0.846702	NO	0.94382	0.740477	0.923324	0.580228	NO	1.0821	0.612771	0.763082	0.224004	NO	1.25989	0.145145	0.319548	0.930614	NO
mag1580	-	-	287086	425117	176514	172132	0.675311	0.0416675	0.237891	1.16363	NO	1.02546	0.943577	0.991681	0.360825	NO	1.62642	0.0488225	0.173098	1.54513	NO	2.46972	0.00106872	0.0130942	2.03597	UP
mag1581	-	-	6951.06	5537.83	7615.41	5770	1.2552	0.269667	0.6673	0.81428	NO	1.31983	0.0855366	0.302878	0.86327	NO	0.912762	0.609548	0.763082	0.414491	NO	0.959762	0.819037	0.899252	0.232263	NO
mag1585	-	-	15590.8	14999	18497.8	17185.4	1.03945	0.850666	0.966952	0.432235	NO	1.07637	0.805436	0.947833	0.487294	NO	0.842845	0.572742	0.733544	0.424925	NO	0.872779	0.526844	0.702631	0.536524	NO
mag1587	-	-	55438.4	56497.9	56561.6	58943.4	0.981247	0.832945	0.964382	0.204304	NO	0.959592	0.677872	0.901819	0.394308	NO	0.980141	0.847199	0.91209	0.0948158	NO	0.958511	0.618593	0.77471	0.266531	NO
mag1589	-	-	29202.9	23499.1	19979.2	23327.2	1.24272	0.682863	0.920219	0.0045557	NO	0.856476	0.635606	0.882353	0.348074	NO	1.46166	0.474705	0.666223	0.223208	NO	1.00737	0.984681	0.992888	0.0115156	NO
mag1592	-	-	11707	13369.2	12711.7	14924.8	0.875668	0.449914	0.815322	0.656076	NO	0.851713	0.693226	0.9063	0.406424	NO	0.920961	0.791577	0.881468	0.662881	NO	0.895766	0.740415	0.857111	0.626572	NO
mag1593	-	-	62678.1	76353.4	105264	128252	0.820895	0.0972128	0.395856	0.994861	NO	0.820753	0.130374	0.389854	0.892696	NO	0.59544	0.000832386	0.0123918	1.40371	DOWN	0.595338	0.000261048	0.00505484	1.9093	DOWN
mag1603	-	-	33423.4	44414.9	48003.2	50672.1	0.752526	0.00522225	0.0495219	1.50884	NO	0.947329	0.740444	0.923324	0.44038	NO	0.696275	0.0335175	0.137905	1.29803	NO	0.876516	0.303509	0.516533	0.43829	NO
mag1604	-	-	54869	54577.9	39420.1	44212.6	1.00533	0.974932	0.991766	0.0353375	NO	0.891604	0.342561	0.672526	0.415226	NO	1.3919	0.0506556	0.176434	0.90977	NO	1.23444	0.161768	0.341415	0.442837	NO
mag1605	-	-	65700.7	45934.2	77640.1	44973.5	1.43032	0.00161302	0.0190062	1.91014	NO	1.72635	1.5435e-06	3.68444e-05	2.18566	UP	0.846221	0.0983671	0.267562	0.901167	NO	1.02136	0.747383	0.860504	0.104857	NO
mag1609	-	-	787.169	1864.51	776.513	1229.65	0.422187	0.00098468	0.0123935	1.71601	DOWN	0.631488	0.0841014	0.299713	0.763733	NO	1.01372	0.958246	0.982305	0.125918	NO	1.51628	0.0635141	0.187695	0.913361	NO
mag1615	-	-	25899.4	32990.1	19799.2	9934.95	0.785066	0.336622	0.742096	0.465369	NO	1.99289	0.343185	0.672526	0.382496	NO	1.3081	0.57032	0.732815	1.50537	NO	3.32062	0.00179171	0.0187926	1.87815	UP
mag1616	-	-	32706.8	30832.4	40060.5	36498.3	1.06079	0.700301	0.922466	0.619318	NO	1.0976	0.550612	0.832067	0.59823	NO	0.816434	0.122512	0.30617	0.718193	NO	0.844761	0.355919	0.559647	0.448731	NO
mag1618	-	-	16396.1	13540.5	19045.5	19295.2	1.21089	0.169802	0.549277	1.20414	NO	0.987059	0.922893	0.987988	0.209037	NO	0.860891	0.194855	0.396044	0.672375	NO	0.701754	0.0322206	0.118171	1.33042	NO
mag1619	-	-	26518.3	20963.7	45754.9	23913.6	1.26496	0.262606	0.665534	0.695659	NO	1.91334	0.000959129	0.0121271	1.92867	UP	0.579573	0.00139576	0.0169068	1.86511	DOWN	0.876643	0.592715	0.755282	0.303468	NO
mag1620	-	-	10255.1	10236	11334.6	11643.6	1.00186	0.99242	0.997514	0.221204	NO	0.97346	0.886281	0.976022	0.705534	NO	0.904758	0.636489	0.77984	0.000992628	NO	0.87911	0.452296	0.645238	0.461436	NO
mag1625	-	-	67316.2	50400.7	54075.7	55783.1	1.33562	3.51546e-05	0.00068072	1.90904	NO	0.969394	0.542296	0.830148	0.463128	NO	1.24485	0.0011416	0.0146347	1.39832	NO	0.903513	0.0341488	0.122803	1.08533	NO
mag1626	-	-	28712.4	26985.1	28794.1	27470.5	1.06401	0.305302	0.71764	0.483628	NO	1.04818	0.388093	0.711204	0.527148	NO	0.997162	0.961899	0.983204	0.157416	NO	0.98233	0.742896	0.857531	0.0554018	NO
mag1627	-	-	45432.1	42620.1	37058.7	27990.2	1.06598	0.579466	0.876437	0.34209	NO	1.32399	0.0247177	0.131804	1.05837	NO	1.22595	0.0883891	0.250255	0.903426	NO	1.52268	0.00131665	0.0148204	1.50212	UP
mag1628	-	-	101744	96792.8	92525.3	81227.3	1.05115	0.565806	0.871752	0.165511	NO	1.13909	0.244597	0.565373	0.630385	NO	1.09964	0.393197	0.596583	0.339806	NO	1.19163	0.0337976	0.122225	1.08616	NO
mag1633	-	-	10346.4	9030.11	16045.6	10614	1.14576	0.677841	0.920219	0.594898	NO	1.51174	0.196781	0.496254	0.860005	NO	0.644808	0.178579	0.377678	0.730639	NO	0.850774	0.613696	0.770669	0.426717	NO
mag1634	-	-	20334.8	21032	14171.1	5836.33	0.966851	0.899993	0.976903	0.0526061	NO	2.42809	0.309311	0.635845	0.249291	NO	1.43494	0.474512	0.666223	1.52984	NO	3.60363	0.00320846	0.0279378	1.70518	UP
mag1635	-	-	20786.3	17357.8	15819.2	16564.3	1.19752	0.224729	0.621408	0.610836	NO	0.955019	0.845744	0.96006	0.350443	NO	1.31399	0.139816	0.327739	1.03122	NO	1.04791	0.815397	0.897632	0.457177	NO
mag1645	-	-	35642.8	34988.7	38324.4	41796.1	1.01869	0.872425	0.972272	0.0291823	NO	0.916939	0.417629	0.734697	0.968386	NO	0.930029	0.566964	0.731899	0.28436	NO	0.83713	0.0638911	0.188407	1.01318	NO
mag1647	-	-	4490.08	2735.79	6782.22	2133.68	1.64124	0.338624	0.742096	1.2374	NO	3.17866	0.00672716	0.0532384	1.35596	NO	0.662036	0.269802	0.481367	0.639141	NO	1.2822	0.631258	0.782266	0.481896	NO
mag1649	-	-	11749	9915.46	14576.7	8124.36	1.18492	0.677477	0.920219	0.279505	NO	1.79419	0.0612306	0.244305	0.672923	NO	0.806014	0.537765	0.712815	0.242876	NO	1.22046	0.563562	0.73263	0.140436	NO
mag1651	-	-	9513.81	9392.7	25070.8	8442.86	1.01289	0.981485	0.993484	0.209096	NO	2.96946	0.0438345	0.195455	0.8191	NO	0.379478	0.0595534	0.195615	0.749101	NO	1.1125	0.853091	0.919864	0.300571	NO
mag1652	-	-	783338	749684	740872	728227	1.04489	0.772477	0.951682	0.156322	NO	1.01736	0.906266	0.984929	0.191229	NO	1.05732	0.6993	0.825037	0.17181	NO	1.02946	0.850772	0.918077	0.042468	NO
mag1654	-	-	34923.3	38545.8	38752.4	33202	0.90602	0.353735	0.743242	0.548866	NO	1.16717	0.121361	0.375895	0.854613	NO	0.90119	0.299362	0.51032	0.590621	NO	1.16095	0.160312	0.33908	0.73629	NO
mag1658	-	-	111905	107981	110047	102714	1.03634	0.101054	0.406121	0.892799	NO	1.07139	0.00514926	0.0436033	1.51334	NO	1.01688	0.479531	0.66994	0.37648	NO	1.05128	0.0208588	0.0918648	1.19626	NO
mag1661	-	-	7512.31	7421.11	5193.01	7954.73	1.01229	0.947716	0.986084	0.130317	NO	0.65282	0.0339636	0.163842	0.866981	NO	1.44662	0.0746439	0.225643	0.831516	NO	0.932918	0.698599	0.82616	0.0286539	NO
mag1662	-	-	68900.5	37862.5	85143.8	22034.7	1.81976	0.0167062	0.124353	0.900761	NO	3.86408	0.00102054	0.0128449	1.92679	UP	0.809225	0.416011	0.61799	0.375069	NO	1.71831	0.0055579	0.0412596	1.50021	UP
mag1663	-	-	54858.7	59405.7	44564.1	55843.2	0.923458	0.770445	0.951544	0.104013	NO	0.798021	0.473314	0.777456	0.397709	NO	1.23101	0.418067	0.619715	0.266192	NO	1.0638	0.843885	0.91325	0.0315269	NO
mag1671	-	-	112167	91603.1	157436	144401	1.22448	0.00956771	0.0830502	1.3607	NO	1.09027	0.382186	0.706457	0.279492	NO	0.712456	0.00212229	0.0210996	0.200475	NO	0.634367	7.02386e-06	0.000452304	1.78813	DOWN
mag1676	-	-	31898.6	32742.6	45647.7	38146.5	0.974222	0.769401	0.951104	0.252793	NO	1.19664	0.0597843	0.241014	1.0967	NO	0.698799	0.000115439	0.00313384	1.94737	NO	0.858339	0.141527	0.314416	0.769465	NO
mag1683	-	-	7347.04	7837.83	9878.3	7867.69	0.937382	0.549114	0.862786	0.34226	NO	1.25555	0.000862207	0.0112616	1.65756	NO	0.743756	0.000709669	0.0116969	1.80349	NO	0.996205	0.966809	0.98448	0.193376	NO
mag1684	-	-	11723.9	17020.7	11295.2	11628.6	0.688804	0.00748565	0.0664351	1.30917	NO	0.971333	0.865502	0.969096	0.589744	NO	1.03796	0.816701	0.898418	0.559406	NO	1.4637	0.00972833	0.0581768	1.21839	NO
mag1685	-	-	26328.1	29074.6	26961	24276.9	0.905536	0.323982	0.730829	0.611531	NO	1.11056	0.199602	0.501086	0.466568	NO	0.976526	0.807408	0.891788	0.0744701	NO	1.19762	0.0426687	0.142931	1.0155	NO
mag1699	-	-	2363.21	1272.59	2032.43	1192.95	1.85701	1.65227e-07	4.74894e-06	2.65416	UP	1.70371	4.63957e-06	0.000106173	1.92011	UP	1.16275	0.0833957	0.241225	0.899746	NO	1.06676	0.536644	0.711414	0.417007	NO
mag1700	-	-	1003.69	606.884	901.995	585.96	1.65384	1.45989e-05	0.000308583	2.25044	UP	1.53935	0.000644033	0.00878486	1.58354	UP	1.11274	0.273252	0.484711	0.617433	NO	1.03571	0.765487	0.872396	0.336282	NO
mag1702	-	-	79471.5	63539.5	72680.1	87270.8	1.25074	0.0359077	0.215213	0.71907	NO	0.832812	0.231696	0.54741	0.675092	NO	1.09344	0.494362	0.680017	0.365034	NO	0.728073	0.0257598	0.102631	1.12012	NO
mag1703	-	-	99043.5	100876	104048	103083	0.981832	0.881829	0.972272	0.0837945	NO	1.00936	0.940845	0.991681	0.323364	NO	0.9519	0.705604	0.829998	0.221513	NO	0.978593	0.855085	0.920536	0.131947	NO
mag1706	-	-	7.78688e+06	7.51848e+06	9.02235e+06	7.60818e+06	1.0357	0.772963	0.951682	0.0201777	NO	1.18587	0.0993533	0.334683	1.01056	NO	0.863066	0.176878	0.377099	0.921706	NO	0.98821	0.917978	0.958688	0.0940439	NO
mag1708	-	-	953438	1.06967e+06	1.5262e+06	1.29503e+06	0.891335	0.525599	0.853097	0.519366	NO	1.17851	0.418521	0.735372	0.867389	NO	0.624713	0.0410971	0.156531	1.26901	NO	0.825987	0.270258	0.480016	0.506453	NO
mag1709	-	-	3.6442e+07	3.60608e+07	3.08017e+07	3.15489e+07	1.01057	0.90118	0.977377	0.0287176	NO	0.976316	0.743097	0.924228	0.247712	NO	1.18312	0.0639818	0.204343	0.855107	NO	1.14301	0.0674323	0.194703	0.810463	NO
mag1710	-	-	4.25196e+06	3.73291e+06	4.37025e+06	4.13403e+06	1.13905	0.187217	0.578297	0.805086	NO	1.05714	0.636531	0.882588	0.281193	NO	0.972934	0.799668	0.886777	0.0188192	NO	0.902972	0.352013	0.555476	0.448811	NO
mag1711	-	-	5.2031e+06	5.1995e+06	5.81181e+06	5.17771e+06	1.00069	0.994122	0.998259	0.192451	NO	1.12247	0.165454	0.450928	0.537204	NO	0.895263	0.258349	0.468594	0.60527	NO	1.00421	0.956102	0.97725	0.0615201	NO
mag1712	-	-	4.61906e+07	4.67354e+07	4.90385e+07	5.06085e+07	0.988343	0.894557	0.975376	0.0333645	NO	0.968977	0.698461	0.908012	0.378849	NO	0.941925	0.494851	0.680017	0.421657	NO	0.923469	0.33568	0.544202	0.542096	NO
mag1713	-	-	3.27967e+06	2.82081e+06	3.0919e+06	2.85269e+06	1.16267	4.55047e-07	1.22332e-05	2.45725	NO	1.08385	0.01361	0.0886729	1.16679	NO	1.06073	0.0381354	0.149716	1.02439	NO	0.988824	0.685924	0.814621	0.139721	NO
mag1714	-	-	263452	193082	218091	163274	1.36445	0.000231052	0.00362218	2.21566	NO	1.33574	4.64213e-05	0.000874425	1.90003	NO	1.20799	0.0181567	0.0919119	1.33114	NO	1.18257	0.00075863	0.00993672	1.66555	NO
mag1715	-	-	4.03001e+06	3.71969e+06	3.75948e+06	4.01829e+06	1.08342	0.0866389	0.376614	0.946145	NO	0.935592	0.153185	0.431851	0.750871	NO	1.07196	0.115827	0.295742	0.827373	NO	0.925692	0.115557	0.275367	0.815728	NO
mag1716	-	-	561092	481643	477800	405744	1.16495	0.0235305	0.158146	1.32119	NO	1.17759	0.0100374	0.0720038	1.23617	NO	1.17432	0.029869	0.126852	1.22004	NO	1.18706	0.000908534	0.0113834	1.63318	NO
mag1717	-	-	2.41898e+06	1.87762e+06	2.03411e+06	1.72181e+06	1.28832	0.00237834	0.0262376	1.50809	NO	1.18138	0.00316056	0.031034	1.34533	NO	1.18921	0.0246027	0.114688	0.983475	NO	1.09049	0.126176	0.293844	0.76398	NO
mag1718	-	-	2.42211e+06	2.41625e+06	2.49725e+06	2.33536e+06	1.00243	0.984481	0.995264	0.0220746	NO	1.06932	0.607979	0.865105	0.601906	NO	0.969911	0.824417	0.902339	0.0341035	NO	1.03464	0.768289	0.87475	0.0653185	NO
mag1719	-	-	1.81432e+07	1.73846e+07	1.82604e+07	1.72451e+07	1.04364	0.263219	0.665534	0.629966	NO	1.05888	0.137556	0.403061	0.732862	NO	0.993581	0.86587	0.92607	0.0665273	NO	1.00809	0.830369	0.905292	0.0844052	NO
mag1720	-	-	3.94156e+06	3.77432e+06	4.38212e+06	3.83614e+06	1.04431	0.78993	0.954115	0.134276	NO	1.14232	0.444352	0.755781	0.687334	NO	0.899463	0.492868	0.678643	0.401836	NO	0.983883	0.929557	0.963594	0.0608161	NO
mag1721	-	-	342645	334735	380697	338974	1.02363	0.897231	0.976384	0.0569006	NO	1.12308	0.561398	0.838916	0.64511	NO	0.900046	0.544645	0.716154	0.40203	NO	0.987494	0.952008	0.974784	0.124082	NO
mag1722	-	-	135368	101120	117158	98682.5	1.33868	0.0135875	0.105983	1.23041	NO	1.18722	0.109803	0.353953	0.796318	NO	1.15543	0.221691	0.426155	0.60197	NO	1.0247	0.790437	0.885046	0.0791989	NO
mag1723	-	-	3.03881e+06	3.2689e+06	3.19654e+06	2.80219e+06	0.929612	0.56896	0.872349	0.214819	NO	1.14073	0.371728	0.69743	0.599089	NO	0.950657	0.702298	0.826813	0.134897	NO	1.16655	0.28209	0.494058	0.601576	NO
mag1724	-	-	4.09161e+06	4.22615e+06	4.32888e+06	4.40659e+06	0.968166	0.58728	0.877418	0.303561	NO	0.982364	0.723452	0.918407	0.414794	NO	0.94519	0.319537	0.527917	0.564501	NO	0.959051	0.436396	0.630021	0.433046	NO
mag1725	-	-	6.01572e+06	6.07105e+06	6.1359e+06	6.00012e+06	0.990885	0.81686	0.956804	0.0794526	NO	1.02263	0.559734	0.837765	0.28789	NO	0.980414	0.606647	0.760781	0.236058	NO	1.01182	0.765948	0.872443	0.103709	NO
mag1726	-	-	1.4506e+06	1.59563e+06	1.32066e+06	1.43162e+06	0.909111	0.157659	0.530448	0.846381	NO	0.922492	0.269483	0.596482	0.642233	NO	1.09839	0.224743	0.429354	0.587463	NO	1.11456	0.089052	0.233952	0.909213	NO
mag1728	-	-	279226	184754	223117	174568	1.51134	0.00094182	0.0119082	1.49	UP	1.27811	0.0120762	0.082021	1.1308	NO	1.25148	0.0502469	0.175964	0.738958	NO	1.05835	0.493429	0.679416	0.377892	NO
mag1729	-	-	1.87386e+06	1.8837e+06	2.03501e+06	1.92657e+06	0.994776	0.924326	0.983198	0.110843	NO	1.05629	0.294467	0.621005	0.601524	NO	0.920812	0.120211	0.30288	0.941968	NO	0.977748	0.681384	0.811292	0.146687	NO
mag1730	-	-	115548	117565	157451	121318	0.982845	0.906465	0.979866	0.367754	NO	1.29783	0.107693	0.350472	1.07985	NO	0.733867	0.0483058	0.171927	1.16593	NO	0.969057	0.842154	0.913235	0.170957	NO
mag1731	-	-	3.44637e+06	3.2617e+06	3.47977e+06	3.17905e+06	1.05662	0.637216	0.900676	0.0744337	NO	1.0946	0.446533	0.757284	0.517978	NO	0.9904	0.936622	0.969535	0.124245	NO	1.026	0.819533	0.899387	0.142501	NO
mag1732	-	-	5.76874e+06	5.76608e+06	6.23129e+06	7.08064e+06	1.00046	0.996457	0.998259	0.100994	NO	0.880046	0.239048	0.559058	0.659396	NO	0.92577	0.467197	0.661238	0.405437	NO	0.814344	0.0607559	0.182862	0.851834	NO
mag1734	-	-	2.01555e+06	1.88354e+06	1.80445e+06	1.6358e+06	1.07009	0.303522	0.71528	0.636035	NO	1.1031	0.157437	0.438961	0.620502	NO	1.11699	0.104457	0.277317	0.921121	NO	1.15145	0.0405988	0.138477	0.96335	NO
mag1735	-	-	482277	469972	537593	484001	1.02618	0.874238	0.972272	0.0885792	NO	1.11073	0.557247	0.836059	0.621653	NO	0.897105	0.484556	0.673225	0.39196	NO	0.971015	0.876295	0.93182	0.0132585	NO
mag1736	-	-	2.95132e+06	2.83093e+06	3.20865e+06	2.88084e+06	1.04253	0.465244	0.82102	0.365143	NO	1.11379	0.0134934	0.0883595	1.20397	NO	0.9198	0.114717	0.294668	0.950944	NO	0.982675	0.706778	0.829266	0.214217	NO
mag1737	-	-	2.48959e+06	1.89155e+06	2.26603e+06	2.2012e+06	1.31617	0.0420151	0.238427	1.30396	NO	1.02945	0.616278	0.871539	0.325987	NO	1.09866	0.42693	0.627812	0.225624	NO	0.859323	0.0232715	0.097487	1.11499	NO
mag1738	-	-	331892	222512	272534	404133	1.49157	0.174014	0.554764	0.772551	NO	0.674368	0.176866	0.467311	0.807855	NO	1.2178	0.450545	0.650218	0.00914839	NO	0.550591	0.0686393	0.19757	0.811657	NO
mag1739	-	-	1.1721e+06	1.01038e+06	983977	888440	1.16006	0.0599024	0.300078	1.05666	NO	1.10753	0.293047	0.620285	0.446931	NO	1.19119	0.0444939	0.164446	1.06205	NO	1.13725	0.147076	0.32152	0.749649	NO
mag1742	-	-	848055	854160	970015	955187	0.992852	0.893693	0.975034	0.153623	NO	1.01552	0.837334	0.959819	0.0377682	NO	0.874269	0.0802237	0.234077	0.707686	NO	0.894234	0.0579917	0.176655	0.875654	NO
mag1743	-	-	1.84853e+06	1.6611e+06	2.30317e+06	1.72633e+06	1.11284	0.441486	0.80988	0.199576	NO	1.33414	0.0458123	0.201676	1.20155	NO	0.802602	0.121738	0.305061	0.983168	NO	0.962211	0.779399	0.878728	0.09566	NO
mag1744	-	-	3.17708e+06	3.2663e+06	3.70487e+06	3.32526e+06	0.972682	0.711561	0.927642	0.299321	NO	1.11416	0.125537	0.382833	0.768932	NO	0.857541	0.0614937	0.199855	1.03449	NO	0.982271	0.771669	0.875717	0.187466	NO
mag1745	-	-	1.36842e+06	1.19775e+06	907658	983709	1.14249	0.186766	0.578297	0.626554	NO	0.922689	0.358171	0.686727	0.618838	NO	1.50764	0.000122322	0.00325682	1.28407	UP	1.21758	0.054812	0.16996	0.720073	NO
mag1746	-	-	603217	615635	475276	515818	0.979829	0.824157	0.96004	0.244913	NO	0.921402	0.480603	0.786519	0.469408	NO	1.26919	0.0391594	0.151825	1.03735	NO	1.19351	0.0637093	0.188071	0.985006	NO
mag1747	-	-	26218.7	18683.4	26972.3	19582.4	1.40332	0.0150015	0.113495	1.36833	NO	1.37738	0.00967099	0.0706219	1.31128	NO	0.972061	0.818054	0.899135	0.189408	NO	0.954092	0.699629	0.82616	0.24946	NO
mag1748	-	-	103722	96451.4	135548	114154	1.07538	0.61703	0.888546	0.00175117	NO	1.18742	0.282362	0.608452	0.924013	NO	0.765203	0.0868954	0.24729	1.04338	NO	0.844924	0.285221	0.496276	0.322573	NO
mag1749	-	-	435823	441966	468546	423887	0.986102	0.906917	0.979866	0.0154641	NO	1.10536	0.445034	0.755977	0.569897	NO	0.930162	0.522431	0.700538	0.336836	NO	1.04265	0.76157	0.870321	0.277718	NO
mag1751	-	-	76919.5	84151.6	88986.8	92086.2	0.914059	0.348243	0.742232	0.68792	NO	0.966342	0.720964	0.917922	0.309231	NO	0.864393	0.177583	0.377099	0.654247	NO	0.913834	0.291351	0.503589	0.426011	NO
mag1752	-	-	831649	793595	843327	846950	1.04795	0.365965	0.750707	0.458893	NO	0.995723	0.917617	0.985565	0.199878	NO	0.986152	0.77119	0.873221	0.206742	NO	0.937004	0.1549	0.332494	0.737287	NO
mag1753	-	-	361343	309666	389450	352980	1.16688	0.0504441	0.270173	1.04406	NO	1.10332	0.254319	0.578644	0.565135	NO	0.927828	0.36858	0.571763	0.358723	NO	0.877292	0.108179	0.265238	0.828355	NO
mag1754	-	-	446758	473990	461454	298835	0.942548	0.589699	0.877418	0.401265	NO	1.54418	0.00398875	0.03662	1.45098	UP	0.968154	0.810465	0.893383	0.0763122	NO	1.58613	6.29858e-05	0.00187535	1.8124	UP
mag1755	-	-	13845.9	11456	12703.3	11939.6	1.20862	0.000841788	0.0106923	1.66691	NO	1.06396	0.18132	0.47545	0.707829	NO	1.08995	0.0854299	0.244628	0.785022	NO	0.959501	0.404863	0.603372	0.476618	NO
mag1756	-	-	462521	443808	482000	476018	1.04216	0.341702	0.742232	0.459093	NO	1.01257	0.839219	0.959819	0.160542	NO	0.959587	0.496111	0.680017	0.291654	NO	0.932334	0.131374	0.299689	0.687171	NO
mag1757	-	-	687869	667730	625906	591155	1.03016	0.752537	0.945023	0.167263	NO	1.05878	0.429907	0.746679	0.41462	NO	1.099	0.285455	0.495447	0.304331	NO	1.12953	0.146835	0.32152	0.297021	NO
mag1758	-	-	119252	149172	112560	124865	0.799425	0.276305	0.676471	0.287019	NO	0.90145	0.603379	0.864333	0.392602	NO	1.05945	0.742662	0.853645	0.306447	NO	1.19466	0.415337	0.611414	0.291041	NO
mag1760	-	-	476537	390263	395634	542293	1.22107	0.307921	0.721658	0.362197	NO	0.729558	0.141084	0.410909	0.894295	NO	1.20449	0.33165	0.53556	0.263379	NO	0.719653	0.131271	0.299689	0.621357	NO
mag1761	-	-	82158.4	75889.7	107827	96891.6	1.0826	0.578435	0.876437	0.0573068	NO	1.11286	0.522253	0.816706	0.869227	NO	0.761949	0.0841688	0.24227	0.97317	NO	0.783244	0.151049	0.325744	0.535166	NO
mag1762	-	-	691297	783595	720516	782765	0.882212	0.132742	0.481364	0.862566	NO	0.920476	0.286358	0.614194	0.606056	NO	0.959447	0.633977	0.778592	0.314518	NO	1.00106	0.988393	0.994137	0.0311864	NO
mag1763	-	-	211757	191989	207770	204201	1.10296	0.166002	0.542051	0.704602	NO	1.01747	0.84659	0.96006	0.224374	NO	1.01919	0.822505	0.901629	0.185004	NO	0.940193	0.415102	0.611393	0.261688	NO
mag1764	-	-	168669	201070	190198	251515	0.838856	0.258405	0.659052	0.813791	NO	0.756207	0.0918871	0.318841	0.836315	NO	0.886809	0.467568	0.661238	0.508446	NO	0.799435	0.152606	0.32859	0.616116	NO
mag1765	-	-	137127	126127	137680	130447	1.08721	0.270875	0.669094	0.640856	NO	1.05545	0.52235	0.816706	0.471338	NO	0.995982	0.957206	0.981731	0.0723399	NO	0.966886	0.692325	0.819252	0.0499718	NO
mag1766	-	-	1.11449e+06	1.19072e+06	1.14671e+06	1.1056e+06	0.935981	0.635257	0.898838	0.358095	NO	1.03718	0.786754	0.94595	0.381027	NO	0.971904	0.844416	0.91051	0.200905	NO	1.07699	0.565762	0.733425	0.274684	NO
mag1767	-	-	592637	551897	630011	572149	1.07382	0.264392	0.665534	0.567547	NO	1.10113	0.142152	0.410909	0.776209	NO	0.940677	0.342916	0.547281	0.571592	NO	0.964605	0.572504	0.737908	0.190378	NO
mag1769	-	-	144558	173981	175557	194433	0.830883	0.169391	0.548588	0.800539	NO	0.902921	0.416931	0.733936	0.591407	NO	0.823424	0.102802	0.274239	0.979673	NO	0.894817	0.418177	0.613636	0.403508	NO
mag1770	-	-	165794	183765	205266	207486	0.902206	0.365279	0.750707	0.60296	NO	0.989303	0.93048	0.989654	0.186773	NO	0.807704	0.114085	0.294411	0.838021	NO	0.885678	0.260053	0.469723	0.585236	NO
mag1771	-	-	565419	519183	557474	488707	1.08905	1.03109e-07	3.24442e-06	2.54938	NO	1.14071	8.72641e-08	2.74584e-06	2.29343	NO	1.01425	0.437314	0.637328	0.451464	NO	1.06236	4.60615e-05	0.00152013	1.92092	NO
mag1772	-	-	580037	662928	676821	623481	0.874962	0.412137	0.780978	0.613236	NO	1.08555	0.595973	0.858437	0.50034	NO	0.857002	0.380442	0.583877	0.468097	NO	1.06327	0.662369	0.798526	0.214044	NO
mag1773	-	-	3236.67	432.318	4068.44	309.897	7.48677	1.18324e-07	3.60044e-06	2.7206	UP	13.1284	4.40946e-07	1.15187e-05	2.68734	UP	0.795554	0.181863	0.38051	0.487736	NO	1.39504	0.0542754	0.168871	1.02593	NO
mag1774	-	-	494253	377638	415428	398743	1.3088	0.12804	0.470839	1.00043	NO	1.04184	0.457606	0.76436	0.349323	NO	1.18974	0.287432	0.497437	0.464832	NO	0.94707	0.440508	0.63419	0.533937	NO
mag1776	-	-	199131	124681	153183	112465	1.59713	0.000156752	0.00255321	1.67497	UP	1.36205	0.00355312	0.0340436	1.29006	NO	1.29995	0.0197376	0.0982975	0.896442	NO	1.10862	0.232131	0.436073	0.631726	NO
mag1777	-	-	392551	379502	338419	297531	1.03438	0.762133	0.947763	0.110021	NO	1.13742	0.454324	0.761054	0.580863	NO	1.15996	0.277468	0.488124	0.570617	NO	1.27551	0.0991903	0.252443	0.633595	NO
mag1780	-	-	314254	284910	381264	299430	1.10299	0.45981	0.819398	0.203266	NO	1.2733	0.0721217	0.271707	1.0928	NO	0.824242	0.149105	0.342348	0.887954	NO	0.951507	0.702934	0.826507	0.00247531	NO
mag1781	-	-	1859.36	2082.35	2306.21	2453.26	0.892915	0.428601	0.801347	0.759185	NO	0.94006	0.579917	0.850975	0.159016	NO	0.806242	0.108959	0.28463	1.06463	NO	0.848811	0.178754	0.364686	0.580483	NO
mag1782	-	-	219491	229246	333108	304679	0.957448	0.776759	0.951763	0.0123954	NO	1.09331	0.457412	0.76436	0.358595	NO	0.658918	0.0025236	0.0234492	1.2713	DOWN	0.752418	0.0488582	0.157679	0.88175	NO
mag1783	-	-	115172	108559	98756.9	112878	1.06091	0.087006	0.377617	0.884983	NO	0.874903	0.000929919	0.0118661	1.59694	NO	1.16622	0.000666111	0.0114563	1.68733	NO	0.961746	0.168983	0.35155	0.731736	NO
mag1784	-	-	219221	223275	245932	214092	0.981846	0.786157	0.954115	0.168449	NO	1.14872	0.0259242	0.136472	1.09117	NO	0.891389	0.064382	0.204912	1.0444	NO	1.04289	0.532229	0.707169	0.354711	NO
mag1786	-	-	157169	146559	163605	159937	1.0724	0.197084	0.592115	0.720893	NO	1.02293	0.822558	0.954955	0.295421	NO	0.960664	0.600308	0.755913	0.108971	NO	0.916352	0.32954	0.540482	0.371667	NO
mag1787	-	-	1.16021e+06	1.08723e+06	895197	920921	1.06713	0.422174	0.792243	0.425558	NO	0.972067	0.620426	0.873835	0.353684	NO	1.29604	0.00116112	0.0147483	1.56102	NO	1.18059	0.029283	0.110319	0.978268	NO
mag1788	-	-	161154	156727	171718	172230	1.02825	0.611713	0.885896	0.286554	NO	0.997023	0.977007	0.992904	0.252216	NO	0.938485	0.426631	0.627705	0.246991	NO	0.909983	0.300476	0.513908	0.420963	NO
mag1790	-	-	158572	154190	170157	170801	1.02842	0.608423	0.884609	0.300309	NO	0.99623	0.967453	0.992163	0.304192	NO	0.931912	0.330214	0.53556	0.388462	NO	0.902744	0.226516	0.429606	0.540928	NO
mag1791	-	-	45078.2	48198.7	48520.8	44027.8	0.935257	0.111766	0.436503	0.844123	NO	1.10205	0.146862	0.420975	0.757075	NO	0.929047	0.133172	0.318847	0.692443	NO	1.09473	0.146514	0.321216	0.845233	NO
mag1792	-	-	160281	164546	159770	148332	0.974079	0.668976	0.915338	0.225879	NO	1.07711	0.205108	0.507547	0.55859	NO	1.0032	0.960409	0.982381	0.0490074	NO	1.10931	0.0640413	0.188487	0.848615	NO
mag1793	-	-	145337	151718	175192	145556	0.957944	0.601937	0.883148	0.227181	NO	1.2036	0.018077	0.108057	1.21278	NO	0.829587	0.0131317	0.0751274	1.17068	NO	1.04233	0.62851	0.779724	0.180851	NO
mag1794	-	-	347197	340223	309360	322561	1.0205	0.781249	0.951763	0.0877716	NO	0.959073	0.487491	0.790523	0.488426	NO	1.12231	0.139688	0.327739	0.80291	NO	1.05475	0.350236	0.554491	0.415871	NO
mag1795	-	-	1.40726e+06	1.38044e+06	561730	867761	1.01943	0.884864	0.973434	0.213319	NO	0.647333	0.178322	0.469387	0.476476	NO	2.50523	1.83473e-05	0.000952245	2.23574	UP	1.59081	0.0341371	0.122803	1.41314	NO
mag1796	-	-	684042	767771	838365	944586	0.890945	0.556294	0.864955	0.391458	NO	0.887547	0.543125	0.830148	0.651447	NO	0.815924	0.323519	0.531017	0.342716	NO	0.812812	0.280779	0.492697	0.482681	NO
mag1797	-	-	61445	49042.6	67222	49048.4	1.25289	0.118289	0.447306	0.730881	NO	1.37052	0.0173583	0.104946	1.29431	NO	0.914061	0.49999	0.683177	0.542841	NO	0.999881	0.999275	0.999456	0.166938	NO
mag1798	-	-	38584.5	27627.5	30676.6	23176.2	1.3966	0.0142928	0.109936	1.16454	NO	1.32362	0.0318269	0.157092	1.03962	NO	1.25778	0.0792618	0.232496	0.760156	NO	1.19206	0.16997	0.352809	0.65958	NO
mag1800	-	-	17604.8	18035.2	18059.7	15461.6	0.976135	0.881149	0.972272	0.0403823	NO	1.16803	0.313564	0.641414	0.61862	NO	0.974811	0.862714	0.924492	0.21856	NO	1.16645	0.363404	0.56787	0.352128	NO
mag1801	-	-	78794.6	73773.5	81318.8	77728.4	1.06806	0.535394	0.858634	0.0698558	NO	1.04619	0.618959	0.873068	0.377214	NO	0.968959	0.770903	0.873221	0.358726	NO	0.949118	0.54287	0.716542	0.340557	NO
mag1803	-	-	216886	186740	211870	197071	1.16143	0.000388762	0.00554888	1.83525	NO	1.0751	0.060133	0.241871	0.902783	NO	1.02367	0.569804	0.732815	0.294354	NO	0.947575	0.112143	0.270491	0.843093	NO
mag1804	-	-	39391.2	26942.8	30979.2	23323.8	1.46203	0.00385022	0.0387531	1.41203	NO	1.32822	0.0382501	0.179041	1.04966	NO	1.27154	0.0611335	0.199386	0.894798	NO	1.15517	0.252344	0.46	0.637724	NO
mag1805	-	-	114762	128265	73337.2	79957.3	0.89473	0.667329	0.915338	0.393032	NO	0.917205	0.746257	0.926997	0.416785	NO	1.56486	0.127257	0.311073	0.899109	NO	1.60417	0.0737265	0.206419	0.962568	NO
mag1806	-	-	31267.1	31575.9	31422.2	25618	0.99022	0.947744	0.986084	0.041615	NO	1.22657	0.178121	0.469387	0.7194	NO	0.995063	0.972781	0.988292	0.0792614	NO	1.23257	0.184469	0.371402	0.642187	NO
mag1809	-	-	76006.3	72175.2	78001.5	76584.7	1.05308	0.471765	0.822324	0.305335	NO	1.0185	0.842948	0.96006	0.202174	NO	0.974422	0.768869	0.873221	0.0978748	NO	0.942423	0.446565	0.639368	0.182238	NO
mag1813	-	-	93072.2	94934.3	82865.5	81789.2	0.980385	0.845768	0.966144	0.322381	NO	1.01316	0.909028	0.985229	0.36567	NO	1.12317	0.314361	0.524061	0.443778	NO	1.16072	0.14441	0.318747	0.906292	NO
mag1814	-	-	32858.5	33877.7	39565.3	31300.9	0.969914	0.793709	0.954576	0.206323	NO	1.26403	0.0287057	0.145579	1.14436	NO	0.830488	0.0788295	0.231794	0.988515	NO	1.08233	0.501258	0.684098	0.397683	NO
mag1815	-	-	939045	751183	900380	625778	1.25009	2.51894e-08	9.68741e-07	2.63652	NO	1.43882	2.85634e-11	1.36841e-09	2.66294	NO	1.04294	0.229566	0.435021	0.58873	NO	1.2004	2.41101e-09	3.33804e-06	2.53555	NO
mag1816	-	-	890.813	822.838	887.952	918.567	1.08261	0.637271	0.900676	0.354618	NO	0.966672	0.857392	0.964304	0.26297	NO	1.00322	0.983827	0.993199	0.0634137	NO	0.895785	0.580058	0.743258	0.19183	NO
mag1817	-	-	8212.14	6429.69	7141.86	5823.37	1.27722	0.0882709	0.38024	0.832044	NO	1.22641	0.162925	0.448661	0.783816	NO	1.14986	0.33471	0.537594	0.468955	NO	1.10412	0.470005	0.658958	0.44298	NO
mag1818	-	-	83032.1	73951.9	80782.3	77918.2	1.12279	0.223496	0.620201	0.633299	NO	1.03676	0.731125	0.920458	0.569157	NO	1.02785	0.778327	0.875736	0.106213	NO	0.949096	0.609235	0.768045	0.0860196	NO
mag1819	-	-	74387.2	81131.5	79156.5	82389.2	0.916872	0.372166	0.752679	0.485457	NO	0.960763	0.738925	0.923324	0.456145	NO	0.939749	0.591599	0.748692	0.20867	NO	0.984734	0.882088	0.93475	0.00613566	NO
mag1821	-	-	131958	125804	144108	145540	1.04891	0.461216	0.819398	0.229516	NO	0.990166	0.884487	0.976022	0.20833	NO	0.915685	0.188589	0.387678	0.740633	NO	0.864398	0.0370589	0.129402	1.01887	NO
mag1823	-	-	50817.2	73893.1	53330.7	57082.9	0.687712	0.0030222	0.031911	1.60607	NO	0.934266	0.531574	0.82175	0.785466	NO	0.95287	0.713706	0.8344	0.152573	NO	1.29449	0.014378	0.074	1.08659	NO
mag1824	-	-	41747.9	52673.3	47027.2	47973	0.792582	0.0151904	0.114299	1.41158	NO	0.980284	0.798358	0.947833	0.258322	NO	0.88774	0.124098	0.307207	0.901012	NO	1.09798	0.305715	0.518069	0.531644	NO
mag1827	-	-	79355.2	82686.4	88757.6	82197.8	0.959713	0.255447	0.657985	0.673102	NO	1.07981	0.0454227	0.200279	0.968736	NO	0.894067	0.00528158	0.0399582	1.43833	NO	1.00594	0.866209	0.928138	0.0960152	NO
mag1828	-	-	123614	115328	129601	114336	1.07184	0.284341	0.686435	0.628238	NO	1.13352	0.163164	0.448661	0.709021	NO	0.9538	0.548174	0.718696	0.0866524	NO	1.00868	0.909888	0.952905	0.0853188	NO
mag1829	-	-	47995.9	50740.9	83628.7	77448.1	0.945902	0.684883	0.920219	0.254402	NO	1.0798	0.581945	0.852073	0.289621	NO	0.573917	0.000303172	0.0066101	0.813147	NO	0.65516	0.00896118	0.0552639	0.615951	NO
mag1831	-	-	11859.4	8485.47	24577.2	19751.9	1.39762	0.134064	0.483364	0.911147	NO	1.24429	0.575845	0.848146	1.14977	NO	0.482538	0.000515431	0.00945184	1.52077	DOWN	0.429602	0.182372	0.368874	0.835524	NO
mag1832	-	-	280034	305045	247440	222577	0.91801	0.507707	0.842326	0.604901	NO	1.11171	0.468568	0.772857	0.453146	NO	1.13172	0.417003	0.6188	0.615364	NO	1.37051	0.0119605	0.0662948	1.41013	NO
mag1834	-	-	28528.1	47098.3	71867.4	67372.9	0.605715	0.204847	0.597608	0.291948	NO	1.06671	0.805291	0.947833	0.371222	NO	0.396955	0.0142584	0.0794396	1.51698	NO	0.699069	0.221556	0.423679	1.24925	NO
mag1835	-	-	179633	168649	158126	134525	1.06513	0.413572	0.782747	0.613577	NO	1.17544	0.0981896	0.33238	0.868579	NO	1.13602	0.123705	0.307207	0.994145	NO	1.25367	0.0163881	0.0786457	1.17841	NO
mag1836	-	-	38161.2	49594.2	40877.6	38621	0.769468	0.0567418	0.289886	0.82171	NO	1.05843	0.627091	0.878753	0.351332	NO	0.933548	0.558193	0.726333	0.344833	NO	1.28413	0.0671908	0.194507	0.706833	NO
mag1837	-	-	41441.2	42620	34805.7	37630.6	0.972343	0.715553	0.929335	0.160633	NO	0.92493	0.342754	0.672526	0.576606	NO	1.19065	0.0337176	0.138317	1.20677	NO	1.13259	0.120907	0.283722	0.784068	NO
mag1838	-	-	91235.1	81655.5	105450	85842	1.11732	0.278019	0.677671	0.428126	NO	1.22842	0.0388987	0.180419	1.16935	NO	0.865198	0.133856	0.318974	0.86558	NO	0.95123	0.628231	0.779724	0.146271	NO
mag1840	-	-	8200.84	8405.68	11504.8	8876.33	0.97563	0.889128	0.973434	0.157377	NO	1.29612	0.138113	0.403926	0.939616	NO	0.71282	0.0859633	0.245901	1.10955	NO	0.946978	0.712674	0.835476	0.374304	NO
mag1842	-	-	39049.6	48428.7	31537.7	27078.2	0.806332	0.11566	0.44235	0.733948	NO	1.16469	0.548637	0.831441	0.292291	NO	1.23819	0.243219	0.452233	1.18081	NO	1.78848	0.00384868	0.0313744	1.69092	UP
mag1843	-	-	11111.3	14283	10641.1	11836.8	0.777943	0.0254733	0.168343	1.29665	NO	0.89899	0.407929	0.727699	0.275247	NO	1.04419	0.708359	0.831873	0.246749	NO	1.20666	0.117901	0.278319	0.899579	NO
mag1844	-	-	46305.3	47579.7	51293	50565.8	0.973216	0.621422	0.891596	0.317882	NO	1.01438	0.734065	0.920458	0.249441	NO	0.902761	0.0477165	0.170048	1.04179	NO	0.940945	0.195867	0.38547	0.722746	NO
mag1845	-	-	203135	185093	252187	253602	1.09748	0.404065	0.778818	0.456538	NO	0.994422	0.966039	0.992163	0.386567	NO	0.805494	0.101448	0.272496	0.864312	NO	0.729855	0.0142791	0.0737665	1.24711	NO
mag1850	-	-	74246.6	39796.8	235336	45906.2	1.86564	0.00965841	0.0835754	1.9439	NO	5.12645	0.0105643	0.0746241	1.76827	NO	0.315492	0.0260225	0.11721	1.21832	NO	0.866915	0.658127	0.797682	0.236377	NO
mag1851	-	-	35247.5	32247.3	39764.8	35219.9	1.09304	0.543463	0.862786	0.260127	NO	1.12904	0.132702	0.393418	0.876915	NO	0.8864	0.352822	0.55799	0.879537	NO	0.915598	0.346115	0.55229	0.594272	NO
mag1855	-	-	22281.4	25372.3	61675.3	59899.8	0.878177	0.79876	0.954612	0.216748	NO	1.02964	0.888397	0.976179	0.362571	NO	0.361269	0.00239211	0.0226841	1.92716	DOWN	0.42358	0.00882503	0.0546678	1.52633	NO
mag1857	-	-	97313.8	97770.7	92863.6	87481.7	0.995327	0.943695	0.986073	0.328704	NO	1.06152	0.444166	0.755781	0.534699	NO	1.04792	0.597834	0.753473	0.189829	NO	1.11761	0.0244802	0.100127	1.16145	NO
mag1858	-	-	14482.4	18538.9	16587.2	13643.7	0.781192	0.00378095	0.0383497	1.58362	NO	1.21574	0.0285018	0.145076	1.0962	NO	0.873109	0.0978145	0.266583	0.850028	NO	1.35879	0.000928886	0.011586	1.72335	NO
mag1859	-	-	133034	149768	154655	142665	0.888266	0.493601	0.836437	0.654055	NO	1.08404	0.602218	0.863117	0.496458	NO	0.860201	0.42219	0.623157	0.473305	NO	1.04979	0.722699	0.844369	0.210626	NO
mag1860	-	-	33749.5	33083.7	46587.7	42182.9	1.02012	0.859093	0.967705	0.228349	NO	1.10442	0.483726	0.789738	0.209819	NO	0.72443	0.0359429	0.143616	1.0643	NO	0.784292	0.0420137	0.14222	1.05293	NO
mag1861	-	-	61217.6	44925.2	50227.9	43870	1.36266	3.15166e-05	0.000618933	2.08076	NO	1.14492	0.0301237	0.150564	0.976799	NO	1.2188	0.00572144	0.04236	1.35304	NO	1.02405	0.640456	0.788264	0.185703	NO
mag1862	-	-	169528	238590	445678	356620	0.71054	0.453278	0.815427	0.792294	NO	1.24973	0.734213	0.920458	0.551909	NO	0.380382	0.204331	0.405586	0.863629	NO	0.66903	0.511835	0.692201	0.0513365	NO
mag1863	-	-	160034	96787.9	79994.6	77186.7	1.65345	0.00386271	0.0387531	1.11092	UP	1.03638	0.887126	0.976022	0.151845	NO	2.00056	0.000794612	0.0122699	1.46605	UP	1.25395	0.281817	0.493893	0.572833	NO
mag1864	-	-	79716.7	81717.2	358398	353608	0.975519	0.906969	0.979866	0.0101	NO	1.01355	0.973188	0.992253	0.211206	NO	0.222425	0.0127875	0.0739683	1.16748	NO	0.231096	0.0133465	0.0712072	0.982889	NO
mag1865	-	-	234408	234642	245155	240863	0.999005	0.984279	0.995264	0.0605546	NO	1.01782	0.625512	0.878354	0.444477	NO	0.956165	0.356025	0.559814	0.591168	NO	0.974172	0.49814	0.681833	0.402222	NO
mag1866	-	-	13805	16685.5	15297.4	15466.2	0.827362	0.0780182	0.35127	1.01904	NO	0.989088	0.877351	0.975265	0.223479	NO	0.902438	0.219941	0.424993	0.790817	NO	1.07884	0.42398	0.617085	0.292271	NO
mag1869	-	-	25101.4	21566.1	14007.2	18407.3	1.16393	0.28315	0.684754	0.112969	NO	0.760959	0.281754	0.608088	0.838464	NO	1.79203	0.0079286	0.0526482	1.33797	NO	1.1716	0.349817	0.554461	0.728549	NO
mag1871	-	-	2166.4	1613.87	1965.64	2626.77	1.34236	0.052527	0.276395	1.05435	NO	0.748312	0.227729	0.541271	0.571911	NO	1.10213	0.488662	0.675604	0.483524	NO	0.614394	0.0670368	0.194507	0.984458	NO
mag1873	-	-	50665	45957.2	46046.8	56024.3	1.10244	0.0750826	0.344212	1.03766	NO	0.821909	0.0514713	0.217594	1.02367	NO	1.10029	0.120682	0.303514	0.899175	NO	0.820308	0.0427349	0.142931	0.971462	NO
mag1876	-	-	332.009	296.908	318.702	245.174	1.11822	0.58297	0.877418	0.835053	NO	1.2999	0.266813	0.593419	0.619279	NO	1.04175	0.820549	0.900555	0.529546	NO	1.211	0.463278	0.654164	0.457203	NO
mag1877	-	-	38773.8	46420.5	47939.7	43705.8	0.835272	0.0897321	0.382637	1.17755	NO	1.09687	0.366878	0.692492	0.370109	NO	0.808803	0.0862356	0.245918	1.02543	NO	1.06211	0.465392	0.656146	0.422875	NO
mag1879	-	-	2637.34	3713.13	4140.03	4281.63	0.710275	0.0560624	0.288009	1.08328	NO	0.96693	0.845042	0.96006	0.521924	NO	0.637034	0.0157697	0.0852857	1.34454	NO	0.867223	0.409572	0.606798	0.400798	NO
mag1881	-	-	16168.6	16575	16392.3	17739.1	0.975479	0.604776	0.883465	0.292865	NO	0.924078	0.123798	0.379769	0.603186	NO	0.986349	0.743872	0.854681	0.255884	NO	0.934374	0.219304	0.419954	0.51843	NO
mag1882	-	-	26413.1	23682.7	24211.1	15573.6	1.11529	0.200985	0.595853	0.743893	NO	1.55463	0.000508456	0.00741007	1.72239	UP	1.09095	0.363676	0.566696	0.614613	NO	1.52069	0.000139196	0.00328411	1.90132	UP
mag1887	-	-	21663.6	20710.3	22113.8	18605.8	1.04603	0.400028	0.778735	0.452153	NO	1.18854	0.0054273	0.0452656	1.31448	NO	0.979639	0.719397	0.839486	0.174759	NO	1.11311	0.0536397	0.167829	1.06107	NO
mag1888	-	-	39200.2	49076.1	30753.2	32665.7	0.798762	0.0139606	0.108283	1.08223	NO	0.941455	0.516144	0.81436	0.384964	NO	1.27467	0.00243765	0.0229586	1.50893	NO	1.50238	0.000245641	0.00482398	1.63825	UP
mag1894	-	-	724.611	860.229	616.331	781.004	0.842346	0.255301	0.657985	0.646332	NO	0.789152	0.292706	0.620285	0.529912	NO	1.17568	0.388887	0.591663	0.797049	NO	1.10144	0.597891	0.759883	0.608487	NO
mag1895	-	-	81013.7	71210.2	76637.3	72624.6	1.13767	0.00752144	0.0665395	1.35902	NO	1.05525	0.291055	0.618519	0.550907	NO	1.0571	0.277367	0.488124	0.561911	NO	0.980524	0.661035	0.798138	0.21355	NO
mag1896	-	-	1511.21	1149.39	1233.73	1479.12	1.31479	0.0846555	0.370216	0.94031	NO	0.834098	0.263447	0.58972	0.439384	NO	1.22491	0.200144	0.401011	0.664415	NO	0.777074	0.120899	0.283722	0.658645	NO
mag1905	-	-	2413.85	2130.99	1697.85	1781.83	1.13274	0.478922	0.8278	0.226369	NO	0.952871	0.802112	0.947833	0.287028	NO	1.42171	0.0787153	0.231794	0.937101	NO	1.19596	0.300888	0.514296	0.685181	NO
mag1908	-	-	13014.4	5417.83	40402.2	36546.1	2.40215	0.100705	0.405897	0.715934	NO	1.10551	0.771817	0.938587	0.231489	NO	0.322122	0.0173469	0.0894478	0.874168	NO	0.148246	0.00218049	0.0211852	1.65691	DOWN
mag1914	-	-	59392.9	70892.1	393289	149303	0.837793	0.777181	0.951763	0.352135	NO	2.63417	0.381467	0.706428	0.662416	NO	0.151016	0.214436	0.419924	1.08835	NO	0.474822	0.410813	0.607986	0.465697	NO
mag1920	-	-	36473	35090	32659.6	37959.2	1.03941	0.7402	0.940348	0.296344	NO	0.860387	0.381539	0.706428	0.907792	NO	1.11676	0.4202	0.621545	0.670295	NO	0.924415	0.61032	0.76887	0.0924078	NO
mag1924	-	-	30819.5	28101.9	68333.7	57332	1.09671	0.433406	0.803281	0.429877	NO	1.1919	0.188671	0.485529	0.816381	NO	0.451015	1.67746e-06	0.000182434	2.4516	DOWN	0.490161	0.00013208	0.00317821	1.96639	DOWN
mag1926	-	-	11811.2	12096.3	12415.6	13606.6	0.976434	0.806158	0.956487	0.0429987	NO	0.912464	0.307187	0.633358	0.533256	NO	0.951324	0.540363	0.713527	0.32604	NO	0.888999	0.253222	0.460993	0.718955	NO
mag1939	-	-	96132	99666.1	90832.5	76998	0.964541	0.803825	0.955929	0.0454588	NO	1.17967	0.298864	0.625064	0.629247	NO	1.05834	0.696542	0.823309	0.307189	NO	1.2944	0.108823	0.266194	0.860091	NO
mag1953	-	-	16392	15150.2	14497.3	12495.1	1.08196	0.592582	0.877855	0.320797	NO	1.16025	0.340666	0.671868	0.557556	NO	1.13069	0.424255	0.625256	0.508263	NO	1.2125	0.197761	0.388645	0.65249	NO
mag1962	-	-	1.73311e+06	1.7684e+06	2.00704e+06	2.04713e+06	0.98004	0.738908	0.940116	0.158915	NO	0.980414	0.804514	0.947833	0.142769	NO	0.863515	0.0437049	0.162681	1.08032	NO	0.863844	0.0565381	0.173179	0.913279	NO
mag1965	-	-	291813	309938	313589	342534	0.941522	0.1832	0.571722	0.815247	NO	0.915498	0.0311136	0.154422	1.06312	NO	0.930559	0.107789	0.282919	0.919751	NO	0.904838	0.0171941	0.0804331	1.24665	NO
mag1969	-	-	4.79115e+06	4.47211e+06	5.23453e+06	4.69314e+06	1.07134	0.0714028	0.334228	1.03145	NO	1.11536	0.0400732	0.18341	1.02976	NO	0.915299	0.0446165	0.164446	1.03311	NO	0.952902	0.325818	0.537423	0.444309	NO
mag1970	-	-	3.71168e+06	3.35173e+06	3.85399e+06	3.37298e+06	1.10739	0.00118397	0.014379	1.73877	NO	1.1426	0.00243947	0.0252993	1.36831	NO	0.963077	0.296654	0.507059	0.449485	NO	0.993699	0.859726	0.924421	0.0726487	NO
mag1971	-	-	775606	772728	839459	812136	1.00372	0.93028	0.983198	0.0075095	NO	1.03364	0.543239	0.830148	0.364056	NO	0.923936	0.104409	0.277317	0.889591	NO	0.951476	0.328784	0.539774	0.403854	NO
mag1974	-	-	4.57964e+06	4.32848e+06	5.05332e+06	4.57017e+06	1.05803	0.113601	0.439332	0.928638	NO	1.10572	0.0545416	0.22638	0.93789	NO	0.906263	0.0266373	0.118393	1.12582	NO	0.947115	0.245968	0.452439	0.534556	NO
mag1978	-	-	2.66199e+06	3.08517e+06	3.23795e+06	3.43388e+06	0.862833	0.0999914	0.40479	1.23413	NO	0.942941	0.319879	0.647474	0.504811	NO	0.822121	0.0274294	0.119772	1.50209	NO	0.898449	0.0828016	0.22325	0.862692	NO
mag1979	-	-	2.63651e+06	2.83505e+06	3.03117e+06	3.00816e+06	0.92997	0.194493	0.58911	0.792295	NO	1.00765	0.896181	0.980996	0.143875	NO	0.869801	0.0141127	0.0791048	1.36509	NO	0.942452	0.322012	0.535383	0.479726	NO
mag1980	-	-	1.27405e+07	1.22002e+07	1.41036e+07	1.29905e+07	1.04429	0.471358	0.822324	0.274302	NO	1.08568	0.0873434	0.306921	0.872489	NO	0.90335	0.0774578	0.230873	1.01391	NO	0.939159	0.214666	0.413072	0.630054	NO
mag1981	-	-	7.24708e+06	5.90716e+06	8.13723e+06	5.80647e+06	1.22683	0.000378384	0.00543663	1.91804	NO	1.40141	5.10721e-05	0.000949119	1.84504	NO	0.890608	0.0958196	0.262815	0.774518	NO	1.01734	0.730322	0.850046	0.223769	NO
mag1982	-	-	5.28796e+06	4.98312e+06	5.76293e+06	4.83105e+06	1.06117	0.132814	0.481364	0.928485	NO	1.1929	0.000219459	0.00357461	1.7098	NO	0.91758	0.022267	0.106645	1.20164	NO	1.03148	0.508263	0.689491	0.366199	NO
mag1984	-	-	752562	690846	778951	733077	1.08933	0.0404991	0.233456	1.1283	NO	1.06258	0.242852	0.564281	0.69854	NO	0.966123	0.363355	0.566696	0.482274	NO	0.942392	0.285154	0.496276	0.495582	NO
mag1986	-	-	441942	507260	327035	351234	0.871234	0.159629	0.533062	0.893882	NO	0.931104	0.588766	0.853873	0.445816	NO	1.35136	0.0179899	0.0914018	1.20354	NO	1.44422	0.000942011	0.011697	1.61414	NO
mag1987	-	-	143260	154070	172455	176488	0.929831	0.392964	0.770799	0.661241	NO	0.977149	0.761523	0.932621	0.234533	NO	0.830706	0.0318455	0.132255	1.32969	NO	0.872979	0.0848737	0.22663	0.802994	NO
mag1988	-	-	5.08168e+06	4.73001e+06	5.28559e+06	4.83866e+06	1.07435	0.00457686	0.0440046	1.53328	NO	1.09237	0.024311	0.130499	1.08614	NO	0.961422	0.219577	0.424587	0.589082	NO	0.977546	0.482565	0.670286	0.306943	NO
mag1989	-	-	1.84053e+07	1.93002e+07	2.14908e+07	2.11227e+07	0.953636	0.38155	0.762825	0.470719	NO	1.01742	0.807855	0.948664	0.243153	NO	0.856428	0.010918	0.0654373	1.32894	NO	0.913715	0.202563	0.394997	0.598818	NO
mag1990	-	-	1.82174e+07	1.9501e+07	2.04729e+07	2.08553e+07	0.934179	0.163938	0.54066	0.875943	NO	0.981665	0.775769	0.940913	0.103747	NO	0.88983	0.0492762	0.173816	1.09315	NO	0.935061	0.255125	0.462633	0.485038	NO
mag1991	-	-	6.55469e+06	6.64051e+06	7.66704e+06	7.32585e+06	0.987076	0.838162	0.965049	0.178469	NO	1.04657	0.501413	0.801548	0.391878	NO	0.854918	0.0249537	0.115934	1.28847	NO	0.906449	0.134484	0.304238	0.712603	NO
mag1992	-	-	4.8795e+06	4.71421e+06	5.29908e+06	5.23113e+06	1.03506	0.591662	0.877855	0.247721	NO	1.01299	0.872304	0.972708	0.137788	NO	0.920822	0.284039	0.494346	0.591517	NO	0.901183	0.147015	0.32152	0.632156	NO
mag1993	-	-	1.08617e+07	1.06309e+07	1.20794e+07	1.11372e+07	1.02171	0.736304	0.939119	0.115257	NO	1.0846	0.151049	0.429085	0.788121	NO	0.899196	0.0723857	0.221232	1.0409	NO	0.954544	0.451866	0.644957	0.330977	NO
mag1994	-	-	7.44047e+06	7.69693e+06	8.91796e+06	7.92168e+06	0.96668	0.662889	0.915338	0.323785	NO	1.12577	0.101892	0.338509	0.843325	NO	0.834324	0.0287694	0.124085	1.19688	NO	0.971629	0.667804	0.801538	0.253667	NO
mag1995	-	-	3.97477e+06	4.20717e+06	4.71177e+06	4.42059e+06	0.944762	0.493493	0.836437	0.622389	NO	1.06587	0.257832	0.583281	0.664469	NO	0.843582	0.0319594	0.132478	1.41064	NO	0.95172	0.423992	0.617085	0.378109	NO
mag1996	-	-	1.52145e+06	1.54854e+06	1.63862e+06	1.76172e+06	0.982506	0.796109	0.954576	0.28615	NO	0.930122	0.289686	0.617362	0.466667	NO	0.928497	0.303098	0.512656	0.703872	NO	0.878993	0.054321	0.168871	0.914204	NO
mag1997	-	-	1.72019e+06	1.6933e+06	1.92663e+06	1.88072e+06	1.01588	0.801317	0.955437	0.0643744	NO	1.02441	0.67444	0.901426	0.223776	NO	0.89285	0.0928396	0.257813	1.05176	NO	0.900344	0.0519454	0.164385	0.975019	NO
mag1998	-	-	2.55554e+06	2.72091e+06	3.06588e+06	2.88306e+06	0.939222	0.384895	0.765094	0.613594	NO	1.06341	0.405507	0.726292	0.387707	NO	0.833544	0.0274668	0.119772	1.24322	NO	0.943759	0.378595	0.579672	0.433284	NO
mag1999	-	-	1.34701e+06	1.45936e+06	1.54256e+06	1.53519e+06	0.923018	0.351146	0.742232	0.612102	NO	1.0048	0.944407	0.991681	0.352387	NO	0.873232	0.0952442	0.26268	1.04483	NO	0.950602	0.495465	0.680864	0.406611	NO
mag2000	-	-	2.88616e+06	2.8098e+06	3.19411e+06	2.87864e+06	1.02718	0.539896	0.861293	0.336459	NO	1.10959	0.0181961	0.108355	1.18563	NO	0.903586	0.0219689	0.105428	1.21942	NO	0.976085	0.576814	0.740815	0.267657	NO
mag2002	-	-	7.20674e+06	7.48165e+06	8.03667e+06	8.00513e+06	0.963255	0.397291	0.774718	0.524891	NO	1.00394	0.937605	0.990261	0.102478	NO	0.896733	0.0237336	0.111956	1.24594	NO	0.934607	0.169591	0.352369	0.671741	NO
mag2003	-	-	5.52973e+06	5.4839e+06	6.04434e+06	6.06114e+06	1.00836	0.878423	0.972272	0.00727096	NO	0.997228	0.965427	0.992163	0.0534589	NO	0.914861	0.16159	0.359971	0.84329	NO	0.904764	0.0878605	0.231953	0.789499	NO
mag2006	-	-	1.72201e+06	1.59892e+06	1.84939e+06	1.57876e+06	1.07698	0.0900359	0.382637	0.913636	NO	1.17142	0.00779026	0.059589	1.32	NO	0.93112	0.13122	0.316372	0.796079	NO	1.01277	0.816589	0.897632	0.241932	NO
mag2007	-	-	5.30146e+06	4.98021e+06	5.56243e+06	5.18934e+06	1.06451	0.0926587	0.385243	1.02102	NO	1.07189	0.0504471	0.215236	0.984832	NO	0.953084	0.115883	0.295742	0.849767	NO	0.959699	0.3155	0.529897	0.544418	NO
mag2008	-	-	6.2051e+06	6.02016e+06	6.68195e+06	5.9579e+06	1.03072	0.445789	0.810499	0.279424	NO	1.12153	0.0046425	0.0405866	1.26421	NO	0.928637	0.0861754	0.245918	0.848183	NO	1.01045	0.762771	0.871334	0.193583	NO
mag2009	-	-	211124	243955	238215	250681	0.86542	0.119217	0.447306	0.892206	NO	0.950271	0.632162	0.880833	0.460581	NO	0.886275	0.177021	0.377099	0.754403	NO	0.973171	0.801099	0.889261	0.0647068	NO
mag2010	-	-	4.71839e+06	5.50627e+06	3.62202e+06	4.72426e+06	0.856913	0.503942	0.839556	0.536515	NO	0.766685	0.370999	0.696944	0.473194	NO	1.3027	0.279118	0.488844	0.521527	NO	1.16553	0.568003	0.735641	0.598934	NO
mag2011	-	-	2.45539e+07	2.54816e+07	2.62602e+07	2.46748e+07	0.963594	0.156753	0.529974	0.808105	NO	1.06425	0.0284254	0.144954	1.06987	NO	0.935025	0.0135443	0.0770108	1.27937	NO	1.0327	0.243053	0.448975	0.623154	NO
mag2014	-	-	3.23396e+06	3.27139e+06	3.28766e+06	3.14151e+06	0.988558	0.811862	0.956753	0.196002	NO	1.04652	0.328867	0.656548	0.506581	NO	0.983668	0.737236	0.850297	0.22881	NO	1.04134	0.375517	0.577828	0.477947	NO
mag2016	-	-	4.14998e+06	3.94467e+06	4.80399e+06	3.83765e+06	1.05205	0.321953	0.730829	0.293509	NO	1.2518	0.00078188	0.0103524	1.49691	NO	0.86386	0.0208039	0.101063	1.0808	NO	1.02789	0.585481	0.749167	0.406067	NO
mag2017	-	-	6.48782e+06	6.94144e+06	6.92153e+06	6.29071e+06	0.93465	0.295992	0.705052	0.690961	NO	1.10028	0.280463	0.606407	0.656129	NO	0.937339	0.422435	0.623187	0.427017	NO	1.10344	0.183488	0.370326	0.847289	NO
mag2018	-	-	653730	661193	689410	645797	0.988714	0.772878	0.951682	0.0970503	NO	1.06753	0.0918047	0.318841	0.799495	NO	0.948246	0.136268	0.322777	0.746498	NO	1.02384	0.57623	0.740409	0.261417	NO
mag2019	-	-	1.19428e+06	1.26151e+06	1.25212e+06	1.193e+06	0.946711	0.131307	0.477779	0.84121	NO	1.04955	0.344554	0.673454	0.416651	NO	0.953811	0.334606	0.537594	0.413858	NO	1.05742	0.154275	0.331668	0.747183	NO
mag2020	-	-	1.21423e+06	1.26549e+06	1.33443e+06	1.22017e+06	0.95949	0.368264	0.750707	0.595497	NO	1.09365	0.109973	0.354087	0.778935	NO	0.909921	0.100034	0.270502	0.864728	NO	1.03715	0.409408	0.606798	0.494021	NO
mag2021	-	-	652389	680809	705586	652466	0.958256	0.14548	0.504805	0.801395	NO	1.08141	0.021613	0.120902	1.07608	NO	0.924607	0.0252667	0.116072	1.14496	NO	1.04344	0.128784	0.296921	0.754178	NO
mag2022	-	-	670780	690921	730209	649094	0.970849	0.504004	0.839556	0.429496	NO	1.12497	0.0171028	0.104312	1.17958	NO	0.918614	0.0763524	0.22884	0.957735	NO	1.06444	0.168079	0.35046	0.753156	NO
mag2023	-	-	1.47017e+06	1.58575e+06	980082	1.16052e+06	0.927113	0.497596	0.837452	0.430626	NO	0.844516	0.186399	0.482687	0.734898	NO	1.50005	0.00451857	0.0355452	1.29054	UP	1.36641	0.00502349	0.0381097	1.24956	NO
mag2024	-	-	2.92179e+06	2.94249e+06	2.76101e+06	2.61448e+06	0.992965	0.913586	0.980892	0.0639277	NO	1.05605	0.445147	0.755977	0.332417	NO	1.05823	0.388659	0.591641	0.386344	NO	1.12546	0.100627	0.255162	0.8263	NO
mag2025	-	-	2.39947e+07	2.94817e+07	1.80852e+07	2.19563e+07	0.813885	0.0308482	0.1929	1.171	NO	0.82369	0.100077	0.336303	0.853128	NO	1.32676	0.0167103	0.0873032	1.19942	NO	1.34275	0.00314713	0.0276647	1.41974	NO
mag2031	-	-	44096.3	73481.5	29396.2	64369.8	0.600101	9.00466e-05	0.00156827	2.18283	DOWN	0.456677	1.31915e-05	0.000272591	2.05824	DOWN	1.50006	0.010777	0.0647321	1.6052	NO	1.14155	0.250833	0.458452	0.680909	NO
mag2033	-	-	122026	110591	153017	117008	1.1034	0.405761	0.778818	0.58131	NO	1.30774	0.0396865	0.182796	0.959338	NO	0.797467	0.0692765	0.215052	0.791352	NO	0.945151	0.649377	0.791007	0.133283	NO
mag2034	-	-	52934.3	52573.4	63241.5	50024.1	1.00686	0.957308	0.98689	0.0213239	NO	1.26422	0.16126	0.44673	0.802753	NO	0.837018	0.300528	0.51032	0.573233	NO	1.05096	0.659694	0.797682	0.0867724	NO
mag2035	-	-	177182	199696	192264	143719	0.887256	0.284152	0.686435	0.534268	NO	1.33777	0.00383324	0.0357381	1.35123	NO	0.921556	0.41982	0.621315	0.440904	NO	1.38949	0.00450287	0.0351757	1.37549	NO
mag2036	-	-	466071	404905	367680	433521	1.15106	0.0595863	0.299445	1.05936	NO	0.848124	0.143747	0.41462	0.645006	NO	1.2676	0.00521622	0.0395718	1.49737	NO	0.933992	0.507554	0.689491	0.139441	NO
mag2037	-	-	531114	306671	527032	522726	1.73187	0.00941023	0.08194	1.64078	NO	1.00824	0.973619	0.992253	0.257431	NO	1.00775	0.968648	0.985736	0.246006	NO	0.586676	0.066145	0.193406	0.913295	NO
mag2038	-	-	48555.2	55140.5	56806.8	45204.4	0.880571	0.310276	0.721987	0.430556	NO	1.25667	0.298955	0.625064	0.511689	NO	0.854742	0.475804	0.666827	0.0857668	NO	1.2198	0.0801676	0.218919	0.632129	NO
mag2039	-	-	324650	251136	373145	281960	1.29272	0.162687	0.538852	0.685272	NO	1.3234	0.112213	0.357865	0.948964	NO	0.870037	0.44328	0.64365	0.507212	NO	0.890681	0.479222	0.667903	0.216967	NO
mag2040	-	-	376146	343049	418039	346156	1.09648	0.300051	0.710235	0.754058	NO	1.20766	0.0739789	0.275992	0.827487	NO	0.899785	0.278009	0.488766	0.411613	NO	0.991027	0.924783	0.962572	0.0960613	NO
mag2041	-	-	1.30591e+06	976398	2.42e+06	901420	1.33748	0.35072	0.742232	0.466988	NO	2.68466	0.0122181	0.0825172	1.31452	NO	0.539631	0.078744	0.231794	1.06852	NO	1.08318	0.74808	0.860504	0.0984006	NO
mag2042	-	-	1.51948e+07	1.59311e+07	1.04461e+07	1.1437e+07	0.953785	0.701291	0.922945	0.230336	NO	0.913364	0.612115	0.869538	0.606775	NO	1.45459	0.0189349	0.0948115	0.902112	NO	1.39294	0.0237126	0.0986257	0.912566	NO
mag2043	-	-	65849.5	61533.4	56195.2	56712.4	1.07014	0.634701	0.898838	0.226291	NO	0.99088	0.963782	0.992163	0.505839	NO	1.1718	0.315862	0.525615	0.660005	NO	1.08501	0.661224	0.798138	0.442591	NO
mag2044	-	-	3.16767e+08	2.99563e+08	3.10004e+08	2.66437e+08	1.05743	0.502054	0.839184	0.273707	NO	1.16352	0.132109	0.392499	0.804085	NO	1.02182	0.830705	0.905308	0.18637	NO	1.12433	0.127224	0.294798	0.760657	NO
mag2049	-	-	1.20131e+07	8.76009e+06	1.07822e+07	7.38693e+06	1.37135	0.00580792	0.0544633	1.4284	NO	1.45963	0.0300114	0.150274	1.06781	NO	1.11417	0.473545	0.665491	0.64283	NO	1.18589	0.0505295	0.161535	0.921064	NO
mag2050	-	-	6.42731e+06	4.77996e+06	5.82522e+06	4.37426e+06	1.34464	0.0123614	0.0983582	1.28996	NO	1.33171	0.132617	0.393418	0.680299	NO	1.10336	0.56663	0.731809	0.652914	NO	1.09275	0.3272	0.5385	0.518739	NO
mag2051	-	-	4.81548e+06	5.45415e+06	3.45484e+06	4.62832e+06	0.882902	0.585283	0.877418	0.440716	NO	0.746456	0.324986	0.653061	0.509696	NO	1.39384	0.174308	0.374155	0.680857	NO	1.17843	0.537414	0.711414	0.610247	NO
mag2053	-	-	4.87007e+07	4.21519e+07	5.21648e+07	3.85803e+07	1.15536	0.0916571	0.383381	0.940527	NO	1.35211	0.000910976	0.0117325	1.50971	NO	0.933593	0.436237	0.636093	0.364135	NO	1.09258	0.230281	0.43477	0.608752	NO
mag2057	-	-	5.12524e+06	4.03781e+06	6.12923e+06	4.55243e+06	1.26931	0.0329448	0.200934	0.940983	NO	1.34636	0.00382391	0.0357381	1.39552	NO	0.836197	0.0599801	0.19655	0.93305	NO	0.886957	0.295025	0.507092	0.565233	NO
mag2062	-	-	230243	220326	250286	229858	1.04501	0.254856	0.657985	0.651806	NO	1.08888	0.107992	0.350887	0.764362	NO	0.919917	0.0767192	0.22966	0.867501	NO	0.958532	0.363327	0.56787	0.401265	NO
mag2064	-	-	1.05373e+06	741663	1.01387e+06	667452	1.42076	0.199256	0.59519	0.710486	NO	1.51901	0.189904	0.486339	0.692558	NO	1.03931	0.904465	0.948916	0.56929	NO	1.11119	0.516081	0.696451	0.142199	NO
mag2070	-	-	438978	327333	503644	407843	1.34107	1.94448e-05	0.000395901	2.24414	NO	1.2349	0.010077	0.0721011	1.32848	NO	0.871604	0.0491754	0.173682	1.05774	NO	0.802597	0.00657631	0.0462178	1.37748	NO
mag2076	-	-	264484	216129	336849	233242	1.22373	0.111645	0.436503	0.883698	NO	1.4442	0.0210509	0.118905	1.15103	NO	0.785169	0.109864	0.286509	0.655649	NO	0.926629	0.53077	0.70557	0.500079	NO
mag2082	-	-	3.78159e+07	3.55766e+07	3.29768e+07	3.18043e+07	1.06294	0.348697	0.742232	0.488864	NO	1.03687	0.717417	0.915965	0.393568	NO	1.14674	0.152058	0.346543	0.999271	NO	1.11861	0.0988318	0.251899	0.931057	NO
mag2083	-	-	3.81076e+07	3.57861e+07	3.31065e+07	3.18001e+07	1.06487	0.338027	0.742096	0.4999	NO	1.04108	0.688643	0.904606	0.387175	NO	1.15106	0.146234	0.337434	1.01367	NO	1.12534	0.0778853	0.214165	0.972468	NO
mag2084	-	-	2.637e+06	2.19716e+06	3.5158e+06	2.90596e+06	1.20019	0.190728	0.582381	0.893865	NO	1.20986	0.0101141	0.07218	1.27186	NO	0.750044	0.00755696	0.0512284	1.6393	NO	0.756086	0.00826009	0.0525798	1.55199	NO
mag2087	-	-	103173	44992	88684	78424.8	2.29314	0.00280157	0.0299519	1.696	UP	1.13082	0.529278	0.819212	0.786981	NO	1.16338	0.494765	0.680017	0.394925	NO	0.573697	0.00747747	0.0504623	1.6337	NO
mag2088	-	-	480275	416880	193066	202322	1.15207	0.346363	0.742232	0.483185	NO	0.954251	0.790107	0.946256	0.0951476	NO	2.48762	2.3609e-05	0.00107862	2.33103	UP	2.06048	0.000159055	0.00355181	1.9136	UP
mag2096	-	-	2.79051e+06	2.69155e+06	2.99689e+06	2.8896e+06	1.03677	0.372172	0.752679	0.448367	NO	1.03713	0.527259	0.818546	0.401	NO	0.931135	0.171032	0.36999	0.709683	NO	0.931461	0.155479	0.332963	0.689667	NO
mag2097	-	-	2.38495e+07	2.05917e+07	3.192e+07	2.3267e+07	1.15821	0.29285	0.700866	0.344867	NO	1.3719	0.00788791	0.0601698	1.26639	NO	0.747164	0.0201281	0.0995265	1.12619	NO	0.885017	0.34043	0.549382	0.654016	NO
mag2098	-	-	876826	699248	983719	768408	1.25396	0.0312008	0.194146	1.09229	NO	1.2802	0.0616228	0.245516	1.03749	NO	0.891337	0.369422	0.572749	0.374362	NO	0.909996	0.319132	0.532414	0.512273	NO
mag2099	-	-	379682	386622	432239	340832	0.982049	0.743512	0.941374	0.111172	NO	1.26819	0.00363261	0.0345659	1.39213	NO	0.878407	0.0800832	0.234077	0.812558	NO	1.13435	0.0338557	0.122225	1.04285	NO
mag2100	-	-	1.1275e+06	1.54734e+06	1.32545e+06	1.44896e+06	0.728671	0.0100027	0.085486	1.13042	NO	0.914761	0.436194	0.749734	0.532651	NO	0.850657	0.235953	0.442127	0.638058	NO	1.0679	0.506943	0.689452	0.167432	NO
mag2101	-	-	469025	464626	528222	429835	1.00947	0.855701	0.967705	0.093888	NO	1.2289	0.00108238	0.0135005	1.54541	NO	0.887931	0.0500498	0.175765	0.978084	NO	1.08094	0.114334	0.274105	0.796102	NO
mag2103	-	-	3.4811e+06	3.75621e+06	4.36631e+06	3.02251e+06	0.926759	0.587951	0.877418	0.298578	NO	1.4446	0.101775	0.338509	0.725319	NO	0.797263	0.272636	0.484372	0.322308	NO	1.24274	0.157117	0.33466	0.819881	NO
mag2104	-	-	4.94161e+06	4.31203e+06	5.59536e+06	3.84962e+06	1.14601	0.384464	0.764785	0.372434	NO	1.45348	0.0205219	0.117165	1.17158	NO	0.883161	0.432123	0.632879	0.461977	NO	1.12012	0.439565	0.633276	0.492121	NO
mag2106	-	-	3.53233e+06	3.27476e+06	3.78458e+06	3.32172e+06	1.07865	0.204358	0.597567	0.892007	NO	1.13934	0.0573641	0.234279	0.920825	NO	0.933347	0.2045	0.40563	0.533727	NO	0.985862	0.845543	0.914217	0.106453	NO
mag2108	-	-	3.16811e+06	2.66419e+06	5.05874e+06	4.67366e+06	1.18914	0.495428	0.837452	0.590997	NO	1.08239	0.460114	0.767638	0.519657	NO	0.626264	0.00413733	0.0337943	1.63597	DOWN	0.570043	0.00400407	0.032137	1.52568	DOWN
mag2109	-	-	343208	341642	443556	341190	1.00458	0.968479	0.988492	0.0098639	NO	1.30002	0.025584	0.135195	0.959534	NO	0.773767	0.0328948	0.135746	0.979643	NO	1.00133	0.990514	0.995547	0.066502	NO
mag2110	-	-	172218	197791	231504	154203	0.870708	0.387369	0.766161	0.610261	NO	1.50129	0.000920494	0.0118002	1.56136	UP	0.743909	0.037051	0.146773	1.27214	NO	1.28266	0.0746384	0.207712	0.796996	NO
mag2111	-	-	1.04163e+06	1.1826e+06	1.1783e+06	1.12466e+06	0.880792	0.0213044	0.147849	1.28357	NO	1.04769	0.388562	0.711593	0.358759	NO	0.884011	0.0437074	0.162681	1.04003	NO	1.05152	0.291707	0.50389	0.528048	NO
mag2113	-	-	799066	670709	1.0953e+06	753135	1.19138	0.205645	0.597608	0.526063	NO	1.45432	0.00415604	0.0375901	1.35466	NO	0.729543	0.0163238	0.0865909	1.19767	NO	0.890555	0.376521	0.577937	0.517653	NO
mag2115	-	-	5.8123e+07	6.22922e+07	6.63168e+07	5.45094e+07	0.93307	0.606608	0.884051	0.248868	NO	1.21661	0.17608	0.466124	0.866152	NO	0.876445	0.334485	0.537594	0.608906	NO	1.14278	0.34973	0.554461	0.341419	NO
mag2117	-	-	237284	234546	215235	191405	1.01167	0.923915	0.983198	0.00268516	NO	1.1245	0.20952	0.512058	0.644419	NO	1.10244	0.381532	0.584974	0.262141	NO	1.22539	0.0729393	0.204837	0.805415	NO
mag2118	-	-	1.09622e+06	1.138e+06	1.24608e+06	1.09791e+06	0.963287	0.530166	0.854499	0.476741	NO	1.13495	0.121224	0.375895	0.747983	NO	0.879734	0.134409	0.319741	0.775126	NO	1.03651	0.497796	0.681833	0.404714	NO
mag2121	-	-	1.48437e+07	1.16705e+07	1.68977e+07	1.41698e+07	1.2719	0.0184144	0.132133	1.20788	NO	1.19251	0.063471	0.249292	1.02093	NO	0.878445	0.177859	0.377099	0.775923	NO	0.823618	0.0443351	0.146496	0.998795	NO
mag2122	-	-	6.42417e+06	6.83698e+06	6.73646e+06	6.97886e+06	0.939622	0.216875	0.617375	0.720376	NO	0.965266	0.457677	0.76436	0.524269	NO	0.953642	0.362299	0.566679	0.47368	NO	0.979669	0.652466	0.792525	0.279295	NO
mag2145	-	-	365375	334332	489283	351328	1.09285	0.600691	0.882863	0.119826	NO	1.39267	0.0342468	0.164364	0.938077	NO	0.746756	0.0780234	0.231742	0.922782	NO	0.951624	0.744521	0.858633	0.340145	NO
mag2147	-	-	2.82147e+07	2.63048e+07	4.87125e+07	4.78397e+07	1.07261	0.819131	0.958198	0.140038	NO	1.01825	0.879354	0.976022	0.358633	NO	0.579209	0.00716183	0.0494541	1.67601	DOWN	0.549852	0.00455153	0.0354022	1.45561	DOWN
mag2148	-	-	3.27866e+06	2.59779e+06	4.22739e+06	1.60854e+06	1.26209	0.445049	0.80988	0.310887	NO	2.62809	0.00624327	0.0509959	1.23767	NO	0.775574	0.372081	0.574621	0.2623	NO	1.615	0.139912	0.311929	0.864203	NO
mag2153	-	-	533341	573295	95943.5	44803.6	0.930308	0.924646	0.983198	0.19429	NO	2.14142	0.0937875	0.321806	0.570762	NO	5.55891	0.0778836	0.231742	1.68242	NO	12.7957	0.14569	0.320416	1.98875	NO
mag2155	-	-	178721	106753	155420	79607.5	1.67416	0.170871	0.550568	0.616657	NO	1.95232	0.0108115	0.0755985	1.30852	NO	1.14993	0.671171	0.807634	0.125958	NO	1.34099	0.189491	0.379233	0.763244	NO
mag2156	-	-	489183	489353	525826	478790	0.999653	0.996377	0.998259	0.11828	NO	1.09824	0.306012	0.632218	0.690019	NO	0.930313	0.395152	0.598237	0.458815	NO	1.02206	0.79454	0.886414	0.250702	NO
mag2157	-	-	264315	202524	257827	330216	1.3051	0.00284694	0.0303199	1.62671	NO	0.780783	0.0236039	0.128446	1.16435	NO	1.02516	0.81698	0.898418	0.311693	NO	0.613309	7.01364e-06	0.000452304	2.13814	DOWN
mag2159	-	-	283978	141906	257746	150699	2.00117	0.131156	0.477779	0.913602	NO	1.71034	0.00344884	0.0332747	1.42421	UP	1.10177	0.782684	0.879209	0.507119	NO	0.941654	0.677624	0.808922	0.115166	NO
mag2161	-	-	158361	194508	192925	183615	0.814165	0.120526	0.449778	0.81158	NO	1.0507	0.698445	0.908012	0.197472	NO	0.820843	0.155773	0.351537	0.835208	NO	1.05932	0.634621	0.783796	0.166356	NO
mag2166	-	-	422916	320625	582932	459130	1.31904	0.0017973	0.0207363	1.7609	NO	1.26964	0.021457	0.120731	1.23298	NO	0.725498	0.00157976	0.0180963	1.69012	NO	0.698331	0.000985618	0.0121297	1.73294	NO
mag2169	-	-	2.10283e+08	1.7364e+08	2.18217e+08	1.59854e+08	1.21103	0.0445012	0.245466	1.01926	NO	1.3651	0.00813362	0.0613924	1.24809	NO	0.963644	0.725356	0.842143	0.0827037	NO	1.08624	0.375954	0.577828	0.556622	NO
mag2171	-	-	872123	454101	785204	450066	1.92055	0.159976	0.533062	0.937571	NO	1.74464	0.0072522	0.0564083	1.44296	NO	1.1107	0.774732	0.874535	0.413237	NO	1.00897	0.956215	0.97725	0.0812443	NO
mag2172	-	-	2.79245e+06	2.23328e+06	4.1482e+06	3.56673e+06	1.25038	0.412347	0.780978	0.495744	NO	1.16302	0.209931	0.512159	0.617061	NO	0.673172	0.0336622	0.138295	1.46742	NO	0.626142	0.0181753	0.0830485	1.21733	NO
mag2175	-	-	4.45055e+06	3.7941e+06	5.31387e+06	4.07896e+06	1.17302	0.0559935	0.288009	1.10734	NO	1.30275	0.00376934	0.0356145	1.41259	NO	0.837535	0.0659721	0.208711	1.02121	NO	0.930163	0.223766	0.426727	0.633861	NO
mag2177	-	-	1.41914e+06	1.26684e+06	1.4868e+06	1.79798e+06	1.12022	0.365866	0.750707	0.322047	NO	0.826928	0.100773	0.33782	0.848878	NO	0.954494	0.713503	0.8344	0.366036	NO	0.704588	0.00352619	0.0297683	1.47875	NO
mag2179	-	-	1.09912e+09	1.12718e+09	1.02611e+09	1.04919e+09	0.975112	0.323025	0.730829	0.599938	NO	0.978002	0.431515	0.747726	0.413095	NO	1.07115	0.0261171	0.11721	1.12175	NO	1.07433	0.00375641	0.0312357	1.4341	NO
mag2180	-	-	1.36921e+06	1.34703e+06	2.97106e+06	2.06771e+06	1.01646	0.967672	0.988492	0.141038	NO	1.43689	0.126113	0.383744	0.68639	NO	0.460848	0.0103744	0.0631359	1.56073	NO	0.651463	0.183625	0.370326	1.37521	NO
mag2183	-	-	1.89608e+06	1.54734e+06	1.31703e+06	1.19183e+06	1.22538	0.0105128	0.0882118	1.15284	NO	1.10505	0.571396	0.844738	0.288476	NO	1.43966	0.00845825	0.0550042	1.57333	NO	1.29829	0.023124	0.0970336	1.40367	NO
mag2184	-	-	374424	302830	393391	272085	1.23642	0.0591734	0.298577	0.757571	NO	1.44584	0.0127965	0.0855625	1.18513	NO	0.951786	0.713866	0.8344	0.149247	NO	1.113	0.282754	0.494516	0.742074	NO
mag2187	-	-	166755	115524	152405	237309	1.44346	0.316249	0.727227	0.489843	NO	0.642218	0.272371	0.600474	0.621823	NO	1.09416	0.783407	0.879352	0.121503	NO	0.486808	0.116102	0.276182	1.11111	NO
mag2189	-	-	276749	130320	206239	126378	2.12361	0.200393	0.595853	0.793082	NO	1.63192	0.0210391	0.118905	1.37695	NO	1.34189	0.541095	0.71397	0.260511	NO	1.03119	0.842429	0.913235	0.264183	NO
mag2190	-	-	461786	438203	802779	760732	1.05382	0.838847	0.965049	0.187508	NO	1.05527	0.677755	0.901819	0.262981	NO	0.575235	0.00419303	0.0340484	1.56008	DOWN	0.576027	0.00377695	0.0313125	1.58255	DOWN
mag2192	-	-	1.33056e+06	1.11813e+06	1.10209e+06	906723	1.18998	0.142456	0.499319	0.697342	NO	1.21547	0.171361	0.459784	0.773197	NO	1.2073	0.133422	0.318847	0.754621	NO	1.23316	0.118788	0.279698	1.10692	NO
mag2195	-	-	51547.5	28248.5	46901.8	27792.7	1.82479	0.00416645	0.0413509	1.5463	UP	1.68756	0.0200135	0.115213	1.16991	NO	1.09905	0.616512	0.765869	0.34717	NO	1.0164	0.936797	0.966825	0.428694	NO
[truncated: 907 more rows]
