# Supplementary material for: Genetic architecture of inducible and constitutive metabolic profile related to drought resistance in qingke (Tibetan hulless barley)
Source: Front Plant Sci. 2022 Dec 6;13:1076000. doi: 10.3389/fpls.2022.1076000 (PMC9763626; doi:10.3389/fpls.2022.1076000)
Supplement: Supplementary file 10 [file Table_10.xlsx]

## Sheet: Suppl. Table 10
Supplemental Table 10. Broad-sense heritability of metabolites in qingke leaves
ID	Compound_name	Class_I	H2
mag0025	Gramine	Alkaloids	0.494692
mag0026	N-p-Coumaroyl hydroxyagmatine	Alkaloids	0.480621
mag0032	N-p-Coumaroyl hydroxydehydroagmatine	Alkaloids	0.361297
mag0042	Salicylic acid O-glucoside	Alkaloids	0.587935
mag0079	Hordatine B-Hex	Alkaloids	0.739972
mag0158	Hordatine B	Alkaloids	0.710668
mag0222	Salicylic acid (SA)	Alkaloids	0.490781
mag0307	2,4-Dihydroxy-7-methoxy-1,4-benzoxazin-3-one, DIMBOA-Hex	Alkaloids	0.32765
mag0342	indole-3-carboxylic	Alkaloids	0.755221
mag0429	4-Pyridoxic acid	Alkaloids	0.867929
mag0512	Indole-3-carboxaldehyde	Alkaloids	0.701829
mag0948	(+)-Jasmonic acid (JA)	Alkaloids	0.849159
mag0985	N-[(-)-Jasmonoyl]-(L)-Isoleucine (JA-L-Ile)	Alkaloids	0.763253
mag1064	L-Tryptamine	Alkaloids	0
mag1646	2,4-Dihydroxy-7-methoxy-1,4-benzoxazin-3-one, DIMBOA	Alkaloids	0.243753
mag1968	Spermine	Alkaloids	0.230889
mag2052	Betaine	Alkaloids	0.825568
mag2054	Trigonelline	Alkaloids	0.796779
mag2058	DL-2-Aminoadipic acid	Alkaloids	0.098741
mag2065	sn-Glycero-3-phosphocholine	Alkaloids	2.19022e-08
mag2066	Trigonelline (Tgn)	Alkaloids	0.214295
mag2094	Pipecolic acid (Pip)	Alkaloids	0
mag2128	γ-Glu-Cys	Alkaloids	0.306267
mag2186	2-(Indolin-3-Yl)Ethanamine	Alkaloids	0.515002
mag2238	Hordenine	Alkaloids	0.792097
mag2240	1,4-dihydro-1-Methyl-4-oxo-3-pyridinecarboxamide	Alkaloids	0.59263
mag2252	Kinetin 9-riboside	Alkaloids	0.938603
mag2265	N-hydroxy tryptamine	Alkaloids	0.939466
mag2266	serotonin	Alkaloids	0.314488
mag2273	N-hexosyl-p-coumaroyl putrescine	Alkaloids	0.733292
mag2316	N-Caffeoyl putrescine	Alkaloids	0.272536
mag2357	N-(4'-O-glycosyl)-p-coumaroyl agmatine	Alkaloids	0.821459
mag2358	N-(4'-O-glycosyl)-feruloyl agmatine	Alkaloids	0.863572
mag2369	trans-zeatin N-glucoside	Alkaloids	0.283075
mag2379	N-p-Coumaroyl putrescine	Alkaloids	0.616879
mag2429	N-Feruloyl putrescine	Alkaloids	0.745755
mag2430	N'-Feruloyl putrescine	Alkaloids	0.488234
mag2437	N'-p-Coumaroyl putrescine	Alkaloids	0.178446
mag2465	Indole	Alkaloids	0.818408
mag2467	Methoxyindoleacetic acid	Alkaloids	0.728847
mag2468	3-Indoleacetonitrile	Alkaloids	0.175829
mag2488	trans-zeatin 9-O-glucoside	Alkaloids	0.633744
mag2491	N',N",N"'-p-coumaroyl-cinnamoyl-caffeoyl spermidine	Alkaloids	0.296835
mag2496	N-p-Coumaroyl agmatine	Alkaloids	0.451216
mag2499	N'-p-Coumaroyl agmatine	Alkaloids	0.291666
mag2501	N-Caffeoyl agmatine	Alkaloids	0.954415
mag2537	Imidazole-4-acetate	Alkaloids	0.916995
mag2540	Sinapoylcholine	Alkaloids	0.796895
mag2547	cis-Zeatin (cZ)	Alkaloids	0.268691
mag2549	tryptamine	Alkaloids	0.505903
mag2550	N-Feruloyl agmatine	Alkaloids	0.935876
mag2569	N-Sinapoyl agmatine	Alkaloids	0.764774
mag2628	Caffeine	Alkaloids	0.92557
mag2708	N-Acetyl-5-hydroxytryptamine	Alkaloids	0.615699
mag2794	N', N''-Diferuloylspermidine	Alkaloids	0.838671
mag2811	5-Methoxy-N,N-dimethyltryptamine	Alkaloids	0.585078
mag3196	N-Feruloyl serotonin	Alkaloids	0.489511
mag3199	N',N"-p-coumaroyl-feruloyl putrescine	Alkaloids	0.163988
mag3228	N-Feruloyl tyramine	Alkaloids	0.764896
mag3418	N-Cinnamoyl serotonin	Alkaloids	0.834174
mws0017	Spermidine	Alkaloids	0.374477
pme2292	Putrescine	Alkaloids	0.292751
mag0012	L-Tryptophan	Amino acids and derivatives	7.22557e-17
mag0016	L-Phenylalanine	Amino acids and derivatives	0.647903
mag0028	N-Acetyl-l-leucine	Amino acids and derivatives	0.527726
mag0033	L-Glutamic acid	Amino acids and derivatives	0.216223
mag0078	DL-homocysteine	Amino acids and derivatives	0.81695
mag0081	L-Aspartic acid	Amino acids and derivatives	0.443052
mag0126	L-Asparagine	Amino acids and derivatives	0.39769
mag0133	3-Hydroxy-3-methylpentane-1,5-dioic acid	Amino acids and derivatives	0.228497
mag0159	L-(-)-Tyrosine	Amino acids and derivatives	0.452477
mag0279	L-Serine	Amino acids and derivatives	0.378985
mag0329	L-Glutamine	Amino acids and derivatives	0.754905
mag0332	Reduced glutathione	Amino acids and derivatives	0.803479
mag0430	L-Cysteine	Amino acids and derivatives	0.719275
mag0453	L-Threonine	Amino acids and derivatives	0.868404
mag0524	3-(2-Naphthyl)-D-alanine	Amino acids and derivatives	0.855127
mag0572	L-Glutamic acid O-glucoside	Amino acids and derivatives	0.531626
mag0616	L-(+)-Arginine	Amino acids and derivatives	0.677159
mag0672	N-Acetyl-L-tyrosine	Amino acids and derivatives	0.543372
mag0698	L-(-)-Cystine	Amino acids and derivatives	0.604374
mag0753	L-Glutamine O-hexside	Amino acids and derivatives	0.327196
mag0789	2,3-dimethylsuccinic acid	Amino acids and derivatives	0.891373
mag0813	L-Pipecolic acid	Amino acids and derivatives	0.802163
mag0874	N-Acetylmethionine	Amino acids and derivatives	0.263913
mag0950	N-Acetylaspartate	Amino acids and derivatives	0.185574
mag1051	Asp-phe	Amino acids and derivatives	0.93541
mag1140	N-acetylglycine	Amino acids and derivatives	0.181656
mag1470	L-Homoserine	Amino acids and derivatives	0.678218
mag1606	4-Hydroxy-L-glutamic acid	Amino acids and derivatives	0.000693792
mag1607	O-Acetylserine	Amino acids and derivatives	0.725653
mag1961	Methionine sulfoxide	Amino acids and derivatives	0.544444
mag1972	1-Methylhistidine	Amino acids and derivatives	0.634484
mag2013	L-(+)-Lysine	Amino acids and derivatives	0.898412
mag2026	L-Histidine	Amino acids and derivatives	0.675868
mag2032	H-HomoArg-OH	Amino acids and derivatives	0.12159
mag2046	2-Aminoisobutyric acid	Amino acids and derivatives	0.860981
mag2047	N,N-Dimethylglycine	Amino acids and derivatives	0.768825
mag2059	Aspartic acid di-O-glucoside	Amino acids and derivatives	0
mag2063	L-proline	Amino acids and derivatives	0.673356
mag2067	S-(5'-Adenosyl)-L-methionine	Amino acids and derivatives	0.865351
mag2069	2-Aminoadipic acid (L-Homoglutamic acid)	Amino acids and derivatives	0.445461
mag2071	DL-Methionine	Amino acids and derivatives	0.46947
mag2077	L-Citrulline	Amino acids and derivatives	0.0127945
mag2091	L-Valine	Amino acids and derivatives	0.900029
mag2092	Dl-Norvaline	Amino acids and derivatives	0.0295205
mag2093	D-(-)-Valine	Amino acids and derivatives	0.13293
mag2095	Histamine	Amino acids and derivatives	0.740642
mag2114	Glycyl-L-proline	Amino acids and derivatives	0.257711
mag2125	5-oxoproline	Amino acids and derivatives	0.575173
mag2127	Nα-Acetyl-L-glutamine	Amino acids and derivatives	0.0200209
mag2129	Nα-Acetyl-L-arginine	Amino acids and derivatives	0.00492057
mag2130	L-Methionine	Amino acids and derivatives	0.916139
mag2135	Glutathione reduced form	Amino acids and derivatives	0.673888
mag2136	Glutathione oxidized	Amino acids and derivatives	0
mag2138	N-Acetylthreonine	Amino acids and derivatives	0.620259
mag2141	S-(methyl)glutathione	Amino acids and derivatives	0.399609
mag2176	N-Acetyl-L-glutamic acid	Amino acids and derivatives	0.236212
mag2185	L-Leucine	Amino acids and derivatives	0.166806
mag2188	L-Isoleucine	Amino acids and derivatives	0.702974
mag2191	L-Tyramine	Amino acids and derivatives	0.802617
mag2204	alpha-Aminocaproic acid	Amino acids and derivatives	0.844414
mag2212	Glu-Glu	Amino acids and derivatives	0.783092
mag2221	S-(5'-Adenosy)-L-homocysteine	Amino acids and derivatives	0.243049
mag2223	(-)-3-(3,4-Dihydroxyphenyl)-2-methylalanine	Amino acids and derivatives	0.910179
mag2259	N-Acetylcysteine	Amino acids and derivatives	0.661384
mag2267	N-formylmethionine	Amino acids and derivatives	0.585821
mag2306	D-(+)-Phenylalanine	Amino acids and derivatives	0.3248
mag2314	N-Glycyl-L-leucine	Amino acids and derivatives	0.490586
mag2315	L-Kynurenine	Amino acids and derivatives	0.931087
mag2334	N'-Formylkynurenine	Amino acids and derivatives	0.835764
mag2804	Phe-Phe	Amino acids and derivatives	0.684253
mag2839	3-Hydroxykynurenine	Amino acids and derivatives	0.896554
mag0010	Apigenin O-hexosyl-O-pentoside	Flavonoids	0
mag0021	Isovitexin	Flavonoids	0.764533
mag0022	Apigenin 8-C-glucoside	Flavonoids	0.737513
mag0027	Vicenin-3	Flavonoids	0.491236
mag0054	Chrysoeriol 6-C-pentosyl-O-rutinoside	Flavonoids	0.893963
mag0060	Apigenin 7-Rutinoside	Flavonoids	0.889357
mag0068	Chrysoeriol 8-C-pentosyl-O-rutinoside	Flavonoids	0.843803
mag0125	Di-O-methylquercetin	Flavonoids	0
mag0144	Tricin	Flavonoids	0.390394
mag0187	Tricin 4'-O-syringyl alcohol	Flavonoids	0.0716178
mag0189	Kaempferol 3-O-glucoside (Astragalin)	Flavonoids	0.773211
mag0377	Chrysoeriol C-pentosyl-O-hexosyl-O-hexoside	Flavonoids	0.290974
mag0443	Acacetin O-acetyl hexoside	Flavonoids	0.865495
mag0446	Chrysoeriol	Flavonoids	0.868413
mag0459	Tricin O-eudesmic acid	Flavonoids	0.636427
mag0486	6,8-di-C-glucoside Apigenine	Flavonoids	0.858486
mag0599	Tricin O-sinapic acid	Flavonoids	0.725175
mag0611	Tricin O-oxalic acid O-coumaroyl shikimic acid	Flavonoids	0.652759
mag0617	Naringenin 7-O-rutinoside	Flavonoids	0.678417
mag0621	Isovitexin 7-O-[6''-hydroxyferuloyl]-glucoside 1	Flavonoids	0.37438
mag0638	Tricin O-saccharic acid	Flavonoids	0.753682
mag0652	Naringenin 7-O-neohesperidoside (Naringin)	Flavonoids	0.612155
mag0694	Vitexin 2''-O-beta-L-rhamnoside	Flavonoids	0.163831
mag0716	Tricin 7-O-hexosyl-O-hexoside	Flavonoids	0.515007
mag0762	Quercetin 3-O-galactoside (Hyperin)	Flavonoids	0.455806
mag0767	Tricin di-O-hexoside	Flavonoids	0.728375
mag0843	Naringenin 7-O-glucoside (Prunin)	Flavonoids	0.846073
mag0851	Tricin 5-O-hexoside	Flavonoids	0.779628
mag0913	myricetin 3-O-rutinoside	Flavonoids	0.564239
mag0924	Hesperetin O-malonylhexoside	Flavonoids	0.754493
mag0952	Acetyl-eriodictyol O-hexoside	Flavonoids	0.521015
mag0974	Chrysoeriol 5-O-hexoside	Flavonoids	0.515333
mag1022	Naringenin	Flavonoids	0.909983
mag1029	Hesperetin 5-O-glucoside	Flavonoids	0.203214
mag1086	(R,S)-Naringenin	Flavonoids	0.891091
mag1139	Pinobanksin	Flavonoids	0.164181
mag1185	4'-Hydroxy-5,7-dimethoxyflavanone	Flavonoids	0.140298
mag1281	Genistein (4',5,7-Trihydroxyisoflavone)	Flavonoids	0.962729
mag1311	Prunetin	Flavonoids	0.818188
mag1312	Tricin 4'-O-(syringyl alcohol) ether 7-O-hexoside	Flavonoids	0
mag1330	Tricin O-malonyl rhamnoside	Flavonoids	0.0217166
mag1351	Astilbin	Flavonoids	0
mag1355	Isorhamnetin 3-O-glucoside	Flavonoids	0.526246
mag1361	Apigenin	Flavonoids	0.749443
mag1551	Chrysoeriol C-pentosyl-O-rhamnosyl-rhamnoside	Flavonoids	0.882044
mag1552	eriocitrin	Flavonoids	0.582731
mag1557	Naringenin chalcone	Flavonoids	0.794208
mag1579	Homoeriodictyol	Flavonoids	0.717856
mag1584	4,2',4',6'-Tetrahydroxychalcone	Flavonoids	0.576021
mag1590	Chrysoeriol O-acetylhexoside	Flavonoids	0.712653
mag1622	Butin	Flavonoids	0.944364
mag1623	Velutin	Flavonoids	0.658926
mag1643	sakuranetin	Flavonoids	0.346556
mag1659	Luteolin	Flavonoids	0.127144
mag1810	Prunin	Flavonoids	0.892039
mag1812	Quercetin 3-O-glucoside (Isotrifoliin)	Flavonoids	0.78448
mag1930	Tricetin	Flavonoids	0.0846386
mag1936	Rhamnetin (7-O-methxyl quercetin)	Flavonoids	0.353235
mag2056	1-Aminocyclopropanecarboxylic acid	Flavonoids	0.357044
mag2427	Cyanidin-3-O-glucoside chloride	Flavonoids	0.767212
mag2443	Malvidin	Flavonoids	0.482441
mag2506	Cyanidin 3-glucoside	Flavonoids	0.843665
mag2526	Luteolin 6-C-hexoside 8-C-hexosyl-O-hexoside	Flavonoids	0.755347
mag2528	Eriodictiol 6-C-hexoside 8-C-hexoside-O-hexoside	Flavonoids	0.412919
mag2529	Apigenin 6-C-hexosyl-8-C-hexosyl-O-hexoside	Flavonoids	0.884729
mag2531	6-C-hexosyl-apigenin O-hexosyl-O-hexoside	Flavonoids	0.847324
mag2554	Chrysoeriol 6-C-hexoside 8-C-hexoside-O-hexoside	Flavonoids	0.801882
mag2568	8-C-hexosyl-hesperetin O-hexoside	Flavonoids	0.936017
mag2642	Malvidin 3-O-glucoside (Oenin)	Flavonoids	0.872182
mag2644	Malvidin O-hexoside	Flavonoids	0.777223
mag2645	6-C-hexosyl-luteolin O-hexoside	Flavonoids	0.485067
mag2647	Eriodictiol C-hexosyl-O-hexoside	Flavonoids	0.774711
mag2648	Luteolin C-hexosyl-O-rhamnoside O-hexoside	Flavonoids	0.824975
mag2669	Chrysoeriol 6-C-hexoside	Flavonoids	0.883644
mag2682	Rosinidin O-hexoside	Flavonoids	0.914466
mag2705	C-hexosyl-apigenin O-feruloylhexoside-O-hexoside	Flavonoids	0.731883
mag2712	6-C-hexosyl luteolin O-pentoside	Flavonoids	0.89731
mag2726	C-hexosyl-apigenin O-dihexoside	Flavonoids	0.528653
mag2737	C-pentosyl-C-hexosyl-apigenin	Flavonoids	0.263804
mag2738	C-hexosyl-apigenin C-pentoside	Flavonoids	0.5311
mag2747	C-hexosyl-chrysoeriol O-rutinoside	Flavonoids	0.693864
mag2748	myricetin 3-O-galactoside	Flavonoids	0.646211
mag2752	HoMoorientin	Flavonoids	0.627077
mag2754	Syringetin 3-O-hexoside	Flavonoids	0.825708
mag2758	C-hexosyl-chrysoeriol O-hexoside	Flavonoids	0.86363
mag2759	Orientin	Flavonoids	0.568146
mag2761	8-C-hexosyl chrysoeriol O-hexoside	Flavonoids	0.0775511
mag2768	Luteolin C-hexoside	Flavonoids	0.490264
mag2769	Luteolin 6-C-hexoside	Flavonoids	0.56462
mag2770	6-C-hexosyl-hesperetin O-hexoside	Flavonoids	0.959176
mag2771	Eriodictyol C-hexoside	Flavonoids	0.288071
mag2791	C-hexosyl-luteolin O-hexosyl-O-salicylic acid	Flavonoids	0.821891
mag2797	C-hexosyl-apigenin O-pentoside	Flavonoids	0.810801
mag2809	C-hexosyl-luteolin O-feruloylhexoside	Flavonoids	0.372756
mag2819	di-C,C-hexosyl-apigenin	Flavonoids	0.823349
mag2822	C-hexosyl-apigenin O-caffeoylhexoside	Flavonoids	0.845051
mag2845	3',4',5'-Dihydrotricetin O-hexosyl-O-hexoside	Flavonoids	0.247687
mag2847	methylQuercetin O-hexoside	Flavonoids	0.721443
mag2848	C-hexosyl-luteolin O-p-coumaroylhexoside	Flavonoids	0.828837
mag2856	C-rhamnosyl-acacetin O-p-coumaroylhexoside	Flavonoids	0.296596
mag2861	Isoquercitroside	Flavonoids	0.529205
mag2863	8-C-hexosyl-luteolin O-hexoside	Flavonoids	0.110321
mag2866	Chrysoeriol C-hexosyl-O-rhamnoside	Flavonoids	0.735059
mag2868	Apigenin C-glucoside	Flavonoids	0.773119
mag2873	Naringenin C-hexoside	Flavonoids	0.769929
mag2884	8-C-hexosyl-chrysoeriol O-feruloylhexoside	Flavonoids	0.166816
mag2886	Narirutin	Flavonoids	0.806456
mag2887	6-C-hexosyl-apigenin O-sinapoylhexoside	Flavonoids	0.775303
mag2893	C-hexosyl-chrysoeriol O-sinapoylhexoside	Flavonoids	0.878884
mag2896	Apigenin C-hexosyl-O-hexosyl-O-Salicylic acid	Flavonoids	0.838682
mag2915	Luteolin 7-O-glucoside (Cynaroside)	Flavonoids	0.741734
mag2917	Luteolin 7-O-glucoside	Flavonoids	0.83437
mag2918	Kaempferol 3-O-galactoside (Trifolin)	Flavonoids	0.847396
mag2932	Tricin 4'-O-(β-guaiacylglyceryl) ether 5-O-hexoside	Flavonoids	0.454051
mag2935	Isorhamnetin 5-O-hexoside	Flavonoids	0.0672872
mag2939	Selgin 7-O-hexoside	Flavonoids	0.952376
mag2940	Naringin	Flavonoids	0.720763
mag2943	8-C-hexosyl-apigenin O-feruloylhexoside	Flavonoids	0.767962
mag2950	Chrysoeriol 8-C-hexoside	Flavonoids	0.0631278
mag2951	C-rhamnosyl-apigenin O-feruloylhexoside	Flavonoids	0.864175
mag2959	C-hexosyl-luteolin O-feruloylpentoside	Flavonoids	0.300156
mag2960	8-C-hexosyl-apigenin O-sinapoylhexoside	Flavonoids	0.836316
mag2965	6-C-hexosyl-apigenin O-feruloylhexoside	Flavonoids	0.144569
mag2966	6-C-hexosyl-chrysoeriol O-feruloylhexoside	Flavonoids	0.374692
mag2970	C-hexosyl-apigenin O-p-coumaroylhexoside	Flavonoids	0.51862
mag2972	Apigenin 7-O-glucoside (Cosmosiin)	Flavonoids	0.459769
mag2976	Apigenin 7-O-neohesperidoside (Rhoifolin)	Flavonoids	0.228977
mag2977	Apigenin 7-rutinoside (Isorhoifolin)	Flavonoids	0.310723
mag2978	Kaempferide	Flavonoids	0.376605
mag2990	Tricin 4'-O-(β-guaiacylglyceryl) ether 5-O-hexosyl-O-hexoside	Flavonoids	0.966418
mag2995	Tricin O-glycerylhexoside	Flavonoids	0.270494
mag3002	Apiin	Flavonoids	0.214052
mag3010	Hesperetin 7-O-neohesperidoside (Neohesperidin)	Flavonoids	0.334839
mag3013	Chrysoeriol 7-O-rutinoside	Flavonoids	0.712209
mag3014	Tricin 5-O-rutinoside	Flavonoids	0.81143
mag3017	Hesperetin 7-rutinoside (Hesperidin)	Flavonoids	0.714371
mag3046	diosmin	Flavonoids	0.770222
mag3063	Tricin O-glucuronic acid	Flavonoids	0.743238
mag3065	Chrysoeriol O-glucuronic acid	Flavonoids	0.927918
mag3073	C-pentosyl-chrysoeriol 7-O-feruloylhexoside	Flavonoids	0.944709
mag3083	Isorhamnetin O-hexoside	Flavonoids	0.904936
mag3086	Tricin 7-O-hexoside	Flavonoids	0.77727
mag3087	Chrysoeriol 7-O-hexoside	Flavonoids	0.747797
mag3088	Quercetin 4'-O-glucoside (Spiraeoside)	Flavonoids	0.659228
mag3111	Tricin 4'-O-(syringyl alcohol) ether 5-O-hexoside	Flavonoids	0.48171
mag3127	Tricin 4'-O-(β-guaiacylglyceryl) ether 7-O-hexoside	Flavonoids	0
mag3131	Apigenin O-malonylhexoside	Flavonoids	0.836718
mag3146	Chrysoeriol C-hexoside	Flavonoids	0.115262
mag3179	Tricin O-feruloylhexoside O-hexoside	Flavonoids	0.387916
mag3184	C-hexosyl-apigenin O-cinnamoylhexoside	Flavonoids	0.722635
mag3207	Quercetin-3,4'-O-di-beta-glucopyranoside	Flavonoids	0
mag3217	Chrysoeriol O-sinapoylhexoside	Flavonoids	0.566623
mag3218	Tricin O-sinapoylhexoside	Flavonoids	0
mag3236	Tricin 4'-O-(β-guaiacylglyceryl) ether O-hexoside	Flavonoids	0.598088
mag3254	Eriodictyol	Flavonoids	0.39791
mag3260	Tricin 7-O-feruloylhexoside	Flavonoids	0.147764
mag3285	Tricin O-glycerol	Flavonoids	0.760442
mag3305	Tricin O-phenylformic acid	Flavonoids	0.500769
mag3354	Tricin 4'-O-β-guaiacylglycerol	Flavonoids	0.902766
mag3390	5,7,3'-trihydroxy-4'-methoxyflavone (Diosmetin)	Flavonoids	0
mag3466	Tricin 4'-O-syringic acid	Flavonoids	0.820506
mag3498	5,7-Dihydroxy-3',4',5'-trimethoxyflavone	Flavonoids	0.454975
mag3500	Chrysin	Flavonoids	0.869155
mag3509	Pinocembrin (Dihydrochrysin)	Flavonoids	0.293633
mag3517	Kumatakenin	Flavonoids	0
mag3535	Tangeretin	Flavonoids	0.406099
mag3606	Xanthohumol	Flavonoids	0.899319
mag0256	Syringaresinol-Hex	Lignans and Coumarins	0.219489
mag0395	7-hydroxycoumarin-beta-rhamnoside	Lignans and Coumarins	0.777624
mag0398	Pinoresinol	Lignans and Coumarins	0.876016
mag0399	Pinoresinol-Hex	Lignans and Coumarins	0.683457
mag0480	6-Methoxy-7,8-DihydroxyCoumarin	Lignans and Coumarins	0.713146
mag0605	Syringaresinol-aceGlu	Lignans and Coumarins	0.799257
mag0624	(-)-Arctigenin	Lignans and Coumarins	0.669559
mag0630	(+)-Medioresinol-aceGlu	Lignans and Coumarins	0
mag0666	Syringaresinol	Lignans and Coumarins	0.677504
mag0734	6,7-dihydroxycoumarin 7-O-quinic acid	Lignans and Coumarins	0.769547
mag0757	Esculin (6,7-Dihydroxycoumarin-6-glucoside)	Lignans and Coumarins	0.530488
mag0889	Pinoresinol-aceGlu	Lignans and Coumarins	0.878311
mag1028	Buddlenol E	Lignans and Coumarins	0
mag1381	Isofraxidin	Lignans and Coumarins	0.551953
mag2440	O-Feruloyl coumarin	Lignans and Coumarins	0.0311677
mag2571	Scopolin	Lignans and Coumarins	0.739835
mag2578	Skimmin	Lignans and Coumarins	0.548044
mag3458	6-MethylCoumarin	Lignans and Coumarins	0.588545
mag3615	Notopterol	Lignans and Coumarins	0.273289
mag0115	13-Hydroxy-9,11-octadecadienoic acid	Lipids	0.763663
mag0121	Palmitaldehyde	Lipids	0.304335
mag0123	9-Hydroxy-10,12-octadecadienoic acid	Lipids	0.901796
mag0128	9-HOTrE	Lipids	0.291186
mag0129	9,10-EODE	Lipids	0.904298
mag0297	LysoPE 18:1	Lipids	0.191343
mag0457	9-HpOTrE	Lipids	0.834054
mag0518	13-Oxo-9-hydroxy-10-octadecenoic acid	Lipids	0.715034
mag0778	12,13-EODE	Lipids	0.401799
mag0817	13-HOTrE(r)	Lipids	0.524084
mag0918	1-Eicosanol	Lipids	0.784271
mag1019	12,13-Dihydroxy-9-octadecenoic acid	Lipids	0
mag1039	13-HpOTrE(r)	Lipids	0.752725
mag1091	cis-gondoic acid	Lipids	0.768406
mag1168	13-HPODE	Lipids	0.196732
mag1193	α-Linolenic acid	Lipids	0.55392
mag1306	9,10-Dihydroxy-12-octadecenoic acid	Lipids	0.460756
mag1388	Lauric acid (C12:0)	Lipids	0.774642
mag1513	Myristoleic acid (C14:1)	Lipids	0.0823499
mag1785	LysoPA 16:0	Lipids	0.421668
mag3479	4-oxo-9Z,11Z,13E,15E-octadecatetraenoic acid	Lipids	0.232056
mag3490	LysoPC 12:1	Lipids	0.68373
mag3497	MAG (18:4) isomer1	Lipids	0.757462
mag3525	LysoPC 16:2 (2n isomer)	Lipids	0.686631
mag3534	LysoPE 14:0	Lipids	0.398041
mag3536	LysoPC 15:1	Lipids	0.866277
mag3537	LysoPC 14:0	Lipids	0.599043
mag3539	MAG (18:3) isomer5	Lipids	0.351082
mag3570	LysoPC 16:1 (2n isomer)	Lipids	0.916292
mag3574	LysoPC 15:0	Lipids	0.915489
mag3576	Octadecadien-6-ynoic acid	Lipids	0.831491
mag3577	DGMG (18:2) isomer3	Lipids	0.321609
mag3583	LysoPE 18:2 (2n isomer)	Lipids	0.827414
mag3588	LysoPC 18:2 (2n isomer)	Lipids	0.908467
mag3598	MAG (18:2) isomer1	Lipids	0.22734
mag3601	LysoPC 16:1	Lipids	0.760835
mag3607	MAG (18:3) isomer3	Lipids	0.599873
mag3608	MAG (18:3) isomer2	Lipids	0.36926
mag3617	14,15-Dehydrocrepenynic acid	Lipids	0.894173
mag3618	LysoPE 16:0	Lipids	0.528184
mag3621	LysoPC 16:0 (2n isomer)	Lipids	0.125016
mag3629	MAG (18:1) isomer2	Lipids	0.0383386
mag3630	MAG (18:1) isomer1	Lipids	0.486251
mag3632	LysoPC 16:0	Lipids	0.937306
mag3633	LysoPC 18:3	Lipids	0.126469
mag3637	LysoPE 18:1 (2n isomer)	Lipids	0.482637
mag3641	LysoPC 18:1	Lipids	0.613923
mag3642	LysoPC 20:4	Lipids	0.876899
mag3643	LysoPC 18:0 (2n isomer)	Lipids	0.865978
mag3645	Punicic acid	Lipids	0
mag3647	LysoPE 18:0 (2n isomer)	Lipids	0.799149
mag3651	PC 16:1/14:1	Lipids	0.762877
mag3661	LysoPC 20:2	Lipids	0.807062
mag3662	9-Hydroxy-(10E,12Z,15Z)-octadecatrienoic acid	Lipids	0.676808
mag3663	LysoPC 20:2 (2n isomer)	Lipids	0.499337
mag3670	LysoPC 17:0	Lipids	0.739054
mag3677	Octadeca-11E,13E,15Z-trienoic acid	Lipids	0.0832902
mag3683	LysoPC 18:0	Lipids	0.313354
mag3689	MAG (18:3) isomer1	Lipids	0.87815
mag3690	MAG (18:3) isomer4	Lipids	0.899908
mag3692	LysoPE 18:0	Lipids	0.856767
mag3705	LysoPC 20:1	Lipids	0.359156
mag3706	LysoPC 20:1 (2n isomer)	Lipids	0.387757
mag3722	MAG (18:2)	Lipids	0.529474
mag3767	Arachidic Acid	Lipids	0.822632
mag3788	1-Octadecanol	Lipids	0.806981
mag0040	Uridine 5-diphosphoglucose disodium salt	Nucleotides and derivatives	0.608491
mag0047	Xanthosine	Nucleotides and derivatives	0.830829
mag0049	Uridine 5'-diphospho-D-glucose	Nucleotides and derivatives	0.835193
mag0059	Galactinol	Nucleotides and derivatives	0.486521
mag0063	Hypoxanthine-9-β-D-arabinofuranoside	Nucleotides and derivatives	0.288251
mag0164	Cyclic AMP	Nucleotides and derivatives	0.437565
mag0465	Uridine 5'-monophosphate	Nucleotides and derivatives	0.817986
mag0562	Nicotinic acid adenine dinucleotide	Nucleotides and derivatives	0.499254
mag0773	2-(dimethylamino)guanosine	Nucleotides and derivatives	0.234507
mag0804	Deoxyguanosine	Nucleotides and derivatives	0.683273
mag0931	Guanosine monophosphate	Nucleotides and derivatives	0.321938
mag1142	Guanosine 5'-monophosphate	Nucleotides and derivatives	0.773154
mag1339	Adenosine 3'-monophosphate	Nucleotides and derivatives	0
mag2015	2'-Deoxyinosine-5'-monophosphate	Nucleotides and derivatives	0.663741
mag2060	β-Nicotinamide mononucleotide	Nucleotides and derivatives	0.915799
mag2086	Cytosine	Nucleotides and derivatives	0
mag2102	Cytidine 5'-monophosphate	Nucleotides and derivatives	0.819778
mag2133	Adenine	Nucleotides and derivatives	0.10919
mag2139	Adenosine 5''-Diphosphate	Nucleotides and derivatives	7.04919e-15
mag2149	Guanine	Nucleotides and derivatives	0.271348
mag2151	Hypoxanthine	Nucleotides and derivatives	0.786273
mag2154	N2-methylguanosine	Nucleotides and derivatives	0.879049
mag2158	Inosine 5'-monophosphate	Nucleotides and derivatives	0.27863
mag2160	Deoxycytidine	Nucleotides and derivatives	0.0529236
mag2163	β-Pseudouridine	Nucleotides and derivatives	0.895399
mag2173	Xanthine	Nucleotides and derivatives	0.775917
mag2182	Uridine	Nucleotides and derivatives	0.889257
mag2225	Guanosine	Nucleotides and derivatives	0.354591
mag2253	8-Hydroxyguanosine	Nucleotides and derivatives	0.574129
mag2290	Adenosine	Nucleotides and derivatives	0
mag2298	2'-Deoxyinosine	Nucleotides and derivatives	0.489758
mag2309	6-Methylmercaptopurine	Nucleotides and derivatives	0.266979
mag2320	Adenosine O-ribose	Nucleotides and derivatives	0.498321
mag2347	Succinyladenosine	Nucleotides and derivatives	0.800786
mag2348	N6-Succinyl Adenosine	Nucleotides and derivatives	0.815512
mag2601	5'-Deoxy-5'-(methylthio)adenosine	Nucleotides and derivatives	0.917851
Lmtn004049	Abscisic acid	Organic acids	0.356353
mag0003	Citric acid	Organic acids	0.430305
mag0072	Succinic acid	Organic acids	0.296114
mag0093	2-Methylsuccinic acid	Organic acids	0.416929
mag0100	Azelaic Acid	Organic acids	0.777599
mag0120	Creatine	Organic acids	0.269649
mag0182	Aminomalonic acid	Organic acids	0.47701
mag0201	2-Isopropylmalate	Organic acids	0.56007
mag0214	Terephthalic acid	Organic acids	0.134265
mag0217	4-Hydroxybenzoic acid	Organic acids	0.366925
mag0245	Glutaric acid	Organic acids	0.523775
mag0285	A-Ketoglutaric acid	Organic acids	0.426273
mag0291	2-(Formylamino)benzoic acid	Organic acids	0.392364
mag0318	3-phosphoglyceric acid	Organic acids	0.581917
mag0321	3-Hydroxy-3-methyl butyric acid	Organic acids	0.0189077
mag0367	Citraconic acid	Organic acids	0.594281
mag0392	D-Glucuronic acid	Organic acids	0.845791
mag0440	Kynurenic acid	Organic acids	0.866456
mag0458	Homogentisic acid	Organic acids	0.753448
mag0481	Kynurenic acid O-hexside	Organic acids	0.829834
mag0500	Fumaric acid	Organic acids	0.414731
mag0519	Adipic acid	Organic acids	0.607694
mag0646	Ribose-5-phosphate Barium Salt Hydrate	Organic acids	0.337103
mag0800	2-Methylglutaric acid	Organic acids	0.887864
mag0844	2-Hydroxybutanoic acid	Organic acids	0.733252
mag0849	5-hydroxyhexanoic acid	Organic acids	0.582309
mag0956	4-Guanidinobutyric acid	Organic acids	0.78874
mag1116	3-Aminosalicylic acid	Organic acids	0.500724
mag1130	Suberic acid	Organic acids	0
mag1297	ethylmalonate	Organic acids	0.391064
mag1432	4-Hydroxy-3-methoxymandelate	Organic acids	0.528707
mag1539	2-Hydroxyisocaproic acid	Organic acids	0.0301312
mag1597	4-Oxopentanoate	Organic acids	0.750349
mag1632	Guanidinoethyl sulfonate	Organic acids	0.191415
mag1897	Methylglutaric acid	Organic acids	0.82842
mag1923	Sebacate	Organic acids	0.886028
mag1975	trans-Citridic acid	Organic acids	0.654934
mag2150	2-Picolinic acid	Organic acids	0
mag2242	4-Acetamidobutyric acid	Organic acids	0.908973
mag2562	Phthalic acid	Organic acids	0.704076
mag3071	Arabidopyl shikimic acid	Organic acids	0.498126
mag3713	Taurocholic acid	Organic acids	0.193336
pme3011	4-Aminobutyric acid	Organic acids	0.354166
mag0001	3-Methyl-1-pentanol	Others	0
mag0071	Vitamin C	Others	0.788499
mag0252	Syringaldehyde O-glucoside	Others	0.317083
mag0432	Orotic acid	Others	0.835599
mag0687	Pantetheine	Others	0.456559
mag0719	Pectin (Technical Grade)	Others	0.551982
mag1163	Dehydrovomifoliol	Others	0.874287
mag1247	O-Phosphorylethanolamine	Others	0.937412
mag1398	NADP	Others	0.307059
mag1522	Arctiin	Others	0.797123
mag1614	E-3,4,5'-Trihydroxy-3'-glucopyranosylstilbene	Others	0.804195
mag1775	Geniposidic acid	Others	0.333257
mag1906	Azadirachtin H	Others	0.799715
mag1967	Histidinol	Others	0.868006
mag1977	4-Nitrophenol	Others	0.730926
mag2061	4-(Aminomethyl)-5-(hydroxymethyl)-2-methylpyridin-3-ol	Others	0.346056
mag2075	Thiamine	Others	0
mag2142	Pyridoxine di-O-hexoside	Others	0
mag2146	Pyridoxine O-glucoside	Others	0
mag2164	Nicotinic acid	Others	0.404181
mag2165	Pyridoxine	Others	0.706986
mag2232	Niacinamide	Others	0.349362
mag2250	4-Pyridoxic acid O-hexoside	Others	0.250167
mag2342	DIMBOA glucoside	Others	0.205502
mag2372	D-Pantothenic acid	Others	0.827439
mag2399	Phenethylamine	Others	0.0496994
mag2450	10-Formyl-THF	Others	0.221276
mag2516	4-Methyl-5-thiazoleethanol	Others	0.800745
mag2663	Biotin	Others	0.670496
mag2701	Riboflavin	Others	0.808571
mag2729	Isovitexin 7-O-glucoside (Saponarin)	Others	0.900863
mag2876	Phellodensin F	Others	0.638351
mag3491	Cocamidopropyl betaine	Others	0.559705
mag3549	Cholesterol	Others	0.366807
mag3550	β-Sitosterol	Others	0.335731
mag3592	Ligustilide	Others	0.289957
mag3676	Polydatin	Others	0.535515
mag3751	Vitamin A	Others	0.908389
mag3752	All-trans-13,14-dihydroretinol	Others	0.56554
mag3779	Cycloartenol	Others	0.662698
mag3780	2,3-Oxidosqualene	Others	0.759972
mag0006	Anthranilic Acid	Phenolic acids	0.101969
mag0017	1-O-beta-D-Glucopyranosyl sinapate	Phenolic acids	0.499021
mag0019	Protocatechuic acid O-glucoside	Phenolic acids	0.338815
mag0023	Quinic acid	Phenolic acids	0.246818
mag0046	2,5-dihydroxy benzoic acid O-hexside	Phenolic acids	0.861893
mag0143	1-O-Caffeoyl quinic acid	Phenolic acids	0.934711
mag0171	Caftaric acid	Phenolic acids	0.357667
mag0176	Chlorogenic acid (3-O-Caffeoylquinic acid)	Phenolic acids	0.61508
mag0196	4-Hydroxybenzaldehyde	Phenolic acids	0.16018
mag0200	Neochlorogenic acid (5-O-Caffeoylquinic acid)	Phenolic acids	0.738042
mag0215	p-Coumaric acid	Phenolic acids	0.0247742
mag0238	5-O-Feruloyl quinic acid glucoside	Phenolic acids	0.288334
mag0249	Gallic acid O-Hexoside	Phenolic acids	0.24148
mag0251	Syringic acid O-glucoside	Phenolic acids	0
mag0254	3-O-Feruloyl quinic acid glucoside	Phenolic acids	0.319457
mag0295	3-Hydroxy-4-methoxycinnamic acid	Phenolic acids	0
mag0324	1-O-p-Coumaroyl quinic acid	Phenolic acids	0.193558
mag0325	trans-ferulic acid	Phenolic acids	0.811904
mag0328	5-O-p-coumaroyl quinic acid O-hexoside	Phenolic acids	0.826682
mag0401	Anthranilate O-hexosyl-O-hexoside	Phenolic acids	0.785452
mag0504	Protocatechuic acid	Phenolic acids	0.787617
mag0522	Disinapoyl hexoside	Phenolic acids	0.889167
mag0523	Benzoic acid	Phenolic acids	0.2899
mag0526	Sinapic acid	Phenolic acids	0.748232
mag0606	4-aminobenzoic acid	Phenolic acids	0.691859
mag0607	Coniferylaldehyde	Phenolic acids	0.273106
mag0637	Chlorogenic acid methyl ester	Phenolic acids	0.9162
mag0639	Vanillic acid	Phenolic acids	0.838803
mag0714	4-O-Caffeoyl quinic acid (criptochlorogenic acid)	Phenolic acids	0.85085
mag0721	Syringin	Phenolic acids	0.721491
mag0919	Homovanilloyl quinic acid	Phenolic acids	0.719819
mag0923	3-O-p-Coumaroyl quinic acid	Phenolic acids	0.584711
mag0932	Cryptochlorogenic acid	Phenolic acids	0.921226
mag0939	5-O-p-coumaroyl shikimic acid O-hexoside	Phenolic acids	0.303247
mag1005	Syringic Aldehyde	Phenolic acids	0.242969
mag1030	oxalic acid	Phenolic acids	0.0812455
mag1141	Caffeic acid	Phenolic acids	0.882392
mag1143	2,5-dihydroxybenzoic acid (Gentisic acid)	Phenolic acids	0.343673
mag1179	Coniferyl alcohol	Phenolic acids	0.472726
mag1272	4-Hydroxy-3-methoxycinnamaldehyde	Phenolic acids	0.89647
mag1342	Syringaldehyde	Phenolic acids	0.64063
mag1448	3-O-p-Coumaroyl shikimic acid	Phenolic acids	0.649865
mag1478	p-Coumaryl alcohol	Phenolic acids	0.648033
mag1497	Gallocatechin-catechin	Phenolic acids	0.744657
mag1510	Methyl ferulate	Phenolic acids	0.922539
mag1578	3,4-Dimethoxycinnamic acid	Phenolic acids	0.576424
mag1611	Sinapyl alcohol	Phenolic acids	0.886933
mag1650	4-Methoxycinnamic acid	Phenolic acids	0.231098
mag1669	Cinnamic acid	Phenolic acids	0.827511
mag1696	phenethyl caffeate	Phenolic acids	0.686133
mag1870	Protocatechuic aldehyde	Phenolic acids	0.54215
mag2311	Coumarin O-rutinoside	Phenolic acids	0.346394
mag2625	3-O-Feruloyl quinic acid	Phenolic acids	0.746256
mag2651	Hydroxy-methoxycinnamate	Phenolic acids	0.569425
mag2683	p-Aminobenzoate	Phenolic acids	0.875373
mag2700	6-Hydroxymethylherniarin	Phenolic acids	0.201812
mag2746	Syringic acid	Phenolic acids	0.265037
mag2750	1-O-Feruloyl quinic acid	Phenolic acids	0.287469
mag2973	Vanillin	Phenolic acids	0.907647
mag2975	Fumalic acid	Phenolic acids	0.892032
mag3018	Ferulic acid	Phenolic acids	0.869034
mag3114	8-Methyl-2-oxo-4-phenyl-2H-chromen-7-yl 4-(hexyloxy)benzoate	Phenolic acids	1.19375e-14
mag0035	UDP-α-D-glucose	Saccharides and Alcohols	0.233119
mag0151	Sucrose	Saccharides and Alcohols	0.306052
mag0162	Gluconic acid	Saccharides and Alcohols	0.400039
mag0177	D-Fructose 6-phosphate-disodium salt	Saccharides and Alcohols	0.914654
mag0272	Melibiose	Saccharides and Alcohols	0.353269
mag0499	Arbutin	Saccharides and Alcohols	0.762375
mag0669	Raffinose	Saccharides and Alcohols	0.648063
mag0729	Inositol	Saccharides and Alcohols	0.825336
mag0826	Trehalose 6-phosphate	Saccharides and Alcohols	0.244062
mag0935	2-Deoxyribose 1-phosphate	Saccharides and Alcohols	0.539421
mag1059	DL-Arabinose	Saccharides and Alcohols	0.774669
mag1105	D-glucoronic acid	Saccharides and Alcohols	0.915782
mag1406	D-Arabitol	Saccharides and Alcohols	0
mag1501	Ribitol	Saccharides and Alcohols	0.585245
mag1811	L-Gulonic-γ-lactone	Saccharides and Alcohols	0.602191
mag1963	D-Sorbitol	Saccharides and Alcohols	0.0921971
mag1973	D(+)-Glucose	Saccharides and Alcohols	0.847885
mag2027	Glucosamine	Saccharides and Alcohols	0.797112
mag2170	D(-)-Threose	Saccharides and Alcohols	0.204843
mag2380	Pantothenol	Saccharides and Alcohols	0.58789
mag0099	Phytol	Terpenoids	0.813443
mag1166	(1R)-(+)-α-Pinene	Terpenoids	0.838227
mag2718	Sweroside	Terpenoids	0.704175
mag3475	Oryzalexin E	Terpenoids	0.822578
mag3524	Phytocassane D	Terpenoids	0.902294
mag3681	β-Caryophyllene	Terpenoids	2.97158e-15
mag3770	Capsanthin	Terpenoids	0.00897093
mag3800	α-Terpineol	Terpenoids	0.48679
mag2969	-	-	0.939972
mag0005	-	-	0.477817
mag0014	-	-	0.602485
mag0015	-	-	0.274825
mag0018	-	-	0.119645
mag0020	-	-	0.343344
mag0029	-	-	0.507332
mag0030	-	-	0.520361
mag0031	-	-	0.0435317
mag0034	-	-	0.816981
mag0037	-	-	0.926889
mag0038	-	-	0.870691
mag0043	-	-	0.572539
mag0044	-	-	0.831814
mag0048	-	-	0.152076
mag0050	-	-	0.531635
mag0051	-	-	0.766517
mag0052	-	-	0.779552
mag0058	-	-	0.777931
mag0061	-	-	0.46848
mag0062	-	-	0.918645
mag0064	-	-	0.401761
mag0065	-	-	0.814699
mag0066	-	-	0.571048
mag0067	-	-	0.553172
mag0069	-	-	0.378923
mag0073	-	-	0.814366
mag0074	-	-	0.946845
mag0075	-	-	0.707001
mag0077	-	-	0.835644
mag0080	-	-	0.228715
mag0082	-	-	0.436808
mag0083	-	-	0.380499
mag0084	-	-	0.33226
mag0085	-	-	0.424408
mag0086	-	-	0.20851
mag0087	-	-	0.898364
mag0088	-	-	0.274305
mag0089	-	-	0.792356
mag0090	-	-	0.502523
mag0092	-	-	0.535903
mag0094	-	-	0.496011
mag0095	-	-	0.406483
mag0096	-	-	0
mag0097	-	-	0.3175
mag0098	-	-	0.621968
mag0101	-	-	0.866998
mag0102	-	-	0.7897
mag0103	-	-	0.446081
mag0106	-	-	0.737585
mag0107	-	-	0.186944
mag0108	-	-	0.459576
mag0109	-	-	0.465026
mag0110	-	-	0.944797
mag0111	-	-	0.218932
mag0112	-	-	0.519357
mag0113	-	-	0.789402
mag0116	-	-	0.820925
mag0117	-	-	0
mag0118	-	-	0.822101
mag0119	-	-	0.171037
mag0122	-	-	0.676523
mag0124	-	-	0.555453
mag0127	-	-	0.564831
mag0130	-	-	0.953158
mag0131	-	-	0.733531
mag0132	-	-	0.947943
mag0134	-	-	0.887632
mag0137	-	-	0.874689
mag0138	-	-	0.759469
mag0139	-	-	0.804851
mag0140	-	-	0.808228
mag0141	-	-	0.375085
mag0145	-	-	0.357088
mag0146	-	-	0.685025
mag0148	-	-	0.200923
mag0149	-	-	0
mag0150	-	-	0
mag0152	-	-	0.417933
mag0153	-	-	0
mag0154	-	-	3.5041e-10
mag0155	-	-	0
mag0156	-	-	0
mag0157	-	-	0.196243
mag0160	-	-	0.913409
mag0163	-	-	0.532683
mag0165	-	-	0.0750192
mag0166	-	-	0
mag0167	-	-	0.572659
mag0168	-	-	0.801031
mag0169	-	-	0.252697
mag0170	-	-	0.532594
mag0172	-	-	0.801463
mag0173	-	-	0.189763
mag0174	-	-	0.621737
mag0175	-	-	0.375235
mag0178	-	-	0.535157
mag0179	-	-	0.418731
mag0180	-	-	0.138107
mag0183	-	-	0.0373193
mag0184	-	-	0.570058
mag0186	-	-	0.344185
mag0188	-	-	0.200503
mag0191	-	-	0.265504
mag0192	-	-	0.460426
mag0195	-	-	0.163534
mag0197	-	-	0.351921
mag0198	-	-	0.306721
mag0199	-	-	0.492926
mag0202	-	-	0.786503
mag0203	-	-	0.867194
mag0204	-	-	0
mag0205	-	-	0.188609
mag0207	-	-	0.452306
mag0209	-	-	0.55029
mag0210	-	-	0.462749
mag0211	-	-	0.623152
mag0212	-	-	0.416129
mag0213	-	-	0.303978
mag0216	-	-	0.694209
mag0219	-	-	0.320949
mag0220	-	-	0.277046
mag0221	-	-	0.289956
mag0224	-	-	0.23502
mag0226	-	-	0.0674292
mag0227	-	-	0.295989
mag0228	-	-	0.21778
mag0229	-	-	0.0820199
mag0230	-	-	0.131185
mag0231	-	-	0.204424
mag0233	-	-	0.303227
mag0234	-	-	0.26775
mag0235	-	-	0.562609
mag0236	-	-	0.226145
mag0237	-	-	0.294141
mag0239	-	-	0.11938
mag0240	-	-	0
mag0241	-	-	0.49923
mag0242	-	-	0.491471
mag0243	-	-	0.73601
mag0244	-	-	0.699339
mag0247	-	-	0.549055
mag0250	-	-	0.302333
mag0253	-	-	0.350472
mag0257	-	-	0.180207
mag0258	-	-	0.0479947
mag0259	-	-	0.386935
mag0260	-	-	0.168622
mag0261	-	-	0
mag0263	-	-	0.380859
mag0266	-	-	0.405582
mag0267	-	-	0.110375
mag0268	-	-	0.451507
mag0269	-	-	0.198268
mag0270	-	-	0.219961
mag0273	-	-	0.185303
mag0275	-	-	0
mag0276	-	-	0.143568
mag0277	-	-	0.575378
mag0278	-	-	0.433822
mag0280	-	-	0.161788
mag0281	-	-	0.348789
mag0282	-	-	0.428953
mag0283	-	-	0.239903
mag0284	-	-	0.37157
mag0286	-	-	0.391595
mag0287	-	-	0.0914987
mag0288	-	-	0.235107
mag0289	-	-	0.329932
mag0290	-	-	0.363242
mag0292	-	-	0.361893
mag0293	-	-	0.366504
mag0294	-	-	0.461868
mag0296	-	-	0.341509
mag0298	-	-	0.222034
mag0299	-	-	0
mag0300	-	-	0
mag0301	-	-	0.215419
mag0302	-	-	0.350357
mag0304	-	-	0.336569
mag0306	-	-	0.346334
mag0308	-	-	0.0699471
mag0309	-	-	0.341322
mag0310	-	-	0.260598
mag0311	-	-	0.416073
mag0312	-	-	0.272582
mag0313	-	-	0.241765
mag0314	-	-	1.27743e-12
mag0316	-	-	0.354538
mag0317	-	-	0.543431
mag0319	-	-	0
mag0320	-	-	0.261677
mag0322	-	-	0.3819
mag0323	-	-	0.161642
mag0326	-	-	0.93466
mag0327	-	-	0.913612
mag0330	-	-	0.689382
mag0331	-	-	0.468582
mag0333	-	-	0.83888
mag0334	-	-	0.741384
mag0336	-	-	0.699656
mag0337	-	-	0.631025
mag0338	-	-	0.765924
mag0339	-	-	0.894011
mag0340	-	-	0.621946
mag0343	-	-	0.540943
mag0345	-	-	0.66758
mag0346	-	-	0.0939275
mag0347	-	-	0.481902
mag0348	-	-	0.78182
mag0349	-	-	0.675447
mag0350	-	-	0.903052
mag0352	-	-	0.80119
mag0353	-	-	0.833554
mag0354	-	-	0.855412
mag0355	-	-	0.0960925
mag0356	-	-	0.562785
mag0358	-	-	0.78671
mag0359	-	-	0.794242
mag0360	-	-	0.847699
mag0361	-	-	0.739885
mag0362	-	-	0.44737
mag0364	-	-	0.684577
mag0365	-	-	0.848141
mag0366	-	-	0.854494
mag0368	-	-	0.713261
mag0369	-	-	0.72055
mag0370	-	-	0.845314
mag0371	-	-	0.819258
mag0372	-	-	0.794928
mag0373	-	-	0.863969
mag0375	-	-	0.908508
mag0376	-	-	0.875655
mag0379	-	-	0.70507
mag0380	-	-	0.0448279
mag0381	-	-	0.955012
mag0382	-	-	0.913479
mag0383	-	-	0.900628
mag0384	-	-	0.522366
mag0385	-	-	0.919681
mag0387	-	-	0.731559
mag0388	-	-	0.509084
mag0389	-	-	0.284552
mag0390	-	-	0.223674
mag0391	-	-	0.157039
mag0394	-	-	0.511014
mag0396	-	-	0.790704
mag0397	-	-	0.205912
mag0400	-	-	0.732095
mag0403	-	-	0.732823
mag0404	-	-	0.103406
mag0405	-	-	0.73344
mag0406	-	-	0.760172
mag0407	-	-	0.0519378
mag0409	-	-	0.48515
mag0410	-	-	0.346543
mag0411	-	-	0.921144
mag0412	-	-	0.73581
mag0413	-	-	0.65771
mag0414	-	-	0.485574
mag0415	-	-	0.418271
mag0416	-	-	0.763593
mag0417	-	-	0.504884
mag0419	-	-	0.694267
mag0420	-	-	0.599508
mag0421	-	-	0.855663
mag0422	-	-	0.863841
mag0423	-	-	0.799981
mag0424	-	-	0.600119
mag0425	-	-	0.4868
mag0426	-	-	0.389714
mag0427	-	-	0.701145
mag0428	-	-	0.693418
mag0431	-	-	0.0293762
mag0434	-	-	0.68743
mag0435	-	-	0.815198
mag0436	-	-	0.867164
mag0437	-	-	0.895224
mag0438	-	-	0.875557
mag0439	-	-	0.581984
mag0441	-	-	0.941373
mag0442	-	-	0.749315
mag0444	-	-	0.677523
mag0447	-	-	0.868144
mag0448	-	-	0.718752
mag0449	-	-	0.870042
mag0454	-	-	0.92264
mag0455	-	-	0.640945
mag0456	-	-	0.941559
mag0460	-	-	0.847808
mag0462	-	-	0.81059
mag0463	-	-	0.725335
mag0464	-	-	0.625397
mag0466	-	-	0.785357
mag0467	-	-	0.771724
mag0469	-	-	0.867128
mag0470	-	-	0.806301
mag0471	-	-	0.866532
mag0472	-	-	0.872431
mag0473	-	-	0.864112
mag0474	-	-	0.706094
mag0475	-	-	0.697503
mag0476	-	-	0.693664
mag0478	-	-	0.7206
mag0479	-	-	0.649105
mag0482	-	-	0.852627
mag0483	-	-	0.841916
mag0484	-	-	0.737361
mag0485	-	-	0.769747
mag0488	-	-	0.846211
mag0490	-	-	0.856559
mag0491	-	-	0.900471
mag0493	-	-	0.419263
mag0495	-	-	0.86074
mag0496	-	-	0.858287
mag0497	-	-	0.426025
mag0498	-	-	0.772288
mag0502	-	-	0.822295
mag0503	-	-	0.823545
mag0505	-	-	0.831197
mag0507	-	-	0.831796
mag0509	-	-	0.826874
mag0510	-	-	0.857902
mag0511	-	-	0.880825
mag0513	-	-	0.700845
mag0514	-	-	0.726167
mag0515	-	-	0.701316
mag0516	-	-	0.841359
mag0517	-	-	0.825481
mag0520	-	-	0.704131
mag0525	-	-	0.806801
mag0527	-	-	0.405866
mag0528	-	-	0.817602
mag0529	-	-	0.727348
mag0530	-	-	0.652462
mag0531	-	-	0.695268
mag0536	-	-	0.472603
mag0537	-	-	0.477723
mag0538	-	-	0.627522
mag0539	-	-	0
mag0540	-	-	0.0152735
mag0542	-	-	0.718299
mag0543	-	-	0
mag0544	-	-	0.369844
mag0545	-	-	0.473626
mag0546	-	-	0.685879
mag0548	-	-	0.901983
mag0549	-	-	0.518836
mag0551	-	-	0.434928
mag0552	-	-	0.425435
mag0553	-	-	0.671058
mag0554	-	-	0.822267
mag0556	-	-	0.576435
mag0557	-	-	0.546928
mag0558	-	-	0.411743
mag0563	-	-	0.343949
mag0564	-	-	0.469218
mag0566	-	-	0.28306
mag0567	-	-	0.275899
mag0570	-	-	0.752072
mag0571	-	-	0.895271
mag0573	-	-	0.603346
mag0574	-	-	0.436938
mag0575	-	-	0.204545
mag0576	-	-	0.960724
mag0577	-	-	0.43598
mag0579	-	-	0.607545
mag0580	-	-	0.610405
mag0581	-	-	0.428305
mag0583	-	-	2.52269e-08
mag0584	-	-	0.454233
mag0585	-	-	0.510781
mag0586	-	-	0.157454
mag0587	-	-	0.705257
mag0588	-	-	0.771687
mag0589	-	-	0.695944
mag0590	-	-	0.0753084
mag0591	-	-	0.139154
mag0592	-	-	0.352966
mag0593	-	-	0.333908
mag0594	-	-	0
mag0596	-	-	0.81578
mag0597	-	-	0.689259
mag0598	-	-	0.73758
mag0600	-	-	0.721888
mag0601	-	-	0.72363
mag0603	-	-	0.0362568
mag0604	-	-	0.777135
mag0608	-	-	0.697393
mag0609	-	-	0.26269
mag0610	-	-	0.166768
mag0612	-	-	0.414687
mag0613	-	-	0.662942
mag0618	-	-	0.61008
mag0619	-	-	0.68218
mag0620	-	-	0.923426
mag0622	-	-	0.741559
mag0623	-	-	0.681415
mag0625	-	-	0.719235
mag0627	-	-	0.315003
mag0628	-	-	0.550567
mag0629	-	-	0.444234
mag0631	-	-	0.767369
mag0633	-	-	0.911461
mag0634	-	-	0.588909
mag0636	-	-	0.644609
mag0640	-	-	0.924532
mag0641	-	-	0.684667
mag0642	-	-	0.574985
mag0643	-	-	0.768714
mag0645	-	-	0.853986
mag0647	-	-	0.545889
mag0648	-	-	0.751145
mag0649	-	-	0.48121
mag0650	-	-	0.188793
mag0653	-	-	0.907051
mag0654	-	-	0.812656
mag0655	-	-	0.487993
mag0656	-	-	0.912802
mag0657	-	-	0.827065
mag0658	-	-	0.344912
mag0660	-	-	0.230983
mag0662	-	-	0.921593
mag0663	-	-	0.110559
mag0664	-	-	0.704109
mag0667	-	-	0.671587
mag0668	-	-	0.327724
mag0670	-	-	0.538509
mag0671	-	-	0.792245
mag0673	-	-	0.378395
mag0674	-	-	0.655261
mag0675	-	-	0.655424
mag0676	-	-	0.398328
mag0677	-	-	0.723419
mag0679	-	-	0.825029
mag0680	-	-	0.865877
mag0681	-	-	0.864644
mag0682	-	-	0.273494
mag0683	-	-	0.823643
mag0684	-	-	0.749994
mag0685	-	-	0.502575
mag0686	-	-	0.924543
mag0688	-	-	0.399013
mag0690	-	-	0.733821
mag0691	-	-	0.622158
mag0692	-	-	0.74387
mag0693	-	-	0.506176
mag0695	-	-	0.91879
mag0696	-	-	0.8523
mag0697	-	-	0.669901
mag0699	-	-	0.560026
mag0700	-	-	0.252938
mag0701	-	-	0.626657
mag0702	-	-	0.569177
mag0703	-	-	0.243967
mag0705	-	-	0.498914
mag0706	-	-	0.935019
mag0707	-	-	0.949994
mag0708	-	-	0.418937
mag0709	-	-	0.857801
mag0710	-	-	0.806648
mag0711	-	-	0.834083
mag0712	-	-	0.258657
mag0713	-	-	0.725415
mag0717	-	-	0.878309
mag0718	-	-	0.612988
mag0720	-	-	0.37693
mag0722	-	-	0.199591
mag0723	-	-	0.880596
mag0724	-	-	0.250348
mag0725	-	-	0.903234
mag0726	-	-	0.518087
mag0728	-	-	0.596846
mag0731	-	-	0.661708
mag0733	-	-	0.580977
mag0735	-	-	0.704372
mag0736	-	-	0.730899
mag0737	-	-	0.815115
mag0738	-	-	0.275258
mag0739	-	-	0.830206
mag0741	-	-	0.833895
mag0742	-	-	0.898386
mag0743	-	-	0
mag0744	-	-	0.676464
mag0745	-	-	0.637726
mag0746	-	-	0.379254
mag0747	-	-	0.600583
mag0748	-	-	0.591653
mag0749	-	-	0.469309
mag0750	-	-	0.636885
mag0754	-	-	0.638978
mag0755	-	-	0.909999
mag0756	-	-	0.921549
mag0758	-	-	0.354032
mag0760	-	-	0.301486
mag0761	-	-	0
mag0763	-	-	0.0469017
mag0765	-	-	0.866152
mag0766	-	-	0
mag0768	-	-	0.79354
mag0770	-	-	0.867272
mag0772	-	-	0.75259
mag0774	-	-	0.886939
mag0775	-	-	0.897925
mag0776	-	-	0.737131
mag0779	-	-	0.820671
mag0780	-	-	0.71432
mag0781	-	-	0.74862
mag0782	-	-	0.67261
mag0783	-	-	0.942367
mag0784	-	-	0.298136
mag0786	-	-	0.849919
mag0787	-	-	0.668946
mag0788	-	-	0.923633
mag0790	-	-	0.753238
mag0792	-	-	0.377033
mag0793	-	-	0.191821
mag0795	-	-	0.702147
mag0797	-	-	0.756369
mag0798	-	-	0.133075
mag0799	-	-	2.15819e-09
mag0802	-	-	0.239717
mag0803	-	-	0.389486
mag0805	-	-	0.135248
mag0806	-	-	0.343445
mag0808	-	-	0.901085
mag0809	-	-	0
mag0810	-	-	0.593556
mag0811	-	-	0.196245
mag0814	-	-	0.59018
mag0815	-	-	0.351413
mag0816	-	-	0.87755
mag0818	-	-	0.752789
mag0820	-	-	0.208263
mag0821	-	-	0.929744
mag0822	-	-	0.894927
mag0824	-	-	0.604742
mag0825	-	-	0.230686
mag0827	-	-	0.864311
mag0829	-	-	0.683745
mag0831	-	-	0.661951
mag0832	-	-	0.868096
mag0833	-	-	0.554395
mag0835	-	-	0.662212
mag0837	-	-	0.401894
mag0838	-	-	0.720218
mag0839	-	-	0.576722
mag0840	-	-	0.846707
mag0841	-	-	0.417005
mag0842	-	-	0.573066
mag0846	-	-	0.873416
mag0847	-	-	0.536972
mag0852	-	-	0.636992
mag0853	-	-	0.499047
mag0854	-	-	0.510408
mag0855	-	-	0.685899
mag0856	-	-	0.417792
mag0857	-	-	0.129601
mag0858	-	-	0.617092
mag0860	-	-	0.940669
mag0861	-	-	0.767093
mag0862	-	-	0.785723
mag0863	-	-	0.821129
mag0864	-	-	0.0401841
mag0865	-	-	0.887838
mag0866	-	-	0
mag0868	-	-	0.565263
mag0869	-	-	0
mag0870	-	-	0.509617
mag0871	-	-	0.154294
mag0872	-	-	0.752179
mag0873	-	-	0
mag0875	-	-	0.808628
mag0876	-	-	0.90929
mag0877	-	-	0.883758
mag0878	-	-	0.180743
mag0879	-	-	0.231967
mag0880	-	-	0.892012
mag0883	-	-	0.379713
mag0884	-	-	0.471152
mag0886	-	-	0.224356
mag0887	-	-	0.0249166
mag0888	-	-	0.122441
mag0890	-	-	0.0390586
mag0893	-	-	0.926832
mag0895	-	-	0.603444
mag0896	-	-	0
mag0897	-	-	0.51859
mag0898	-	-	0.783219
mag0899	-	-	0
mag0902	-	-	0.85835
mag0903	-	-	0.781464
mag0906	-	-	0.360246
mag0907	-	-	0.59121
mag0910	-	-	0.677836
mag0911	-	-	0.765628
mag0912	-	-	0.786957
mag0915	-	-	0.320372
mag0916	-	-	0.254136
mag0921	-	-	0.896292
mag0922	-	-	0.652503
mag0925	-	-	0.732953
mag0928	-	-	0.894573
mag0929	-	-	0.836781
mag0930	-	-	0.704862
mag0934	-	-	0.86414
mag0937	-	-	0.047108
mag0938	-	-	0.617028
mag0941	-	-	0.363383
mag0943	-	-	0.320701
mag0946	-	-	0.825423
mag0947	-	-	0.184419
mag0949	-	-	0.907018
mag0953	-	-	0.825459
mag0954	-	-	0.768841
mag0957	-	-	0.55679
mag0958	-	-	0.875854
mag0959	-	-	0.881064
mag0960	-	-	0.833245
mag0961	-	-	0
mag0962	-	-	0.660742
mag0963	-	-	0.872902
mag0964	-	-	0.648221
mag0965	-	-	0.50269
mag0966	-	-	0.78565
mag0968	-	-	0.398752
mag0969	-	-	0.83466
mag0971	-	-	0.84337
mag0972	-	-	0.0832866
mag0973	-	-	0.905482
mag0975	-	-	0.196159
mag0976	-	-	0.161918
mag0977	-	-	0.230356
mag0978	-	-	0.964168
mag0979	-	-	0.84854
mag0980	-	-	0.403882
mag0981	-	-	0.492279
mag0982	-	-	0.167373
mag0983	-	-	0.607792
mag0984	-	-	0.786672
mag0986	-	-	0.942431
mag0987	-	-	0.569067
mag0989	-	-	0.783019
mag0990	-	-	0.722301
mag0991	-	-	0
mag0994	-	-	0.252645
mag0995	-	-	0.626017
mag0997	-	-	0.634937
mag0998	-	-	0
mag0999	-	-	0.770467
mag1000	-	-	0.744721
mag1001	-	-	0.751942
mag1002	-	-	0.327946
mag1004	-	-	0.628727
mag1006	-	-	0.543506
mag1007	-	-	0
mag1008	-	-	0.159139
mag1010	-	-	0.888175
mag1011	-	-	0.849173
mag1012	-	-	2.12681e-13
mag1013	-	-	0.917718
mag1014	-	-	0
mag1015	-	-	0.40467
mag1016	-	-	0
mag1018	-	-	0.93908
mag1020	-	-	0.414573
mag1021	-	-	0.56185
mag1023	-	-	0
mag1026	-	-	0.696604
mag1032	-	-	0.876948
mag1034	-	-	0.615857
mag1036	-	-	0.587817
mag1040	-	-	0.871934
mag1041	-	-	0.199424
mag1043	-	-	0.36946
mag1044	-	-	0.353376
mag1045	-	-	0.745835
mag1046	-	-	0.263329
mag1048	-	-	0.928377
mag1049	-	-	0.310237
mag1050	-	-	0.54448
mag1052	-	-	0.36367
mag1053	-	-	9.99256e-09
mag1054	-	-	0.879137
mag1055	-	-	0.368361
mag1056	-	-	0.412897
mag1058	-	-	0.335345
mag1061	-	-	0.364432
mag1063	-	-	0.555673
mag1065	-	-	0.459518
mag1066	-	-	0.601269
mag1068	-	-	0.888104
mag1070	-	-	0.22806
mag1071	-	-	0.43211
mag1072	-	-	0.642458
mag1074	-	-	0.73635
mag1076	-	-	0.350278
mag1077	-	-	0.642877
mag1078	-	-	0.600242
mag1079	-	-	0.602385
mag1080	-	-	0.65903
mag1081	-	-	0.211463
mag1082	-	-	0.694214
mag1083	-	-	0.815884
mag1084	-	-	0.719143
mag1085	-	-	0.0839533
mag1087	-	-	0.416126
mag1089	-	-	0.917505
mag1090	-	-	0.721954
mag1092	-	-	0.360146
mag1093	-	-	0.632976
mag1094	-	-	0.363299
mag1095	-	-	0.827575
mag1096	-	-	0.528583
mag1098	-	-	0.846758
mag1099	-	-	0.722537
mag1100	-	-	0.867753
mag1102	-	-	0.831575
mag1103	-	-	0.792035
mag1104	-	-	0.620664
mag1106	-	-	0.637582
mag1107	-	-	0.733121
mag1109	-	-	0.0667235
mag1110	-	-	0.827571
mag1111	-	-	0.793017
mag1113	-	-	0.436823
mag1115	-	-	0.278423
mag1117	-	-	0.346297
mag1118	-	-	0.771732
mag1121	-	-	0.737831
mag1122	-	-	0.188381
mag1125	-	-	0.341382
mag1126	-	-	0.750373
mag1127	-	-	0.610589
mag1129	-	-	0.775553
mag1131	-	-	0.776231
mag1132	-	-	0.765406
mag1133	-	-	0.845543
mag1134	-	-	0.0248938
mag1135	-	-	0.747595
mag1137	-	-	0.516462
mag1138	-	-	0.272641
mag1146	-	-	0.814884
mag1147	-	-	0
mag1148	-	-	0.573631
mag1149	-	-	0.169632
mag1150	-	-	0.931984
mag1152	-	-	0.566153
mag1153	-	-	0.802117
mag1154	-	-	0.766084
mag1155	-	-	0.573758
mag1156	-	-	0.76784
mag1157	-	-	0.882907
mag1159	-	-	0.198344
mag1160	-	-	0.854744
mag1161	-	-	0.62352
mag1162	-	-	0.83336
mag1164	-	-	0.737386
mag1165	-	-	0.465607
mag1169	-	-	0.36109
mag1170	-	-	0.877306
mag1172	-	-	0.756605
mag1173	-	-	0.789812
mag1174	-	-	0.711615
mag1175	-	-	0.655513
mag1176	-	-	0.89404
mag1178	-	-	0.234626
mag1180	-	-	0.912454
mag1181	-	-	0.891785
mag1182	-	-	0.434489
mag1184	-	-	0.82594
mag1186	-	-	0.818318
mag1188	-	-	0.19536
mag1190	-	-	0.852049
mag1191	-	-	0.797179
mag1192	-	-	0.651724
mag1194	-	-	0.858999
mag1195	-	-	0.50427
mag1196	-	-	0.830471
mag1197	-	-	0.176094
mag1199	-	-	0.673919
mag1200	-	-	0.886934
mag1201	-	-	0.532308
mag1202	-	-	0.887631
mag1203	-	-	0.312668
mag1205	-	-	0.46841
mag1207	-	-	0.938171
mag1209	-	-	0.313976
mag1210	-	-	0.0466586
mag1211	-	-	0.116935
mag1213	-	-	0.704583
mag1217	-	-	0.264012
mag1219	-	-	0.886941
mag1220	-	-	0.886914
mag1222	-	-	0.858239
mag1223	-	-	0.522645
mag1224	-	-	0.925894
mag1228	-	-	0.68164
mag1229	-	-	0.376344
mag1230	-	-	0.253638
mag1231	-	-	0.847396
mag1232	-	-	0.667852
mag1233	-	-	0.435124
mag1234	-	-	0.338413
mag1236	-	-	0
mag1239	-	-	0.664576
mag1241	-	-	0.280887
mag1242	-	-	0
mag1243	-	-	0.892986
mag1244	-	-	0.574917
mag1245	-	-	0.830769
mag1246	-	-	0.648728
mag1248	-	-	0.670859
mag1249	-	-	0.745653
mag1251	-	-	0.563134
mag1252	-	-	0.845252
mag1254	-	-	0.676657
mag1255	-	-	0.641566
mag1257	-	-	0.431098
mag1258	-	-	0.642109
mag1259	-	-	0.71787
mag1260	-	-	0
mag1261	-	-	0.466624
mag1264	-	-	0.0378378
mag1267	-	-	0.37774
mag1268	-	-	0.789656
mag1269	-	-	0.564781
mag1271	-	-	0.531512
mag1273	-	-	0.786782
mag1276	-	-	0.604824
mag1277	-	-	0.823906
mag1280	-	-	0.905881
mag1282	-	-	0.128826
mag1283	-	-	0.412057
mag1285	-	-	0.0731766
mag1291	-	-	0
mag1292	-	-	0.917637
mag1293	-	-	0.856365
mag1294	-	-	0.480873
mag1295	-	-	0.808426
mag1298	-	-	3.45553e-13
mag1300	-	-	0.236728
mag1303	-	-	0.552261
mag1304	-	-	0.429704
mag1305	-	-	0.56791
mag1307	-	-	0.799984
mag1308	-	-	0.0695092
mag1309	-	-	0.804268
mag1315	-	-	0.382659
mag1318	-	-	1.74289e-11
mag1319	-	-	0.825824
mag1320	-	-	0.703878
mag1322	-	-	0.905236
mag1324	-	-	0.526093
mag1327	-	-	0.541406
mag1331	-	-	0
mag1334	-	-	0
mag1338	-	-	0.149672
mag1343	-	-	0
mag1345	-	-	0.0697359
mag1346	-	-	0.417557
mag1347	-	-	0.369215
mag1353	-	-	0.583269
mag1354	-	-	0
mag1358	-	-	0.096354
mag1359	-	-	0.293904
mag1360	-	-	0
mag1364	-	-	3.75249e-09
mag1365	-	-	0.487244
mag1366	-	-	0.0586003
mag1367	-	-	0.752194
mag1370	-	-	0
mag1371	-	-	0.722486
mag1372	-	-	0
mag1373	-	-	0.0168669
mag1374	-	-	0.398512
mag1375	-	-	0.744691
mag1376	-	-	0.228502
mag1378	-	-	0.752275
mag1379	-	-	0.801395
mag1380	-	-	0.298166
mag1383	-	-	0.744565
mag1385	-	-	0
mag1387	-	-	0.501331
mag1389	-	-	0.0457587
mag1390	-	-	0
mag1392	-	-	0.13297
mag1394	-	-	0.236189
mag1395	-	-	0.811277
mag1396	-	-	0.359208
mag1397	-	-	0.927949
mag1399	-	-	0.244664
mag1402	-	-	0.83566
mag1405	-	-	0.772913
mag1407	-	-	0.840791
mag1408	-	-	0.198529
mag1410	-	-	0.534036
mag1413	-	-	0.352673
mag1417	-	-	0.122003
mag1420	-	-	0.00190179
mag1421	-	-	0.447163
mag1422	-	-	0.946195
mag1426	-	-	0.91005
mag1427	-	-	0
mag1428	-	-	0.796888
mag1429	-	-	0.433132
mag1437	-	-	0.848302
mag1438	-	-	0.909393
mag1440	-	-	0.513743
mag1443	-	-	0.913834
mag1444	-	-	0.13759
mag1449	-	-	0.07149
mag1451	-	-	0.547232
mag1452	-	-	0.40527
mag1453	-	-	0.930799
mag1456	-	-	0.382766
mag1458	-	-	0.858564
mag1460	-	-	0.113558
mag1461	-	-	0.445447
mag1462	-	-	0.301957
mag1463	-	-	0.720975
mag1466	-	-	0.0285455
mag1468	-	-	0.70406
mag1469	-	-	0.272128
mag1471	-	-	0.107087
mag1473	-	-	0.522997
mag1474	-	-	0.326819
mag1479	-	-	0.579391
mag1482	-	-	0.569899
mag1483	-	-	0.600075
mag1484	-	-	0.483323
mag1486	-	-	0.408537
mag1487	-	-	0.883934
mag1495	-	-	0.78618
mag1498	-	-	0.837806
mag1500	-	-	0.833608
mag1503	-	-	0.0597551
mag1505	-	-	0.656706
mag1506	-	-	0.719364
mag1516	-	-	0.911444
mag1517	-	-	0.723974
mag1518	-	-	0.908044
mag1521	-	-	0.0889251
mag1525	-	-	0.632246
mag1527	-	-	0.872869
mag1528	-	-	0.463998
mag1529	-	-	0.807761
mag1530	-	-	0.945
mag1531	-	-	0.619672
mag1532	-	-	0
mag1534	-	-	0.817703
mag1535	-	-	0.887592
mag1537	-	-	0.914743
mag1544	-	-	0
mag1555	-	-	0.957332
mag1561	-	-	0.864354
mag1564	-	-	0.573596
mag1565	-	-	0.876507
mag1569	-	-	0.895417
mag1570	-	-	0.630125
mag1573	-	-	0.649658
mag1574	-	-	0.907326
mag1575	-	-	0.735841
mag1577	-	-	0.603201
mag1580	-	-	0.913169
mag1581	-	-	0.136631
mag1585	-	-	0.612593
mag1587	-	-	0.584882
mag1589	-	-	0.934655
mag1592	-	-	0.380214
mag1593	-	-	0.620135
mag1603	-	-	2.66917e-09
mag1604	-	-	0
mag1605	-	-	0.730629
mag1609	-	-	0.459817
mag1615	-	-	0.727243
mag1616	-	-	0.562926
mag1618	-	-	0.267152
mag1619	-	-	0.876323
mag1620	-	-	0.630591
mag1625	-	-	0.552914
mag1626	-	-	0.882606
mag1627	-	-	0.452804
mag1628	-	-	0.553707
mag1633	-	-	0.715978
mag1634	-	-	0.887526
mag1635	-	-	0.726671
mag1645	-	-	0.590315
mag1647	-	-	0.879106
mag1649	-	-	0.817209
mag1651	-	-	0.856068
mag1652	-	-	0.703228
mag1654	-	-	0.281385
mag1658	-	-	0.667495
mag1661	-	-	0.431057
mag1662	-	-	0.454075
mag1663	-	-	0.81659
mag1671	-	-	0.831058
mag1676	-	-	0.695673
mag1683	-	-	0.892172
mag1684	-	-	0.355022
mag1685	-	-	0.497694
mag1699	-	-	0.758959
mag1700	-	-	0.0795436
mag1702	-	-	0.592228
mag1703	-	-	0.862637
mag1706	-	-	0.928552
mag1708	-	-	0.88672
mag1709	-	-	0.578593
mag1710	-	-	0.7709
mag1711	-	-	0.656129
mag1712	-	-	0.257346
mag1713	-	-	0.316612
mag1714	-	-	0.694056
mag1715	-	-	0
mag1716	-	-	0.818384
mag1717	-	-	0.890419
mag1718	-	-	0.566483
mag1719	-	-	0.956298
mag1720	-	-	0.159344
mag1721	-	-	0.356443
mag1722	-	-	0.101184
mag1723	-	-	0.48452
mag1724	-	-	0.857545
mag1725	-	-	0.517293
mag1726	-	-	0.140463
mag1728	-	-	0.674088
mag1729	-	-	0.248011
mag1730	-	-	0.528271
mag1731	-	-	0.932321
mag1732	-	-	0.86952
mag1734	-	-	0.192142
mag1735	-	-	0.844591
mag1736	-	-	0.588784
mag1737	-	-	0.839017
mag1738	-	-	0.898737
mag1739	-	-	0.369385
mag1742	-	-	0.806697
mag1743	-	-	0.00366115
mag1744	-	-	0.401637
mag1745	-	-	0.669105
mag1746	-	-	0.839758
mag1747	-	-	0.854221
mag1748	-	-	0.479444
mag1749	-	-	0.794566
mag1751	-	-	0.929802
mag1752	-	-	0.854555
mag1753	-	-	0.216321
mag1754	-	-	0.825353
mag1755	-	-	0.699715
mag1756	-	-	0.779822
mag1757	-	-	0.308932
mag1758	-	-	0.343785
mag1760	-	-	0.709138
mag1761	-	-	0.761541
mag1762	-	-	0.604449
mag1763	-	-	0.20957
mag1764	-	-	0.57436
mag1765	-	-	0.820686
mag1766	-	-	0.525228
mag1767	-	-	0.815969
mag1769	-	-	0.407147
mag1770	-	-	0.644634
mag1771	-	-	0.362683
mag1772	-	-	0.453157
mag1773	-	-	0.180651
mag1774	-	-	0.838932
mag1776	-	-	0.436198
mag1777	-	-	0.825766
mag1780	-	-	0.712186
mag1781	-	-	0.9246
mag1782	-	-	0.184903
mag1783	-	-	0.720846
mag1784	-	-	0.872088
mag1786	-	-	0.822104
mag1787	-	-	0.340682
mag1788	-	-	0.350273
mag1790	-	-	0.104498
mag1791	-	-	0.845288
mag1792	-	-	0.447647
mag1793	-	-	0.737983
mag1794	-	-	0.776964
mag1795	-	-	0.488938
mag1796	-	-	0.756577
mag1797	-	-	0.840935
mag1798	-	-	0.22332
mag1800	-	-	0.101487
mag1801	-	-	0.717925
mag1803	-	-	0.521644
mag1804	-	-	0.890274
mag1805	-	-	0.938786
mag1806	-	-	0.333878
mag1809	-	-	0.897632
mag1813	-	-	0.589595
mag1814	-	-	0.476495
mag1815	-	-	0.921049
mag1816	-	-	0.2532
mag1817	-	-	0
mag1818	-	-	0.240424
mag1819	-	-	0.557085
mag1821	-	-	0.373865
mag1823	-	-	0.870618
mag1824	-	-	0.207
mag1827	-	-	0.802897
mag1828	-	-	0.116305
mag1829	-	-	0.807499
mag1831	-	-	0.843528
mag1832	-	-	0.942974
mag1834	-	-	0.78551
mag1835	-	-	0.210362
mag1836	-	-	0.480717
mag1837	-	-	0.777606
mag1838	-	-	0.408447
mag1840	-	-	0.873943
mag1842	-	-	0.24397
mag1843	-	-	0.765739
mag1844	-	-	0.817847
mag1845	-	-	0.575707
mag1850	-	-	0.113977
mag1851	-	-	0.840597
mag1855	-	-	0.741312
mag1857	-	-	0.779046
mag1858	-	-	0.366579
mag1859	-	-	0.571468
mag1860	-	-	0.687188
mag1861	-	-	0.72588
mag1862	-	-	0.933046
mag1863	-	-	0.861033
mag1864	-	-	0.517137
mag1865	-	-	0.776092
mag1866	-	-	0.584966
mag1869	-	-	0
mag1871	-	-	0.81427
mag1873	-	-	0
mag1876	-	-	0.877442
mag1877	-	-	0.914815
mag1879	-	-	0.335616
mag1881	-	-	0.414964
mag1882	-	-	0.801001
mag1887	-	-	0.918307
mag1888	-	-	0.454209
mag1894	-	-	0.0469232
mag1895	-	-	0.606807
mag1896	-	-	0.472525
mag1905	-	-	0.945787
mag1908	-	-	0.50366
mag1914	-	-	0.943017
mag1920	-	-	0.842401
mag1924	-	-	0.21932
mag1926	-	-	0.751688
mag1939	-	-	0.907667
mag1953	-	-	0.866115
mag1962	-	-	0.800692
mag1965	-	-	0.55649
mag1969	-	-	0.409542
mag1970	-	-	0.782731
mag1971	-	-	0.315383
mag1974	-	-	0.751997
mag1978	-	-	0.907652
mag1979	-	-	0.846832
mag1980	-	-	0.278687
mag1981	-	-	0.866696
mag1982	-	-	0.291036
mag1984	-	-	0.2175
mag1986	-	-	0.519077
mag1987	-	-	0.630459
mag1988	-	-	0.915832
mag1989	-	-	1.13088e-09
mag1990	-	-	0.626564
mag1991	-	-	0.89636
mag1992	-	-	0.20065
mag1993	-	-	0.907495
mag1994	-	-	0.526273
mag1995	-	-	0.882906
mag1996	-	-	0.895593
mag1997	-	-	0.268332
mag1998	-	-	0.450386
mag1999	-	-	0.787513
mag2000	-	-	0.790108
mag2002	-	-	0.581661
mag2003	-	-	0.441066
mag2006	-	-	0.617756
mag2007	-	-	0.74595
mag2008	-	-	0.753439
mag2009	-	-	0.739239
mag2010	-	-	0.857832
mag2011	-	-	0.44002
mag2014	-	-	0.371604
mag2016	-	-	0.67519
mag2017	-	-	0.826181
mag2018	-	-	0.462226
mag2019	-	-	0.756144
mag2020	-	-	0.398822
mag2021	-	-	0.683467
mag2022	-	-	0.732503
mag2023	-	-	0.898667
mag2024	-	-	0.395259
mag2025	-	-	0.665139
mag2031	-	-	0.49512
mag2033	-	-	0.56721
mag2034	-	-	0.912115
mag2035	-	-	0.706936
mag2036	-	-	0.814175
mag2037	-	-	0.36482
mag2038	-	-	0.849182
mag2039	-	-	0.067198
mag2040	-	-	0.0369984
mag2041	-	-	0.601994
mag2042	-	-	0.598411
mag2043	-	-	0.92407
mag2044	-	-	0.849568
mag2049	-	-	0.655054
mag2050	-	-	0.0107775
mag2051	-	-	0.918645
mag2053	-	-	0.172208
mag2057	-	-	0.505188
mag2062	-	-	0.82115
mag2064	-	-	0.446033
mag2070	-	-	0
mag2076	-	-	0.923185
mag2082	-	-	0.899888
mag2083	-	-	0
mag2084	-	-	0.89367
mag2087	-	-	0.677475
mag2088	-	-	0.786248
mag2096	-	-	0
mag2097	-	-	0.70333
mag2098	-	-	0
mag2099	-	-	0.0929927
mag2100	-	-	2.92019e-09
mag2101	-	-	0.236545
mag2103	-	-	0.0313585
mag2104	-	-	1.8845e-13
mag2106	-	-	0.689759
mag2108	-	-	0
mag2109	-	-	0.333987
mag2110	-	-	0
mag2111	-	-	0.915109
mag2113	-	-	0.67273
mag2115	-	-	0
mag2117	-	-	0.388251
mag2118	-	-	0
mag2121	-	-	0.384285
mag2122	-	-	0.0897831
mag2145	-	-	0.770405
mag2147	-	-	0.335663
mag2148	-	-	0
mag2153	-	-	0
mag2155	-	-	0
mag2156	-	-	0.587227
mag2157	-	-	0
mag2159	-	-	0.609203
mag2161	-	-	0.534753
mag2166	-	-	0.770966
mag2169	-	-	0.703381
mag2171	-	-	0.937084
mag2172	-	-	0.813432
mag2175	-	-	0.2964
mag2177	-	-	0.7409
mag2179	-	-	0.389285
mag2180	-	-	0.748785
mag2183	-	-	0.034647
mag2184	-	-	0.326239
mag2187	-	-	0.493189
mag2189	-	-	0.839512
mag2190	-	-	0.842519
mag2192	-	-	0.441174
mag2195	-	-	0.40487
mag2196	-	-	0.722873
mag2197	-	-	0.122168
mag2198	-	-	0.507944
mag2199	-	-	0.869632
mag2201	-	-	0.160653
mag2202	-	-	0.394398
mag2205	-	-	0.428451
mag2206	-	-	0.895032
mag2207	-	-	0.590531
mag2208	-	-	1.11526e-09
mag2209	-	-	0.885583
mag2210	-	-	0.786049
mag2211	-	-	0
mag2213	-	-	0.187945
mag2214	-	-	0.939868
mag2215	-	-	0.410666
mag2217	-	-	0.789194
mag2218	-	-	0.439211
mag2220	-	-	0.237526
mag2222	-	-	0.756762
mag2224	-	-	0.854889
mag2227	-	-	0.784364
mag2230	-	-	0.867515
mag2231	-	-	0.934739
mag2234	-	-	0.821295
mag2237	-	-	0.808303
mag2239	-	-	0.356331
mag2241	-	-	0
mag2243	-	-	0.313662
mag2244	-	-	0.834781
mag2245	-	-	0.300497
mag2247	-	-	0.900863
mag2251	-	-	0.238919
mag2255	-	-	0
mag2261	-	-	0.432415
mag2262	-	-	0.220085
mag2263	-	-	0.154369
mag2264	-	-	0.300407
mag2268	-	-	0.386046
mag2269	-	-	0.561232
mag2270	-	-	0.681333
mag2272	-	-	0.165795
mag2274	-	-	0.83489
mag2278	-	-	0.899755
mag2280	-	-	0.800631
mag2281	-	-	0.52094
mag2282	-	-	0.393125
mag2283	-	-	0.81993
mag2284	-	-	0.220798
mag2286	-	-	0.361594
mag2287	-	-	0.126923
mag2288	-	-	0.875505
mag2291	-	-	0.175318
mag2293	-	-	0
mag2294	-	-	0.495953
mag2295	-	-	0.497199
mag2296	-	-	0.87475
mag2297	-	-	0.122342
mag2299	-	-	0.304998
mag2300	-	-	0.890132
mag2301	-	-	0.129894
mag2302	-	-	0.545781
mag2303	-	-	0.10663
mag2307	-	-	0.906749
mag2310	-	-	0
mag2312	-	-	0.136967
mag2317	-	-	0.70006
mag2318	-	-	0.159897
mag2319	-	-	0.877832
mag2321	-	-	0.653542
mag2323	-	-	0.175651
mag2324	-	-	0.883715
mag2325	-	-	0.191357
mag2327	-	-	0.705061
mag2328	-	-	0.579172
mag2329	-	-	0.336753
mag2330	-	-	0.491703
mag2331	-	-	0.645126
mag2332	-	-	0.595806
mag2333	-	-	0.690948
mag2336	-	-	0.929514
mag2337	-	-	0.480964
mag2338	-	-	0.777722
mag2339	-	-	0.381658
mag2340	-	-	0.203999
mag2343	-	-	0.420599
mag2344	-	-	0.75092
mag2345	-	-	0.838529
mag2346	-	-	0.914157
mag2349	-	-	0.912563
mag2350	-	-	0.682546
mag2351	-	-	0.50802
mag2352	-	-	0.313347
mag2353	-	-	0.462154
mag2354	-	-	0.14734
mag2355	-	-	0.207619
mag2359	-	-	0.380673
mag2360	-	-	0.692621
mag2361	-	-	0.798775
mag2363	-	-	0.795367
mag2364	-	-	0.655036
mag2365	-	-	0.747995
mag2366	-	-	0.686312
mag2367	-	-	0.888063
mag2368	-	-	0.852104
mag2370	-	-	0.0585389
mag2371	-	-	0.74049
mag2373	-	-	0.148386
mag2374	-	-	0.673676
mag2375	-	-	0.380468
mag2377	-	-	0.818522
mag2378	-	-	0.411958
mag2383	-	-	0.867327
mag2384	-	-	0.566248
mag2385	-	-	0.542908
mag2386	-	-	0.772527
mag2387	-	-	0.0652091
mag2388	-	-	0.626159
mag2389	-	-	0.22699
mag2390	-	-	0.769258
mag2391	-	-	0.311741
mag2392	-	-	0.585796
mag2393	-	-	0.365843
mag2396	-	-	0.592887
mag2397	-	-	0.404837
mag2398	-	-	0.566435
mag2401	-	-	0.770064
mag2402	-	-	0.495807
mag2403	-	-	0.670926
mag2405	-	-	0.819739
mag2407	-	-	0.629301
mag2408	-	-	0.339274
mag2409	-	-	0.671508
mag2411	-	-	0.757195
mag2412	-	-	0.369138
[truncated: 771 more rows]
