# Supplementary material for: Genetic architecture of inducible and constitutive metabolic profile related to drought resistance in qingke (Tibetan hulless barley)
Source: Front Plant Sci. 2022 Dec 6;13:1076000. doi: 10.3389/fpls.2022.1076000 (PMC9763626; doi:10.3389/fpls.2022.1076000)
Supplement: Supplementary file 11 [file Table_11.xlsx]

## Sheet: Suppl. Table 11
Supplemental Table 11. The list of total lead SNPs detected in qingke mGWAS under CK codition
ID	Compound_name	Class_I	Chromsome	loci_start	loci_end	loci_lead	P-value	PVE	Locus	Annotation	Locus	Annotation	Locus	Annotation	Locus	Annotation	Locus	Annotation	Locus	Annotation	Locus	Annotation	Locus	Annotation	Locus	Annotation	Locus	Annotation	Locus	Annotation	Locus	Annotation	Locus	Annotation	Locus	Annotation	Locus	Annotation	Locus	Annotation	Locus	Annotation	Locus	Annotation	Locus	Annotation	Locus	Annotation	Locus
mag0025	Gramine	Alkaloids	chr1H	57298190	74720717	69402969	5.45291e-17	0.248814	HORVU1Hr1G016960	Transcription elongation factor, TFIIS/CRSP70, N-terminal, sub-type domain containing protein	HORVU1Hr1G016980	Similar to Peroxidase (EC 1.11.1.7)	HORVU1Hr1G017020	Helix-loop-helix DNA-binding domain containing protein	HORVU1Hr1G017050	Similar to Glutathione-S-transferase 19E50	HORVU1Hr1G017070	Lecithin:cholesterol/phospholipid:diacylglycerol acyltransferase domain containing protein	HORVU1Hr1G017080	Lecithin:cholesterol acyltransferase family protein	HORVU1Hr1G017100	Peptidase C12, ubiquitin carboxyl-terminal hydrolase 1 domain containing protein	HORVU1Hr1G017120	Ser/Thr protein kinase, Negative regulator of innate immunit	HORVU1Hr1G017170	Similar to Germin-like protein subfamily 2 member 4 precursor	HORVU1Hr1G017190	Cyclin-like F-box domain containing protein	HORVU1Hr1G017210	Similar to Peptide chain release factor 2 (Fragment)	HORVU1Hr1G017220	EGF-like region, conserved site domain containing protein	HORVU1Hr1G017230	Conserved hypothetical protein	HORVU1Hr1G017240	Serine/threonine protein kinase domain containing protein	HORVU1Hr1G017260	Similar to COP9 signalosome complex subunit 5b (EC 3.4.-.-) (Signalosome subunit 5b) (Jun activation domain-binding homolog 1)	HORVU1Hr1G017270	Similar to OSIGBa0143N19.8 protein	HORVU1Hr1G017290	Phospholipase C, phosphatidylinositol-specific, Y domain domain containing protein	HORVU1Hr1G017320	Ankyrin repeat containing protein	HORVU1Hr1G017330	Zinc finger, NF-X1-type domain containing protein	HORVU1Hr1G017370	ARF/SAR superfamily domain containing protein	HORVU1Hr1G017380
mag0025	Gramine	Alkaloids	chr1H	77816485	80141374	78125944	5.26036e-13	0.191997	HORVU1Hr1G020120	Cyclin-like F-box domain containing protein	HORVU1Hr1G020140	Similar to Endo-1,3;1,4-beta-D-glucanase precursor (EC 3.2.1.-)	HORVU1Hr1G020150	Cyclin-like F-box domain containing protein	HORVU1Hr1G020160	Conserved hypothetical protein	HORVU1Hr1G020170	Conserved hypothetical protein	HORVU1Hr1G020190	Pentatricopeptide repeat domain containing protein	HORVU1Hr1G020200	Pentatricopeptide repeat domain containing protein	HORVU1Hr1G020240	Disease resistance protein domain containing protein	HORVU1Hr1G020270	Kelch related domain containing protein	HORVU1Hr1G020300	Similar to vacuolar sorting protein 4b	HORVU1Hr1G020310		HORVU1Hr1G020330		HORVU1Hr1G020340	Ribosomal protein S27/S33, mitochondrial domain containing protein	HORVU1Hr1G020360	Similar to Na+/H+ antiporter	HORVU1Hr1G020370	Similar to R-type basic helix-loop-helix protein	HORVU1Hr1G020380	No apical meristem (NAM) protein domain containing protein	HORVU1Hr1G020390	Component of cullin-RING E3 ubiquitin ligase (CRL) complex, Salt/drought stress respons	HORVU1Hr1G020400	Component of cullin-RING E3 ubiquitin ligase (CRL) complex, Salt/drought stress respons
mag0025	Gramine	Alkaloids	chr1H	82763203	84502948	83266934	1.04344e-16	0.24488	HORVU1Hr1G020760	Similar to H0102C09.1 protein	HORVU1Hr1G020790	Similar to Transposase	HORVU1Hr1G020800	Peroxidase (EC 1.11.1.7)	HORVU1Hr1G021000	Cyclin-like F-box domain containing protein	HORVU1Hr1G021040	Pectinesterase inhibitor domain containing protein	HORVU1Hr1G021070	D-arabinono-1,4-lactone oxidase domain containing protein	HORVU1Hr1G021100	Hypothetical conserved gene	HORVU1Hr1G021120	NAD(P)-binding domain containing protein	HORVU1Hr1G021130	Similar to Asparaginyl-tRNA synthetase, cytoplasmic 1 (EC 6.1.1.22) (Asparagine-- tRNA ligase 1) (AsnRS 1)	HORVU1Hr1G021140	Similar to Glutathione S-transferase GST 8 (EC 2.5.1.18)	HORVU1Hr1G021150	Similar to Glutathione S-transferase GST 8 (EC 2.5.1.18)	HORVU1Hr1G021160	Glutathione S-transferase GSTF15	HORVU1Hr1G021170	Similar to Glutathione S-transferase GST 10 (EC 2.5.1.18)	HORVU1Hr1G021180	Similar to Glutathione S-transferase GST 8 (EC 2.5.1.18)
mag0025	Gramine	Alkaloids	chr1H	87264299	88457181	87560436	2.6015e-13	0.196558	HORVU1Hr1G021560	Hypothetical conserved gene	HORVU1Hr1G021590	Starch synthase, Starch biosynthesi	HORVU1Hr1G021600		HORVU1Hr1G021620	Similar to pro-resilin	HORVU1Hr1G021630	Serine/threonine protein kinase domain containing protein	HORVU1Hr1G021640	Serine/threonine protein kinase domain containing protein	HORVU1Hr1G021650	Similar to Thaumatin-like protein precursor	HORVU1Hr1G021660	D111/G-patch domain containing protein	HORVU1Hr1G021680	Similar to P450	HORVU1Hr1G021690	Similar to Plastid 5,10-methylene-tetrahydrofolate dehydrogenase (Fragment)	HORVU1Hr1G021700	Histidyl-tRNA synthetase (EC 6.1.1.21) (Histidine--tRNA ligase) (HisRS)
mag0025	Gramine	Alkaloids	chr1H	95453530	97485509	95453530	8.35172e-13	0.18899	HORVU1Hr1G022450	3-hydroxyacyl-CoA dehydrogenase, Multifunctional protein, RNA- and microtubule-binding protein, Salicylic acid (SA) biosynthesis, Maintenance of root meristem activity, Beta -oxidation of fatty acid	HORVU1Hr1G022460	Plastid-localized pentatricopeptide repeat (PPR) protein, Plant growth and pollen developmen	HORVU1Hr1G022470	Protein of unknown function DUF295 family protein	HORVU1Hr1G022500	Pectinesterase inhibitor domain containing protein	HORVU1Hr1G022510	Flavin monooxygenase-like enzyme , Auxin biosynthesi	HORVU1Hr1G022530	Similar to Flavin-binding monooxygenase-like family protein	HORVU1Hr1G022540	Conserved hypothetical protein	HORVU1Hr1G022550	Similar to Ethylene receptor	HORVU1Hr1G022570	Similar to 60S ribosomal protein L18	HORVU1Hr1G022620		HORVU1Hr1G022630	Similar to Peroxidase component PR-2 and/or 4 (Fragment)	HORVU1Hr1G022660	Protein of unknown function DUF3252 domain containing protein	HORVU1Hr1G022670	Similar to disulfide oxidoreductase/ monooxygenase/ oxidoreductase	HORVU1Hr1G022680	Conserved hypothetical protein	HORVU1Hr1G022700	Similar to HIRA interacting protein 5	HORVU1Hr1G022710	Zinc finger, NHR/GATA-type domain containing protein	HORVU1Hr1G022720	Similar to H0718E12.6 protein
mag0025	Gramine	Alkaloids	chr1H	316977893	320801842	319066571	2.55507e-14	0.211421	HORVU1Hr1G043640	Hypothetical conserved gene	HORVU1Hr1G043660	Similar to ALG2-interacting protein X	HORVU1Hr1G043670	Hypothetical conserved gene	HORVU1Hr1G043680	K Homology, type 1, subgroup domain containing protein	HORVU1Hr1G043690		HORVU1Hr1G043700		HORVU1Hr1G043710	Protein of unknown function DUF789 family protein	HORVU1Hr1G043730	Protein of unknown function DUF6, transmembrane domain containing protein	HORVU1Hr1G043780	Helix-loop-helix DNA-binding domain containing protein	HORVU1Hr1G043790	Leucine-rich repeat, N-terminal domain containing protein	HORVU1Hr1G043800	Histone lysine demethylase, Stress-responsive H3K27me3(histon H3 lysine 27 trimethylation) demethylatio	HORVU1Hr1G043820	Similar to Alpha-galactosidase	HORVU1Hr1G043830	Similar to Alpha-galactosidase precursor (EC 3.2.1.22) (Melibiase) (Alpha-D- galactoside galactohydrolase)	HORVU1Hr1G043870	Similar to Ser/Thr protein phosphatase family	HORVU1Hr1G043880	Leucine-rich repeat receptor-like kinas	HORVU1Hr1G043890	Similar to Tonoplast membrane integral protein ZmTIP3-1	HORVU1Hr1G043900	Similar to IAP100	HORVU1Hr1G043910	Similar to Secretory protein	HORVU1Hr1G043920	Similar to Secretory protein	HORVU1Hr1G043930	Ubiquitin	HORVU1Hr1G043940
mag0025	Gramine	Alkaloids	chr1H	344967568	352381362	346812301	5.51019e-16	0.235434	HORVU1Hr1G046940	Conserved hypothetical protein	HORVU1Hr1G046990	Similar to ETFQO (electron-transfer flavoprotein:ubiquinone oxidoreductase); catalytic/ electron carrier/ electron-transferring-flavoprotein dehydrogenase	HORVU1Hr1G047000	Conserved hypothetical protein	HORVU1Hr1G047010	Serine/threonine protein kinase domain containing protein	HORVU1Hr1G047030	Similar to P450	HORVU1Hr1G047060	Similar to UPF0496 protein 4	HORVU1Hr1G047090	Similar to OSIGBa0126J24.7 protein	HORVU1Hr1G047100	Boric acid channel, Regulation of boron distributio	HORVU1Hr1G047110	Similar to predicted protein	HORVU1Hr1G047180	Src homology-3 domain containing protein	HORVU1Hr1G047220	Coniferaldehyde 5-hydroxylase, Lignin biosynthesi	HORVU1Hr1G047260	Protein of unknown function DUF726 family protein	HORVU1Hr1G047300	Similar to Lysosomal Pro-X carboxypeptidase	HORVU1Hr1G047350	Similar to calcium dependent protein kinase1	HORVU1Hr1G047360	Conserved hypothetical protein	HORVU1Hr1G047370	Conserved hypothetical protein	HORVU1Hr1G047380	Conserved hypothetical protein	HORVU1Hr1G047390	SAUR family protein, Negative regulator of auxin synthesis and transpor	HORVU1Hr1G047400	Hypothetical conserved gene	HORVU1Hr1G047410	Peptidase C12, ubiquitin carboxyl-terminal hydrolase 1 domain containing protein	HORVU1Hr1G047430
mag0025	Gramine	Alkaloids	chr1H	363215189	364828917	363853665	9.48644e-13	0.187538	HORVU1Hr1G048870	Similar to Dehydration-responsive element-binding protein 1H	HORVU1Hr1G048890	Similar to Nucleosome assembly protein 1	HORVU1Hr1G048900	Conserved hypothetical protein	HORVU1Hr1G048910	LysM domain-containing protein, Embryo sac developmen	HORVU1Hr1G048920	LysM domain-containing protein, Embryo sac developmen	HORVU1Hr1G048930	LysM domain-containing protein, Embryo sac developmen	HORVU1Hr1G048950	LysM domain-containing protein, Embryo sac developmen	HORVU1Hr1G048960	Putative glucose-methanol-choline (GMC) oxidoreductase, Cutin biosynthesis, Anther development, Pollen fertilit	HORVU1Hr1G048970	Similar to Phospholipase D beta 2	HORVU1Hr1G048990	Similar to NBS-LRR disease resistance protein homologue (Fragment)	HORVU1Hr1G049000	Peptidase S8, subtilisin-related domain containing protein	HORVU1Hr1G049030	Vacuolar protein sorting 55 family protein	HORVU1Hr1G049060	Cytochrome P450 family protein	HORVU1Hr1G049070	Similar to Glutathione S-transferase GSTU31 (Fragment)	HORVU1Hr1G049090	Similar to Glutathione S-transferase GSTU31 (Fragment)	HORVU1Hr1G049100	Similar to Glutathione S-transferase GST 42 (EC 2.5.1.18) (Fragment)	HORVU1Hr1G049120	Glutathione S-transferase GST 30 (EC 2.5.1.18)	HORVU1Hr1G049130	Similar to Pumilio RBD (Fragment)	HORVU1Hr1G049140	Leucine-rich repeat, plant specific containing protein	HORVU1Hr1G049160	Similar to Glutathione S-transferase GSTU6	HORVU1Hr1G049190
mag0025	Gramine	Alkaloids	chr1H	376462355	378438185	377845855	1.02826e-10	0.156538	HORVU1Hr1G050730		HORVU1Hr1G050740	Similar to NADH-ubiquinone oxidoreductase-related	HORVU1Hr1G050750	Similar to F5D14.6 protein	HORVU1Hr1G050760	Similar to Inositol phosphate kinase	HORVU1Hr1G050780	Tetratricopeptide-like helical domain containing protein	HORVU1Hr1G050810	Conserved hypothetical protein	HORVU1Hr1G050830	NAD(P)-binding domain containing protein	HORVU1Hr1G050840	Conserved hypothetical protein	HORVU1Hr1G050850	Conserved hypothetical protein	HORVU1Hr1G050880	ENTH/VHS domain containing protein	HORVU1Hr1G050900	Similar to Glycerol-3-phosphate acyltransferase (Fragment)	HORVU1Hr1G050920	Similar to Frsb-prov protein	HORVU1Hr1G050950	Pentatricopeptide repeat domain containing protein	HORVU1Hr1G050960	Transcription factor binding protein, Poly (ADP-ribose) polymerase (PARP) domain protein, Abiotic stress tolerance, Control of leaf cell fat	HORVU1Hr1G050970	CS domain containing protein	HORVU1Hr1G051020	Concanavalin A-like lectin/glucanase, subgroup domain containing protein
mag0025	Gramine	Alkaloids	chr1H	380191993	381067415	380417550	3.01444e-10	0.149277	HORVU1Hr1G051220	Similar to Protein kinase domain containing protein	HORVU1Hr1G051250	Similar to ribosomal protein L35 containing protein	HORVU1Hr1G051260	Similar to WRKY transcription factor 61	HORVU1Hr1G051270		HORVU1Hr1G051280	NADH:ubiquinone oxidoreductase 17.2 kD subunit family protein	HORVU1Hr1G051290	Major facilitator superfamily protein	HORVU1Hr1G051300	Similar to Cytochrome P450 CYP71Y10	HORVU1Hr1G051310	Similar to predicted protein	HORVU1Hr1G051330	TGF-beta receptor, type I/II extracellular region family protein	HORVU1Hr1G051340	Similar to ATP synthase beta chain, mitochondrial precursor (EC 3.6.3.14)	HORVU1Hr1G051350	Similar to ADP-ribosylation factor-like protein	HORVU1Hr1G051360	RmlC-like jelly roll fold domain containing protein	HORVU1Hr1G051370	Zinc finger, RING/FYVE/PHD-type domain containing protein	HORVU1Hr1G051380	Serine/threonine protein kinase domain containing protein	HORVU1Hr1G051400	Zinc finger, CCHC retroviral-type domain containing protein	HORVU1Hr1G051410	Conserved hypothetical protein	HORVU1Hr1G051420	Ankyrin repeat containing protein	HORVU1Hr1G051440	Conserved hypothetical protein
mag0025	Gramine	Alkaloids	chr1H	403807519	404904914	403878614	1.38084e-10	0.154553	HORVU1Hr1G054770	Similar to RING-H2 finger protein ATL3J	HORVU1Hr1G054930	Similar to Retrotransposon protein	HORVU1Hr1G055000	Hypothetical conserved gene	HORVU1Hr1G055030	Conserved hypothetical protein	HORVU1Hr1G055080	Similar to NBS-LRR disease resistance protein homologue (Fragment)	HORVU1Hr1G055110	Similar to H0215A08.3 protein	HORVU1Hr1G055140	Similar to Beta-amylase PCT-BMYI (EC 3.2.1.2)	HORVU1Hr1G055210	Peptidase C14, caspase catalytic domain containing protein	HORVU1Hr1G055220	Similar to ICE-like protease p20 domain containing protein	HORVU1Hr1G055250	Similar to Protein kinase CK2 regulatory subunit CK2B2
mag0025	Gramine	Alkaloids	chr1H	411159325	412336012	411844581	1.75188e-09	0.136802	HORVU1Hr1G056110	Similar to autophagocytosis protein AUT1-like [Oryza sativa (japonica cultivar-group)]	HORVU1Hr1G056120	Similar to CONSTANS-like protein CO9 (Fragment)	HORVU1Hr1G056130	Protein of unknown function Cys-rich family protein	HORVU1Hr1G056150	Protein of unknown function DUF828, plant family protein	HORVU1Hr1G056160	Ribosomal protein L18/L5 domain containing protein	HORVU1Hr1G056170	Protein of unknown function DUF547 domain containing protein	HORVU1Hr1G056180	Similar to D-3-phosphoglycerate dehydrogenase	HORVU1Hr1G056210	2OG-Fe(II) oxygenase domain containing protein	HORVU1Hr1G056220	Similar to Agenet domain containing protein, expressed
mag0025	Gramine	Alkaloids	chr1H	525732288	525978789	525785503	9.57533e-09	0.125573	HORVU1Hr1G080500	Pentatricopeptide repeat domain containing protein	HORVU1Hr1G080510	Similar to Beta-1,3-glucanase-like protein	HORVU1Hr1G080520	Similar to GmCK1p (EC 2.7.1.32)	HORVU1Hr1G080540	Transferase family protein	HORVU1Hr1G080570	Signal peptidase 22 kDa subunit family protein	HORVU1Hr1G080590	Similar to DNA-damage-repair/toleration protein DRT102	HORVU1Hr1G080600	S-domain receptor-like kinase, OsPR1b-interacting factor, Resistance protein, Grain yield, Disease resistanc	HORVU1Hr1G080610	Phox-associated domain domain containing protein	HORVU1Hr1G080630	Similar to polyubiquitin containing 7 ubiquitin monomers	HORVU1Hr1G080640	Rapid ALkalinization Factor family protein	HORVU1Hr1G080660	Cyclin-like F-box domain containing protein	HORVU1Hr1G080680	Cytochrome P450 family protein	HORVU1Hr1G080700	Pentatricopeptide repeat domain containing protein	HORVU1Hr1G080720	Glycosyltransferase AER61, uncharacterized domain containing protein	HORVU1Hr1G080740	Similar to OSIGBa0142I02-OSIGBa0101B20.30 protein	HORVU1Hr1G080750	CASC3/Barentsz eIF4AIII binding domain containing protein	HORVU1Hr1G080770	Phospholipase C, phosphatidylinositol-specific , X region domain containing protein
mag0025	Gramine	Alkaloids	chr3H	18809742	19041567	18812135	7.91344e-12	0.174217	HORVU3Hr1G007970	Peptidase C26 domain containing protein	HORVU3Hr1G007980	Mandelate racemase/muconate lactonizing enzyme family protein	HORVU3Hr1G007990	Zinc finger, RING-type domain containing protein	HORVU3Hr1G008060	Similar to NBS-LRR disease resistance protein homologue (Fragment)	HORVU3Hr1G008280	Lipase, GDSL domain containing protein	HORVU3Hr1G008310	Octicosapeptide/Phox/Bem1p domain containing protein	HORVU3Hr1G008400	Similar to seed maturation protein	HORVU3Hr1G008420	Octicosapeptide/Phox/Bem1p domain containing protein	HORVU3Hr1G008430	Similar to Lipid phosphate phosphatase 2 (EC 3.1.3.-) (AtLPP2) (Phosphatidic acid phosphatase 2) (AtPAP2) (Prenyl diphosphate phosphatase)	HORVU3Hr1G008460
mag0025	Gramine	Alkaloids	chr4H	586068532	586084826	586084826	2.44321e-10	0.150181	HORVU4Hr1G072570		HORVU4Hr1G072580	Alpha-expansin OsEXPA18	HORVU4Hr1G072590	Similar to FH protein interacting protein FIP2	HORVU4Hr1G072620	ABC transporter-like domain containing protein	HORVU4Hr1G072630	Ca2+-permeable mechanosensitive channel, Regulation of plasma membrane Ca2+ influx, ROS generation induced by hypo-osmotic stres	HORVU4Hr1G072650	Putative harbinger transposase-derived nuclease domain containing protein	HORVU4Hr1G072660	Alpha-expansin OsEXPA18	HORVU4Hr1G072670	Similar to predicted protein	HORVU4Hr1G072680	Heat shock protein Hsp20 domain containing protein	HORVU4Hr1G072690	Zinc finger, CCHC-type domain containing protein
mag0025	Gramine	Alkaloids	chr5H	40509816	43705315	43574258	7.92495e-10	0.142211	HORVU5Hr1G012970	Similar to predicted protein	HORVU5Hr1G012980	Similar to cDNA clone:J023048A08, full insert sequence	HORVU5Hr1G012990		HORVU5Hr1G013010		HORVU5Hr1G013030	Receptor-like kinase, Control of reproductive growth and development, Repression of cell deat	HORVU5Hr1G013040	Similar to Cyanogenic beta-glucosidase precursor (EC 3.2.1.21) (Linamarase) (Fragment)	HORVU5Hr1G013060	Pentatricopeptide repeat domain containing protein	HORVU5Hr1G013120	Zinc finger, CCHC-type domain containing protein	HORVU5Hr1G013160	Tesmin/TSO1-like, CXC domain containing protein	HORVU5Hr1G013170	Similar to CROC-1-like protein (Fragment)	HORVU5Hr1G013180	Similar to CROC-1-like protein (Fragment)	HORVU5Hr1G013200	Chlorophyll a-b binding protein 2, chloroplast precursor (LHCII type I CAB-2) (LHCP)	HORVU5Hr1G013210	Similar to Viral A-type inclusion protein repeat containing protein, expressed	HORVU5Hr1G013220	Similar to Viral A-type inclusion protein repeat containing protein, expressed	HORVU5Hr1G013230	Similar to Phosphatidylinositol 3-kinase 1	HORVU5Hr1G013240	Tetratricopeptide-like helical domain containing protein	HORVU5Hr1G013250	Tetratricopeptide-like helical domain containing protein	HORVU5Hr1G013260	LSTK-1-like kinase	HORVU5Hr1G013290	von Willebrand factor, type A domain containing protein	HORVU5Hr1G013300	Similar to NBS-LRR disease resistance protein homologue (Fragment)	HORVU5Hr1G013320
mag0025	Gramine	Alkaloids	chr5H	482313485	482553680	482416830	5.12086e-12	0.177095	HORVU5Hr1G061840	Unknown phosphatidylethanolamine-binding protein (PEBP) like domain protein, 426-amino-acid protein, homologous to the keratin-associated protein (KAP) 5-4 family, Panicle architecture, Panicle erectnes	HORVU5Hr1G061850	Protein kinase, core domain containing protein	HORVU5Hr1G061860	Hypothetical conserved gene	HORVU5Hr1G061870	Similar to Brix domain containing protein 1 homolog	HORVU5Hr1G061880	Hypothetical conserved gene	HORVU5Hr1G061930	Cytochrome P450 family protein	HORVU5Hr1G061950	Cytochrome P450 family protein	HORVU5Hr1G061960	2-thiocytidine tRNA biosynthesis protein, TtcA domain containing protein	HORVU5Hr1G061970	Similar to Phenylalanyl-tRNA synthetase alpha chain (EC 6.1.1.20) (Phenylalanine--tRNA ligase alpha chain) (PheRS) (CML33)	HORVU5Hr1G061990	Peptidase S8, subtilisin-related domain containing protein	HORVU5Hr1G062000	AIG2-like domain containing protein	HORVU5Hr1G062010	Ubiquitin domain containing protein
mag0025	Gramine	Alkaloids	chr5H	536949869	537402131	537061812	1.39392e-11	0.17046	HORVU5Hr1G072860	Conserved hypothetical protein	HORVU5Hr1G072870	Similar to BCR/ABL-regulated protein	HORVU5Hr1G072910		HORVU5Hr1G072920	Zinc finger A20 and AN1 domain-containing stress-associated protein 3	HORVU5Hr1G072930	Similar to P90 ribosomal S6 kinase	HORVU5Hr1G072940	Similar to Serine carboxypeptidase II-1 precursor (EC 3.4.16.6) (CP-MII.1) (Fragment)	HORVU5Hr1G072960	Similar to Serine carboxypeptidase family protein, expressed	HORVU5Hr1G072980	Peptidase S10, serine carboxypeptidase family protein
mag0025	Gramine	Alkaloids	chr5H	624737501	625450586	624855948	3.09212e-17	0.253007	HORVU5Hr1G106610	Similar to Histone H1	HORVU5Hr1G106640	Similar to Protein synthesis inhibitor II (EC 3.2.2.22) (Ribosome-inactivating protein II) (rRNA N-glycosidase)	HORVU5Hr1G106680	Similar to Tocopherol cyclase	HORVU5Hr1G106690	Similar to WAVE-DAMPENED2	HORVU5Hr1G106710	Serine/threonine protein kinase domain containing protein	HORVU5Hr1G106720	Wall-associated kinase, Negative regulation of rice blast resistanc	HORVU5Hr1G106730	Similar to Histone H1	HORVU5Hr1G106740	Wall-associated kinase, Negative regulation of rice blast resistanc	HORVU5Hr1G106790	Obg subfamily of small GTP-binding protein, Chloroplast development at the early leaf stage under cold stres	HORVU5Hr1G106800	Similar to ES43 like protein	HORVU5Hr1G106810	Protein of unknown function DUF778 family protein	HORVU5Hr1G106840	Protein of unknown function DUF339 family protein	HORVU5Hr1G106850	Similar to Pleiotropic drug resistance protein 3	HORVU5Hr1G106890	Similar to predicted protein	HORVU5Hr1G106920	Similar to Transposase (Fragment)	HORVU5Hr1G106930	2OG-Fe(II) oxygenase domain containing protein	HORVU5Hr1G106960	Similar to nitrate and chloride transporter
mag0025	Gramine	Alkaloids	chr5H	640334304	640485808	640344158	4.16069e-11	0.163159	HORVU5Hr1G112750	Similar to protein binding protein	HORVU5Hr1G112760	Similar to Histidine kinase (Fragment)	HORVU5Hr1G112770		HORVU5Hr1G112780	RuvA domain 2-like containing protein	HORVU5Hr1G112790	Small GTPase, Regulation of iron homeostasi	HORVU5Hr1G112820	Zinc finger, C2H2-type domain containing protein	HORVU5Hr1G112840	Zinc finger, RING/FYVE/PHD-type domain containing protein	HORVU5Hr1G112850	Similar to Dihydrolipoamide S-acetyltransferase	HORVU5Hr1G112870	TFIIIA-type zinc finger protein, Transcription activator, Abiotic stress toleranc	HORVU5Hr1G112900	TFIIIA-type zinc finger protein, Transcription activator, Abiotic stress toleranc	HORVU5Hr1G112930	TFIIIA-type zinc finger protein, Transcription activator, Abiotic stress toleranc	HORVU5Hr1G112940	Zinc finger, C2H2-type domain containing protein	HORVU5Hr1G112960	Amino acid transporter, transmembrane domain containing protein	HORVU5Hr1G112970	TFIIIA-type zinc finger protein, Transcription activator, Abiotic stress toleranc
mag0025	Gramine	Alkaloids	chr6H	490344239	491028273	491028273	3.76015e-10	0.147268	HORVU6Hr1G070450	TGF-beta receptor, type I/II extracellular region family protein	HORVU6Hr1G070480	Mitochondrial import inner membrane translocase, subunit Tim17/22 family protein	HORVU6Hr1G070500	Esterase/lipase/thioesterase domain containing protein	HORVU6Hr1G070510	Similar to predicted protein	HORVU6Hr1G070530	Similar to Transposase	HORVU6Hr1G070540	Delta12-fatty acid desaturas	HORVU6Hr1G070550	Delta12-fatty acid desaturas
mag0025	Gramine	Alkaloids	chr7H	19662436	19808183	19802650	4.55418e-12	0.177275	HORVU7Hr1G013470	Similar to Peroxidase (Fragment)	HORVU7Hr1G013590	Similar to Thionin	HORVU7Hr1G013600	Similar to Transferase	HORVU7Hr1G013710	5-enolpyruvylshikimate-3-phosphate synthas	HORVU7Hr1G013740	5-enolpyruvylshikimate-3-phosphate synthas	HORVU7Hr1G013770	Similar to cDNA, clone: J100014C05, full insert sequence	HORVU7Hr1G013820	Conserved hypothetical protein	HORVU7Hr1G013890	UDP-glucuronosyl/UDP-glucosyltransferase family protein	HORVU7Hr1G014070	Similar to Vacuolar H(+)-ATPase subunit A (Fragment)	HORVU7Hr1G014130	Hypothetical gene	HORVU7Hr1G014140	Similar to 40S ribosomal protein S20 (S22) (Fragment)	HORVU7Hr1G014150	Similar to EMB1067 (EMBRYO DEFECTIVE 1067); tRNA 2'-phosphotransferase
mag0042	Salicylic acid O-glucoside	Alkaloids	chr2H	621061883	621115531	621061938	9.45587e-10	0.141501	HORVU2Hr1G085980	Similar to NPL4 family protein	HORVU2Hr1G085990	Plant peroxidase domain containing protein	HORVU2Hr1G086020	Similar to Auxin-independent growth promoter-like protein	HORVU2Hr1G086040	Similar to Thylakoid lumenal 29.8 kDa protein, chloroplast precursor	HORVU2Hr1G086050	Similar to NifS-like protein	HORVU2Hr1G086080	Similar to 6,7-dimethyl-8-ribityllumazine synthase (Fragment)	HORVU2Hr1G086100	Similar to H0306B06.12 protein	HORVU2Hr1G086120	Similar to Peroxidase 65 precursor (EC 1.11.1.7) (Atperox P65) (ATP43)	HORVU2Hr1G086140	S-adenosylmethionine decarboxylase, Polyamine biosynthesis, Abiotic stres	HORVU2Hr1G086160	Similar to Peroxidase (EC 1.11.1.7)	HORVU2Hr1G086170	Similar to Cell division control protein 48 homolog B (AtCDC48b)	HORVU2Hr1G086180	Similar to N-acetyltransferase ESCO1
mag0042	Salicylic acid O-glucoside	Alkaloids	chr2H	623656274	625313329	624763379	1.37658e-10	0.155106	HORVU2Hr1G086530	Hypothetical conserved gene	HORVU2Hr1G086550		HORVU2Hr1G086560	RNA-directed DNA polymerase (reverse transcriptase) domain containing protein	HORVU2Hr1G086590	Similar to NADH dehydrogenase subunit 9	HORVU2Hr1G086600	Similar to NADH dehydrogenase subunit 3	HORVU2Hr1G086610	Similar to ribosomal protein S7	HORVU2Hr1G086620	Similar to male sterility protein 2	HORVU2Hr1G086650		HORVU2Hr1G086660	Similar to rp13	HORVU2Hr1G086670		HORVU2Hr1G086680	Similar to Transposase	HORVU2Hr1G086690	BTB domain containing protein	HORVU2Hr1G086710	AT hook, DNA-binding, conserved site domain containing protein	HORVU2Hr1G086730	Similar to Delta-aminolevulinic acid dehydratase (Fragment)	HORVU2Hr1G086760		HORVU2Hr1G086770	Similar to predicted protein	HORVU2Hr1G086790		HORVU2Hr1G086800	Heavy metal transport/detoxification protein domain containing protein	HORVU2Hr1G086810	Protein of unknown function DUF1068 family protein	HORVU2Hr1G086820	Spc97/Spc98 family protein	HORVU2Hr1G086830
mag0042	Salicylic acid O-glucoside	Alkaloids	chr3H	432714037	439409774	433893754	1.72506e-11	0.169041	HORVU3Hr1G057550	Nucleic acid-binding, OB-fold domain containing protein	HORVU3Hr1G057560	Protein of unknown function DUF617, plant family protein	HORVU3Hr1G057570	D111/G-patch domain containing protein	HORVU3Hr1G057630	Similar to PIN1-like auxin transport protein	HORVU3Hr1G057650	Diacylglycerol kinase accessory region domain containing protein	HORVU3Hr1G057660	Calcium-dependent protein kinase, Regulaton of immune responses, Disease resistanc	HORVU3Hr1G057680	Putative harbinger transposase-derived nuclease domain containing protein	HORVU3Hr1G057690	Oleosin family protein	HORVU3Hr1G057700	Similar to pherophorin like protein	HORVU3Hr1G057710	Protein of unknown function DUF3464 domain containing protein	HORVU3Hr1G057720	Vacuolar fusion protein MON1 domain containing protein	HORVU3Hr1G057730	Twin-arginine translocation pathway signal domain containing protein	HORVU3Hr1G057740	Conserved hypothetical protein	HORVU3Hr1G057750	Twin-arginine translocation pathway signal domain containing protein	HORVU3Hr1G057760	Similar to Little protein 1	HORVU3Hr1G057770	Similar to Little protein 1	HORVU3Hr1G057780	Similar to Helix-loop-helix DNA-binding domain containing protein, expressed	HORVU3Hr1G057810	Similar to Little protein 1	HORVU3Hr1G057820	Similar to Little protein 1	HORVU3Hr1G057840	Zinc finger, ZPR1-type domain containing protein	HORVU3Hr1G057860
mag0042	Salicylic acid O-glucoside	Alkaloids	chr7H	99917841	101548829	100474245	1.11408e-12	0.186492	HORVU7Hr1G038820	Similar to RING-H2 finger protein ATL1R (RING-H2 finger protein ATL8)	HORVU7Hr1G038840	Similar to H0321H01.8 protein	HORVU7Hr1G038860	Conserved hypothetical protein	HORVU7Hr1G038870	Armadillo-like helical domain containing protein	HORVU7Hr1G038900	Conserved hypothetical protein	HORVU7Hr1G038940	Aquaporin	HORVU7Hr1G038950	Peptidase S1C, HrtA/DegP2/Q/S family protein	HORVU7Hr1G038980	Small GTP-binding protein OsRac3	HORVU7Hr1G038990	Peptidase S1C, HrtA/DegP2/Q/S family protein	HORVU7Hr1G039000	Small GTP-binding protein OsRac3	HORVU7Hr1G039080	Domain of unknown function DUF231, plant domain containing protein
mag0042	Salicylic acid O-glucoside	Alkaloids	chr7H	111003160	113035743	111181667	2.41329e-12	0.182049	HORVU7Hr1G040670	Similar to Dynamin-like protein (Fragment)	HORVU7Hr1G040680	Similar to Endo-beta-1,4-glucanase precursor (EC 3.2.1.4)	HORVU7Hr1G040690	Hypothetical protein	HORVU7Hr1G040720	Similar to Endo-beta-1,4-glucanase precursor (EC 3.2.1.4)	HORVU7Hr1G040730	Similar to PR-1a pathogenesis related protein (Hv-1a) precursor	HORVU7Hr1G040740	Similar to PR-1a pathogenesis related protein (Hv-1a) precursor	HORVU7Hr1G040760	UDP-glucuronosyl/UDP-glucosyltransferase family protein	HORVU7Hr1G040790	Similar to Arm repeat-containing protein	HORVU7Hr1G040800	Protein of unknown function DUF573 domain containing protein	HORVU7Hr1G040810	Similar to Citrate binding protein precursor	HORVU7Hr1G040820	Conserved hypothetical protein	HORVU7Hr1G040830	Conserved hypothetical protein	HORVU7Hr1G040840	Conserved hypothetical protein	HORVU7Hr1G040850	Conserved hypothetical protein	HORVU7Hr1G040860	Conserved hypothetical protein	HORVU7Hr1G040870	Pentatricopeptide repeat domain containing protein	HORVU7Hr1G040880	Outward Shaker K<-+</- channel, K<-+</- release by guard cells for stomatal closure, K<-+</- translocation toward the shoot	HORVU7Hr1G040900	Hypothetical conserved gene	HORVU7Hr1G040960	Mitochodrial transcription termination factor-related family protein	HORVU7Hr1G040970	Outward Shaker K<-+</- channel, K<-+</- release by guard cells for stomatal closure, K<-+</- translocation toward the shoot	HORVU7Hr1G040990
mag0042	Salicylic acid O-glucoside	Alkaloids	chr7H	323486706	324334214	323695551	1.53168e-14	0.214664	HORVU7Hr1G065110	Protein-tyrosine phosphatase, dual specificity domain containing protein	HORVU7Hr1G065120	Zinc finger, RING/FYVE/PHD-type domain containing protein	HORVU7Hr1G065130	Similar to nodulation receptor kinase	HORVU7Hr1G065140	Phosphatidylinositol 3- and 4-kinase, catalytic domain containing protein	HORVU7Hr1G065150		HORVU7Hr1G065160	Conserved hypothetical protein	HORVU7Hr1G065170	Similar to UDP-glycosyltransferase UGT99C4	HORVU7Hr1G065180	UDP-glucuronosyl/UDP-glucosyltransferase family protein	HORVU7Hr1G065200	Similar to DNA topoisomerase	HORVU7Hr1G065240	Forkhead-associated domain containing protein	HORVU7Hr1G065250	Forkhead-associated domain containing protein	HORVU7Hr1G065270		HORVU7Hr1G065280	Amino acid transporter, transmembrane domain containing protein
mag0307	2,4-Dihydroxy-7-methoxy-1,4-benzoxazin-3-one, DIMBOA-Hex	Alkaloids	chr5H	468675277	470075648	469872025	1.30235e-09	0.139802	HORVU5Hr1G059960	Zinc finger, RING/FYVE/PHD-type domain containing protein	HORVU5Hr1G059970	Similar to ES43 like protein	HORVU5Hr1G059990	Conserved hypothetical protein	HORVU5Hr1G060000	Similar to EARLY FLOWERING 4 (Fragment)	HORVU5Hr1G060020	Similar to 40S ribosomal protein S20	HORVU5Hr1G060030	Similar to Phospholipase D nu-2 (Fragment)	HORVU5Hr1G060050	Similar to Cytosol aminopeptidase (EC 3.4.11.1) (Leucine aminopeptidase) (LAP) (Leucyl aminopeptidase) (Proline aminopeptidase) (EC 3.4.11.5) (Prolyl aminopeptidase)	HORVU5Hr1G060060	Lipase, class 3 family protein	HORVU5Hr1G060070	Similar to mRNA, clone: RTFL01-05-M08
mag0307	2,4-Dihydroxy-7-methoxy-1,4-benzoxazin-3-one, DIMBOA-Hex	Alkaloids	chr5H	471477224	474511446	473055460	7.86938e-10	0.143253	HORVU5Hr1G060220	Sugar/inositol transporter domain containing protein	HORVU5Hr1G060250	Similar to Annexin-like protein	HORVU5Hr1G060280	Similar to H0215A08.3 protein	HORVU5Hr1G060300	Similar to Fibrillarin-2	HORVU5Hr1G060310	Similar to Kanadi1	HORVU5Hr1G060340	Xyloglycan endo-transglycosylase precursor	HORVU5Hr1G060370	Protein of unknown function DUF125, transmembrane family protein	HORVU5Hr1G060410	Peptidoglycan binding-like domain containing protein	HORVU5Hr1G060450	Protein of unknown function DUF231, plant domain containing protein	HORVU5Hr1G060460	HAD-superfamily hydrolase subfamily IIB protein	HORVU5Hr1G060480	Similar to nucleotide binding	HORVU5Hr1G060490	Similar to Pectinesterase	HORVU5Hr1G060510		HORVU5Hr1G060530	Similar to Leucyl-tRNA synthetase, cytoplasmic (EC 6.1.1.4) (Leucine--tRNA ligase) (LeuRS)	HORVU5Hr1G060540	F-box domain, Skp2-like domain containing protein	HORVU5Hr1G060570	Similar to FEG protein	HORVU5Hr1G060580	Hypothetical conserved gene	HORVU5Hr1G060590	Similar to FEG protein
mag0429	4-Pyridoxic acid	Alkaloids	chr2H	578445245	580992250	579761498	3.81066e-09	0.13194	HORVU2Hr1G079930	Similar to H0523F07.11 protein	HORVU2Hr1G079960	Similar to H0523F07.13 protein	HORVU2Hr1G080020	Protein kinase, catalytic domain domain containing protein	HORVU2Hr1G080030	Similar to H0523F07.14 protein	HORVU2Hr1G080040		HORVU2Hr1G080050	Similar to OSIGBa0097P08.1 protein	HORVU2Hr1G080060	Aldose-1-epimerase domain containing protein	HORVU2Hr1G080070	Aldose-1-epimerase domain containing protein	HORVU2Hr1G080100	Aldose-1-epimerase domain containing protein	HORVU2Hr1G080130	Gelsolin family protein	HORVU2Hr1G080140	Aldose-1-epimerase domain containing protein	HORVU2Hr1G080150	Similar to OSIGBa0097P08.4 protein	HORVU2Hr1G080160	Similar to Pectin methylesterase-like protein	HORVU2Hr1G080170	Similar to Pectin methylesterase-like protein	HORVU2Hr1G080180	Similar to OSIGBa0097P08.4 protein	HORVU2Hr1G080190	Similar to ORW1943Ba0077G13.3 protein	HORVU2Hr1G080200	Similar to MDR-like ABC transporter	HORVU2Hr1G080210
mag0429	4-Pyridoxic acid	Alkaloids	chr2H	590885483	592365942	592069690	2.13932e-09	0.135911	HORVU2Hr1G081440	Ribonuclease CAF1 family protein	HORVU2Hr1G081450	Similar to OSIGBa0128P10.4 protein	HORVU2Hr1G081460	Similar to Indole-3-glycerol phosphate synthase, chloroplast precursor (EC 4.1.1.48) (IGPS)	HORVU2Hr1G081490	Plant-specific kinesin-14, Processive minus-end-directed microtubule moto	HORVU2Hr1G081510	Heavy metal transport/detoxification protein domain containing protein	HORVU2Hr1G081530	Plant-specific kinesin-14, Processive minus-end-directed microtubule moto	HORVU2Hr1G081540	Conserved hypothetical protein	HORVU2Hr1G081560	Heavy metal transport/detoxification protein domain containing protein	HORVU2Hr1G081570	Conserved hypothetical protein	HORVU2Hr1G081590	Heavy metal transport/detoxification protein domain containing protein	HORVU2Hr1G081600	Heavy metal transport/detoxification protein domain containing protein	HORVU2Hr1G081630	Heavy metal transport/detoxification protein domain containing protein	HORVU2Hr1G081640	Heavy metal transport/detoxification protein domain containing protein	HORVU2Hr1G081650	Cytochrome P450 family protein	HORVU2Hr1G081670	Similar to OSIGBa0124N08.2 protein
mag0429	4-Pyridoxic acid	Alkaloids	chr2H	623656274	625314554	624529400	2.37591e-12	0.182152	HORVU2Hr1G086530	Hypothetical conserved gene	HORVU2Hr1G086550		HORVU2Hr1G086560	RNA-directed DNA polymerase (reverse transcriptase) domain containing protein	HORVU2Hr1G086590	Similar to NADH dehydrogenase subunit 9	HORVU2Hr1G086600	Similar to NADH dehydrogenase subunit 3	HORVU2Hr1G086610	Similar to ribosomal protein S7	HORVU2Hr1G086620	Similar to male sterility protein 2	HORVU2Hr1G086650		HORVU2Hr1G086660	Similar to rp13	HORVU2Hr1G086670		HORVU2Hr1G086680	Similar to Transposase	HORVU2Hr1G086690	BTB domain containing protein	HORVU2Hr1G086710	AT hook, DNA-binding, conserved site domain containing protein	HORVU2Hr1G086730	Similar to Delta-aminolevulinic acid dehydratase (Fragment)	HORVU2Hr1G086760		HORVU2Hr1G086770	Similar to predicted protein	HORVU2Hr1G086790		HORVU2Hr1G086800	Heavy metal transport/detoxification protein domain containing protein	HORVU2Hr1G086810	Protein of unknown function DUF1068 family protein	HORVU2Hr1G086820	Spc97/Spc98 family protein	HORVU2Hr1G086830
mag0429	4-Pyridoxic acid	Alkaloids	chr2H	651543367	654276996	652817003	7.58689e-11	0.159125	HORVU2Hr1G092180	Similar to Elongation factor G 1, mitochondrial precursor (mEF-G-1) (EFGM)	HORVU2Hr1G092190	Tetratricopeptide TPR-1 domain containing protein	HORVU2Hr1G092200	Similar to Nodulin 21 (N-21)	HORVU2Hr1G092230	Autophagy-related protein 13 domain containing protein	HORVU2Hr1G092250	Similar to Kinesin heavy chain (Fragment)	HORVU2Hr1G092260	Zinc finger, RING/FYVE/PHD-type domain containing protein	HORVU2Hr1G092270	Glyoxalase/bleomycin resistance protein/dioxygenase domain containing protein	HORVU2Hr1G092280	Protein of unknown function DUF2485 domain containing protein	HORVU2Hr1G092290	Homeodomain-leucine zipper (HD-Zip) transcription factor, Regulation of panicle developmen	HORVU2Hr1G092300	Similar to Homeobox-leucine zipper protein HOX25	HORVU2Hr1G092340	Conserved hypothetical protein	HORVU2Hr1G092350	Similar to WD-40 repeat protein MSI1	HORVU2Hr1G092360	Similar to Elicitor-inducible cytochrome P450	HORVU2Hr1G092370	Similar to Kinesin-like protein	HORVU2Hr1G092380	Transcription factor jumonji domain containing protein	HORVU2Hr1G092390	Phytic acid metabolis	HORVU2Hr1G092400		HORVU2Hr1G092420	Similar to H0115B09.1 protein	HORVU2Hr1G092430	Src homology-3 domain containing protein	HORVU2Hr1G092460	Zinc finger, B-box domain containing protein	HORVU2Hr1G092510
mag0429	4-Pyridoxic acid	Alkaloids	chr4H	616820881	617445275	617286337	5.68407e-09	0.12964	HORVU4Hr1G080640	Similar to Aconitate hydratase, cytoplasmic (EC 4.2.1.3) (Citrate hydro-lyase) (Aconitase)	HORVU4Hr1G080650	Heat shock protein DnaJ, N-terminal domain containing protein	HORVU4Hr1G080660	Hypothetical conserved gene	HORVU4Hr1G080720	Leucine-rich repeat receptor-like kinase, Specification of anther cell identity, Control of early sporogenic development, Initiation of anther wall formatio	HORVU4Hr1G080730	Pi transporter, Pi homeostasis, Selenite uptak	HORVU4Hr1G080740	Similar to Carboxyl-terminal proteinase	HORVU4Hr1G080760	Glucoamylase, putatuve domain containing protein	HORVU4Hr1G080780	24-methylenesterol C-methyltransferase 2 (EC 2.1.1.143) (24-sterol C- methyltransferase 2) (Sterol-C-methyltransferase 2)	HORVU4Hr1G080790	Domain of unknown function DUF632 domain containing protein	HORVU4Hr1G080810	Late embryogenesis abundant protein repeat containing protein	HORVU4Hr1G080820	Late embryogenesis abundant protein repeat containing protein	HORVU4Hr1G080840	Hypothetical conserved gene	HORVU4Hr1G080860	Similar to MYND finger family protein, expressed
mag0429	4-Pyridoxic acid	Alkaloids	chr5H	479228672	480629305	479693907	5.38422e-09	0.130016	HORVU5Hr1G061190	Hypothetical conserved gene	HORVU5Hr1G061200	Similar to membrane alanyl aminopeptidase	HORVU5Hr1G061210	Hypothetical conserved gene	HORVU5Hr1G061220	Similar to H0215A08.3 protein	HORVU5Hr1G061230	Reverse transcriptase domain containing protein	HORVU5Hr1G061250	Zinc finger, RING-type domain containing protein	HORVU5Hr1G061270	TCP family transcription factor, Regulation of palea development, Control of floral zygomorph	HORVU5Hr1G061300	Disease resistance/zinc finger/chromosome condensation-like region domain containing protein	HORVU5Hr1G061340	Similar to Cytochrome P450 monooxygenase CYP92A1	HORVU5Hr1G061360	Lecithin:cholesterol acyltransferase family protein	HORVU5Hr1G061370	FAR1 DNA binding domain domain containing protein	HORVU5Hr1G061380	Zinc finger, PMZ-type domain containing protein	HORVU5Hr1G061390		HORVU5Hr1G061410	Similar to cDNA clone:J033091P14, full insert sequence	HORVU5Hr1G061440	Conserved hypothetical protein	HORVU5Hr1G061460	Hypothetical conserved gene	HORVU5Hr1G061480	Hypothetical conserved gene	HORVU5Hr1G061500	Similar to phosphatidylinositolglycan-related	HORVU5Hr1G061510	TATA-binding related factor domain containing protein
mag0429	4-Pyridoxic acid	Alkaloids	chr7H	111040461	111236135	111236135	1.71799e-09	0.137416	HORVU7Hr1G040680	Similar to Endo-beta-1,4-glucanase precursor (EC 3.2.1.4)	HORVU7Hr1G040690	Hypothetical protein	HORVU7Hr1G040720	Similar to Endo-beta-1,4-glucanase precursor (EC 3.2.1.4)	HORVU7Hr1G040730	Similar to PR-1a pathogenesis related protein (Hv-1a) precursor	HORVU7Hr1G040740	Similar to PR-1a pathogenesis related protein (Hv-1a) precursor	HORVU7Hr1G040760	UDP-glucuronosyl/UDP-glucosyltransferase family protein	HORVU7Hr1G040790	Similar to Arm repeat-containing protein	HORVU7Hr1G040800	Protein of unknown function DUF573 domain containing protein
mag0429	4-Pyridoxic acid	Alkaloids	chr7H	144252822	146503958	146232274	4.37556e-09	0.131452	HORVU7Hr1G045430	Similar to Myb-like DNA-binding domain containing protein	HORVU7Hr1G045450	WD40 subfamily protein, Salt stres	HORVU7Hr1G045470	Similar to Aconitate hydratase, cytoplasmic (EC 4.2.1.3) (Citrate hydro-lyase) (Aconitase)	HORVU7Hr1G045480		HORVU7Hr1G045510	Similar to H0418A01.4 protein	HORVU7Hr1G045550	RNA-binding, CRM domain domain containing protein	HORVU7Hr1G045580	Peptidase aspartic, catalytic domain containing protein	HORVU7Hr1G045590	D111/G-patch domain containing protein	HORVU7Hr1G045600	Similar to Peroxidase 51 precursor (EC 1.11.1.7) (Atperox P51) (ATP37)	HORVU7Hr1G045610	Zinc finger, RING/FYVE/PHD-type domain containing protein	HORVU7Hr1G045620	Similar to Soluble epoxide hydrolase	HORVU7Hr1G045630	TB2/DP1 and HVA22 related protein family protein	HORVU7Hr1G045640	Similar to Soluble epoxide hydrolase	HORVU7Hr1G045660	Similar to Oxidoreductase, 2OG-Fe oxygenase family protein, expressed	HORVU7Hr1G045670	Peptidase A1 domain containing protein	HORVU7Hr1G045680	Similar to Trigger factor-like protein	HORVU7Hr1G045690	Isopenicillin N synthase family protein	HORVU7Hr1G045700	FAR1 DNA binding domain domain containing protein	HORVU7Hr1G045710	Protein-tyrosine phosphatase, dual specificity domain containing protein	HORVU7Hr1G045750		HORVU7Hr1G045770
mag0512	Indole-3-carboxaldehyde	Alkaloids	chr1H	57887430	58859692	58843559	1.77589e-10	0.153384	HORVU1Hr1G017100	Peptidase C12, ubiquitin carboxyl-terminal hydrolase 1 domain containing protein	HORVU1Hr1G017120	Ser/Thr protein kinase, Negative regulator of innate immunit	HORVU1Hr1G017170	Similar to Germin-like protein subfamily 2 member 4 precursor	HORVU1Hr1G017190	Cyclin-like F-box domain containing protein	HORVU1Hr1G017210	Similar to Peptide chain release factor 2 (Fragment)	HORVU1Hr1G017220	EGF-like region, conserved site domain containing protein	HORVU1Hr1G017230	Conserved hypothetical protein	HORVU1Hr1G017240	Serine/threonine protein kinase domain containing protein	HORVU1Hr1G017260	Similar to COP9 signalosome complex subunit 5b (EC 3.4.-.-) (Signalosome subunit 5b) (Jun activation domain-binding homolog 1)	HORVU1Hr1G017270	Similar to OSIGBa0143N19.8 protein	HORVU1Hr1G017290	Phospholipase C, phosphatidylinositol-specific, Y domain domain containing protein	HORVU1Hr1G017320	Ankyrin repeat containing protein	HORVU1Hr1G017330	Zinc finger, NF-X1-type domain containing protein	HORVU1Hr1G017370	ARF/SAR superfamily domain containing protein	HORVU1Hr1G017380	Serine/threonine protein kinase domain containing protein
mag0512	Indole-3-carboxaldehyde	Alkaloids	chr1H	61621608	74146465	74146465	1.68669e-14	0.21337	HORVU1Hr1G017840		HORVU1Hr1G017850	Similar to ribosomal protein L2	HORVU1Hr1G017860	Similar to ribosomal protein S19	HORVU1Hr1G017870	Similar to photosystem II protein D1	HORVU1Hr1G017900	Phytochrome-interacting factor-like protein, Basic helix-loop-helix factor, Repression of seedling growth in the dar	HORVU1Hr1G017920	Cupin, RmlC-type domain containing protein	HORVU1Hr1G017930	Cupin, RmlC-type domain containing protein	HORVU1Hr1G017970	Myb transcription factor domain containing protein	HORVU1Hr1G018000	Transcriptional factor B3 domain containing protein	HORVU1Hr1G018010	Conserved hypothetical protein	HORVU1Hr1G018020	Zinc finger, C6HC-type domain containing protein	HORVU1Hr1G018030		HORVU1Hr1G018040	ARID/BRIGHT DNA-binding domain domain containing protein	HORVU1Hr1G018050	Yip1 domain containing protein	HORVU1Hr1G018060	Similar to RNA-binding protein BRUNOL5 (Fragment)	HORVU1Hr1G018080	Similar to HUA enhancer 2	HORVU1Hr1G018090		HORVU1Hr1G018100	Histone lysine demethylase, Stress-responsive H3K27me3(histon H3 lysine 27 trimethylation) demethylatio	HORVU1Hr1G018140	Similar to Dormancy related protein (Fragment)	HORVU1Hr1G018150	Cyclin-like F-box domain containing protein	HORVU1Hr1G018170
mag0512	Indole-3-carboxaldehyde	Alkaloids	chr1H	82763203	84502948	83000971	2.39965e-12	0.182086	HORVU1Hr1G020760	Similar to H0102C09.1 protein	HORVU1Hr1G020790	Similar to Transposase	HORVU1Hr1G020800	Peroxidase (EC 1.11.1.7)	HORVU1Hr1G021000	Cyclin-like F-box domain containing protein	HORVU1Hr1G021040	Pectinesterase inhibitor domain containing protein	HORVU1Hr1G021070	D-arabinono-1,4-lactone oxidase domain containing protein	HORVU1Hr1G021100	Hypothetical conserved gene	HORVU1Hr1G021120	NAD(P)-binding domain containing protein	HORVU1Hr1G021130	Similar to Asparaginyl-tRNA synthetase, cytoplasmic 1 (EC 6.1.1.22) (Asparagine-- tRNA ligase 1) (AsnRS 1)	HORVU1Hr1G021140	Similar to Glutathione S-transferase GST 8 (EC 2.5.1.18)	HORVU1Hr1G021150	Similar to Glutathione S-transferase GST 8 (EC 2.5.1.18)	HORVU1Hr1G021160	Glutathione S-transferase GSTF15	HORVU1Hr1G021170	Similar to Glutathione S-transferase GST 10 (EC 2.5.1.18)	HORVU1Hr1G021180	Similar to Glutathione S-transferase GST 8 (EC 2.5.1.18)
mag0512	Indole-3-carboxaldehyde	Alkaloids	chr1H	346070778	348981235	347921711	7.78708e-10	0.142826	HORVU1Hr1G046990	Similar to ETFQO (electron-transfer flavoprotein:ubiquinone oxidoreductase); catalytic/ electron carrier/ electron-transferring-flavoprotein dehydrogenase	HORVU1Hr1G047000	Conserved hypothetical protein	HORVU1Hr1G047010	Serine/threonine protein kinase domain containing protein	HORVU1Hr1G047030	Similar to P450	HORVU1Hr1G047060	Similar to UPF0496 protein 4	HORVU1Hr1G047090	Similar to OSIGBa0126J24.7 protein	HORVU1Hr1G047100	Boric acid channel, Regulation of boron distributio	HORVU1Hr1G047110	Similar to predicted protein	HORVU1Hr1G047180	Src homology-3 domain containing protein	HORVU1Hr1G047220	Coniferaldehyde 5-hydroxylase, Lignin biosynthesi	HORVU1Hr1G047260	Protein of unknown function DUF726 family protein
mag0512	Indole-3-carboxaldehyde	Alkaloids	chr1H	350083301	352193573	350190812	4.94003e-09	0.13015	HORVU1Hr1G047360	Conserved hypothetical protein	HORVU1Hr1G047370	Conserved hypothetical protein	HORVU1Hr1G047380	Conserved hypothetical protein	HORVU1Hr1G047390	SAUR family protein, Negative regulator of auxin synthesis and transpor	HORVU1Hr1G047400	Hypothetical conserved gene	HORVU1Hr1G047410	Peptidase C12, ubiquitin carboxyl-terminal hydrolase 1 domain containing protein	HORVU1Hr1G047430	Protein of unknown function DUF241, plant family protein	HORVU1Hr1G047440	Similar to Actin	HORVU1Hr1G047550	Similar to Isoform 2 of MADS-box transcription factor 14	HORVU1Hr1G047560	Similar to Isoform 2 of MADS-box transcription factor 14	HORVU1Hr1G047570	Conserved hypothetical protein	HORVU1Hr1G047610	Similar to predicted protein	HORVU1Hr1G047620		HORVU1Hr1G047640	Similar to MutS domain V family protein, expressed	HORVU1Hr1G047670	Putative cyclin-F1-3	HORVU1Hr1G047680	Similar to Methionine aminopeptidase-like protein	HORVU1Hr1G047690	Similar to tubulin folding cofactor	HORVU1Hr1G047710	Pectinesterase inhibitor domain containing protein
mag0512	Indole-3-carboxaldehyde	Alkaloids	chr2H	651210315	651525273	651249434	2.13644e-10	0.152131	HORVU2Hr1G092170	Similar to Nodulin 21 (N-21)	HORVU2Hr1G092180	Similar to Elongation factor G 1, mitochondrial precursor (mEF-G-1) (EFGM)	HORVU2Hr1G092190	Tetratricopeptide TPR-1 domain containing protein	HORVU2Hr1G092200	Similar to Nodulin 21 (N-21)	HORVU2Hr1G092230	Autophagy-related protein 13 domain containing protein	HORVU2Hr1G092250	Similar to Kinesin heavy chain (Fragment)	HORVU2Hr1G092260	Zinc finger, RING/FYVE/PHD-type domain containing protein	HORVU2Hr1G092270	Glyoxalase/bleomycin resistance protein/dioxygenase domain containing protein	HORVU2Hr1G092280	Protein of unknown function DUF2485 domain containing protein
mag0512	Indole-3-carboxaldehyde	Alkaloids	chr5H	42309913	44027685	43574258	1.20758e-10	0.154924	HORVU5Hr1G013230	Similar to Phosphatidylinositol 3-kinase 1	HORVU5Hr1G013240	Tetratricopeptide-like helical domain containing protein	HORVU5Hr1G013250	Tetratricopeptide-like helical domain containing protein	HORVU5Hr1G013260	LSTK-1-like kinase	HORVU5Hr1G013290	von Willebrand factor, type A domain containing protein	HORVU5Hr1G013300	Similar to NBS-LRR disease resistance protein homologue (Fragment)	HORVU5Hr1G013320	Reverse transcriptase domain containing protein	HORVU5Hr1G013350		HORVU5Hr1G013360	Similar to 40S ribosomal protein S20	HORVU5Hr1G013400	Auxin responsive SAUR protein family protein	HORVU5Hr1G013420	Similar to DNA-directed RNA polymerase II 14.5 kDa polypeptide (EC 2.7.7.6) (RPB9) (RPB14.5)	HORVU5Hr1G013430	Zinc finger, GRF-type domain containing protein	HORVU5Hr1G013480	Similar to GTP-binding protein-like; root hair defective 3 protein-like	HORVU5Hr1G013510	Hydroxysteroid dehydrogenase, Cuticle formation, Lipid homeostasis, Submergence toleranc
mag0512	Indole-3-carboxaldehyde	Alkaloids	chr5H	482311923	482596929	482343570	9.26727e-12	0.172588	HORVU5Hr1G061840	Unknown phosphatidylethanolamine-binding protein (PEBP) like domain protein, 426-amino-acid protein, homologous to the keratin-associated protein (KAP) 5-4 family, Panicle architecture, Panicle erectnes	HORVU5Hr1G061850	Protein kinase, core domain containing protein	HORVU5Hr1G061860	Hypothetical conserved gene	HORVU5Hr1G061870	Similar to Brix domain containing protein 1 homolog	HORVU5Hr1G061880	Hypothetical conserved gene	HORVU5Hr1G061930	Cytochrome P450 family protein	HORVU5Hr1G061950	Cytochrome P450 family protein	HORVU5Hr1G061960	2-thiocytidine tRNA biosynthesis protein, TtcA domain containing protein	HORVU5Hr1G061970	Similar to Phenylalanyl-tRNA synthetase alpha chain (EC 6.1.1.20) (Phenylalanine--tRNA ligase alpha chain) (PheRS) (CML33)	HORVU5Hr1G061990	Peptidase S8, subtilisin-related domain containing protein	HORVU5Hr1G062000	AIG2-like domain containing protein	HORVU5Hr1G062010	Ubiquitin domain containing protein
mag0512	Indole-3-carboxaldehyde	Alkaloids	chr6H	20253923	22045056	21822291	3.60511e-11	0.163561	HORVU6Hr1G011260	Similar to Beta-fructofuranosidase 1 precursor (EC 3.2.1.26) (Sucrose 1) (Invertase 1)	HORVU6Hr1G011270		HORVU6Hr1G011290	Cyclin-like F-box domain containing protein	HORVU6Hr1G011350	Hypothetical conserved gene	HORVU6Hr1G011380	Similar to Jacalin-like lectin domain containing protein, expressed	HORVU6Hr1G011390	Cyclin-like F-box domain containing protein	HORVU6Hr1G011450	Cyclin-like F-box domain containing protein	HORVU6Hr1G011460	Ovarian tumour, otubain domain containing protein	HORVU6Hr1G011470	Ovarian tumour, otubain domain containing protein	HORVU6Hr1G011480	Similar to Protein kinase domain containing protein, expressed	HORVU6Hr1G011490	Similar to Histone H2A	HORVU6Hr1G011500	Hypothetical conserved gene	HORVU6Hr1G011510	Similar to Histone H4	HORVU6Hr1G011520	Histone H3	HORVU6Hr1G011540	Similar to Histone H4	HORVU6Hr1G011550	Protein kinase, catalytic domain domain containing protein	HORVU6Hr1G011570	Cyclin-like F-box domain containing protein	HORVU6Hr1G011580	Cyclin-like F-box domain containing protein	HORVU6Hr1G011620	Similar to Histone H2A	HORVU6Hr1G011630	Integrase, catalytic core domain containing protein	HORVU6Hr1G011640
mag0512	Indole-3-carboxaldehyde	Alkaloids	chr6H	490383579	491028273	491028273	9.34365e-10	0.14109	HORVU6Hr1G070450	TGF-beta receptor, type I/II extracellular region family protein	HORVU6Hr1G070480	Mitochondrial import inner membrane translocase, subunit Tim17/22 family protein	HORVU6Hr1G070500	Esterase/lipase/thioesterase domain containing protein	HORVU6Hr1G070510	Similar to predicted protein	HORVU6Hr1G070530	Similar to Transposase	HORVU6Hr1G070540	Delta12-fatty acid desaturas	HORVU6Hr1G070550	Delta12-fatty acid desaturas
mag1064	L-Tryptamine	Alkaloids	chr2H	25564862	25751930	25564862	5.19404e-09	0.130265	HORVU2Hr1G011970	Similar to Cys/Met metabolism PLP-dependent enzyme family protein	HORVU2Hr1G011980	Similar to Cys/Met metabolism PLP-dependent enzyme family protein	HORVU2Hr1G011990	Similar to Cys/Met metabolism PLP-dependent enzyme family protein	HORVU2Hr1G012010	NB-ARC domain containing protein	HORVU2Hr1G012040	Heat shock protein DnaJ, cysteine-rich region domain containing protein	HORVU2Hr1G012060	Similar to Xaa-Pro dipeptidase (EC 3.4.13.9) (X-Pro dipeptidase) (Proline dipeptidase) (Prolidase) (Imidodipeptidase)	HORVU2Hr1G012080	40S ribosomal protein S29	HORVU2Hr1G012100	Clathrin light chain family protein	HORVU2Hr1G012110	Similar to Ervatamin C (EC 3.4.22.-) (ERV-C)	HORVU2Hr1G012130	Membrane bound O-acyl transferase, MBOAT family protein	HORVU2Hr1G012140	Leucine-rich repeat, N-terminal domain containing protein	HORVU2Hr1G012160	Hypothetical conserved gene	HORVU2Hr1G012180	Cyclin-like F-box domain containing protein	HORVU2Hr1G012200	C2 calcium-dependent membrane targeting domain containing protein	HORVU2Hr1G012210	Hypothetical conserved gene	HORVU2Hr1G012220	UDP-glucuronosyl/UDP-glucosyltransferase family protein	HORVU2Hr1G012230	Zinc finger, DHHC-type domain containing protein	HORVU2Hr1G012240	Clathrin light chain family protein	HORVU2Hr1G012250	Uncharacterised protein family UPF0089 domain containing protein	HORVU2Hr1G012260	Uncharacterised protein family UPF0089 domain containing protein	HORVU2Hr1G012270
mag1064	L-Tryptamine	Alkaloids	chr2H	184331096	185385106	184915229	1.09509e-10	0.156114	HORVU2Hr1G038820	Protein of unknown function DUF635 family protein	HORVU2Hr1G038830	Ferredoxin--NADP reductase, root isozyme, chloroplast precursor (EC 1.18.1.2) (FNR)	HORVU2Hr1G038850	ATPase, BadF/BadG/BcrA/BcrD type domain containing protein	HORVU2Hr1G038860	Hypothetical conserved gene	HORVU2Hr1G038940	Similar to Photosystem II 10 kDa polypeptide, chloroplast	HORVU2Hr1G038950	Protein kinase, core domain containing protein	HORVU2Hr1G038960	Similar to Photosystem II 10 kDa polypeptide, chloroplast	HORVU2Hr1G038980	Cytochrome P450 family protein	HORVU2Hr1G038990	Leucine-rich repeat, N-terminal domain containing protein
mag1064	L-Tryptamine	Alkaloids	chr2H	399735109	404613462	400720846	7.11132e-11	0.15956	HORVU2Hr1G060040	Conserved hypothetical protein	HORVU2Hr1G060050	Myb/SANT-like domain domain containing protein	HORVU2Hr1G060070	Similar to H0215F08.7 protein	HORVU2Hr1G060110	Protein kinase, core domain containing protein	HORVU2Hr1G060120	Transcription factor , Cold toleranc	HORVU2Hr1G060130	Conserved hypothetical protein	HORVU2Hr1G060140	MAGE protein family protein	HORVU2Hr1G060160	Transposase, MuDR, plant domain containing protein	HORVU2Hr1G060170	Transposase, MuDR, plant domain containing protein	HORVU2Hr1G060180	Octicosapeptide/Phox/Bem1p domain containing protein	HORVU2Hr1G060200	Transposase, MuDR, plant domain containing protein	HORVU2Hr1G060210	Sugar/inositol transporter domain containing protein	HORVU2Hr1G060220	Similar to J013022N21, full insert sequence	HORVU2Hr1G060240		HORVU2Hr1G060260	Similar to Patatin-like protein 1	HORVU2Hr1G060300	CC-type glutaredoxin, Abiotic stress response, Floral organ development and pathogen respons	HORVU2Hr1G060310	Similar to predicted protein	HORVU2Hr1G060350	Serine/threonine protein kinase, Pollination and drought stress responses, Reguration of potassium uptake by CBL1-CIPK23 comple	HORVU2Hr1G060380	Zinc finger, C3HC-like domain containing protein	HORVU2Hr1G060390	Protein of unknown function DUF221 domain containing protein	HORVU2Hr1G060410
mag1064	L-Tryptamine	Alkaloids	chr3H	658325060	659527068	658328603	6.77522e-11	0.158797	HORVU3Hr1G098260	COG4 transport domain containing protein	HORVU3Hr1G098280	Probable esterase PIR7A	HORVU3Hr1G098290	Similar to Esterase PIR7A	HORVU3Hr1G098310	Cyclin-like F-box domain containing protein	HORVU3Hr1G098320	Cyclin-like F-box domain containing protein	HORVU3Hr1G098330	Cyclin-like F-box domain containing protein	HORVU3Hr1G098340	Conserved hypothetical protein	HORVU3Hr1G098360	Alpha/beta hydrolase fold-1 domain containing protein	HORVU3Hr1G098400	Alpha/beta hydrolase fold-1 domain containing protein	HORVU3Hr1G098430		HORVU3Hr1G098440	Clathrin adaptor, sigma subunit/coatomer, zeta subunit domain containing protein	HORVU3Hr1G098450	Serine/threonine protein kinase-related domain containing protein	HORVU3Hr1G098480	Similar to Jasmonate-induced protein	HORVU3Hr1G098490	Similar to Nuclear factor Y transcription factor subunit B homolog	HORVU3Hr1G098500	Histone-fold domain containing protein	HORVU3Hr1G098510	Similar to Remorin	HORVU3Hr1G098530	Similar to cullin-1	HORVU3Hr1G098580	2OG-Fe(II) oxygenase domain containing protein	HORVU3Hr1G098590	SET domain containing protein	HORVU3Hr1G098610	Leucine-rich repeat, N-terminal domain containing protein	HORVU3Hr1G098640
mag1064	L-Tryptamine	Alkaloids	chr7H	116290472	116796472	116315812	8.68639e-11	0.158213	HORVU7Hr1G041660		HORVU7Hr1G041670	MULE transposase, conserved domain domain containing protein	HORVU7Hr1G041690	Esterase, SGNH hydrolase-type domain containing protein	HORVU7Hr1G041710	Ribonucleotide reductase, Chloroplast biogenesi	HORVU7Hr1G041760	Similar to Ethylene-responsive transcription factor 5 (Ethylene-responsive element binding factor 5 homolog) (EREBP-4) (NtERF4)	HORVU7Hr1G041770	F-box domain, cyclin-like domain containing protein
mag1064	L-Tryptamine	Alkaloids	chr7H	592663508	594262036	593507032	2.05981e-11	0.16786	HORVU7Hr1G097490	Similar to 26S proteasome subunit 4-like protein (26S proteasome subunit AtRPT2a)	HORVU7Hr1G097500	Similar to predicted protein	HORVU7Hr1G097510	Epsin-like, N-terminal domain containing protein	HORVU7Hr1G097520	Proteasome/cyclosome, regulatory subunit domain containing protein	HORVU7Hr1G097550	Similar to UDP-glucoronosyl and UDP-glucosyl transferase family protein, expressed	HORVU7Hr1G097560	Similar to Helicase-like protein [Oryza sativa (japonica cultivar-group)]	HORVU7Hr1G097570	Anthranilate synthase alpha 1 subunit	HORVU7Hr1G097600	Receptor-like cytoplasmic kinase, Various stress responses, Regulation of resistance to bacterial leaf streak (BLS	HORVU7Hr1G097630	CCT domain containing protein	HORVU7Hr1G097660	Alpha/beta hydrolase fold-3 domain containing protein	HORVU7Hr1G097670	Tautomerase domain containing protein	HORVU7Hr1G097680	Thioredoxin-like fold domain containing protein	HORVU7Hr1G097690	Similar to DNA-binding factor of bZIP class	HORVU7Hr1G097730	MAP kinase 2	HORVU7Hr1G097740	MAP kinase 2	HORVU7Hr1G097760	Metallophosphoesterase domain containing protein	HORVU7Hr1G097780	Zinc finger, CCHC-type domain containing protein	HORVU7Hr1G097790	Similar to GATA transcription factor 25	HORVU7Hr1G097840	Similar to GATA transcription factor 25	HORVU7Hr1G097860	Zinc finger, C2H2-like domain containing protein	HORVU7Hr1G097870
mag2054	Trigonelline	Alkaloids	chr2H	751578627	752360316	751930970	7.04048e-13	0.190102	HORVU2Hr1G121360	Similar to photosystem II protein D1	HORVU2Hr1G121370	Similar to 60S ribosomal protein L2 (Fragment)	HORVU2Hr1G121390	Similar to ribosomal protein L2	HORVU2Hr1G121410	Similar to NADH-plastoquinone oxidoreductase subunit 2	HORVU2Hr1G121420	Similar to 40S ribosomal protein S5-1	HORVU2Hr1G121440	Cysteine protease 1 precursor (EC 3.4.22.-	HORVU2Hr1G121450		HORVU2Hr1G121500	Similar to 30S ribosomal protein S16	HORVU2Hr1G121510	Similar to Maturase K (Fragment)	HORVU2Hr1G121540	Similar to ribosomal protein L2	HORVU2Hr1G121550	Similar to 60S ribosomal protein L2 (Fragment)	HORVU2Hr1G121560	Similar to glycosyltransferase family-37	HORVU2Hr1G121580		HORVU2Hr1G121590		HORVU2Hr1G121600		HORVU2Hr1G121610	Similar to J013022N21, full insert sequence	HORVU2Hr1G121630		HORVU2Hr1G121650		HORVU2Hr1G121660	Similar to 40S ribosomal protein S5-1	HORVU2Hr1G121670	Ribosomal protein L25/L23 domain containing protein	HORVU2Hr1G121680
mag2054	Trigonelline	Alkaloids	chr6H	578191176	578830409	578492035	3.05044e-14	0.210295	HORVU6Hr1G092750	Hypothetical conserved gene	HORVU6Hr1G092760	Serine/threonine-specific protein phosphatase and bis(5-nucleosyl)-tetraphosphatase domain containing protein	HORVU6Hr1G092770	Similar to Serine/threonine protein phosphatase PP1-alpha catalytic subunit (EC 3.1.3.16) (PP-1A). Splice isoform 1	HORVU6Hr1G092780	Similar to Flavonoid 7-O-methyltransferase	HORVU6Hr1G092790	Conserved hypothetical protein	HORVU6Hr1G092820	Forkhead-associated (FHA) domain domain containing protein	HORVU6Hr1G092840	Similar to Herbicide safener binding protein	HORVU6Hr1G092860	Rop nucleotide exchanger, PRONE domain containing protein	HORVU6Hr1G092870	Smg8/Smg9 domain containing protein	HORVU6Hr1G092890	Armadillo-like helical domain containing protein	HORVU6Hr1G092900	Similar to Serine/threonine protein phosphatase PP1-alpha catalytic subunit (EC 3.1.3.16) (PP-1A). Splice isoform 1	HORVU6Hr1G092910	Similar to Amine oxidase, flavin-containing	HORVU6Hr1G092920	Similar to Neuralized protein	HORVU6Hr1G092950	Similar to Cyclophilin-40 (Expressed protein)	HORVU6Hr1G092960	Aquaporin	HORVU6Hr1G092970	Similar to Plasma membrane intrinsic protein (Plasma membrane integral protein ZmPIP1-5)	HORVU6Hr1G092990	Galactose oxidase/kelch, beta-propeller domain containing protein	HORVU6Hr1G093000	Galactose oxidase/kelch, beta-propeller domain containing protein	HORVU6Hr1G093020	Similar to 50S ribosomal protein L9	HORVU6Hr1G093030	Similar to 50S ribosomal protein L9	HORVU6Hr1G093050
mag2066	Trigonelline (Tgn)	Alkaloids	chr2H	751578627	752360316	751930970	7.57879e-13	0.189623	HORVU2Hr1G121360	Similar to photosystem II protein D1	HORVU2Hr1G121370	Similar to 60S ribosomal protein L2 (Fragment)	HORVU2Hr1G121390	Similar to ribosomal protein L2	HORVU2Hr1G121410	Similar to NADH-plastoquinone oxidoreductase subunit 2	HORVU2Hr1G121420	Similar to 40S ribosomal protein S5-1	HORVU2Hr1G121440	Cysteine protease 1 precursor (EC 3.4.22.-	HORVU2Hr1G121450		HORVU2Hr1G121500	Similar to 30S ribosomal protein S16	HORVU2Hr1G121510	Similar to Maturase K (Fragment)	HORVU2Hr1G121540	Similar to ribosomal protein L2	HORVU2Hr1G121550	Similar to 60S ribosomal protein L2 (Fragment)	HORVU2Hr1G121560	Similar to glycosyltransferase family-37	HORVU2Hr1G121580		HORVU2Hr1G121590		HORVU2Hr1G121600		HORVU2Hr1G121610	Similar to J013022N21, full insert sequence	HORVU2Hr1G121630		HORVU2Hr1G121650		HORVU2Hr1G121660	Similar to 40S ribosomal protein S5-1	HORVU2Hr1G121670	Ribosomal protein L25/L23 domain containing protein	HORVU2Hr1G121680
mag2066	Trigonelline (Tgn)	Alkaloids	chr6H	578191176	578915110	578492035	2.72174e-14	0.21102	HORVU6Hr1G092750	Hypothetical conserved gene	HORVU6Hr1G092760	Serine/threonine-specific protein phosphatase and bis(5-nucleosyl)-tetraphosphatase domain containing protein	HORVU6Hr1G092770	Similar to Serine/threonine protein phosphatase PP1-alpha catalytic subunit (EC 3.1.3.16) (PP-1A). Splice isoform 1	HORVU6Hr1G092780	Similar to Flavonoid 7-O-methyltransferase	HORVU6Hr1G092790	Conserved hypothetical protein	HORVU6Hr1G092820	Forkhead-associated (FHA) domain domain containing protein	HORVU6Hr1G092840	Similar to Herbicide safener binding protein	HORVU6Hr1G092860	Rop nucleotide exchanger, PRONE domain containing protein	HORVU6Hr1G092870	Smg8/Smg9 domain containing protein	HORVU6Hr1G092890	Armadillo-like helical domain containing protein	HORVU6Hr1G092900	Similar to Serine/threonine protein phosphatase PP1-alpha catalytic subunit (EC 3.1.3.16) (PP-1A). Splice isoform 1	HORVU6Hr1G092910	Similar to Amine oxidase, flavin-containing	HORVU6Hr1G092920	Similar to Neuralized protein	HORVU6Hr1G092950	Similar to Cyclophilin-40 (Expressed protein)	HORVU6Hr1G092960	Aquaporin	HORVU6Hr1G092970	Similar to Plasma membrane intrinsic protein (Plasma membrane integral protein ZmPIP1-5)	HORVU6Hr1G092990	Galactose oxidase/kelch, beta-propeller domain containing protein	HORVU6Hr1G093000	Galactose oxidase/kelch, beta-propeller domain containing protein	HORVU6Hr1G093020	Similar to 50S ribosomal protein L9	HORVU6Hr1G093030	Similar to 50S ribosomal protein L9	HORVU6Hr1G093050
mag2316	N-Caffeoyl putrescine	Alkaloids	chr2H	38133606	38777892	38631044	1.32034e-09	0.139219	HORVU2Hr1G016440	Pentatricopeptide repeat domain containing protein	HORVU2Hr1G016470	Armadillo-like helical domain containing protein	HORVU2Hr1G016510	Rhodanese-like domain containing protein	HORVU2Hr1G016540	Cyclin-like F-box domain containing protein	HORVU2Hr1G016560	Similar to Lipase homolog (Fragment)	HORVU2Hr1G016580	Similar to Basic leucine zipper protein (Liguleless2)	HORVU2Hr1G016630	Frigida-like family protein	HORVU2Hr1G016650	GTP1/OBG domain containing protein	HORVU2Hr1G016660	Similar to DNA primase	HORVU2Hr1G016690		HORVU2Hr1G016720	LRR protein kinase, Common symbiosis signaling (SYM) pathwa	HORVU2Hr1G016730	Similar to SNF1-related protein kinase regulatory subunit beta-1	HORVU2Hr1G016740	Calcium-dependent protein kinase, Salt-stress tolerance, Blast disease resistanc	HORVU2Hr1G016750	Serine/threonine protein kinase, Abiotic stresse	HORVU2Hr1G016760	Similar to Arabinoxylan arabinofuranohydrolase isoenzyme AXAH-II	HORVU2Hr1G016780	Similar to J013022N21, full insert sequence	HORVU2Hr1G016800	RINT-1/TIP-1 family protein	HORVU2Hr1G016840	Similar to 3-deoxy-D-manno-2-octulosonic acid-8-phosphate (EC 4.1.2.16) (Fragment)
mag2357	N-(4'-O-glycosyl)-p-coumaroyl agmatine	Alkaloids	chr2H	709277813	710084704	709849647	1.10415e-09	0.140974	HORVU2Hr1G106300	Similar to D-mannose binding lectin family protein, expressed	HORVU2Hr1G106310	Zinc finger, RING-type domain containing protein	HORVU2Hr1G106330	Zinc finger, C6HC-type domain containing protein	HORVU2Hr1G106340		HORVU2Hr1G106360	Similar to predicted protein	HORVU2Hr1G106380	Aldo/keto reductase domain containing protein	HORVU2Hr1G106400	Similar to P-type R2R3 Myb protein (Fragment)	HORVU2Hr1G106410	Starch synthase, Starch biosynthesi	HORVU2Hr1G106420	Hypothetical conserved gene	HORVU2Hr1G106480	Similar to OSIGBa0148A10.1 protein	HORVU2Hr1G106490	Similar to CDP-diacylglycerol--inositol 3-phosphatidyltransferase 1 (EC 2.7.8.11) (Phosphatidylinositol synthase 1) (PtdIns synthase 1) (PI synthase 1) (AtPIS1)	HORVU2Hr1G106510	Similar to Polygalacturonase (Fragment)	HORVU2Hr1G106520	Similar to OSIGBa0148A10.1 protein	HORVU2Hr1G106530	Conserved hypothetical protein	HORVU2Hr1G106540	Similar to IQ calmodulin-binding motif family protein, expressed	HORVU2Hr1G106550	Similar to IQ calmodulin-binding motif family protein, expressed	HORVU2Hr1G106560	Similar to BTB/POZ domain containing protein	HORVU2Hr1G106570	Senescence-associated family protein	HORVU2Hr1G106580	Similar to Chitinase (EC 3.2.1.14)	HORVU2Hr1G106590	Similar to Histone H4	HORVU2Hr1G106600
mag2358	N-(4'-O-glycosyl)-feruloyl agmatine	Alkaloids	chr6H	541823377	541827189	541827189	3.91631e-09	0.132219	HORVU6Hr1G080350	Similar to predicted protein	HORVU6Hr1G080360	Similar to Oxidoreductase, 2OG-Fe oxygenase family protein, expressed	HORVU6Hr1G080370		HORVU6Hr1G080380	FAR1 DNA binding domain domain containing protein	HORVU6Hr1G080390	Similar to OSIGBa0092G14.5 protein	HORVU6Hr1G080400	Protein of unknown function DUF455 family protein	HORVU6Hr1G080410	Uncharacterised protein family UPF0153 domain containing protein	HORVU6Hr1G080420	Similar to Hexose transporter (Fragment)	HORVU6Hr1G080430	Similar to Ania-6a type cyclin	HORVU6Hr1G080440	Hypothetical conserved gene	HORVU6Hr1G080460	Serine/threonine protein kinase-related domain containing protein	HORVU6Hr1G080480	Mitochondrial phosphate transporter	HORVU6Hr1G080490	Armadillo-like helical domain containing protein	HORVU6Hr1G080500	Similar to Protein-methionine-S-oxide reductase, PilB family
mag2429	N-Feruloyl putrescine	Alkaloids	chr7H	81403926	81409078	81403926	1.65661e-08	0.122203	HORVU7Hr1G035880	Protein of unknown function DUF1645 family protein	HORVU7Hr1G035900	Peptidase S9, prolyl oligopeptidase active site region domain containing protein	HORVU7Hr1G035910	Zinc finger, U1-C type domain containing protein	HORVU7Hr1G035930	F-box domain, cyclin-like domain containing protein
mag2437	N'-p-Coumaroyl putrescine	Alkaloids	chr2H	186704662	191696077	190451646	2.07593e-09	0.135679	HORVU2Hr1G039100	Peptidase aspartic, active site domain containing protein	HORVU2Hr1G039120	Similar to seven transmembrane domain protein	HORVU2Hr1G039130	Hypothetical conserved gene	HORVU2Hr1G039150		HORVU2Hr1G039170	Apolipophorin III-like domain containing protein	HORVU2Hr1G039180		HORVU2Hr1G039190		HORVU2Hr1G039200		HORVU2Hr1G039210		HORVU2Hr1G039220		HORVU2Hr1G039250		HORVU2Hr1G039270		HORVU2Hr1G039300		HORVU2Hr1G039320		HORVU2Hr1G039340		HORVU2Hr1G039350		HORVU2Hr1G039360		HORVU2Hr1G039370		HORVU2Hr1G039390	Conserved hypothetical protein	HORVU2Hr1G039400		HORVU2Hr1G039500
mag2437	N'-p-Coumaroyl putrescine	Alkaloids	chr2H	232049517	234845455	232724371	3.86962e-09	0.132337	HORVU2Hr1G044460	Similar to hydrolase, hydrolyzing O-glycosyl compounds	HORVU2Hr1G044510	Similar to Receptor protein kinase	HORVU2Hr1G044520	Serine/threonine protein kinase-related domain containing protein	HORVU2Hr1G044540	Ferredoxin-dependent glutamate synthase, Leaf senescence and nitrogen remobilizatio	HORVU2Hr1G044550	Similar to NADH dependent Glutamate Synthase	HORVU2Hr1G044560	Ferredoxin-dependent glutamate synthase, Leaf senescence and nitrogen remobilizatio	HORVU2Hr1G044590	Similar to SRK3 gene	HORVU2Hr1G044600	Serine/threonine protein kinase-related domain containing protein	HORVU2Hr1G044610	Serine/threonine protein kinase-related domain containing protein	HORVU2Hr1G044620		HORVU2Hr1G044640	Similar to Receptor protein kinase	HORVU2Hr1G044650	Similar to Receptor protein kinase	HORVU2Hr1G044680	Similar to SRK3 gene	HORVU2Hr1G044690		HORVU2Hr1G044730		HORVU2Hr1G044740	Similar to photosystem I subunit VII	HORVU2Hr1G044770		HORVU2Hr1G044780		HORVU2Hr1G044800		HORVU2Hr1G044830		HORVU2Hr1G044850
mag2437	N'-p-Coumaroyl putrescine	Alkaloids	chr2H	640483404	641560602	641070696	1.36445e-08	0.123587	HORVU2Hr1G089710	Similar to OSIGBa0145G11.5 protein	HORVU2Hr1G089730	Similar to H0321H01.8 protein	HORVU2Hr1G089770	F-box domain, Skp2-like domain containing protein	HORVU2Hr1G089820	Similar to cDNA clone:001-039-E03, full insert sequence	HORVU2Hr1G089830	Pentatricopeptide repeat domain containing protein	HORVU2Hr1G089940	Major intrinsic protein family protein	HORVU2Hr1G089950	Peptidase M20 family protein	HORVU2Hr1G089970	Major intrinsic protein family protein	HORVU2Hr1G089990	Similar to Vegetative cell wall protein gp1	HORVU2Hr1G090000	Peptidase M20 family protein	HORVU2Hr1G090010	Defensin-like protein, Positive regulation of Cd accumulation in rice leaves, Mediation of Cd efflux from cytosol into extracellular spaces via chelatio	HORVU2Hr1G090030	2OG-Fe(II) oxygenase domain containing protein	HORVU2Hr1G090050	Protein of unknown function DUF635 family protein	HORVU2Hr1G090060	Conserved hypothetical protein	HORVU2Hr1G090070	Photosystem II oxygen evolving complex protein PsbQ family protein
mag2437	N'-p-Coumaroyl putrescine	Alkaloids	chr3H	9824798	10601506	9857987	1.58835e-08	0.122527	HORVU3Hr1G003720	Protein of unknown function DUF594 domain containing protein	HORVU3Hr1G003740	C2H2 zinc-finger transcription factor, Floral organ identity, Cellular proliferatio	HORVU3Hr1G003760	Protein of unknown function DUF1666 family protein	HORVU3Hr1G003810	Similar to Blast resistance protein	HORVU3Hr1G003820	Similar to Synaptotagmin C	HORVU3Hr1G003850	Similar to Nuclease I	HORVU3Hr1G003860	Similar to Nuclease I	HORVU3Hr1G003870	Similar to Nuclease I	HORVU3Hr1G003880	Similar to VQ motif family protein, expressed	HORVU3Hr1G003900	Protein of unknown function DUF594 family protein	HORVU3Hr1G003910	Protein of unknown function DUF594 domain containing protein	HORVU3Hr1G003920	Similar to Serine/threonine-protein kinase PBS1 (EC 2.7.1.37) (AvrPphB susceptible protein 1)	HORVU3Hr1G003940	Mannose-6-phosphate isomerase domain containing protein	HORVU3Hr1G003950	Mannose-6-phosphate isomerase domain containing protein	HORVU3Hr1G003960	Similar to (1-4)-beta-mannan endohydrolase precursor (EC 3.2.1.78)	HORVU3Hr1G003980	Proteinase inhibitor I12, Bowman-Birk family protein
mag2437	N'-p-Coumaroyl putrescine	Alkaloids	chr3H	616218613	616218942	616218644	3.50072e-09	0.132095	HORVU3Hr1G086190	Photosystem II protein Psb28, class 1 domain containing protein	HORVU3Hr1G086200	Similar to Laccase (EC 1.10.3.2)	HORVU3Hr1G086210	Similar to Scarecrow-like 9 (Fragment)	HORVU3Hr1G086220	Similar to Isoform ERG1b of Elicitor-responsive protein 1	HORVU3Hr1G086230	Similar to Isoform ERG1b of Elicitor-responsive protein 1	HORVU3Hr1G086240	C2 calcium-dependent membrane targeting domain containing protein
mag2437	N'-p-Coumaroyl putrescine	Alkaloids	chr3H	623216476	623217488	623216683	5.79159e-09	0.129545	HORVU3Hr1G087940	Thioredoxin-like fold domain containing protein	HORVU3Hr1G087950	Pyridine nucleotide-disulphide oxidoreductase, NAD-binding region domain containing protein	HORVU3Hr1G087960	Conserved hypothetical protein	HORVU3Hr1G087970	Ankyrin domain containing protein	HORVU3Hr1G087990	Similar to OSIGBa0114M03.4 protein	HORVU3Hr1G088000	Protein of unknown function DUF640 domain containing protein	HORVU3Hr1G088020	Similar to Cinnamoyl-CoA reductase (EC 1.2.1.44)	HORVU3Hr1G088030	Hypothetical conserved gene	HORVU3Hr1G088040	2OG-Fe(II) oxygenase domain containing protein	HORVU3Hr1G088050	Protein of unknown function DUF248, methyltransferase putative family protein
mag2437	N'-p-Coumaroyl putrescine	Alkaloids	chr4H	630868059	632005107	631130579	2.90489e-09	0.134318	HORVU4Hr1G084950	Similar to AP2 domain containing protein RAP2.8 (Fragment)	HORVU4Hr1G085030	Similar to J013022N21, full insert sequence	HORVU4Hr1G085050	Metallophosphoesterase domain containing protein	HORVU4Hr1G085060	Lipid transfer protein LPT IV	HORVU4Hr1G085090	Heavy metal transport/detoxification protein domain containing protein	HORVU4Hr1G085100	Similar to Cinnamyl alcohol dehydrogenase	HORVU4Hr1G085120	Protein of unknown function DUF538 domain containing protein	HORVU4Hr1G085130		HORVU4Hr1G085140	Remorin, C-terminal region domain containing protein	HORVU4Hr1G085150	Hypothetical conserved gene	HORVU4Hr1G085160	Protein of unknown function DUF303, acetylesterase putative domain containing protein	HORVU4Hr1G085200	Protein of unknown function DUF303, acetylesterase putative domain containing protein	HORVU4Hr1G085210	Similar to cDNA clone:J013002N02, full insert sequence	HORVU4Hr1G085220	Similar to cDNA clone:J013002N02, full insert sequence	HORVU4Hr1G085240	Similar to DNA-directed RNA polymerase II largest chain	HORVU4Hr1G085250	Delta-tonoplast intrinsic protein	HORVU4Hr1G085270	Protein of unknown function DUF284, transmembrane eukaryotic family protein	HORVU4Hr1G085280	Protein of unknown function DUF674 domain containing protein	HORVU4Hr1G085290	Polyamine uptake transporter, High-affinity spermidine transporter, Import of spermidine transported via phloem, Polyamine uptak	HORVU4Hr1G085300	Protein of unknown function DUF284, transmembrane eukaryotic family protein	HORVU4Hr1G085310
mag2437	N'-p-Coumaroyl putrescine	Alkaloids	chr5H	356321826	358852689	356888213	1.84488e-08	0.121482	HORVU5Hr1G045920	Transcription factor, Asymmetric cell division involved in radial pattern formation in root	HORVU5Hr1G045930	Uncharacterised protein family UPF0414 domain containing protein	HORVU5Hr1G045950		HORVU5Hr1G045960	Similar to Charged multivesicular body protein 4b	HORVU5Hr1G045990	Similar to Phosphoethanolamine cytidylyltransferase	HORVU5Hr1G046020	Similar to Protein kinase	HORVU5Hr1G046050	Conserved hypothetical protein	HORVU5Hr1G046070	Similar to Purple acid phosphatase	HORVU5Hr1G046090	Similar to OSIGBa0132E09-OSIGBa0108L24.21 protein	HORVU5Hr1G046110	Amino acid-binding ACT domain containing protein	HORVU5Hr1G046130	Similar to OSIGBa0132E09-OSIGBa0108L24.21 protein	HORVU5Hr1G046140	Hypothetical conserved gene	HORVU5Hr1G046160	Hypothetical conserved gene	HORVU5Hr1G046170	Similar to ATPase-like protein	HORVU5Hr1G046190	Similar to Calcium-dependent protein kinase (Fragment)	HORVU5Hr1G046200	Protein of unknown function DUF567 family protein
mag2437	N'-p-Coumaroyl putrescine	Alkaloids	chr7H	88222003	88504614	88241412	2.27592e-08	0.119584	HORVU7Hr1G037180	Similar to Dehydration responsive element binding protein 2B (DREB2B protein)
mag2437	N'-p-Coumaroyl putrescine	Alkaloids	chr7H	118884206	120298937	119727407	2.40089e-09	0.135156	HORVU7Hr1G042030	Similar to catalytic/ methyltransferase	HORVU7Hr1G042040	Similar to Very-long-chain fatty acid condensing enzyme CUT1	HORVU7Hr1G042050	Similar to Fatty acid elongase 1-like protein	HORVU7Hr1G042060	Similar to Very-long-chain fatty acid condensing enzyme CUT1	HORVU7Hr1G042070	Similar to Fatty acid elongase 1	HORVU7Hr1G042100	UV excision repair protein Rad23 family protein	HORVU7Hr1G042110	Acylphosphatase domain containing protein	HORVU7Hr1G042120	TGF-beta receptor, type I/II extracellular region family protein	HORVU7Hr1G042130	Acylphosphatase domain containing protein	HORVU7Hr1G042150	Endonuclease/exonuclease/phosphatase domain containing protein	HORVU7Hr1G042160	Similar to Threonine endopeptidase
mag2465	Indole	Alkaloids	chr1H	57305668	74720717	58414158	5.77856e-20	0.288336	HORVU1Hr1G016960	Transcription elongation factor, TFIIS/CRSP70, N-terminal, sub-type domain containing protein	HORVU1Hr1G016980	Similar to Peroxidase (EC 1.11.1.7)	HORVU1Hr1G017020	Helix-loop-helix DNA-binding domain containing protein	HORVU1Hr1G017050	Similar to Glutathione-S-transferase 19E50	HORVU1Hr1G017070	Lecithin:cholesterol/phospholipid:diacylglycerol acyltransferase domain containing protein	HORVU1Hr1G017080	Lecithin:cholesterol acyltransferase family protein	HORVU1Hr1G017100	Peptidase C12, ubiquitin carboxyl-terminal hydrolase 1 domain containing protein	HORVU1Hr1G017120	Ser/Thr protein kinase, Negative regulator of innate immunit	HORVU1Hr1G017170	Similar to Germin-like protein subfamily 2 member 4 precursor	HORVU1Hr1G017190	Cyclin-like F-box domain containing protein	HORVU1Hr1G017210	Similar to Peptide chain release factor 2 (Fragment)	HORVU1Hr1G017220	EGF-like region, conserved site domain containing protein	HORVU1Hr1G017230	Conserved hypothetical protein	HORVU1Hr1G017240	Serine/threonine protein kinase domain containing protein	HORVU1Hr1G017260	Similar to COP9 signalosome complex subunit 5b (EC 3.4.-.-) (Signalosome subunit 5b) (Jun activation domain-binding homolog 1)	HORVU1Hr1G017270	Similar to OSIGBa0143N19.8 protein	HORVU1Hr1G017290	Phospholipase C, phosphatidylinositol-specific, Y domain domain containing protein	HORVU1Hr1G017320	Ankyrin repeat containing protein	HORVU1Hr1G017330	Zinc finger, NF-X1-type domain containing protein	HORVU1Hr1G017370	ARF/SAR superfamily domain containing protein	HORVU1Hr1G017380
mag2465	Indole	Alkaloids	chr1H	77816485	80141374	79319871	2.39794e-12	0.182091	HORVU1Hr1G020120	Cyclin-like F-box domain containing protein	HORVU1Hr1G020140	Similar to Endo-1,3;1,4-beta-D-glucanase precursor (EC 3.2.1.-)	HORVU1Hr1G020150	Cyclin-like F-box domain containing protein	HORVU1Hr1G020160	Conserved hypothetical protein	HORVU1Hr1G020170	Conserved hypothetical protein	HORVU1Hr1G020190	Pentatricopeptide repeat domain containing protein	HORVU1Hr1G020200	Pentatricopeptide repeat domain containing protein	HORVU1Hr1G020240	Disease resistance protein domain containing protein	HORVU1Hr1G020270	Kelch related domain containing protein	HORVU1Hr1G020300	Similar to vacuolar sorting protein 4b	HORVU1Hr1G020310		HORVU1Hr1G020330		HORVU1Hr1G020340	Ribosomal protein S27/S33, mitochondrial domain containing protein	HORVU1Hr1G020360	Similar to Na+/H+ antiporter	HORVU1Hr1G020370	Similar to R-type basic helix-loop-helix protein	HORVU1Hr1G020380	No apical meristem (NAM) protein domain containing protein	HORVU1Hr1G020390	Component of cullin-RING E3 ubiquitin ligase (CRL) complex, Salt/drought stress respons	HORVU1Hr1G020400	Component of cullin-RING E3 ubiquitin ligase (CRL) complex, Salt/drought stress respons
mag2465	Indole	Alkaloids	chr1H	82141704	85522338	84502948	9.20711e-12	0.173214	HORVU1Hr1G020650	Similar to ABC transporter-like	HORVU1Hr1G020660	Similar to Gag polyprotein [Contains: Core protein p15 (Matrix protein); Core protein p24; Core protein p12]	HORVU1Hr1G020670		HORVU1Hr1G020690	Similar to Peroxidase 64 precursor (EC 1.11.1.7) (Atperox P64) (PRXR4) (ATP17a)	HORVU1Hr1G020710	Zinc finger, C2H2-type domain containing protein	HORVU1Hr1G020720	Peroxidase (EC 1.11.1.7)	HORVU1Hr1G020760	Similar to H0102C09.1 protein	HORVU1Hr1G020790	Similar to Transposase	HORVU1Hr1G020800	Peroxidase (EC 1.11.1.7)	HORVU1Hr1G021000	Cyclin-like F-box domain containing protein	HORVU1Hr1G021040	Pectinesterase inhibitor domain containing protein	HORVU1Hr1G021070	D-arabinono-1,4-lactone oxidase domain containing protein	HORVU1Hr1G021100	Hypothetical conserved gene	HORVU1Hr1G021120	NAD(P)-binding domain containing protein	HORVU1Hr1G021130	Similar to Asparaginyl-tRNA synthetase, cytoplasmic 1 (EC 6.1.1.22) (Asparagine-- tRNA ligase 1) (AsnRS 1)	HORVU1Hr1G021140	Similar to Glutathione S-transferase GST 8 (EC 2.5.1.18)	HORVU1Hr1G021150	Similar to Glutathione S-transferase GST 8 (EC 2.5.1.18)	HORVU1Hr1G021160	Glutathione S-transferase GSTF15	HORVU1Hr1G021170	Similar to Glutathione S-transferase GST 10 (EC 2.5.1.18)	HORVU1Hr1G021180	Similar to Glutathione S-transferase GST 8 (EC 2.5.1.18)	HORVU1Hr1G021190
mag2465	Indole	Alkaloids	chr1H	87264299	88457181	88414762	8.06163e-11	0.158716	HORVU1Hr1G021560	Hypothetical conserved gene	HORVU1Hr1G021590	Starch synthase, Starch biosynthesi	HORVU1Hr1G021600		HORVU1Hr1G021620	Similar to pro-resilin	HORVU1Hr1G021630	Serine/threonine protein kinase domain containing protein	HORVU1Hr1G021640	Serine/threonine protein kinase domain containing protein	HORVU1Hr1G021650	Similar to Thaumatin-like protein precursor	HORVU1Hr1G021660	D111/G-patch domain containing protein	HORVU1Hr1G021680	Similar to P450	HORVU1Hr1G021690	Similar to Plastid 5,10-methylene-tetrahydrofolate dehydrogenase (Fragment)	HORVU1Hr1G021700	Histidyl-tRNA synthetase (EC 6.1.1.21) (Histidine--tRNA ligase) (HisRS)
mag2465	Indole	Alkaloids	chr1H	265868846	267247960	266832714	5.85142e-11	0.160871	HORVU1Hr1G038370	Similar to chromatin remodeling complex subunit	HORVU1Hr1G038380	Integrase, catalytic core domain containing protein	HORVU1Hr1G038410	Protein of unknown function DUF716 family protein	HORVU1Hr1G038500	Similar to Xyloglucan galactosyltransferase KATAMARI 1 (EC 2.4.1.-) (MURUS3 protein)
mag2465	Indole	Alkaloids	chr1H	281979173	283798899	283798899	1.82882e-11	0.168652	HORVU1Hr1G039930		HORVU1Hr1G039940		HORVU1Hr1G040050	Tetratricopeptide-like helical domain containing protein	HORVU1Hr1G040060	Conserved hypothetical protein	HORVU1Hr1G040070	Similar to DNA-directed RNA polymerase II largest chain	HORVU1Hr1G040110	Similar to cDNA clone:J033067M05, full insert sequence
mag2465	Indole	Alkaloids	chr1H	285137103	290009450	285751305	1.50366e-11	0.169382	HORVU1Hr1G040320	Dimethylmenaquinone methyltransferase family protein	HORVU1Hr1G040330	Similar to NBS-LRR disease resistance protein homologue (Fragment)	HORVU1Hr1G040370	Endonuclease/exonuclease/phosphatase domain containing protein	HORVU1Hr1G040420	Thiolase-like, subgroup domain containing protein	HORVU1Hr1G040450	Beta-glucosidase, GBA2 type domain containing protein	HORVU1Hr1G040540	NB-ARC domain containing protein	HORVU1Hr1G040560	Hypothetical conserved gene	HORVU1Hr1G040620	Peptidase C48, SUMO/Sentrin/Ubl1 domain containing protein	HORVU1Hr1G040640		HORVU1Hr1G040660	Glucose-methanol-choline (GMC) oxidoreductase family protein, Hybrid breakdown (HB	HORVU1Hr1G040670	Similar to Formylglycinamide ribonucleotide amidotransferase (Fragment)	HORVU1Hr1G040700	Similar to ABC1 family protein	HORVU1Hr1G040720	Glucose-methanol-choline (GMC) oxidoreductase family protein, Hybrid breakdown (HB	HORVU1Hr1G040740		HORVU1Hr1G040800	Ubiquitin domain containing protein	HORVU1Hr1G040810	Similar to Helix-loop-helix DNA-binding domain containing protein	HORVU1Hr1G040850	Similar to Protein kinase GhCLK1 (Fragment)	HORVU1Hr1G040920	Similar to H0212B02.1 protein	HORVU1Hr1G040930	Similar to Charged multivesicular body protein 3	HORVU1Hr1G040940	Similar to Heat shock protein 70	HORVU1Hr1G040950
mag2465	Indole	Alkaloids	chr1H	293164942	295623953	294940819	2.62563e-12	0.180891	HORVU1Hr1G041240	Protein of unknown function DUF640 domain containing protein	HORVU1Hr1G041250	Cytoplasmic malate dehydrogenase	HORVU1Hr1G041260	Similar to Oxidoreductase, 2OG-Fe oxygenase family protein, expressed	HORVU1Hr1G041280	OSMYB4	HORVU1Hr1G041310		HORVU1Hr1G041320	Phox-associated domain domain containing protein	HORVU1Hr1G041340		HORVU1Hr1G041350	Protein of unknown function DUF566 family protein	HORVU1Hr1G041360		HORVU1Hr1G041370	Hypothetical conserved gene	HORVU1Hr1G041400	Similar to Mcm2-prov protein	HORVU1Hr1G041410	Adenylate cyclase domain containing protein	HORVU1Hr1G041430	Similar to nucleic acid binding protein	HORVU1Hr1G041440	Conserved hypothetical protein
mag2465	Indole	Alkaloids	chr1H	296902666	298352165	296902666	4.74614e-11	0.161723	HORVU1Hr1G041630	Protein of unknown function DUF295 family protein	HORVU1Hr1G041650	Hypothetical conserved gene	HORVU1Hr1G041710	Protein Transporter, Pam16 family protein	HORVU1Hr1G041720	Protein of unknown function DUF250 domain containing protein	HORVU1Hr1G041740	Pleckstrin homology-type domain containing protein
mag2465	Indole	Alkaloids	chr1H	346428530	352382356	348981235	3.62393e-13	0.194414	HORVU1Hr1G047010	Serine/threonine protein kinase domain containing protein	HORVU1Hr1G047030	Similar to P450	HORVU1Hr1G047060	Similar to UPF0496 protein 4	HORVU1Hr1G047090	Similar to OSIGBa0126J24.7 protein	HORVU1Hr1G047100	Boric acid channel, Regulation of boron distributio	HORVU1Hr1G047110	Similar to predicted protein	HORVU1Hr1G047180	Src homology-3 domain containing protein	HORVU1Hr1G047220	Coniferaldehyde 5-hydroxylase, Lignin biosynthesi	HORVU1Hr1G047260	Protein of unknown function DUF726 family protein	HORVU1Hr1G047300	Similar to Lysosomal Pro-X carboxypeptidase	HORVU1Hr1G047350	Similar to calcium dependent protein kinase1	HORVU1Hr1G047360	Conserved hypothetical protein	HORVU1Hr1G047370	Conserved hypothetical protein	HORVU1Hr1G047380	Conserved hypothetical protein	HORVU1Hr1G047390	SAUR family protein, Negative regulator of auxin synthesis and transpor	HORVU1Hr1G047400	Hypothetical conserved gene	HORVU1Hr1G047410	Peptidase C12, ubiquitin carboxyl-terminal hydrolase 1 domain containing protein	HORVU1Hr1G047430	Protein of unknown function DUF241, plant family protein	HORVU1Hr1G047440	Similar to Actin	HORVU1Hr1G047550	Similar to Isoform 2 of MADS-box transcription factor 14	HORVU1Hr1G047560
mag2465	Indole	Alkaloids	chr1H	362725898	364735725	363690321	1.42817e-13	0.200424	HORVU1Hr1G048860	Prephenate dehydratase domain containing protein	HORVU1Hr1G048870	Similar to Dehydration-responsive element-binding protein 1H	HORVU1Hr1G048890	Similar to Nucleosome assembly protein 1	HORVU1Hr1G048900	Conserved hypothetical protein	HORVU1Hr1G048910	LysM domain-containing protein, Embryo sac developmen	HORVU1Hr1G048920	LysM domain-containing protein, Embryo sac developmen	HORVU1Hr1G048930	LysM domain-containing protein, Embryo sac developmen	HORVU1Hr1G048950	LysM domain-containing protein, Embryo sac developmen	HORVU1Hr1G048960	Putative glucose-methanol-choline (GMC) oxidoreductase, Cutin biosynthesis, Anther development, Pollen fertilit	HORVU1Hr1G048970	Similar to Phospholipase D beta 2	HORVU1Hr1G048990	Similar to NBS-LRR disease resistance protein homologue (Fragment)	HORVU1Hr1G049000	Peptidase S8, subtilisin-related domain containing protein	HORVU1Hr1G049030	Vacuolar protein sorting 55 family protein	HORVU1Hr1G049060	Cytochrome P450 family protein	HORVU1Hr1G049070	Similar to Glutathione S-transferase GSTU31 (Fragment)	HORVU1Hr1G049090	Similar to Glutathione S-transferase GSTU31 (Fragment)	HORVU1Hr1G049100	Similar to Glutathione S-transferase GST 42 (EC 2.5.1.18) (Fragment)	HORVU1Hr1G049120	Glutathione S-transferase GST 30 (EC 2.5.1.18)	HORVU1Hr1G049130	Similar to Pumilio RBD (Fragment)	HORVU1Hr1G049140	Leucine-rich repeat, plant specific containing protein	HORVU1Hr1G049160
mag2465	Indole	Alkaloids	chr1H	411260810	412550048	411260810	4.25011e-09	0.131653	HORVU1Hr1G056110	Similar to autophagocytosis protein AUT1-like [Oryza sativa (japonica cultivar-group)]	HORVU1Hr1G056120	Similar to CONSTANS-like protein CO9 (Fragment)	HORVU1Hr1G056130	Protein of unknown function Cys-rich family protein	HORVU1Hr1G056150	Protein of unknown function DUF828, plant family protein	HORVU1Hr1G056160	Ribosomal protein L18/L5 domain containing protein	HORVU1Hr1G056170	Protein of unknown function DUF547 domain containing protein	HORVU1Hr1G056180	Similar to D-3-phosphoglycerate dehydrogenase	HORVU1Hr1G056210	2OG-Fe(II) oxygenase domain containing protein	HORVU1Hr1G056220	Similar to Agenet domain containing protein, expressed	HORVU1Hr1G056250	Similar to Cdc48 cell division control protein 48, AAA family	HORVU1Hr1G056260	Conserved hypothetical protein	HORVU1Hr1G056270	Peptidase M10A and M12B, matrixin and adamalysin family protein
mag2465	Indole	Alkaloids	chr5H	482311923	482596929	482343570	1.92835e-10	0.152299	HORVU5Hr1G061840	Unknown phosphatidylethanolamine-binding protein (PEBP) like domain protein, 426-amino-acid protein, homologous to the keratin-associated protein (KAP) 5-4 family, Panicle architecture, Panicle erectnes	HORVU5Hr1G061850	Protein kinase, core domain containing protein	HORVU5Hr1G061860	Hypothetical conserved gene	HORVU5Hr1G061870	Similar to Brix domain containing protein 1 homolog	HORVU5Hr1G061880	Hypothetical conserved gene	HORVU5Hr1G061930	Cytochrome P450 family protein	HORVU5Hr1G061950	Cytochrome P450 family protein	HORVU5Hr1G061960	2-thiocytidine tRNA biosynthesis protein, TtcA domain containing protein	HORVU5Hr1G061970	Similar to Phenylalanyl-tRNA synthetase alpha chain (EC 6.1.1.20) (Phenylalanine--tRNA ligase alpha chain) (PheRS) (CML33)	HORVU5Hr1G061990	Peptidase S8, subtilisin-related domain containing protein	HORVU5Hr1G062000	AIG2-like domain containing protein	HORVU5Hr1G062010	Ubiquitin domain containing protein
mag2465	Indole	Alkaloids	chr5H	624737501	625118376	625118376	7.98958e-10	0.14315	HORVU5Hr1G106610	Similar to Histone H1	HORVU5Hr1G106640	Similar to Protein synthesis inhibitor II (EC 3.2.2.22) (Ribosome-inactivating protein II) (rRNA N-glycosidase)	HORVU5Hr1G106680	Similar to Tocopherol cyclase	HORVU5Hr1G106690	Similar to WAVE-DAMPENED2	HORVU5Hr1G106710	Serine/threonine protein kinase domain containing protein	HORVU5Hr1G106720	Wall-associated kinase, Negative regulation of rice blast resistanc	HORVU5Hr1G106730	Similar to Histone H1	HORVU5Hr1G106740	Wall-associated kinase, Negative regulation of rice blast resistanc
mag2465	Indole	Alkaloids	chr5H	639603932	640440593	640344158	8.76406e-13	0.188676	HORVU5Hr1G112490		HORVU5Hr1G112510	Conserved hypothetical protein	HORVU5Hr1G112520		HORVU5Hr1G112530	Peptidase M1, membrane alanine aminopeptidase family protein	HORVU5Hr1G112540	Similar to Protein synthesis inhibitor II (EC 3.2.2.22) (Ribosome-inactivating protein II) (rRNA N-glycosidase)	HORVU5Hr1G112560	Heavy metal transport/detoxification protein domain containing protein	HORVU5Hr1G112570	Similar to Proteinase inhibitor	HORVU5Hr1G112580	Similar to Protein synthesis inhibitor II (EC 3.2.2.22) (Ribosome-inactivating protein II) (rRNA N-glycosidase)	HORVU5Hr1G112610	Similar to Protein synthesis inhibitor II (EC 3.2.2.22) (Ribosome-inactivating protein II) (rRNA N-glycosidase)	HORVU5Hr1G112620	Hypothetical conserved gene	HORVU5Hr1G112630		HORVU5Hr1G112670	Chalcone isomerase (EC 5.5.1.6)	HORVU5Hr1G112680	Conserved hypothetical protein	HORVU5Hr1G112710	Similar to protein binding protein	HORVU5Hr1G112720	Armadillo-like helical domain containing protein	HORVU5Hr1G112750	Similar to protein binding protein	HORVU5Hr1G112760	Similar to Histidine kinase (Fragment)	HORVU5Hr1G112770		HORVU5Hr1G112780	RuvA domain 2-like containing protein	HORVU5Hr1G112790	Small GTPase, Regulation of iron homeostasi	HORVU5Hr1G112820
mag2465	Indole	Alkaloids	chr6H	545394454	545545876	545394539	1.53734e-10	0.15436	HORVU6Hr1G081260	Transferase family protein	HORVU6Hr1G081270	Similar to cation cation antiporter	HORVU6Hr1G081290	Similar to Receptor-like kinase (Fragment)	HORVU6Hr1G081310		HORVU6Hr1G081330	Protein kinase, core domain containing protein	HORVU6Hr1G081340	Similar to Myosin heavy chain (Fragment)	HORVU6Hr1G081350	Serine protein kinase-like protein	HORVU6Hr1G081370	Isoleucyl-tRNA synthetase domain containing protein	HORVU6Hr1G081380	Conserved hypothetical protein
mag2467	Methoxyindoleacetic acid	Alkaloids	chr1H	57411566	58877406	58414158	1.02811e-14	0.215803	HORVU1Hr1G016980	Similar to Peroxidase (EC 1.11.1.7)	HORVU1Hr1G017020	Helix-loop-helix DNA-binding domain containing protein	HORVU1Hr1G017050	Similar to Glutathione-S-transferase 19E50	HORVU1Hr1G017070	Lecithin:cholesterol/phospholipid:diacylglycerol acyltransferase domain containing protein	HORVU1Hr1G017080	Lecithin:cholesterol acyltransferase family protein	HORVU1Hr1G017100	Peptidase C12, ubiquitin carboxyl-terminal hydrolase 1 domain containing protein	HORVU1Hr1G017120	Ser/Thr protein kinase, Negative regulator of innate immunit	HORVU1Hr1G017170	Similar to Germin-like protein subfamily 2 member 4 precursor	HORVU1Hr1G017190	Cyclin-like F-box domain containing protein	HORVU1Hr1G017210	Similar to Peptide chain release factor 2 (Fragment)	HORVU1Hr1G017220	EGF-like region, conserved site domain containing protein	HORVU1Hr1G017230	Conserved hypothetical protein	HORVU1Hr1G017240	Serine/threonine protein kinase domain containing protein	HORVU1Hr1G017260	Similar to COP9 signalosome complex subunit 5b (EC 3.4.-.-) (Signalosome subunit 5b) (Jun activation domain-binding homolog 1)	HORVU1Hr1G017270	Similar to OSIGBa0143N19.8 protein	HORVU1Hr1G017290	Phospholipase C, phosphatidylinositol-specific, Y domain domain containing protein	HORVU1Hr1G017320	Ankyrin repeat containing protein	HORVU1Hr1G017330	Zinc finger, NF-X1-type domain containing protein	HORVU1Hr1G017370	ARF/SAR superfamily domain containing protein	HORVU1Hr1G017380	Serine/threonine protein kinase domain containing protein
mag2467	Methoxyindoleacetic acid	Alkaloids	chr1H	61406037	74146465	66724919	2.57696e-11	0.166364	HORVU1Hr1G017770	Similar to Auxin response factor 1	HORVU1Hr1G017800	Histone H3	HORVU1Hr1G017830	Similar to Histone H4	HORVU1Hr1G017840		HORVU1Hr1G017850	Similar to ribosomal protein L2	HORVU1Hr1G017860	Similar to ribosomal protein S19	HORVU1Hr1G017870	Similar to photosystem II protein D1	HORVU1Hr1G017900	Phytochrome-interacting factor-like protein, Basic helix-loop-helix factor, Repression of seedling growth in the dar	HORVU1Hr1G017920	Cupin, RmlC-type domain containing protein	HORVU1Hr1G017930	Cupin, RmlC-type domain containing protein	HORVU1Hr1G017970	Myb transcription factor domain containing protein	HORVU1Hr1G018000	Transcriptional factor B3 domain containing protein	HORVU1Hr1G018010	Conserved hypothetical protein	HORVU1Hr1G018020	Zinc finger, C6HC-type domain containing protein	HORVU1Hr1G018030		HORVU1Hr1G018040	ARID/BRIGHT DNA-binding domain domain containing protein	HORVU1Hr1G018050	Yip1 domain containing protein	HORVU1Hr1G018060	Similar to RNA-binding protein BRUNOL5 (Fragment)	HORVU1Hr1G018080	Similar to HUA enhancer 2	HORVU1Hr1G018090		HORVU1Hr1G018100
mag2467	Methoxyindoleacetic acid	Alkaloids	chr1H	346435529	352381024	346812301	3.71539e-14	0.209041	HORVU1Hr1G047010	Serine/threonine protein kinase domain containing protein	HORVU1Hr1G047030	Similar to P450	HORVU1Hr1G047060	Similar to UPF0496 protein 4	HORVU1Hr1G047090	Similar to OSIGBa0126J24.7 protein	HORVU1Hr1G047100	Boric acid channel, Regulation of boron distributio	HORVU1Hr1G047110	Similar to predicted protein	HORVU1Hr1G047180	Src homology-3 domain containing protein	HORVU1Hr1G047220	Coniferaldehyde 5-hydroxylase, Lignin biosynthesi	HORVU1Hr1G047260	Protein of unknown function DUF726 family protein	HORVU1Hr1G047300	Similar to Lysosomal Pro-X carboxypeptidase	HORVU1Hr1G047350	Similar to calcium dependent protein kinase1	HORVU1Hr1G047360	Conserved hypothetical protein	HORVU1Hr1G047370	Conserved hypothetical protein	HORVU1Hr1G047380	Conserved hypothetical protein	HORVU1Hr1G047390	SAUR family protein, Negative regulator of auxin synthesis and transpor	HORVU1Hr1G047400	Hypothetical conserved gene	HORVU1Hr1G047410	Peptidase C12, ubiquitin carboxyl-terminal hydrolase 1 domain containing protein	HORVU1Hr1G047430	Protein of unknown function DUF241, plant family protein	HORVU1Hr1G047440	Similar to Actin	HORVU1Hr1G047550	Similar to Isoform 2 of MADS-box transcription factor 14	HORVU1Hr1G047560
mag2467	Methoxyindoleacetic acid	Alkaloids	chr1H	363215189	364047751	363500307	1.56261e-10	0.154249	HORVU1Hr1G048870	Similar to Dehydration-responsive element-binding protein 1H	HORVU1Hr1G048890	Similar to Nucleosome assembly protein 1	HORVU1Hr1G048900	Conserved hypothetical protein	HORVU1Hr1G048910	LysM domain-containing protein, Embryo sac developmen	HORVU1Hr1G048920	LysM domain-containing protein, Embryo sac developmen	HORVU1Hr1G048930	LysM domain-containing protein, Embryo sac developmen	HORVU1Hr1G048950	LysM domain-containing protein, Embryo sac developmen	HORVU1Hr1G048960	Putative glucose-methanol-choline (GMC) oxidoreductase, Cutin biosynthesis, Anther development, Pollen fertilit	HORVU1Hr1G048970	Similar to Phospholipase D beta 2	HORVU1Hr1G048990	Similar to NBS-LRR disease resistance protein homologue (Fragment)	HORVU1Hr1G049000	Peptidase S8, subtilisin-related domain containing protein	HORVU1Hr1G049030	Vacuolar protein sorting 55 family protein	HORVU1Hr1G049060	Cytochrome P450 family protein
mag2467	Methoxyindoleacetic acid	Alkaloids	chr1H	419509678	420058796	419997187	5.21866e-10	0.146059	HORVU1Hr1G057400	Similar to BURP domain-containing protein 5	HORVU1Hr1G057410	Similar to Calmodulin (CaM)	HORVU1Hr1G057460	Similar to Oxidoreductase	HORVU1Hr1G057480	FAR1 DNA binding domain domain containing protein	HORVU1Hr1G057490	Similar to Golgi transport complex protein-related	HORVU1Hr1G057510	Similar to Ferredoxin	HORVU1Hr1G057520	Similar to ankyrin like protein	HORVU1Hr1G057530	Similar to Signal peptidase 18 subunit (Fragment)	HORVU1Hr1G057540		HORVU1Hr1G057560		HORVU1Hr1G057570	Similar to Acyl carrier protein 1 (EC 1.6.5.3) (EC 1.6.99.3)
mag2467	Methoxyindoleacetic acid	Alkaloids	chr5H	482311923	482596929	482343570	1.049e-09	0.140792	HORVU5Hr1G061840	Unknown phosphatidylethanolamine-binding protein (PEBP) like domain protein, 426-amino-acid protein, homologous to the keratin-associated protein (KAP) 5-4 family, Panicle architecture, Panicle erectnes	HORVU5Hr1G061850	Protein kinase, core domain containing protein	HORVU5Hr1G061860	Hypothetical conserved gene	HORVU5Hr1G061870	Similar to Brix domain containing protein 1 homolog	HORVU5Hr1G061880	Hypothetical conserved gene	HORVU5Hr1G061930	Cytochrome P450 family protein	HORVU5Hr1G061950	Cytochrome P450 family protein	HORVU5Hr1G061960	2-thiocytidine tRNA biosynthesis protein, TtcA domain containing protein	HORVU5Hr1G061970	Similar to Phenylalanyl-tRNA synthetase alpha chain (EC 6.1.1.20) (Phenylalanine--tRNA ligase alpha chain) (PheRS) (CML33)	HORVU5Hr1G061990	Peptidase S8, subtilisin-related domain containing protein	HORVU5Hr1G062000	AIG2-like domain containing protein	HORVU5Hr1G062010	Ubiquitin domain containing protein
mag2467	Methoxyindoleacetic acid	Alkaloids	chr5H	624571893	625118376	625118376	8.29414e-11	0.158524	HORVU5Hr1G106550	Similar to Histone H1	HORVU5Hr1G106570	WRKY transcription factor, Positive regulation of defense response	HORVU5Hr1G106580	Similar to 40S ribosomal protein S15 (Fragment)	HORVU5Hr1G106610	Similar to Histone H1	HORVU5Hr1G106640	Similar to Protein synthesis inhibitor II (EC 3.2.2.22) (Ribosome-inactivating protein II) (rRNA N-glycosidase)	HORVU5Hr1G106680	Similar to Tocopherol cyclase	HORVU5Hr1G106690	Similar to WAVE-DAMPENED2	HORVU5Hr1G106710	Serine/threonine protein kinase domain containing protein	HORVU5Hr1G106720	Wall-associated kinase, Negative regulation of rice blast resistanc	HORVU5Hr1G106730	Similar to Histone H1	HORVU5Hr1G106740	Wall-associated kinase, Negative regulation of rice blast resistanc
mag2467	Methoxyindoleacetic acid	Alkaloids	chr5H	640336533	640485808	640485808	2.39096e-11	0.166865	HORVU5Hr1G112750	Similar to protein binding protein	HORVU5Hr1G112760	Similar to Histidine kinase (Fragment)	HORVU5Hr1G112770		HORVU5Hr1G112780	RuvA domain 2-like containing protein	HORVU5Hr1G112790	Small GTPase, Regulation of iron homeostasi	HORVU5Hr1G112820	Zinc finger, C2H2-type domain containing protein	HORVU5Hr1G112840	Zinc finger, RING/FYVE/PHD-type domain containing protein	HORVU5Hr1G112850	Similar to Dihydrolipoamide S-acetyltransferase	HORVU5Hr1G112870	TFIIIA-type zinc finger protein, Transcription activator, Abiotic stress toleranc	HORVU5Hr1G112900	TFIIIA-type zinc finger protein, Transcription activator, Abiotic stress toleranc	HORVU5Hr1G112930	TFIIIA-type zinc finger protein, Transcription activator, Abiotic stress toleranc	HORVU5Hr1G112940	Zinc finger, C2H2-type domain containing protein	HORVU5Hr1G112960	Amino acid transporter, transmembrane domain containing protein	HORVU5Hr1G112970	TFIIIA-type zinc finger protein, Transcription activator, Abiotic stress toleranc
mag2467	Methoxyindoleacetic acid	Alkaloids	chr6H	530256652	530668745	530536785	1.30722e-09	0.139287	HORVU6Hr1G077450	F-box domain, Skp2-like domain containing protein	HORVU6Hr1G077460	Similar to DAG protein	HORVU6Hr1G077470	Cyclin-like F-box domain containing protein	HORVU6Hr1G077500	Cyclin, A/B/D/E domain containing protein	HORVU6Hr1G077520	Conserved hypothetical protein
mag2467	Methoxyindoleacetic acid	Alkaloids	chr6H	545394454	545572113	545394454	1.57336e-12	0.184854	HORVU6Hr1G081260	Transferase family protein	HORVU6Hr1G081270	Similar to cation cation antiporter	HORVU6Hr1G081290	Similar to Receptor-like kinase (Fragment)	HORVU6Hr1G081310		HORVU6Hr1G081330	Protein kinase, core domain containing protein	HORVU6Hr1G081340	Similar to Myosin heavy chain (Fragment)	HORVU6Hr1G081350	Serine protein kinase-like protein	HORVU6Hr1G081370	Isoleucyl-tRNA synthetase domain containing protein	HORVU6Hr1G081380	Conserved hypothetical protein	HORVU6Hr1G081400	Protein of unknown function DUF567 family protein
mag2468	3-Indoleacetonitrile	Alkaloids	chr1H	57305038	60077597	58414158	1.46475e-19	0.28299	HORVU1Hr1G016960	Transcription elongation factor, TFIIS/CRSP70, N-terminal, sub-type domain containing protein	HORVU1Hr1G016980	Similar to Peroxidase (EC 1.11.1.7)	HORVU1Hr1G017020	Helix-loop-helix DNA-binding domain containing protein	HORVU1Hr1G017050	Similar to Glutathione-S-transferase 19E50	HORVU1Hr1G017070	Lecithin:cholesterol/phospholipid:diacylglycerol acyltransferase domain containing protein	HORVU1Hr1G017080	Lecithin:cholesterol acyltransferase family protein	HORVU1Hr1G017100	Peptidase C12, ubiquitin carboxyl-terminal hydrolase 1 domain containing protein	HORVU1Hr1G017120	Ser/Thr protein kinase, Negative regulator of innate immunit	HORVU1Hr1G017170	Similar to Germin-like protein subfamily 2 member 4 precursor	HORVU1Hr1G017190	Cyclin-like F-box domain containing protein	HORVU1Hr1G017210	Similar to Peptide chain release factor 2 (Fragment)	HORVU1Hr1G017220	EGF-like region, conserved site domain containing protein	HORVU1Hr1G017230	Conserved hypothetical protein	HORVU1Hr1G017240	Serine/threonine protein kinase domain containing protein	HORVU1Hr1G017260	Similar to COP9 signalosome complex subunit 5b (EC 3.4.-.-) (Signalosome subunit 5b) (Jun activation domain-binding homolog 1)	HORVU1Hr1G017270	Similar to OSIGBa0143N19.8 protein	HORVU1Hr1G017290	Phospholipase C, phosphatidylinositol-specific, Y domain domain containing protein	HORVU1Hr1G017320	Ankyrin repeat containing protein	HORVU1Hr1G017330	Zinc finger, NF-X1-type domain containing protein	HORVU1Hr1G017370	ARF/SAR superfamily domain containing protein	HORVU1Hr1G017380
mag2468	3-Indoleacetonitrile	Alkaloids	chr1H	61151700	74720717	66724919	2.37055e-13	0.197158	HORVU1Hr1G017670	Glycoside hydrolase, family 19 protein	HORVU1Hr1G017700	Uncharacterised protein family UPF0057 domain containing protein	HORVU1Hr1G017710	SNF5/SMARCB1/INI1 family protein	HORVU1Hr1G017720	Similar to 4-methyl-5(B-hydroxyethyl)-thiazol monophosphate biosynthesis enzyme	HORVU1Hr1G017730	Cyclin-like F-box domain containing protein	HORVU1Hr1G017740	Similar to Phosphoenolpyruvate carboxylase (EC 4.1.1.31)	HORVU1Hr1G017750	Similar to OSIGBa0137D06.4 protein	HORVU1Hr1G017770	Similar to Auxin response factor 1	HORVU1Hr1G017800	Histone H3	HORVU1Hr1G017830	Similar to Histone H4	HORVU1Hr1G017840		HORVU1Hr1G017850	Similar to ribosomal protein L2	HORVU1Hr1G017860	Similar to ribosomal protein S19	HORVU1Hr1G017870	Similar to photosystem II protein D1	HORVU1Hr1G017900	Phytochrome-interacting factor-like protein, Basic helix-loop-helix factor, Repression of seedling growth in the dar	HORVU1Hr1G017920	Cupin, RmlC-type domain containing protein	HORVU1Hr1G017930	Cupin, RmlC-type domain containing protein	HORVU1Hr1G017970	Myb transcription factor domain containing protein	HORVU1Hr1G018000	Transcriptional factor B3 domain containing protein	HORVU1Hr1G018010	Conserved hypothetical protein	HORVU1Hr1G018020
mag2468	3-Indoleacetonitrile	Alkaloids	chr1H	82141704	84502948	83000971	5.54307e-11	0.161235	HORVU1Hr1G020650	Similar to ABC transporter-like	HORVU1Hr1G020660	Similar to Gag polyprotein [Contains: Core protein p15 (Matrix protein); Core protein p24; Core protein p12]	HORVU1Hr1G020670		HORVU1Hr1G020690	Similar to Peroxidase 64 precursor (EC 1.11.1.7) (Atperox P64) (PRXR4) (ATP17a)	HORVU1Hr1G020710	Zinc finger, C2H2-type domain containing protein	HORVU1Hr1G020720	Peroxidase (EC 1.11.1.7)	HORVU1Hr1G020760	Similar to H0102C09.1 protein	HORVU1Hr1G020790	Similar to Transposase	HORVU1Hr1G020800	Peroxidase (EC 1.11.1.7)	HORVU1Hr1G021000	Cyclin-like F-box domain containing protein	HORVU1Hr1G021040	Pectinesterase inhibitor domain containing protein	HORVU1Hr1G021070	D-arabinono-1,4-lactone oxidase domain containing protein	HORVU1Hr1G021100	Hypothetical conserved gene	HORVU1Hr1G021120	NAD(P)-binding domain containing protein	HORVU1Hr1G021130	Similar to Asparaginyl-tRNA synthetase, cytoplasmic 1 (EC 6.1.1.22) (Asparagine-- tRNA ligase 1) (AsnRS 1)	HORVU1Hr1G021140	Similar to Glutathione S-transferase GST 8 (EC 2.5.1.18)	HORVU1Hr1G021150	Similar to Glutathione S-transferase GST 8 (EC 2.5.1.18)	HORVU1Hr1G021160	Glutathione S-transferase GSTF15	HORVU1Hr1G021170	Similar to Glutathione S-transferase GST 10 (EC 2.5.1.18)	HORVU1Hr1G021180	Similar to Glutathione S-transferase GST 8 (EC 2.5.1.18)
mag2468	3-Indoleacetonitrile	Alkaloids	chr1H	265868846	267126952	266832714	2.42643e-11	0.166767	HORVU1Hr1G038370	Similar to chromatin remodeling complex subunit	HORVU1Hr1G038380	Integrase, catalytic core domain containing protein	HORVU1Hr1G038410	Protein of unknown function DUF716 family protein	HORVU1Hr1G038500	Similar to Xyloglucan galactosyltransferase KATAMARI 1 (EC 2.4.1.-) (MURUS3 protein)
mag2468	3-Indoleacetonitrile	Alkaloids	chr1H	281833167	283798899	282249576	1.90025e-11	0.168397	HORVU1Hr1G039930		HORVU1Hr1G039940		HORVU1Hr1G040050	Tetratricopeptide-like helical domain containing protein	HORVU1Hr1G040060	Conserved hypothetical protein	HORVU1Hr1G040070	Similar to DNA-directed RNA polymerase II largest chain	HORVU1Hr1G040110	Similar to cDNA clone:J033067M05, full insert sequence
mag2468	3-Indoleacetonitrile	Alkaloids	chr1H	285137103	290009450	285751305	1.65043e-11	0.168764	HORVU1Hr1G040320	Dimethylmenaquinone methyltransferase family protein	HORVU1Hr1G040330	Similar to NBS-LRR disease resistance protein homologue (Fragment)	HORVU1Hr1G040370	Endonuclease/exonuclease/phosphatase domain containing protein	HORVU1Hr1G040420	Thiolase-like, subgroup domain containing protein	HORVU1Hr1G040450	Beta-glucosidase, GBA2 type domain containing protein	HORVU1Hr1G040540	NB-ARC domain containing protein	HORVU1Hr1G040560	Hypothetical conserved gene	HORVU1Hr1G040620	Peptidase C48, SUMO/Sentrin/Ubl1 domain containing protein	HORVU1Hr1G040640		HORVU1Hr1G040660	Glucose-methanol-choline (GMC) oxidoreductase family protein, Hybrid breakdown (HB	HORVU1Hr1G040670	Similar to Formylglycinamide ribonucleotide amidotransferase (Fragment)	HORVU1Hr1G040700	Similar to ABC1 family protein	HORVU1Hr1G040720	Glucose-methanol-choline (GMC) oxidoreductase family protein, Hybrid breakdown (HB	HORVU1Hr1G040740		HORVU1Hr1G040800	Ubiquitin domain containing protein	HORVU1Hr1G040810	Similar to Helix-loop-helix DNA-binding domain containing protein	HORVU1Hr1G040850	Similar to Protein kinase GhCLK1 (Fragment)	HORVU1Hr1G040920	Similar to H0212B02.1 protein	HORVU1Hr1G040930	Similar to Charged multivesicular body protein 3	HORVU1Hr1G040940	Similar to Heat shock protein 70	HORVU1Hr1G040950
mag2468	3-Indoleacetonitrile	Alkaloids	chr1H	293164942	295623953	294940819	5.61494e-12	0.175896	HORVU1Hr1G041240	Protein of unknown function DUF640 domain containing protein	HORVU1Hr1G041250	Cytoplasmic malate dehydrogenase	HORVU1Hr1G041260	Similar to Oxidoreductase, 2OG-Fe oxygenase family protein, expressed	HORVU1Hr1G041280	OSMYB4	HORVU1Hr1G041310		HORVU1Hr1G041320	Phox-associated domain domain containing protein	HORVU1Hr1G041340		HORVU1Hr1G041350	Protein of unknown function DUF566 family protein	HORVU1Hr1G041360		HORVU1Hr1G041370	Hypothetical conserved gene	HORVU1Hr1G041400	Similar to Mcm2-prov protein	HORVU1Hr1G041410	Adenylate cyclase domain containing protein	HORVU1Hr1G041430	Similar to nucleic acid binding protein	HORVU1Hr1G041440	Conserved hypothetical protein
mag2468	3-Indoleacetonitrile	Alkaloids	chr1H	296902666	298352165	296902666	1.13394e-10	0.155879	HORVU1Hr1G041630	Protein of unknown function DUF295 family protein	HORVU1Hr1G041650	Hypothetical conserved gene	HORVU1Hr1G041710	Protein Transporter, Pam16 family protein	HORVU1Hr1G041720	Protein of unknown function DUF250 domain containing protein	HORVU1Hr1G041740	Pleckstrin homology-type domain containing protein
mag2468	3-Indoleacetonitrile	Alkaloids	chr1H	346428530	352382356	347766224	2.38378e-22	0.319123	HORVU1Hr1G047010	Serine/threonine protein kinase domain containing protein	HORVU1Hr1G047030	Similar to P450	HORVU1Hr1G047060	Similar to UPF0496 protein 4	HORVU1Hr1G047090	Similar to OSIGBa0126J24.7 protein	HORVU1Hr1G047100	Boric acid channel, Regulation of boron distributio	HORVU1Hr1G047110	Similar to predicted protein	HORVU1Hr1G047180	Src homology-3 domain containing protein	HORVU1Hr1G047220	Coniferaldehyde 5-hydroxylase, Lignin biosynthesi	HORVU1Hr1G047260	Protein of unknown function DUF726 family protein	HORVU1Hr1G047300	Similar to Lysosomal Pro-X carboxypeptidase	HORVU1Hr1G047350	Similar to calcium dependent protein kinase1	HORVU1Hr1G047360	Conserved hypothetical protein	HORVU1Hr1G047370	Conserved hypothetical protein	HORVU1Hr1G047380	Conserved hypothetical protein	HORVU1Hr1G047390	SAUR family protein, Negative regulator of auxin synthesis and transpor	HORVU1Hr1G047400	Hypothetical conserved gene	HORVU1Hr1G047410	Peptidase C12, ubiquitin carboxyl-terminal hydrolase 1 domain containing protein	HORVU1Hr1G047430	Protein of unknown function DUF241, plant family protein	HORVU1Hr1G047440	Similar to Actin	HORVU1Hr1G047550	Similar to Isoform 2 of MADS-box transcription factor 14	HORVU1Hr1G047560
mag2468	3-Indoleacetonitrile	Alkaloids	chr1H	363215189	364047751	363499145	2.26925e-20	0.295359	HORVU1Hr1G048870	Similar to Dehydration-responsive element-binding protein 1H	HORVU1Hr1G048890	Similar to Nucleosome assembly protein 1	HORVU1Hr1G048900	Conserved hypothetical protein	HORVU1Hr1G048910	LysM domain-containing protein, Embryo sac developmen	HORVU1Hr1G048920	LysM domain-containing protein, Embryo sac developmen	HORVU1Hr1G048930	LysM domain-containing protein, Embryo sac developmen	HORVU1Hr1G048950	LysM domain-containing protein, Embryo sac developmen	HORVU1Hr1G048960	Putative glucose-methanol-choline (GMC) oxidoreductase, Cutin biosynthesis, Anther development, Pollen fertilit	HORVU1Hr1G048970	Similar to Phospholipase D beta 2	HORVU1Hr1G048990	Similar to NBS-LRR disease resistance protein homologue (Fragment)	HORVU1Hr1G049000	Peptidase S8, subtilisin-related domain containing protein	HORVU1Hr1G049030	Vacuolar protein sorting 55 family protein	HORVU1Hr1G049060	Cytochrome P450 family protein
mag2468	3-Indoleacetonitrile	Alkaloids	chr5H	482311923	482596929	482343570	1.16117e-10	0.15572	HORVU5Hr1G061840	Unknown phosphatidylethanolamine-binding protein (PEBP) like domain protein, 426-amino-acid protein, homologous to the keratin-associated protein (KAP) 5-4 family, Panicle architecture, Panicle erectnes	HORVU5Hr1G061850	Protein kinase, core domain containing protein	HORVU5Hr1G061860	Hypothetical conserved gene	HORVU5Hr1G061870	Similar to Brix domain containing protein 1 homolog	HORVU5Hr1G061880	Hypothetical conserved gene	HORVU5Hr1G061930	Cytochrome P450 family protein	HORVU5Hr1G061950	Cytochrome P450 family protein	HORVU5Hr1G061960	2-thiocytidine tRNA biosynthesis protein, TtcA domain containing protein	HORVU5Hr1G061970	Similar to Phenylalanyl-tRNA synthetase alpha chain (EC 6.1.1.20) (Phenylalanine--tRNA ligase alpha chain) (PheRS) (CML33)	HORVU5Hr1G061990	Peptidase S8, subtilisin-related domain containing protein	HORVU5Hr1G062000	AIG2-like domain containing protein	HORVU5Hr1G062010	Ubiquitin domain containing protein
mag2468	3-Indoleacetonitrile	Alkaloids	chr5H	625099674	625430115	625118376	1.99913e-09	0.136857	HORVU5Hr1G106720	Wall-associated kinase, Negative regulation of rice blast resistanc	HORVU5Hr1G106730	Similar to Histone H1	HORVU5Hr1G106740	Wall-associated kinase, Negative regulation of rice blast resistanc	HORVU5Hr1G106790	Obg subfamily of small GTP-binding protein, Chloroplast development at the early leaf stage under cold stres	HORVU5Hr1G106800	Similar to ES43 like protein	HORVU5Hr1G106810	Protein of unknown function DUF778 family protein	HORVU5Hr1G106840	Protein of unknown function DUF339 family protein	HORVU5Hr1G106850	Similar to Pleiotropic drug resistance protein 3	HORVU5Hr1G106890	Similar to predicted protein	HORVU5Hr1G106920	Similar to Transposase (Fragment)	HORVU5Hr1G106930	2OG-Fe(II) oxygenase domain containing protein
mag2468	3-Indoleacetonitrile	Alkaloids	chr5H	639609450	640440593	640344158	3.68873e-11	0.163966	HORVU5Hr1G112490		HORVU5Hr1G112510	Conserved hypothetical protein	HORVU5Hr1G112520		HORVU5Hr1G112530	Peptidase M1, membrane alanine aminopeptidase family protein	HORVU5Hr1G112540	Similar to Protein synthesis inhibitor II (EC 3.2.2.22) (Ribosome-inactivating protein II) (rRNA N-glycosidase)	HORVU5Hr1G112560	Heavy metal transport/detoxification protein domain containing protein	HORVU5Hr1G112570	Similar to Proteinase inhibitor	HORVU5Hr1G112580	Similar to Protein synthesis inhibitor II (EC 3.2.2.22) (Ribosome-inactivating protein II) (rRNA N-glycosidase)	HORVU5Hr1G112610	Similar to Protein synthesis inhibitor II (EC 3.2.2.22) (Ribosome-inactivating protein II) (rRNA N-glycosidase)	HORVU5Hr1G112620	Hypothetical conserved gene	HORVU5Hr1G112630		HORVU5Hr1G112670	Chalcone isomerase (EC 5.5.1.6)	HORVU5Hr1G112680	Conserved hypothetical protein	HORVU5Hr1G112710	Similar to protein binding protein	HORVU5Hr1G112720	Armadillo-like helical domain containing protein	HORVU5Hr1G112750	Similar to protein binding protein	HORVU5Hr1G112760	Similar to Histidine kinase (Fragment)	HORVU5Hr1G112770		HORVU5Hr1G112780	RuvA domain 2-like containing protein	HORVU5Hr1G112790	Small GTPase, Regulation of iron homeostasi	HORVU5Hr1G112820
mag2488	trans-zeatin 9-O-glucoside	Alkaloids	chr1H	57389480	60077597	57989312	7.65856e-14	0.204422	HORVU1Hr1G016980	Similar to Peroxidase (EC 1.11.1.7)	HORVU1Hr1G017020	Helix-loop-helix DNA-binding domain containing protein	HORVU1Hr1G017050	Similar to Glutathione-S-transferase 19E50	HORVU1Hr1G017070	Lecithin:cholesterol/phospholipid:diacylglycerol acyltransferase domain containing protein	HORVU1Hr1G017080	Lecithin:cholesterol acyltransferase family protein	HORVU1Hr1G017100	Peptidase C12, ubiquitin carboxyl-terminal hydrolase 1 domain containing protein	HORVU1Hr1G017120	Ser/Thr protein kinase, Negative regulator of innate immunit	HORVU1Hr1G017170	Similar to Germin-like protein subfamily 2 member 4 precursor	HORVU1Hr1G017190	Cyclin-like F-box domain containing protein	HORVU1Hr1G017210	Similar to Peptide chain release factor 2 (Fragment)	HORVU1Hr1G017220	EGF-like region, conserved site domain containing protein	HORVU1Hr1G017230	Conserved hypothetical protein	HORVU1Hr1G017240	Serine/threonine protein kinase domain containing protein	HORVU1Hr1G017260	Similar to COP9 signalosome complex subunit 5b (EC 3.4.-.-) (Signalosome subunit 5b) (Jun activation domain-binding homolog 1)	HORVU1Hr1G017270	Similar to OSIGBa0143N19.8 protein	HORVU1Hr1G017290	Phospholipase C, phosphatidylinositol-specific, Y domain domain containing protein	HORVU1Hr1G017320	Ankyrin repeat containing protein	HORVU1Hr1G017330	Zinc finger, NF-X1-type domain containing protein	HORVU1Hr1G017370	ARF/SAR superfamily domain containing protein	HORVU1Hr1G017380	Serine/threonine protein kinase domain containing protein	HORVU1Hr1G017410
mag2488	trans-zeatin 9-O-glucoside	Alkaloids	chr1H	61621608	74720717	69402969	1.01745e-11	0.17197	HORVU1Hr1G017840		HORVU1Hr1G017850	Similar to ribosomal protein L2	HORVU1Hr1G017860	Similar to ribosomal protein S19	HORVU1Hr1G017870	Similar to photosystem II protein D1	HORVU1Hr1G017900	Phytochrome-interacting factor-like protein, Basic helix-loop-helix factor, Repression of seedling growth in the dar	HORVU1Hr1G017920	Cupin, RmlC-type domain containing protein	HORVU1Hr1G017930	Cupin, RmlC-type domain containing protein	HORVU1Hr1G017970	Myb transcription factor domain containing protein	HORVU1Hr1G018000	Transcriptional factor B3 domain containing protein	HORVU1Hr1G018010	Conserved hypothetical protein	HORVU1Hr1G018020	Zinc finger, C6HC-type domain containing protein	HORVU1Hr1G018030		HORVU1Hr1G018040	ARID/BRIGHT DNA-binding domain domain containing protein	HORVU1Hr1G018050	Yip1 domain containing protein	HORVU1Hr1G018060	Similar to RNA-binding protein BRUNOL5 (Fragment)	HORVU1Hr1G018080	Similar to HUA enhancer 2	HORVU1Hr1G018090		HORVU1Hr1G018100	Histone lysine demethylase, Stress-responsive H3K27me3(histon H3 lysine 27 trimethylation) demethylatio	HORVU1Hr1G018140	Similar to Dormancy related protein (Fragment)	HORVU1Hr1G018150	Cyclin-like F-box domain containing protein	HORVU1Hr1G018170
mag2488	trans-zeatin 9-O-glucoside	Alkaloids	chr1H	282156419	283798899	282795661	1.31799e-10	0.1554	HORVU1Hr1G040050	Tetratricopeptide-like helical domain containing protein	HORVU1Hr1G040060	Conserved hypothetical protein	HORVU1Hr1G040070	Similar to DNA-directed RNA polymerase II largest chain	HORVU1Hr1G040110	Similar to cDNA clone:J033067M05, full insert sequence
mag2488	trans-zeatin 9-O-glucoside	Alkaloids	chr1H	285137103	288099360	285751305	1.45416e-11	0.169604	HORVU1Hr1G040320	Dimethylmenaquinone methyltransferase family protein	HORVU1Hr1G040330	Similar to NBS-LRR disease resistance protein homologue (Fragment)	HORVU1Hr1G040370	Endonuclease/exonuclease/phosphatase domain containing protein	HORVU1Hr1G040420	Thiolase-like, subgroup domain containing protein	HORVU1Hr1G040450	Beta-glucosidase, GBA2 type domain containing protein	HORVU1Hr1G040540	NB-ARC domain containing protein	HORVU1Hr1G040560	Hypothetical conserved gene	HORVU1Hr1G040620	Peptidase C48, SUMO/Sentrin/Ubl1 domain containing protein	HORVU1Hr1G040640		HORVU1Hr1G040660	Glucose-methanol-choline (GMC) oxidoreductase family protein, Hybrid breakdown (HB	HORVU1Hr1G040670	Similar to Formylglycinamide ribonucleotide amidotransferase (Fragment)	HORVU1Hr1G040700	Similar to ABC1 family protein	HORVU1Hr1G040720	Glucose-methanol-choline (GMC) oxidoreductase family protein, Hybrid breakdown (HB	HORVU1Hr1G040740
mag2488	trans-zeatin 9-O-glucoside	Alkaloids	chr1H	293164942	295349742	294940819	6.74295e-10	0.143807	HORVU1Hr1G041240	Protein of unknown function DUF640 domain containing protein	HORVU1Hr1G041250	Cytoplasmic malate dehydrogenase	HORVU1Hr1G041260	Similar to Oxidoreductase, 2OG-Fe oxygenase family protein, expressed	HORVU1Hr1G041280	OSMYB4	HORVU1Hr1G041310		HORVU1Hr1G041320	Phox-associated domain domain containing protein	HORVU1Hr1G041340		HORVU1Hr1G041350	Protein of unknown function DUF566 family protein	HORVU1Hr1G041360		HORVU1Hr1G041370	Hypothetical conserved gene	HORVU1Hr1G041400	Similar to Mcm2-prov protein	HORVU1Hr1G041410	Adenylate cyclase domain containing protein	HORVU1Hr1G041430	Similar to nucleic acid binding protein
mag2488	trans-zeatin 9-O-glucoside	Alkaloids	chr1H	346070778	352382356	347921711	1.24724e-13	0.20064	HORVU1Hr1G046990	Similar to ETFQO (electron-transfer flavoprotein:ubiquinone oxidoreductase); catalytic/ electron carrier/ electron-transferring-flavoprotein dehydrogenase	HORVU1Hr1G047000	Conserved hypothetical protein	HORVU1Hr1G047010	Serine/threonine protein kinase domain containing protein	HORVU1Hr1G047030	Similar to P450	HORVU1Hr1G047060	Similar to UPF0496 protein 4	HORVU1Hr1G047090	Similar to OSIGBa0126J24.7 protein	HORVU1Hr1G047100	Boric acid channel, Regulation of boron distributio	HORVU1Hr1G047110	Similar to predicted protein	HORVU1Hr1G047180	Src homology-3 domain containing protein	HORVU1Hr1G047220	Coniferaldehyde 5-hydroxylase, Lignin biosynthesi	HORVU1Hr1G047260	Protein of unknown function DUF726 family protein	HORVU1Hr1G047300	Similar to Lysosomal Pro-X carboxypeptidase	HORVU1Hr1G047350	Similar to calcium dependent protein kinase1	HORVU1Hr1G047360	Conserved hypothetical protein	HORVU1Hr1G047370	Conserved hypothetical protein	HORVU1Hr1G047380	Conserved hypothetical protein	HORVU1Hr1G047390	SAUR family protein, Negative regulator of auxin synthesis and transpor	HORVU1Hr1G047400	Hypothetical conserved gene	HORVU1Hr1G047410	Peptidase C12, ubiquitin carboxyl-terminal hydrolase 1 domain containing protein	HORVU1Hr1G047430	Protein of unknown function DUF241, plant family protein	HORVU1Hr1G047440
mag2488	trans-zeatin 9-O-glucoside	Alkaloids	chr1H	363215189	364047751	363681922	2.43232e-10	0.151252	HORVU1Hr1G048870	Similar to Dehydration-responsive element-binding protein 1H	HORVU1Hr1G048890	Similar to Nucleosome assembly protein 1	HORVU1Hr1G048900	Conserved hypothetical protein	HORVU1Hr1G048910	LysM domain-containing protein, Embryo sac developmen	HORVU1Hr1G048920	LysM domain-containing protein, Embryo sac developmen	HORVU1Hr1G048930	LysM domain-containing protein, Embryo sac developmen	HORVU1Hr1G048950	LysM domain-containing protein, Embryo sac developmen	HORVU1Hr1G048960	Putative glucose-methanol-choline (GMC) oxidoreductase, Cutin biosynthesis, Anther development, Pollen fertilit	HORVU1Hr1G048970	Similar to Phospholipase D beta 2	HORVU1Hr1G048990	Similar to NBS-LRR disease resistance protein homologue (Fragment)	HORVU1Hr1G049000	Peptidase S8, subtilisin-related domain containing protein	HORVU1Hr1G049030	Vacuolar protein sorting 55 family protein	HORVU1Hr1G049060	Cytochrome P450 family protein
mag2488	trans-zeatin 9-O-glucoside	Alkaloids	chr5H	482311923	482416830	482416830	1.71851e-09	0.137897	HORVU5Hr1G061840	Unknown phosphatidylethanolamine-binding protein (PEBP) like domain protein, 426-amino-acid protein, homologous to the keratin-associated protein (KAP) 5-4 family, Panicle architecture, Panicle erectnes	HORVU5Hr1G061850	Protein kinase, core domain containing protein	HORVU5Hr1G061860	Hypothetical conserved gene	HORVU5Hr1G061870	Similar to Brix domain containing protein 1 homolog	HORVU5Hr1G061880	Hypothetical conserved gene	HORVU5Hr1G061930	Cytochrome P450 family protein	HORVU5Hr1G061950	Cytochrome P450 family protein
mag2491	N',N",N"'-p-coumaroyl-cinnamoyl-caffeoyl spermidine	Alkaloids	chr1H	57314401	59276402	58728435	2.45885e-12	0.181321	HORVU1Hr1G016960	Transcription elongation factor, TFIIS/CRSP70, N-terminal, sub-type domain containing protein	HORVU1Hr1G016980	Similar to Peroxidase (EC 1.11.1.7)	HORVU1Hr1G017020	Helix-loop-helix DNA-binding domain containing protein	HORVU1Hr1G017050	Similar to Glutathione-S-transferase 19E50	HORVU1Hr1G017070	Lecithin:cholesterol/phospholipid:diacylglycerol acyltransferase domain containing protein	HORVU1Hr1G017080	Lecithin:cholesterol acyltransferase family protein	HORVU1Hr1G017100	Peptidase C12, ubiquitin carboxyl-terminal hydrolase 1 domain containing protein	HORVU1Hr1G017120	Ser/Thr protein kinase, Negative regulator of innate immunit	HORVU1Hr1G017170	Similar to Germin-like protein subfamily 2 member 4 precursor	HORVU1Hr1G017190	Cyclin-like F-box domain containing protein	HORVU1Hr1G017210	Similar to Peptide chain release factor 2 (Fragment)	HORVU1Hr1G017220	EGF-like region, conserved site domain containing protein	HORVU1Hr1G017230	Conserved hypothetical protein	HORVU1Hr1G017240	Serine/threonine protein kinase domain containing protein	HORVU1Hr1G017260	Similar to COP9 signalosome complex subunit 5b (EC 3.4.-.-) (Signalosome subunit 5b) (Jun activation domain-binding homolog 1)	HORVU1Hr1G017270	Similar to OSIGBa0143N19.8 protein	HORVU1Hr1G017290	Phospholipase C, phosphatidylinositol-specific, Y domain domain containing protein	HORVU1Hr1G017320	Ankyrin repeat containing protein	HORVU1Hr1G017330	Zinc finger, NF-X1-type domain containing protein	HORVU1Hr1G017370	ARF/SAR superfamily domain containing protein	HORVU1Hr1G017380
mag2491	N',N",N"'-p-coumaroyl-cinnamoyl-caffeoyl spermidine	Alkaloids	chr1H	350602876	351734484	350602876	3.89515e-09	0.132256	HORVU1Hr1G047390	SAUR family protein, Negative regulator of auxin synthesis and transpor	HORVU1Hr1G047400	Hypothetical conserved gene	HORVU1Hr1G047410	Peptidase C12, ubiquitin carboxyl-terminal hydrolase 1 domain containing protein	HORVU1Hr1G047430	Protein of unknown function DUF241, plant family protein	HORVU1Hr1G047440	Similar to Actin	HORVU1Hr1G047550	Similar to Isoform 2 of MADS-box transcription factor 14	HORVU1Hr1G047560	Similar to Isoform 2 of MADS-box transcription factor 14	HORVU1Hr1G047570	Conserved hypothetical protein	HORVU1Hr1G047610	Similar to predicted protein	HORVU1Hr1G047620
mag2491	N',N",N"'-p-coumaroyl-cinnamoyl-caffeoyl spermidine	Alkaloids	chr1H	363428087	364031407	363681682	1.18211e-08	0.124555	HORVU1Hr1G048910	LysM domain-containing protein, Embryo sac developmen	HORVU1Hr1G048920	LysM domain-containing protein, Embryo sac developmen	HORVU1Hr1G048930	LysM domain-containing protein, Embryo sac developmen	HORVU1Hr1G048950	LysM domain-containing protein, Embryo sac developmen	HORVU1Hr1G048960	Putative glucose-methanol-choline (GMC) oxidoreductase, Cutin biosynthesis, Anther development, Pollen fertilit	HORVU1Hr1G048970	Similar to Phospholipase D beta 2	HORVU1Hr1G048990	Similar to NBS-LRR disease resistance protein homologue (Fragment)	HORVU1Hr1G049000	Peptidase S8, subtilisin-related domain containing protein	HORVU1Hr1G049030	Vacuolar protein sorting 55 family protein	HORVU1Hr1G049060	Cytochrome P450 family protein
mag2491	N',N",N"'-p-coumaroyl-cinnamoyl-caffeoyl spermidine	Alkaloids	chr2H	678893592	679509225	679444058	3.52675e-09	0.132943	HORVU2Hr1G097390	WD40 repeat-like domain containing protein	HORVU2Hr1G097400	WD40 repeat-like domain containing protein	HORVU2Hr1G097410	Zinc finger, C2H2-type domain containing protein	HORVU2Hr1G097420	Similar to OSIGBa0143N19.6 protein	HORVU2Hr1G097440	Zinc finger, C2H2-type domain containing protein	HORVU2Hr1G097450	Zinc finger, C2H2-type domain containing protein	HORVU2Hr1G097460	Similar to OSIGBa0143N19.4 protein	HORVU2Hr1G097480	Similar to Beta-expansin (Fragment)	HORVU2Hr1G097490	Beta-expansin precursor	HORVU2Hr1G097500	Endonuclease/exonuclease/phosphatase domain containing protein	HORVU2Hr1G097510	Beta-expansin precursor	HORVU2Hr1G097520	Similar to Signal recognition particle 54 kDa protein 2 (SRP54)	HORVU2Hr1G097530	Carbohydrate-binding-like fold domain containing protein	HORVU2Hr1G097540		HORVU2Hr1G097570	Protein of unknown function DUF246, plant family protein	HORVU2Hr1G097580	SBP domain containing protein	HORVU2Hr1G097590	SBP domain containing protein	HORVU2Hr1G097610	SBP domain containing protein	HORVU2Hr1G097620		HORVU2Hr1G097630	Similar to Histidine kinase (Fragment)
mag2491	N',N",N"'-p-coumaroyl-cinnamoyl-caffeoyl spermidine	Alkaloids	chr4H	254454717	254818335	254818320	1.48486e-09	0.138415	HORVU4Hr1G035110	Similar to DRP2 protein (Fragment)
mag2491	N',N",N"'-p-coumaroyl-cinnamoyl-caffeoyl spermidine	Alkaloids	chr4H	296808549	296829344	296821620	1.87822e-08	0.120462
mag2491	N',N",N"'-p-coumaroyl-cinnamoyl-caffeoyl spermidine	Alkaloids	chr4H	429996031	434429218	434425905	3.89556e-11	0.1636	HORVU4Hr1G052110	Hypothetical conserved gene	HORVU4Hr1G052140	VQ domain containing protein	HORVU4Hr1G052160	Similar to Cytochrome b-c1 complex subunit 8	HORVU4Hr1G052170	Similar to Arabinoxylan arabinofuranohydrolase isoenzyme AXAH-II	HORVU4Hr1G052200	Serine/threonine protein kinase, Cold stress tolerance, Abiotic stresse	HORVU4Hr1G052210	Similar to caltractin	HORVU4Hr1G052220	Hypothetical conserved gene	HORVU4Hr1G052240	Similar to SNF1-related protein kinase regulatory subunit beta-1	HORVU4Hr1G052270	Chloroplast stem-loop-binding protein of 41 kDa b, Chlorophyll biosynthesis and photosynthesi	HORVU4Hr1G052280	MaoC-like dehydratase domain containing protein	HORVU4Hr1G052310	MaoC-like dehydratase domain containing protein	HORVU4Hr1G052320	Similar to VQ motif family protein, expressed	HORVU4Hr1G052330	Similar to Transcription factor TGA6 (AtbZIP45). Splice isoform 2	HORVU4Hr1G052340	Similar to Fertility restorer	HORVU4Hr1G052350	Similar to Glucose-6-phosphate 1-dehydrogenase, chloroplast precursor (EC 1.1.1.49) (G6PD)	HORVU4Hr1G052380		HORVU4Hr1G052390	Similar to High-glucose-regulated protein 8-like	HORVU4Hr1G052430	Similar to NBD-like protein
mag2491	N',N",N"'-p-coumaroyl-cinnamoyl-caffeoyl spermidine	Alkaloids	chr4H	435793371	461517757	447738818	6.00169e-10	0.145105	HORVU4Hr1G052490	Similar to Typical P-type R2R3 Myb protein (Fragment)	HORVU4Hr1G052500	Similar to calmodulin-binding family protein	HORVU4Hr1G052570	Plant neutral invertase family protein	HORVU4Hr1G052610	NIF system FeS cluster assembly, NifU, C-terminal domain containing protein	HORVU4Hr1G052620	Similar to H1005F08.16 protein	HORVU4Hr1G052640		HORVU4Hr1G052650		HORVU4Hr1G052660		HORVU4Hr1G052680	Pentatricopeptide repeat domain containing protein	HORVU4Hr1G052720	Cas1p-like family protein	HORVU4Hr1G052730	Similar to ADR224Wp	HORVU4Hr1G052750	Similar to Neutral invertase-like protein (Fragment)	HORVU4Hr1G052770		HORVU4Hr1G052790	Hypothetical conserved gene	HORVU4Hr1G052810	Similar to Genes for GrpE, DnaK and DnaJ, complete and partial cds. (Fragment)	HORVU4Hr1G052820	Protein of unknown function DUF635 family protein	HORVU4Hr1G052840	Poly(A) polymerase, central region domain containing protein	HORVU4Hr1G052870	Similar to ANT-like protein	HORVU4Hr1G052880	Similar to ANT-like protein	HORVU4Hr1G052890	Similar to NADH-ubiquinone oxidoreductase (Fragment)	HORVU4Hr1G052900
mag2491	N',N",N"'-p-coumaroyl-cinnamoyl-caffeoyl spermidine	Alkaloids	chr4H	463096225	463903656	463497233	1.20164e-08	0.123997	HORVU4Hr1G055140	Cupredoxin domain containing protein	HORVU4Hr1G055150	Protein kinase, catalytic domain domain containing protein	HORVU4Hr1G055160	Pentatricopeptide repeat domain containing protein	HORVU4Hr1G055210	Similar to Phosphate starvation regulator protein (Regulatory protein of P- starvation acclimation response Psr1)	HORVU4Hr1G055220	Streptomyces cyclase/dehydrase family protein	HORVU4Hr1G055230	40S ribosomal protein S7	HORVU4Hr1G055240	Acyl transferase domain containing protein	HORVU4Hr1G055250	Conserved hypothetical protein	HORVU4Hr1G055270	Protein of unknown function DUF538 family protein	HORVU4Hr1G055290	Mitochondrial carrier protein domain containing protein	HORVU4Hr1G055300	7TM GPCR, rhodopsin-like domain containing protein	HORVU4Hr1G055350	Similar to Alpha-N-acetylglucosaminidase
mag2491	N',N",N"'-p-coumaroyl-cinnamoyl-caffeoyl spermidine	Alkaloids	chr4H	465430685	467924017	467369437	2.50939e-09	0.135291	HORVU4Hr1G055500	Similar to Eukaryotic translation initiation factor 2 subunit 1 (Eukaryotic translation initiation factor 2 alpha subunit) (eIF-2-alpha) (EIF- 2alpha) (EIF-2A) (Fragment)	HORVU4Hr1G055510	Bromodomain domain containing protein	HORVU4Hr1G055540	Domain of unknown function DUF632 domain containing protein	HORVU4Hr1G055560	Similar to cDNA clone:J023056F18, full insert sequence	HORVU4Hr1G055570	Conserved hypothetical protein	HORVU4Hr1G055610	Similar to mitochondrial import inner membrane translocase subunit tim22	HORVU4Hr1G055620	Similar to mitochondrial import inner membrane translocase subunit tim22	HORVU4Hr1G055640	Similar to DNA binding protein	HORVU4Hr1G055680	Similar to Transcription factor MYB1	HORVU4Hr1G055690	Zinc finger, RING/FYVE/PHD-type domain containing protein	HORVU4Hr1G055720	Gamma interferon inducible lysosomal thiol reductase GILT family protein	HORVU4Hr1G055730	Gamma interferon inducible lysosomal thiol reductase GILT family protein	HORVU4Hr1G055740		HORVU4Hr1G055750	Similar to RING-H2 finger protein ATL5A
mag2491	N',N",N"'-p-coumaroyl-cinnamoyl-caffeoyl spermidine	Alkaloids	chr4H	469354309	471267784	469354309	9.97876e-09	0.124843	HORVU4Hr1G055850	CHCH domain containing protein	HORVU4Hr1G055860	Serine/threonine protein kinase domain containing protein	HORVU4Hr1G055870	Serine/threonine protein kinase domain containing protein	HORVU4Hr1G055880	Similar to Ubiquitin-activating enzyme E1	HORVU4Hr1G055890	Similar to Ser-thr protein kinase (Fragment)	HORVU4Hr1G055900	Similar to ETO1-like protein 1 (Ethylene overproducer 1-like protein 1)	HORVU4Hr1G055910	Armadillo-like helical domain containing protein	HORVU4Hr1G055940	MADF domain domain containing protein	HORVU4Hr1G055950	Similar to OSIGBa0113E10.3 protein	HORVU4Hr1G055960	Homeodomain-like containing protein	HORVU4Hr1G055970	Similar to L-asparaginase (EC 3.5.1.1) (L-asparagine amidohydrolase)	HORVU4Hr1G056000	Similar to Fructose-6-phosphate 2-kinase/fructose-2,6-bisphosphatase (EC 2.7.1.105) (EC 3.1.3.46) (Fragment)	HORVU4Hr1G056050	Similar to Pyruvate decarboxylase isozyme 2	HORVU4Hr1G056060	Similar to basic helix-loop-helix family protein	HORVU4Hr1G056070	Similar to DnaJ domain containing protein, expressed	HORVU4Hr1G056080	2OG-Fe(II) oxygenase domain containing protein	HORVU4Hr1G056100	Similar to 2-oxoglutarate/malate translocator	HORVU4Hr1G056110	Conserved hypothetical protein	HORVU4Hr1G056120	Similar to Protein kinase domain containing protein, expressed	HORVU4Hr1G056130	Protein of unknown function DUF635 family protein	HORVU4Hr1G056140
mag2491	N',N",N"'-p-coumaroyl-cinnamoyl-caffeoyl spermidine	Alkaloids	chr4H	483802447	484895923	484681781	6.10019e-09	0.129151	HORVU4Hr1G057640	Similar to Transthyretin-like protein	HORVU4Hr1G057650	Similar to Transthyretin-like protein	HORVU4Hr1G057680	CDP-alcohol phosphatidyltransferase domain containing protein	HORVU4Hr1G057690	Similar to Met-10+ like family protein	HORVU4Hr1G057700	Conserved hypothetical protein	HORVU4Hr1G057730	Pentatricopeptide repeat domain containing protein	HORVU4Hr1G057740	Similar to IN2-1 protein	HORVU4Hr1G057750	Thioredoxin domain 2 containing protein	HORVU4Hr1G057790	Protein of unknown function DUF810 family protein	HORVU4Hr1G057830		HORVU4Hr1G057890	Similar to Dehydroascorbate reductase	HORVU4Hr1G057910	Similar to IN2-1 protein	HORVU4Hr1G057930	Similar to IN2-1 protein	HORVU4Hr1G057990		HORVU4Hr1G058010	Conserved hypothetical protein
mag2491	N',N",N"'-p-coumaroyl-cinnamoyl-caffeoyl spermidine	Alkaloids	chr4H	485951092	486940810	486940810	3.14276e-09	0.133267	HORVU4Hr1G058150	Conserved hypothetical protein	HORVU4Hr1G058160	Similar to white-brown-complex ABC transporter family	HORVU4Hr1G058180	Conserved hypothetical protein	HORVU4Hr1G058210	Endoplasmic reticulum-type Ca<-2+</- -ATPas	HORVU4Hr1G058220	Catharanthus roseus receptor-like kinase1-like kinas	HORVU4Hr1G058230	Zinc finger, CCHC retroviral-type domain containing protein	HORVU4Hr1G058250	Similar to Cytosine-specific methyltransferase	HORVU4Hr1G058270	Cyclin-like F-box domain containing protein
mag2491	N',N",N"'-p-coumaroyl-cinnamoyl-caffeoyl spermidine	Alkaloids	chr4H	488045518	489422746	488208498	1.9357e-08	0.121116	HORVU4Hr1G058360	Mitochondrial ribosomal protein S10	HORVU4Hr1G058390	Histone lysine demethylase, Stress-responsive H3K27me3(histon H3 lysine 27 trimethylation) demethylatio	HORVU4Hr1G058410	Pyridine nucleotide-disulphide oxidoreductase, NAD-binding region domain containing protein	HORVU4Hr1G058430	Conserved hypothetical protein	HORVU4Hr1G058450	Ankyrin repeat domain containing protein	HORVU4Hr1G058460	Microsomal signal peptidase 25 kDa subunit family protein	HORVU4Hr1G058470	CLT(CRT-like transporter) protein containing no plastid target signal peptid	HORVU4Hr1G058480	Similar to Ankyrin-like protein	HORVU4Hr1G058500	Similar to UDP-D-glucuronate decarboxylase	HORVU4Hr1G058550	Similar to predicted protein
mag2491	N',N",N"'-p-coumaroyl-cinnamoyl-caffeoyl spermidine	Alkaloids	chr5H	9285569	9939235	9590555	1.18777e-11	0.170946	HORVU5Hr1G005650	NB-ARC domain containing protein	HORVU5Hr1G005740	Phytoene synthase 1 (EC 2.5.1.32)	HORVU5Hr1G005770	Similar to MRNA, complete cds, clone: RAFL24-07-B09	HORVU5Hr1G005780	Basic leucine zipper domain containing protein	HORVU5Hr1G005830	Similar to STIP1 homology and U box-containing protein 1	HORVU5Hr1G005850	Conserved hypothetical protein	HORVU5Hr1G005860	Terpene synthase, (S)-limonene synthase, Defence against M. oryza	HORVU5Hr1G005870	Conserved hypothetical protein	HORVU5Hr1G005880	Conserved hypothetical protein	HORVU5Hr1G005890	Homeodomain-like containing protein	HORVU5Hr1G005910	Similar to late embryogenesis abundant protein D-34	HORVU5Hr1G005920	Conserved hypothetical protein	HORVU5Hr1G005930	Similar to late embryogenesis abundant protein D-34	HORVU5Hr1G005980	Cysteine synthase (EC 4.2.99.8)	HORVU5Hr1G005990	Similar to GATA transcription factor 2 (AtGATA-2)	HORVU5Hr1G006000	TATA-binding protein TBP2	HORVU5Hr1G006020	Similar to 10A19I.15	HORVU5Hr1G006030	Similar to Aldose 1-epimerase-like protein	HORVU5Hr1G006040	Similar to predicted protein	HORVU5Hr1G006100
mag2491	N',N",N"'-p-coumaroyl-cinnamoyl-caffeoyl spermidine	Alkaloids	chr7H	590210501	591006467	590210501	7.19753e-09	0.127549	HORVU7Hr1G096900	Conserved hypothetical protein	HORVU7Hr1G096920	Ion transporter , Na+/K+ sympor	HORVU7Hr1G096930	Pentatricopeptide repeat domain containing protein	HORVU7Hr1G096970	beta-carotene isomerase, Strigolactones biosynthesi	HORVU7Hr1G096980	Similar to RING-H2 finger protein ATL3I (YGHL1-C3HC4 RING fusion protein)	HORVU7Hr1G096990	Similar to 60S acidic ribosomal protein P2-B (CaRP2B)	HORVU7Hr1G097000		HORVU7Hr1G097010	Similar to ABC1 family protein	HORVU7Hr1G097020	UTP--glucose-1-phosphate uridylyltransferase family protein	HORVU7Hr1G097070	Similar to ADR224Wp	HORVU7Hr1G097090	DNA helicase domain containing protein	HORVU7Hr1G097100	Nucleotide-binding, alpha-beta plait domain containing protein	HORVU7Hr1G097110	Similar to BTB/POZ; Superoxide dismutase, copper/zinc binding; NPH3
mag2496	N-p-Coumaroyl agmatine	Alkaloids	chr1H	57298190	58876419	57342975	2.19169e-10	0.151958	HORVU1Hr1G016960	Transcription elongation factor, TFIIS/CRSP70, N-terminal, sub-type domain containing protein	HORVU1Hr1G016980	Similar to Peroxidase (EC 1.11.1.7)	HORVU1Hr1G017020	Helix-loop-helix DNA-binding domain containing protein	HORVU1Hr1G017050	Similar to Glutathione-S-transferase 19E50	HORVU1Hr1G017070	Lecithin:cholesterol/phospholipid:diacylglycerol acyltransferase domain containing protein	HORVU1Hr1G017080	Lecithin:cholesterol acyltransferase family protein	HORVU1Hr1G017100	Peptidase C12, ubiquitin carboxyl-terminal hydrolase 1 domain containing protein	HORVU1Hr1G017120	Ser/Thr protein kinase, Negative regulator of innate immunit	HORVU1Hr1G017170	Similar to Germin-like protein subfamily 2 member 4 precursor	HORVU1Hr1G017190	Cyclin-like F-box domain containing protein	HORVU1Hr1G017210	Similar to Peptide chain release factor 2 (Fragment)	HORVU1Hr1G017220	EGF-like region, conserved site domain containing protein	HORVU1Hr1G017230	Conserved hypothetical protein	HORVU1Hr1G017240	Serine/threonine protein kinase domain containing protein	HORVU1Hr1G017260	Similar to COP9 signalosome complex subunit 5b (EC 3.4.-.-) (Signalosome subunit 5b) (Jun activation domain-binding homolog 1)	HORVU1Hr1G017270	Similar to OSIGBa0143N19.8 protein	HORVU1Hr1G017290	Phospholipase C, phosphatidylinositol-specific, Y domain domain containing protein	HORVU1Hr1G017320	Ankyrin repeat containing protein	HORVU1Hr1G017330	Zinc finger, NF-X1-type domain containing protein	HORVU1Hr1G017370	ARF/SAR superfamily domain containing protein	HORVU1Hr1G017380
mag2537	Imidazole-4-acetate	Alkaloids	chr1H	15554868	17580839	17315751	3.09146e-15	0.223313	HORVU1Hr1G007530	Similar to OSIGBa0114M03.4 protein	HORVU1Hr1G007540	Similar to Transposase	HORVU1Hr1G007580	Hypothetical conserved gene	HORVU1Hr1G007600	Hypothetical conserved gene	HORVU1Hr1G007630	Protein of unknown function DUF231, plant domain containing protein	HORVU1Hr1G007640	Similar to Nudix hydrolase 9 (EC 3.6.1.-) (AtNUDT9)	HORVU1Hr1G007660	Conserved hypothetical protein	HORVU1Hr1G007720	Similar to UDP-glycosyltransferase UGT99C4	HORVU1Hr1G007730	Similar to KOB1	HORVU1Hr1G007790	Similar to P450	HORVU1Hr1G007800	Similar to Sinapyl alcohol dehydrogenase	HORVU1Hr1G007810	Similar to UDP-glycosyltransferase UGT99C4	HORVU1Hr1G007830	Cytochrome P450 family protein	HORVU1Hr1G007840	Cytochrome P450 family protein	HORVU1Hr1G007850	ThiJ/PfpI domain containing protein	HORVU1Hr1G007860	ThiJ/PfpI domain containing protein	HORVU1Hr1G007870	Histone lysine demethylase, Stress-responsive H3K27me3(histon H3 lysine 27 trimethylation) demethylatio	HORVU1Hr1G007880	Zinc finger, CCHC-type domain containing protein	HORVU1Hr1G007890	Histone lysine demethylase, Stress-responsive H3K27me3(histon H3 lysine 27 trimethylation) demethylatio	HORVU1Hr1G007900	Putative cytochrome P450 protein, Similar to flavonoid 3-monooxygenase	HORVU1Hr1G007910
mag2537	Imidazole-4-acetate	Alkaloids	chr3H	596381529	596401903	596386077	6.22866e-13	0.190899	HORVU3Hr1G081820	Pentatricopeptide repeat domain containing protein	HORVU3Hr1G081860	Longin domain containing protein	HORVU3Hr1G081880	Sad1/UNC-like, C-terminal domain containing protein	HORVU3Hr1G081920	Similar to Chloride channel
mag2794	N', N''-Diferuloylspermidine	Alkaloids	chr1H	15798773	16588410	15816178	1.05319e-08	0.124912	HORVU1Hr1G007580	Hypothetical conserved gene	HORVU1Hr1G007600	Hypothetical conserved gene	HORVU1Hr1G007630	Protein of unknown function DUF231, plant domain containing protein	HORVU1Hr1G007640	Similar to Nudix hydrolase 9 (EC 3.6.1.-) (AtNUDT9)	HORVU1Hr1G007660	Conserved hypothetical protein	HORVU1Hr1G007720	Similar to UDP-glycosyltransferase UGT99C4	HORVU1Hr1G007730	Similar to KOB1	HORVU1Hr1G007790	Similar to P450	HORVU1Hr1G007800	Similar to Sinapyl alcohol dehydrogenase	HORVU1Hr1G007810	Similar to UDP-glycosyltransferase UGT99C4	HORVU1Hr1G007830	Cytochrome P450 family protein	HORVU1Hr1G007840	Cytochrome P450 family protein
mag2794	N', N''-Diferuloylspermidine	Alkaloids	chr1H	57389457	60077597	57989312	5.39169e-14	0.206666	HORVU1Hr1G016980	Similar to Peroxidase (EC 1.11.1.7)	HORVU1Hr1G017020	Helix-loop-helix DNA-binding domain containing protein	HORVU1Hr1G017050	Similar to Glutathione-S-transferase 19E50	HORVU1Hr1G017070	Lecithin:cholesterol/phospholipid:diacylglycerol acyltransferase domain containing protein	HORVU1Hr1G017080	Lecithin:cholesterol acyltransferase family protein	HORVU1Hr1G017100	Peptidase C12, ubiquitin carboxyl-terminal hydrolase 1 domain containing protein	HORVU1Hr1G017120	Ser/Thr protein kinase, Negative regulator of innate immunit	HORVU1Hr1G017170	Similar to Germin-like protein subfamily 2 member 4 precursor	HORVU1Hr1G017190	Cyclin-like F-box domain containing protein	HORVU1Hr1G017210	Similar to Peptide chain release factor 2 (Fragment)	HORVU1Hr1G017220	EGF-like region, conserved site domain containing protein	HORVU1Hr1G017230	Conserved hypothetical protein	HORVU1Hr1G017240	Serine/threonine protein kinase domain containing protein	HORVU1Hr1G017260	Similar to COP9 signalosome complex subunit 5b (EC 3.4.-.-) (Signalosome subunit 5b) (Jun activation domain-binding homolog 1)	HORVU1Hr1G017270	Similar to OSIGBa0143N19.8 protein	HORVU1Hr1G017290	Phospholipase C, phosphatidylinositol-specific, Y domain domain containing protein	HORVU1Hr1G017320	Ankyrin repeat containing protein	HORVU1Hr1G017330	Zinc finger, NF-X1-type domain containing protein	HORVU1Hr1G017370	ARF/SAR superfamily domain containing protein	HORVU1Hr1G017380	Serine/threonine protein kinase domain containing protein	HORVU1Hr1G017410
mag2794	N', N''-Diferuloylspermidine	Alkaloids	chr1H	61621608	74146465	74146465	6.15041e-14	0.20516	HORVU1Hr1G017840		HORVU1Hr1G017850	Similar to ribosomal protein L2	HORVU1Hr1G017860	Similar to ribosomal protein S19	HORVU1Hr1G017870	Similar to photosystem II protein D1	HORVU1Hr1G017900	Phytochrome-interacting factor-like protein, Basic helix-loop-helix factor, Repression of seedling growth in the dar	HORVU1Hr1G017920	Cupin, RmlC-type domain containing protein	HORVU1Hr1G017930	Cupin, RmlC-type domain containing protein	HORVU1Hr1G017970	Myb transcription factor domain containing protein	HORVU1Hr1G018000	Transcriptional factor B3 domain containing protein	HORVU1Hr1G018010	Conserved hypothetical protein	HORVU1Hr1G018020	Zinc finger, C6HC-type domain containing protein	HORVU1Hr1G018030		HORVU1Hr1G018040	ARID/BRIGHT DNA-binding domain domain containing protein	HORVU1Hr1G018050	Yip1 domain containing protein	HORVU1Hr1G018060	Similar to RNA-binding protein BRUNOL5 (Fragment)	HORVU1Hr1G018080	Similar to HUA enhancer 2	HORVU1Hr1G018090		HORVU1Hr1G018100	Histone lysine demethylase, Stress-responsive H3K27me3(histon H3 lysine 27 trimethylation) demethylatio	HORVU1Hr1G018140	Similar to Dormancy related protein (Fragment)	HORVU1Hr1G018150	Cyclin-like F-box domain containing protein	HORVU1Hr1G018170
mag2794	N', N''-Diferuloylspermidine	Alkaloids	chr1H	82763203	84502948	84502948	1.97496e-10	0.152664	HORVU1Hr1G020760	Similar to H0102C09.1 protein	HORVU1Hr1G020790	Similar to Transposase	HORVU1Hr1G020800	Peroxidase (EC 1.11.1.7)	HORVU1Hr1G021000	Cyclin-like F-box domain containing protein	HORVU1Hr1G021040	Pectinesterase inhibitor domain containing protein	HORVU1Hr1G021070	D-arabinono-1,4-lactone oxidase domain containing protein	HORVU1Hr1G021100	Hypothetical conserved gene	HORVU1Hr1G021120	NAD(P)-binding domain containing protein	HORVU1Hr1G021130	Similar to Asparaginyl-tRNA synthetase, cytoplasmic 1 (EC 6.1.1.22) (Asparagine-- tRNA ligase 1) (AsnRS 1)	HORVU1Hr1G021140	Similar to Glutathione S-transferase GST 8 (EC 2.5.1.18)	HORVU1Hr1G021150	Similar to Glutathione S-transferase GST 8 (EC 2.5.1.18)	HORVU1Hr1G021160	Glutathione S-transferase GSTF15	HORVU1Hr1G021170	Similar to Glutathione S-transferase GST 10 (EC 2.5.1.18)	HORVU1Hr1G021180	Similar to Glutathione S-transferase GST 8 (EC 2.5.1.18)
mag2794	N', N''-Diferuloylspermidine	Alkaloids	chr1H	346522570	347921711	346812301	2.26656e-11	0.167221	HORVU1Hr1G047010	Serine/threonine protein kinase domain containing protein	HORVU1Hr1G047030	Similar to P450	HORVU1Hr1G047060	Similar to UPF0496 protein 4	HORVU1Hr1G047090	Similar to OSIGBa0126J24.7 protein	HORVU1Hr1G047100	Boric acid channel, Regulation of boron distributio	HORVU1Hr1G047110	Similar to predicted protein
mag2794	N', N''-Diferuloylspermidine	Alkaloids	chr5H	482315046	482553680	482553680	8.64681e-10	0.142609	HORVU5Hr1G061840	Unknown phosphatidylethanolamine-binding protein (PEBP) like domain protein, 426-amino-acid protein, homologous to the keratin-associated protein (KAP) 5-4 family, Panicle architecture, Panicle erectnes	HORVU5Hr1G061850	Protein kinase, core domain containing protein	HORVU5Hr1G061860	Hypothetical conserved gene	HORVU5Hr1G061870	Similar to Brix domain containing protein 1 homolog	HORVU5Hr1G061880	Hypothetical conserved gene	HORVU5Hr1G061930	Cytochrome P450 family protein	HORVU5Hr1G061950	Cytochrome P450 family protein	HORVU5Hr1G061960	2-thiocytidine tRNA biosynthesis protein, TtcA domain containing protein	HORVU5Hr1G061970	Similar to Phenylalanyl-tRNA synthetase alpha chain (EC 6.1.1.20) (Phenylalanine--tRNA ligase alpha chain) (PheRS) (CML33)	HORVU5Hr1G061990	Peptidase S8, subtilisin-related domain containing protein	HORVU5Hr1G062000	AIG2-like domain containing protein	HORVU5Hr1G062010	Ubiquitin domain containing protein
mag2794	N', N''-Diferuloylspermidine	Alkaloids	chr5H	640027121	640440593	640347531	5.87987e-11	0.160289	HORVU5Hr1G112610	Similar to Protein synthesis inhibitor II (EC 3.2.2.22) (Ribosome-inactivating protein II) (rRNA N-glycosidase)	HORVU5Hr1G112620	Hypothetical conserved gene	HORVU5Hr1G112630		HORVU5Hr1G112670	Chalcone isomerase (EC 5.5.1.6)	HORVU5Hr1G112680	Conserved hypothetical protein	HORVU5Hr1G112710	Similar to protein binding protein	HORVU5Hr1G112720	Armadillo-like helical domain containing protein	HORVU5Hr1G112750	Similar to protein binding protein	HORVU5Hr1G112760	Similar to Histidine kinase (Fragment)	HORVU5Hr1G112770		HORVU5Hr1G112780	RuvA domain 2-like containing protein	HORVU5Hr1G112790	Small GTPase, Regulation of iron homeostasi	HORVU5Hr1G112820	Zinc finger, C2H2-type domain containing protein	HORVU5Hr1G112840	Zinc finger, RING/FYVE/PHD-type domain containing protein	HORVU5Hr1G112850	Similar to Dihydrolipoamide S-acetyltransferase	HORVU5Hr1G112870	TFIIIA-type zinc finger protein, Transcription activator, Abiotic stress toleranc	HORVU5Hr1G112900	TFIIIA-type zinc finger protein, Transcription activator, Abiotic stress toleranc	HORVU5Hr1G112930	TFIIIA-type zinc finger protein, Transcription activator, Abiotic stress toleranc	HORVU5Hr1G112940	Zinc finger, C2H2-type domain containing protein	HORVU5Hr1G112960	Amino acid transporter, transmembrane domain containing protein	HORVU5Hr1G112970
mag2794	N', N''-Diferuloylspermidine	Alkaloids	chr6H	489020654	491028273	491028273	8.39119e-11	0.157365	HORVU6Hr1G070290	Conserved hypothetical protein	HORVU6Hr1G070300	NAD(P)-binding domain containing protein	HORVU6Hr1G070320	Similar to Cysteine proteinase	HORVU6Hr1G070330	Tetratricopeptide-like helical domain containing protein	HORVU6Hr1G070350	Conserved hypothetical protein	HORVU6Hr1G070380		HORVU6Hr1G070390	Similar to Auxin response factor 10	HORVU6Hr1G070400	Zinc finger, CCHC-type domain containing protein	HORVU6Hr1G070410	Similar to Auxin response factor 5	HORVU6Hr1G070420	Delta12-fatty acid desaturas	HORVU6Hr1G070450	TGF-beta receptor, type I/II extracellular region family protein	HORVU6Hr1G070480	Mitochondrial import inner membrane translocase, subunit Tim17/22 family protein	HORVU6Hr1G070500	Esterase/lipase/thioesterase domain containing protein	HORVU6Hr1G070510	Similar to predicted protein	HORVU6Hr1G070530	Similar to Transposase	HORVU6Hr1G070540	Delta12-fatty acid desaturas	HORVU6Hr1G070550	Delta12-fatty acid desaturas
mag2811	5-Methoxy-N,N-dimethyltryptamine	Alkaloids	chr3H	577323464	579270712	578082777	3.17355e-10	0.148928	HORVU3Hr1G078200	Similar to predicted protein	HORVU3Hr1G078220		HORVU3Hr1G078230	Peptidase C12, ubiquitin carboxyl-terminal hydrolase 1 family protein	HORVU3Hr1G078260	Methyladenine glycosylase domain containing protein	HORVU3Hr1G078270	Similar to Latex-abundant protein	HORVU3Hr1G078300	Similar to Serine carboxypeptidase II-like protein	HORVU3Hr1G078330	Similar to OSIGBa0148D14.7 protein	HORVU3Hr1G078350	Pentatricopeptide repeat domain containing protein	HORVU3Hr1G078360	Purple acid phosphatase, N-terminal domain containing protein	HORVU3Hr1G078370	Bifunctional inhibitor/plant lipid transfer protein/seed storage domain containing protein	HORVU3Hr1G078380	Similar to 5a2 protein	HORVU3Hr1G078390	Conserved hypothetical protein	HORVU3Hr1G078420	Hypothetical conserved gene	HORVU3Hr1G078430	Similar to 60S ribosomal protein L38	HORVU3Hr1G078450	Similar to Pantothenate kinase 4 (Fragment)	HORVU3Hr1G078460	Similar to Pantothenate kinase 4 (Fragment)	HORVU3Hr1G078470	Similar to Apurinic endonuclease-redox protein (DNA-(apurinic or apyrimidinic site) lyase) (EC 4.2.99.18)	HORVU3Hr1G078480		HORVU3Hr1G078490	Similar to Apurinic endonuclease-redox protein (DNA-(apurinic or apyrimidinic site) lyase) (EC 4.2.99.18)	HORVU3Hr1G078520	Similar to Beta-1,3-glucanase precursor (Fragment)	HORVU3Hr1G078530
mag3196	N-Feruloyl serotonin	Alkaloids	chr3H	525528	696628	695492	2.56174e-09	0.134201	HORVU3Hr1G000140	Protein of unknown function DUF936, plant family protein	HORVU3Hr1G000150	Basic helix-loop-helix dimerisation region bHLH domain containing protein	HORVU3Hr1G000160	Basic helix-loop-helix dimerisation region bHLH domain containing protein	HORVU3Hr1G000170	Basic helix-loop-helix dimerisation region bHLH domain containing protein	HORVU3Hr1G000180	Achaete-scute transcription factor related domain containing protein	HORVU3Hr1G000220	Similar to LIMONENE cyclase like protein	HORVU3Hr1G000230	Protein of unknown function DUF3506 domain containing protein	HORVU3Hr1G000250	Similar to Roc1	HORVU3Hr1G000260	Hypothetical conserved gene	HORVU3Hr1G000280	Basic helix-loop-helix dimerisation region bHLH domain containing protein	HORVU3Hr1G000340	Similar to Cellulose synthase-like family C1 protein	HORVU3Hr1G000350	Protein kinase, catalytic domain domain containing protein	HORVU3Hr1G000360	Similar to LIMONENE cyclase like protein
mag3199	N',N"-p-coumaroyl-feruloyl putrescine	Alkaloids	chr7H	426616290	426916226	426616311	1.67256e-09	0.137119	HORVU7Hr1G074520	Protein of unknown function DUF3537 domain containing protein	HORVU7Hr1G074530	Galactose oxidase/kelch, beta-propeller domain containing protein	HORVU7Hr1G074550	Acid phosphatase/vanadium-dependent haloperoxidase related family protein	HORVU7Hr1G074580	Heat shock protein DnaJ, N-terminal domain containing protein	HORVU7Hr1G074590	Similar to Pre-mRNA-splicing factor SLU7	HORVU7Hr1G074600	Conserved hypothetical protein
mws0017	Spermidine	Alkaloids	chr6H	499249930	500732003	500339771	1.66506e-12	0.184483	HORVU6Hr1G071840	Similar to Transmembrane amino acid transporter protein	HORVU6Hr1G071850	Arf GTPase activating protein family protein	HORVU6Hr1G071860	Ethylene receptor, Ethylene respons	HORVU6Hr1G071890	Similar to Nucleic acid binding protein	HORVU6Hr1G071910	Hypothetical conserved gene	HORVU6Hr1G071920	Similar to Alpha galactosyltransferase (Fragment)	HORVU6Hr1G071930	Hypothetical conserved gene	HORVU6Hr1G071950	CONSTANS-like protein, Heading promotion under long-day conditio	HORVU6Hr1G071960	Similar to transporter-related	HORVU6Hr1G071980	Hypothetical conserved gene	HORVU6Hr1G072030	Similar to predicted protein	HORVU6Hr1G072040	Thioredoxin fold domain containing protein	HORVU6Hr1G072050	SET domain containing protein	HORVU6Hr1G072070	Cellulose synthase-like protei	HORVU6Hr1G072080	Similar to NOI protein	HORVU6Hr1G072100	Cupredoxin domain containing protein
mws0017	Spermidine	Alkaloids	chr6H	501838253	503272667	502344785	1.2739e-11	0.171058	HORVU6Hr1G072210	Hypothetical conserved gene	HORVU6Hr1G072230	BSD domain containing protein	HORVU6Hr1G072250	Protein of unknown function DUF567 family protein	HORVU6Hr1G072260	Similar to H0211B05.12 protein	HORVU6Hr1G072300	Helix-loop-helix DNA-binding domain containing protein	HORVU6Hr1G072310	Similar to tic20 protein-related	HORVU6Hr1G072320	Acetolactate synthase (EC4.6.3.8), Acetohydroxy acid synthase, Herbicide resistance (mutated form of rice ALS, OsmALS (W548L/S627I)	HORVU6Hr1G072340	Ubiquitin domain containing protein	HORVU6Hr1G072350	Amino acid transporter, transmembrane domain containing protein	HORVU6Hr1G072360	2OG-Fe(II) oxygenase domain containing protein	HORVU6Hr1G072370	Protein of unknown function DUF1754, eukaryotic domain containing protein	HORVU6Hr1G072390		HORVU6Hr1G072420	Similar to Beta-catenin repeat family protein	HORVU6Hr1G072430	Zinc finger, RING/FYVE/PHD-type domain containing protein	HORVU6Hr1G072440	Protein kinase-like domain containing protein
pme2292	Putrescine	Alkaloids	chr1H	48872266	57872463	54278563	9.73481e-12	0.172844	HORVU1Hr1G015890	Protein of unknown function DUF247, plant family protein	HORVU1Hr1G015910	Positive regulator of auxin response and transport, Regulation of grain siz	HORVU1Hr1G015920	Annexin family protein	HORVU1Hr1G015940	beta-carotene isomerase, Strigolactones biosynthesi	HORVU1Hr1G015970	Hypothetical conserved gene	HORVU1Hr1G015980	Conserved hypothetical protein	HORVU1Hr1G016000	Reverse transcriptase domain containing protein	HORVU1Hr1G016030	F-box domain, cyclin-like domain containing protein	HORVU1Hr1G016050	Similar to Methionine aminopeptidase	HORVU1Hr1G016060	Hypothetical conserved gene	HORVU1Hr1G016080	Similar to Annexin p33	HORVU1Hr1G016110	Exostosin-like family protein	HORVU1Hr1G016120	Similar to Cytochrome P450	HORVU1Hr1G016130	Similar to G-patch domain containing protein	HORVU1Hr1G016140		HORVU1Hr1G016170	Hypothetical conserved gene	HORVU1Hr1G016180		HORVU1Hr1G016190	Hypothetical conserved gene	HORVU1Hr1G016200	AMP-dependent synthetase and ligase domain containing protein	HORVU1Hr1G016240	Agenet domain containing protein	HORVU1Hr1G016270
pme2292	Putrescine	Alkaloids	chr1H	404460540	405022812	404582455	2.29151e-11	0.166582	HORVU1Hr1G055000	Hypothetical conserved gene	HORVU1Hr1G055030	Conserved hypothetical protein	HORVU1Hr1G055080	Similar to NBS-LRR disease resistance protein homologue (Fragment)	HORVU1Hr1G055110	Similar to H0215A08.3 protein	HORVU1Hr1G055140	Similar to Beta-amylase PCT-BMYI (EC 3.2.1.2)	HORVU1Hr1G055210	Peptidase C14, caspase catalytic domain containing protein	HORVU1Hr1G055220	Similar to ICE-like protease p20 domain containing protein	HORVU1Hr1G055250	Similar to Protein kinase CK2 regulatory subunit CK2B2	HORVU1Hr1G055270	Hypothetical conserved gene	HORVU1Hr1G055280	Similar to O-methyltransferase ZRP4 (EC 2.1.1.-
pme2292	Putrescine	Alkaloids	chr3H	463479768	464170663	464134764	3.56684e-11	0.163633	HORVU3Hr1G060800	Similar to 60S ribosomal protein L18a-1	HORVU3Hr1G060850	Mitochondrial sulfur dioxygenase, Abiotic stress respons	HORVU3Hr1G060860	Steroid nuclear receptor, ligand-binding domain containing protein	HORVU3Hr1G060920	Mitochondrial sulfur dioxygenase, Abiotic stress respons	HORVU3Hr1G060930	Plant peroxidase domain containing protein
pme2292	Putrescine	Alkaloids	chr3H	587533357	587675917	587675917	2.21638e-08	0.12017	HORVU3Hr1G080200	Similar to nodulin-like protein	HORVU3Hr1G080210	Similar to microtubule organization protein	HORVU3Hr1G080220	Ribosome-inactivating protein family protein	HORVU3Hr1G080230		HORVU3Hr1G080240	Protease-associated PA domain containing protein
pme2292	Putrescine	Alkaloids	chr6H	500012933	503511766	500155942	1.05713e-11	0.171717	HORVU6Hr1G071920	Similar to Alpha galactosyltransferase (Fragment)	HORVU6Hr1G071930	Hypothetical conserved gene	HORVU6Hr1G071950	CONSTANS-like protein, Heading promotion under long-day conditio	HORVU6Hr1G071960	Similar to transporter-related	HORVU6Hr1G071980	Hypothetical conserved gene	HORVU6Hr1G072030	Similar to predicted protein	HORVU6Hr1G072040	Thioredoxin fold domain containing protein	HORVU6Hr1G072050	SET domain containing protein	HORVU6Hr1G072070	Cellulose synthase-like protei	HORVU6Hr1G072080	Similar to NOI protein	HORVU6Hr1G072100	Cupredoxin domain containing protein	HORVU6Hr1G072110	Histone-fold domain containing protein	HORVU6Hr1G072140	Component of the NF-Y/HAP transcription factor complex, Regulation of endosperm developmen	HORVU6Hr1G072160	FAS1 domain domain containing protein	HORVU6Hr1G072210	Hypothetical conserved gene	HORVU6Hr1G072230	BSD domain containing protein	HORVU6Hr1G072250	Protein of unknown function DUF567 family protein	HORVU6Hr1G072260	Similar to H0211B05.12 protein	HORVU6Hr1G072300	Helix-loop-helix DNA-binding domain containing protein	HORVU6Hr1G072310	Similar to tic20 protein-related	HORVU6Hr1G072320
mag0012	L-Tryptophan	Amino acids and derivatives	chr2H	399543729	400353050	399721707	4.31631e-10	0.146885	HORVU2Hr1G060000	Similar to Glycine-rich protein	HORVU2Hr1G060010	Similar to H0215F08.7 protein	HORVU2Hr1G060020		HORVU2Hr1G060040	Conserved hypothetical protein	HORVU2Hr1G060050	Myb/SANT-like domain domain containing protein	HORVU2Hr1G060070	Similar to H0215F08.7 protein	HORVU2Hr1G060110	Protein kinase, core domain containing protein	HORVU2Hr1G060120	Transcription factor , Cold toleranc	HORVU2Hr1G060130	Conserved hypothetical protein	HORVU2Hr1G060140	MAGE protein family protein	HORVU2Hr1G060160	Transposase, MuDR, plant domain containing protein	HORVU2Hr1G060170	Transposase, MuDR, plant domain containing protein	HORVU2Hr1G060180	Octicosapeptide/Phox/Bem1p domain containing protein	HORVU2Hr1G060200	Transposase, MuDR, plant domain containing protein
mag0012	L-Tryptophan	Amino acids and derivatives	chr2H	641680722	641897120	641896374	1.42817e-10	0.154906	HORVU2Hr1G090050	Protein of unknown function DUF635 family protein	HORVU2Hr1G090060	Conserved hypothetical protein	HORVU2Hr1G090070	Photosystem II oxygen evolving complex protein PsbQ family protein	HORVU2Hr1G090090	Homeodomain-like containing protein	HORVU2Hr1G090100	Photosystem II oxygen evolving complex protein PsbQ family protein	HORVU2Hr1G090110	Similar to Initiation factor eIF-4 gamma, middle; Up-frameshift suppressor 2
mag0012	L-Tryptophan	Amino acids and derivatives	chr3H	57943584	64277245	60727124	1.51233e-10	0.154518	HORVU3Hr1G019790	NADP-dependent malic enzyme, chloroplast precursor (EC 1.1.1.40) (NADP-ME)	HORVU3Hr1G019820	Similar to Oxidoreductase, 2OG-Fe oxygenase family protein, expressed	HORVU3Hr1G019840	Similar to Transcription factor MYBS2	HORVU3Hr1G019850	Similar to Cytokinin dehydrogenase 5 precursor (EC 1.5.99.12) (Cytokinin oxidase 5) (CKO5) (AtCKX5) (AtCKX6)	HORVU3Hr1G019880	WD40/YVTN repeat-like domain containing protein	HORVU3Hr1G019900	Pentatricopeptide repeat domain containing protein	HORVU3Hr1G019920	Similar to glycine-rich protein	HORVU3Hr1G019980	Conserved hypothetical protein	HORVU3Hr1G019990	Conserved hypothetical protein	HORVU3Hr1G020000	Armadillo-type fold domain containing protein	HORVU3Hr1G020010	Similar to 21 kDa extracellular calmodulin-binding protein	HORVU3Hr1G020020	Similar to Protein kinase GhCLK1 (Fragment)	HORVU3Hr1G020030	Similar to 21 kDa extracellular calmodulin-binding protein	HORVU3Hr1G020080	Similar to 21 kDa extracellular calmodulin-binding protein	HORVU3Hr1G020090	Protease inhibitor I4, serpin domain containing protein	HORVU3Hr1G020100	Similar to Phototropin	HORVU3Hr1G020120	Atypical late embryogenesis abundant (LEA) protein, Resistance to multiple abiotic stresse	HORVU3Hr1G020130	Plastid-localized pentatricopeptide repeat (PPR) protein, Plant growth and pollen developmen	HORVU3Hr1G020140	WRKY transcription factor 70	HORVU3Hr1G020200	Hypothetical conserved gene	HORVU3Hr1G020210
mag0012	L-Tryptophan	Amino acids and derivatives	chr3H	621643155	622900214	622065613	2.1064e-09	0.136055	HORVU3Hr1G087530	NLI interacting factor domain containing protein	HORVU3Hr1G087540	Pentatricopeptide repeat domain containing protein	HORVU3Hr1G087550	Serine/threonine protein kinase domain containing protein	HORVU3Hr1G087560	Isopenicillin N synthase family protein	HORVU3Hr1G087570	Similar to Leucoanthocyanidin dioxygenase-like protein	HORVU3Hr1G087600	Similar to Calcium-dependent protein kinase	HORVU3Hr1G087610		HORVU3Hr1G087620	Similar to selT-like protein	HORVU3Hr1G087640	Ankyrin repeat containing protein	HORVU3Hr1G087670	Lipase, GDSL domain containing protein	HORVU3Hr1G087680	Cytidinediphosphate diacylglycerol synthase, Phospholipid homeostasis, Negative role in hyperosmotic stress toleranc	HORVU3Hr1G087690	Similar to Ammonium transporter	HORVU3Hr1G087700	Ubiquitin domain containing protein	HORVU3Hr1G087710	Basic helix-loop-helix (bHLH) transcription factor, Axillary meristem formatio	HORVU3Hr1G087720	Hypothetical conserved gene	HORVU3Hr1G087740	Protein of unknown function DUF231, plant domain containing protein	HORVU3Hr1G087770	2OG-Fe(II) oxygenase domain containing protein	HORVU3Hr1G087780	Zinc finger, HIT-type domain containing protein	HORVU3Hr1G087790	Oligopeptide transporter OPT superfamily protein	HORVU3Hr1G087800	Bacterial surface antigen (D15) family protein	HORVU3Hr1G087810
mag0012	L-Tryptophan	Amino acids and derivatives	chr3H	639301314	640582017	639955903	6.85239e-12	0.175231	HORVU3Hr1G092680	Aldehyde/histidinol dehydrogenase domain containing protein	HORVU3Hr1G092690	Similar to Regulatory protein viviparous-1	HORVU3Hr1G092710	Hypothetical conserved gene	HORVU3Hr1G092720	F-box domain, Skp2-like domain containing protein	HORVU3Hr1G092740	Similar to Acyl-[acyl-carrier-protein] desaturase, chloroplast precursor (EC 1.14.19.2) (Stearoyl-ACP desaturase) (Delta(9) stearoyl-acyl carrier protein desaturase)	HORVU3Hr1G092750	Similar to SRD2 (SHOOT REDIFFERENTIATION DEFECTIVE 2); DNA binding	HORVU3Hr1G092760	Transcription factor, MADS-box domain containing protein	HORVU3Hr1G092770	Similar to Uncharacterized ACR, COG1565 family protein	HORVU3Hr1G092780	Similar to Heavy meromyosin-like protein (Fragment)	HORVU3Hr1G092790	Yos1-like domain containing protein	HORVU3Hr1G092820	Myb transcription factor domain containing protein	HORVU3Hr1G092840	Pentatricopeptide repeat domain containing protein	HORVU3Hr1G092860	Protein of unknown function DUF538 family protein	HORVU3Hr1G092870	TGF-beta receptor, type I/II extracellular region family protein	HORVU3Hr1G092880	Pentatricopeptide repeat domain containing protein	HORVU3Hr1G092890	Similar to Glyceraldehyde-3-phosphate dehydrogenase (EC 1.2.1.12) (GAPDH)	HORVU3Hr1G092930	Similar to YyaF/YCHF TRANSFAC/OBG family small GTpase plus RNA binding domain TGS (Fragment)	HORVU3Hr1G092940	Conserved hypothetical protein	HORVU3Hr1G092950		HORVU3Hr1G092970	Similar to YyaF/YCHF TRANSFAC/OBG family small GTpase plus RNA binding domain TGS (Fragment)	HORVU3Hr1G092980
mag0012	L-Tryptophan	Amino acids and derivatives	chr3H	662976690	663069736	662982349	4.21502e-10	0.147558	HORVU3Hr1G099990	Similar to Caffeoyl-CoA 3-O-methyltransferase (Fragment)	HORVU3Hr1G100030	Conserved hypothetical protein	HORVU3Hr1G100040		HORVU3Hr1G100050	SAM dependent carboxyl methyltransferase domain containing protein	HORVU3Hr1G100060	SAM dependent carboxyl methyltransferase domain containing protein	HORVU3Hr1G100080	SAM dependent carboxyl methyltransferase domain containing protein	HORVU3Hr1G100110	Protein of unknown function DUF635 family protein	HORVU3Hr1G100140	RNA-directed DNA polymerase (reverse transcriptase), related domain containing protein	HORVU3Hr1G100190	SAM dependent carboxyl methyltransferase family protein	HORVU3Hr1G100240	SAM dependent carboxyl methyltransferase domain containing protein	HORVU3Hr1G100270	SAM dependent carboxyl methyltransferase family protein	HORVU3Hr1G100310	Homolog of xylanase inhibitor, Chitinase-like protein, Defense response against pathogens, Growth regulation through calcium signalin	HORVU3Hr1G100320	Homolog of xylanase inhibitor, Chitinase-like protein, Defense response against pathogens, Growth regulation through calcium signalin
mag0012	L-Tryptophan	Amino acids and derivatives	chr4H	254511556	254539686	254517513	3.08252e-09	0.133909	HORVU4Hr1G035110	Similar to DRP2 protein (Fragment)
mag0012	L-Tryptophan	Amino acids and derivatives	chr4H	432818598	435713431	435527465	1.83962e-09	0.137467	HORVU4Hr1G052320	Similar to VQ motif family protein, expressed	HORVU4Hr1G052330	Similar to Transcription factor TGA6 (AtbZIP45). Splice isoform 2	HORVU4Hr1G052340	Similar to Fertility restorer	HORVU4Hr1G052350	Similar to Glucose-6-phosphate 1-dehydrogenase, chloroplast precursor (EC 1.1.1.49) (G6PD)	HORVU4Hr1G052380		HORVU4Hr1G052390	Similar to High-glucose-regulated protein 8-like	HORVU4Hr1G052430	Similar to NBD-like protein	HORVU4Hr1G052440	Similar to Desaturase/cytochrome b5 protein	HORVU4Hr1G052450	Similar to Galactinol synthase (Fragment)	HORVU4Hr1G052470	Similar to 30S ribosomal protein S1, chloroplast precursor (CS1)
mag0012	L-Tryptophan	Amino acids and derivatives	chr5H	457989716	466065697	462597138	2.13838e-10	0.152172	HORVU5Hr1G058690		HORVU5Hr1G058710		HORVU5Hr1G058720		HORVU5Hr1G058740	Similar to NHL25	HORVU5Hr1G058760	Zinc finger, RING-type domain containing protein	HORVU5Hr1G058780	Armadillo-like helical domain containing protein	HORVU5Hr1G058800		HORVU5Hr1G058810	Cyclin-like F-box domain containing protein	HORVU5Hr1G058830	Similar to cDNA clone:J033042L23, full insert sequence	HORVU5Hr1G058840	Similar to F-box protein	HORVU5Hr1G058850	Similar to ASC1-like protein 2	HORVU5Hr1G058870	Serine/threonine protein kinase-related domain containing protein	HORVU5Hr1G058890	Hypothetical conserved gene	HORVU5Hr1G058910	Six-bladed beta-propeller, TolB-like domain containing protein	HORVU5Hr1G058940	Six-bladed beta-propeller, TolB-like domain containing protein	HORVU5Hr1G058950	Enolase (EC 4.2.1.11) (Fragment)	HORVU5Hr1G058960	Heat shock factor (HSF) binding protein, Regulation of heat shock response and seed developmen	HORVU5Hr1G058970	Pentatricopeptide repeat domain containing protein	HORVU5Hr1G058980	Hypothetical conserved gene	HORVU5Hr1G059000	Domain of unknown function DUF231, plant domain containing protein	HORVU5Hr1G059010
mag0012	L-Tryptophan	Amino acids and derivatives	chr6H	513107466	513636464	513107466	8.77813e-09	0.126657	HORVU6Hr1G074200	Aldolase-type TIM barrel domain containing protein	HORVU6Hr1G074210	Membrane attack complex component/perforin/complement C9 family protein	HORVU6Hr1G074220	RNA-dependent RNA polymerase, Small RNA biogenesis, Regulation of shoot apical meristem (SAM) initiation, Spikelet developmen	HORVU6Hr1G074260	Nicastrin family protein	HORVU6Hr1G074290	Similar to MtN3 protein precursor	HORVU6Hr1G074330	Pentatricopeptide repeat domain containing protein	HORVU6Hr1G074360	Similar to TLD family protein	HORVU6Hr1G074370	Conserved hypothetical protein
mag0012	L-Tryptophan	Amino acids and derivatives	chr7H	45238893	47023147	46928423	4.06057e-09	0.132004	HORVU7Hr1G026340	Glycosyl transferase, family 31 protein	HORVU7Hr1G026350	Conserved hypothetical protein	HORVU7Hr1G026360	Similar to NBS2-RDG2A	HORVU7Hr1G026370	Similar to predicted protein	HORVU7Hr1G026400	Similar to Serine/threonine protein phosphatase PP1 (EC 3.1.3.16)	HORVU7Hr1G026430	Zinc finger, MIZ-type domain containing protein	HORVU7Hr1G026450	IQ calmodulin-binding region domain containing protein	HORVU7Hr1G026460	IQ calmodulin-binding region domain containing protein	HORVU7Hr1G026510	Similar to Cytochrome P450 monooxygenase CYP72A5 (Fragment)	HORVU7Hr1G026540	Similar to OSIGBa0147J19.7 protein	HORVU7Hr1G026560	Basic helix-loop-helix transcription factor, Regulation of grain siz	HORVU7Hr1G026570	Plant lipid transfer protein/seed storage/trypsin-alpha amylase inhibitor domain containing protein	HORVU7Hr1G026590	Conserved hypothetical protein	HORVU7Hr1G026630	Similar to reticuline oxidase	HORVU7Hr1G026650	Similar to OSIGBa0147J19.7 protein	HORVU7Hr1G026660	Similar to predicted protein	HORVU7Hr1G026680	Similar to Caffeoyl-CoA 3-O-methyltransferase (Fragment)	HORVU7Hr1G026690	Helix-loop-helix DNA-binding domain containing protein	HORVU7Hr1G026700	Similar to predicted protein	HORVU7Hr1G026720	Early nodulin	HORVU7Hr1G026740
mag0012	L-Tryptophan	Amino acids and derivatives	chr7H	55365653	56352223	55643030	5.52338e-09	0.129414	HORVU7Hr1G029400	Similar to Root determined nodulation 1	HORVU7Hr1G029420	Major facilitator superfamily protein	HORVU7Hr1G029440	Conserved hypothetical protein	HORVU7Hr1G029460	Hypothetical conserved gene	HORVU7Hr1G029510		HORVU7Hr1G029520		HORVU7Hr1G029530	Similar to Integral membrane protein DUF6 containing protein, expressed	HORVU7Hr1G029540		HORVU7Hr1G029550		HORVU7Hr1G029560	Conserved hypothetical protein	HORVU7Hr1G029580	Mad3/BUB1 homology region 1 domain containing protein	HORVU7Hr1G029600	UDP-glucuronosyl/UDP-glucosyltransferase family protein	HORVU7Hr1G029610	Zinc finger, CCHC retroviral-type domain containing protein	HORVU7Hr1G029620	PDZ/DHR/GLGF domain containing protein	HORVU7Hr1G029630	UDP-glucuronosyl/UDP-glucosyltransferase domain containing protein	HORVU7Hr1G029640	EF-Hand type domain containing protein	HORVU7Hr1G029650	LIM binding protein domain containing protein	HORVU7Hr1G029660	Similar to Cellulase	HORVU7Hr1G029670	Similar to Cytochrome b-c1 complex subunit 8	HORVU7Hr1G029680	Similar to Cellulase	HORVU7Hr1G029720
mag0012	L-Tryptophan	Amino acids and derivatives	chr7H	604473579	604480508	604474302	1.45671e-10	0.15424	HORVU7Hr1G100250	Nucleotide binding site-leucine rich repeats (NBS-LRRs) protein, Resistance to the blast fungus, (Nippponbare: susceptible to the blast fungus carrying the AVR-Pia	HORVU7Hr1G100280	NB-ARC domain containing protein	HORVU7Hr1G100300	NB-ARC domain containing protein	HORVU7Hr1G100310	Isopenicillin N synthase domain containing protein	HORVU7Hr1G100360	Similar to F-box domain containing protein
mag0028	N-Acetyl-l-leucine	Amino acids and derivatives	chr2H	701039576	701044699	701039825	1.08448e-09	0.140075	HORVU2Hr1G103780	Similar to Resistance protein candidate (Fragment)	HORVU2Hr1G103800	EKC/KEOPS complex, subunit Pcc1 domain containing protein	HORVU2Hr1G103820	F-box domain, cyclin-like domain containing protein	HORVU2Hr1G103840	Similar to Isoform 2 of Protein argonaute 1B	HORVU2Hr1G103850	Similar to ZCN12 protein	HORVU2Hr1G103860	Similar to Enolase 2 (EC 4.2.1.11) (2-phosphoglycerate dehydratase 2) (2-phospho- D-glycerate hydro-lyase 2)	HORVU2Hr1G103880	Similar to H0114G12.4 protein	HORVU2Hr1G103890	Protein kinase, core domain containing protein
mag0028	N-Acetyl-l-leucine	Amino acids and derivatives	chr7H	13526707	13688267	13600165	6.65015e-10	0.144404	HORVU7Hr1G009680	Protein kinase, catalytic domain domain containing protein	HORVU7Hr1G009700		HORVU7Hr1G009770	Similar to Oligopeptide transporter 9	HORVU7Hr1G009800	Similar to Oligopeptide transporter 9	HORVU7Hr1G009840	Domain of unknown function DUF1618 domain containing protein	HORVU7Hr1G009890	Single-stranded nucleic acid binding R3H domain containing protein	HORVU7Hr1G009930	Essential protein Yae1, N-terminal domain containing protein	HORVU7Hr1G009940	Zinc finger, RING/FYVE/PHD-type domain containing protein	HORVU7Hr1G009970	Similar to Thioredoxin h	HORVU7Hr1G009980	Concanavalin A-like lectin/glucanase, subgroup domain containing protein	HORVU7Hr1G010020	Ankyrin repeat domain containing protein	HORVU7Hr1G010050	LIM binding protein domain containing protein
mag0126	L-Asparagine	Amino acids and derivatives	chr2H	664046690	664166837	664054499	3.33548e-10	0.148591	HORVU2Hr1G094230	ACC synthase, Ethylene biosynthesi	HORVU2Hr1G094240	Protein of unknown function DUF623, plant domain containing protein	HORVU2Hr1G094280	Uncharacterised protein family UPF0136, Transmembrane domain containing protein	HORVU2Hr1G094290	Similar to H0404F02.2 protein	HORVU2Hr1G094310	Deoxyribonuclease, TatD Mg-dependent domain containing protein	HORVU2Hr1G094320	Similar to Rac GTPase activating protein 1	HORVU2Hr1G094330	Similar to GDSL-motif lipase/hydrolase family protein	HORVU2Hr1G094340	Deoxyribonuclease, TatD Mg-dependent domain containing protein	HORVU2Hr1G094350	Deoxyribonuclease, TatD Mg-dependent domain containing protein
mag0159	L-(-)-Tyrosine	Amino acids and derivatives	chr5H	455547831	457100602	456028028	6.1291e-09	0.129118	HORVU5Hr1G058270	Pathogenesis-related transcriptional factor and ERF domain containing protein	HORVU5Hr1G058280		HORVU5Hr1G058300	Similar to predicted protein	HORVU5Hr1G058310	Conserved hypothetical protein	HORVU5Hr1G058330	Conserved hypothetical protein	HORVU5Hr1G058370	Similar to Formate--tetrahydrofolate ligase (EC 6.3.4.3) (Formyltetrahydrofolate synthetase) (10-formyletrahydrofolate synthetase) (FHS) (FTHFS)	HORVU5Hr1G058400	Copper chaperone SCO1/SenC domain containing protein	HORVU5Hr1G058410	Conserved hypothetical protein	HORVU5Hr1G058430	Similar to Notchless gene homolog	HORVU5Hr1G058460	WD40 repeat-like domain containing protein	HORVU5Hr1G058470	Similar to H0315A08.1 protein	HORVU5Hr1G058480	Target protein of bacterial effector, Xoo virulenc	HORVU5Hr1G058490	Similar to H0814G11.17 protein
mag0672	N-Acetyl-L-tyrosine	Amino acids and derivatives	chr2H	563893852	563925992	563909950	2.83551e-30	0.412438	HORVU2Hr1G077890	Similar to OSIGBa0140O07.6 protein
mag0672	N-Acetyl-L-tyrosine	Amino acids and derivatives	chr4H	271168231	271172398	271168255	6.07137e-14	0.205908	HORVU4Hr1G036400		HORVU4Hr1G036440	Reverse transcriptase domain containing protein
mag0672	N-Acetyl-L-tyrosine	Amino acids and derivatives	chr5H	39123258	39128546	39127923	8.44911e-22	0.312144	HORVU5Hr1G012810	Transcription factor jumonji domain containing protein	HORVU5Hr1G012830	Single-stranded nucleic acid binding R3H domain containing protein
mag0672	N-Acetyl-L-tyrosine	Amino acids and derivatives	chr5H	47283750	53272023	50670357	7.59939e-13	0.18898	HORVU5Hr1G013970	Similar to H0702G05.12 protein	HORVU5Hr1G013990	Similar to P450	HORVU5Hr1G014050	Similar to Auxin response factor 8	HORVU5Hr1G014060	Calcium-dependent protein kinase, Cold stress respons	HORVU5Hr1G014070	Similar to Calcium-dependent protein kinase (Fragment)	HORVU5Hr1G014090	Alpha/beta hydrolase fold-3 domain containing protein	HORVU5Hr1G014110	UDP-glucuronosyl/UDP-glucosyltransferase family protein	HORVU5Hr1G014120		HORVU5Hr1G014130	Similar to gibberellin receptor GID1L2	HORVU5Hr1G014170	bZIP transcription factor, Globulin gene promoter in endosper	HORVU5Hr1G014200	Similar to CBL-interacting protein kinase 18	HORVU5Hr1G014210	Similar to Phosphoribosylformylglycinamidine cyclo-ligase, chloroplast/mitochondrial precursor (EC 6.3.3.1) (AIRS) (Phosphoribosyl-aminoimidazole synthetase) (AIR synthase) (VUpur5)	HORVU5Hr1G014250		HORVU5Hr1G014280	Similar to Phosphoribosylformylglycinamidine cyclo-ligase, chloroplast/mitochondrial precursor (EC 6.3.3.1) (AIRS) (Phosphoribosyl-aminoimidazole synthetase) (AIR synthase) (VUpur5)	HORVU5Hr1G014290	AUX/IAA protein family protein	HORVU5Hr1G014300	Similar to Auxin-responsive protein (Aux/IAA) (Fragment)	HORVU5Hr1G014310	Uridine kinase family protein	HORVU5Hr1G014320	Similar to Leucine Rich Repeat family protein, expressed	HORVU5Hr1G014340	Conserved hypothetical protein	HORVU5Hr1G014350	Similar to Pyridoxal kinase	HORVU5Hr1G014360
mag0672	N-Acetyl-L-tyrosine	Amino acids and derivatives	chr5H	54643002	64100101	60989654	4.72881e-15	0.222066	HORVU5Hr1G014730	Similar to Alanine aminotransferase 2 (EC 2.6.1.2) (GPT) (Glutamic--pyruvic transaminase 2) (Glutamic--alanine transaminase 2) (ALAAT-2)	HORVU5Hr1G014740	Similar to Decoy	HORVU5Hr1G014780	Hypothetical conserved gene	HORVU5Hr1G014790	Similar to LacZ (Fragment)	HORVU5Hr1G014800	Similar to OSIGBa0115K01-H0319F09.21 protein	HORVU5Hr1G014810	FAR1 domain containing protein	HORVU5Hr1G014860	Conserved hypothetical protein	HORVU5Hr1G014910		HORVU5Hr1G014920	Similar to Molybdopterin biosynthesis CNX2 protein (Molybdenum cofactor biosynthesis enzyme CNX2)	HORVU5Hr1G014950	Protein of unknown function DUF1630 family protein	HORVU5Hr1G014970	Similar to OSIGBa0114M03.4 protein	HORVU5Hr1G014980	Peptidase M20 domain containing protein	HORVU5Hr1G015010	NAD(P)-binding domain containing protein	HORVU5Hr1G015030	Similar to Leucine Rich Repeat family protein, expressed	HORVU5Hr1G015040	NAD(P)-binding domain containing protein	HORVU5Hr1G015050	HI0933-like protein family protein	HORVU5Hr1G015070	Similar to Cysteine synthase, chloroplast precursor (EC 2.5.1.47	HORVU5Hr1G015080	Similar to AGL157Cp	HORVU5Hr1G015110	Similar to Spc97/Spc98 family protein, expressed	HORVU5Hr1G015120	Similar to WRKY transcription factor 25	HORVU5Hr1G015140
mag0672	N-Acetyl-L-tyrosine	Amino acids and derivatives	chr5H	65847773	66286947	65956046	2.11185e-29	0.403791	HORVU5Hr1G016990	Similar to J013022N21, full insert sequence	HORVU5Hr1G017060	Conserved hypothetical protein	HORVU5Hr1G017100	Similar to Auxin induced protein	HORVU5Hr1G017110	Similar to SAUR44 - auxin-responsive SAUR family member	HORVU5Hr1G017120	Similar to Auxin induced protein	HORVU5Hr1G017130	Similar to Auxin induced protein	HORVU5Hr1G017140	Similar to SAUR55 - auxin-responsive SAUR family member	HORVU5Hr1G017150	SAUR family protein, Negative regulator of auxin synthesis and transpor	HORVU5Hr1G017160		HORVU5Hr1G017170	Zinc finger, CCHC retroviral-type domain containing protein	HORVU5Hr1G017180	Similar to SAUR55 - auxin-responsive SAUR family member	HORVU5Hr1G017190	Similar to Auxin induced protein	HORVU5Hr1G017200	SAUR family protein, Negative regulator of auxin synthesis and transpor	HORVU5Hr1G017210	Similar to Auxin induced protein	HORVU5Hr1G017220	Similar to Auxin induced protein	HORVU5Hr1G017230	Cobalamin (vitamin B12) biosynthesis CbiX domain containing protein
mag0672	N-Acetyl-L-tyrosine	Amino acids and derivatives	chr5H	318382939	341471941	319231152	9.08849e-17	0.246474	HORVU5Hr1G041930	IQ calmodulin-binding region domain containing protein	HORVU5Hr1G041960	Serine/threonine protein kinase domain containing protein	HORVU5Hr1G041970	Similar to Syntaxin 52 (AtSYP52)	HORVU5Hr1G041990	Ribosomal RNA adenine methylase transferase family protein	HORVU5Hr1G042000	Similar to galactosyl transferase GMA12/MNN10 family protein	HORVU5Hr1G042010	Peptidase S14, ClpP family protein	HORVU5Hr1G042030	Cytochrome P450 family protein	HORVU5Hr1G042050	Similar to Signal recognition particle 68 kDa protein	HORVU5Hr1G042070	Similar to Single myb histone 1	HORVU5Hr1G042080	Major facilitator superfamily protein	HORVU5Hr1G042090	Similar to H0525E10.9 protein	HORVU5Hr1G042110	Crinkly4 receptor-like kinase, Epidermal cell differentiation, Interlocking of the palea and lemm	HORVU5Hr1G042120	Similar to MATE efflux family protein, expressed	HORVU5Hr1G042130	Defensin-like protein, Positive regulation of Cd accumulation in rice leaves, Mediation of Cd efflux from cytosol into extracellular spaces via chelatio	HORVU5Hr1G042140		HORVU5Hr1G042160	Purple acid phosphatase (EC:3.1.3.2), Improvement in phosphate acquisition and utilizatio	HORVU5Hr1G042170	Reverse transcriptase domain containing protein	HORVU5Hr1G042180	Similar to Purple acid phosphatase	HORVU5Hr1G042220	Similar to Alpha-2,8-sialyltransferase 8B (EC 2.4.99.-) (ST8Sia II) (Sialyltransferase X) (STX)	HORVU5Hr1G042230	Similar to ZCN17	HORVU5Hr1G042280
mag0672	N-Acetyl-L-tyrosine	Amino acids and derivatives	chr5H	342516295	345318598	344663437	3.41936e-24	0.342037	HORVU5Hr1G044350	Similar to Phosphoglycerate mutase family protein, expressed	HORVU5Hr1G044360	Hypothetical conserved gene	HORVU5Hr1G044370	Conserved hypothetical protein	HORVU5Hr1G044390	Transferase family protein	HORVU5Hr1G044400	Armadillo-type fold domain containing protein	HORVU5Hr1G044410	Hydroxymethylglutaryl-CoA lyase	HORVU5Hr1G044430		HORVU5Hr1G044440	Similar to Epa4p	HORVU5Hr1G044460	Similar to Phytase	HORVU5Hr1G044470		HORVU5Hr1G044480	Protein of unknown function DUF1677, Oryza sativa family protein	HORVU5Hr1G044510	Carotenoid oxygenase family protein	HORVU5Hr1G044530		HORVU5Hr1G044540	Similar to predicted protein	HORVU5Hr1G044550	Similar to Calcium-dependent protein kinase (Fragment)	HORVU5Hr1G044590	Similar to Major facilitator superfamily antiporter	HORVU5Hr1G044610	Similar to Metacaspase 7 (Metacaspase 4)	HORVU5Hr1G044620	DEAD-like helicase, N-terminal domain containing protein	HORVU5Hr1G044640	Similar to Major facilitator superfamily antiporter	HORVU5Hr1G044700	WD40 repeat-like domain containing protein	HORVU5Hr1G044710
mag0672	N-Acetyl-L-tyrosine	Amino acids and derivatives	chr5H	350322230	352982803	350591155	2.65162e-17	0.253933	HORVU5Hr1G045290	Similar to AP2 domain containing protein, expressed	HORVU5Hr1G045300	Zinc finger, PHD-type domain containing protein	HORVU5Hr1G045320		HORVU5Hr1G045330	Hypothetical conserved gene	HORVU5Hr1G045340	Phosphatidylinositol transfer protein-like, N-terminal domain containing protein	HORVU5Hr1G045350	Similar to Transcription factor IIA large subunit (TFIIA-L1)	HORVU5Hr1G045360	Multi antimicrobial extrusion protein MatE family protein	HORVU5Hr1G045430	Tetratricopeptide-like helical domain containing protein	HORVU5Hr1G045440	Similar to ADP-ribosylation factor	HORVU5Hr1G045450	Similar to Homoserine dehydrogenase-like protein	HORVU5Hr1G045460	Mad3/BUB1 homology region 1 domain containing protein	HORVU5Hr1G045480	Similar to OSIGBa0114M03.4 protein	HORVU5Hr1G045530	CDC45-like protein family protein	HORVU5Hr1G045540	Similar to Myb factor	HORVU5Hr1G045550	Similar to Myb factor	HORVU5Hr1G045560	CDC45-like protein family protein	HORVU5Hr1G045570	Transition metal ion transporter, Ion transpor	HORVU5Hr1G045580	Similar to ZF-HD homeobox protein (Fragment)	HORVU5Hr1G045600	Protein of unknown function DUF1677, Oryza sativa domain containing protein	HORVU5Hr1G045620	Similar to 40S ribosomal protein S16	HORVU5Hr1G045630
mag0672	N-Acetyl-L-tyrosine	Amino acids and derivatives	chr5H	354201279	355631687	355024169	8.41467e-11	0.157885	HORVU5Hr1G045700	Glycosyl transferase, family 8 protein	HORVU5Hr1G045710	Protein of unknown function DUF607 family protein	HORVU5Hr1G045730	Similar to Ubiquitin-specific protease 16	HORVU5Hr1G045750	Actin depolymerizing factor, Actin-binding protein, Abiotic stress respons	HORVU5Hr1G045760	TFIIIA-type zinc finger protein, Transcription activator, Abiotic stress toleranc	HORVU5Hr1G045770	Actin depolymerizing factor, Actin-binding protein, Abiotic stress respons	HORVU5Hr1G045780	Similar to ZPT2-13	HORVU5Hr1G045790	NB-ARC domain containing protein	HORVU5Hr1G045800	Similar to Relative to SR12 protein (Fragment)	HORVU5Hr1G045820	Similar to Relative to SR12 protein (Fragment)	HORVU5Hr1G045850	Similar to Glutathione S-transferase GSTU31 (Fragment)	HORVU5Hr1G045860	Nucleotide-binding, alpha-beta plait domain containing protein	HORVU5Hr1G045870	Similar to OSIGBa0114M03.4 protein	HORVU5Hr1G045880	Similar to H0207B04.1 protein	HORVU5Hr1G045890	Similar to Ki1 protein
mag0672	N-Acetyl-L-tyrosine	Amino acids and derivatives	chr5H	404632438	404646833	404642434	9.41033e-16	0.232126	HORVU5Hr1G051810		HORVU5Hr1G051820	Alcohol dehydrogenase 1	HORVU5Hr1G051830	Replication protein A 30kDa
mag0672	N-Acetyl-L-tyrosine	Amino acids and derivatives	chr5H	448052310	448966747	448514674	3.79876e-33	0.444083	HORVU5Hr1G057170	Similar to Transposase	HORVU5Hr1G057180	Cytochrome P450 family protein	HORVU5Hr1G057190	Glutaredoxin 2 family protein	HORVU5Hr1G057200	Potassium uptake protein, kup domain containing protein	HORVU5Hr1G057210	Similar to Diacylglycerol kinase 1 (EC 2.7.1.107) (Diglyceride kinase 1) (DGK 1) (DAG kinase 1)	HORVU5Hr1G057220	Similar to Diacylglycerol kinase 1 (EC 2.7.1.107) (Diglyceride kinase 1) (DGK 1) (DAG kinase 1)	HORVU5Hr1G057230	SANT domain, DNA binding domain containing protein
mag0672	N-Acetyl-L-tyrosine	Amino acids and derivatives	chr6H	71753249	71759820	71759604	7.8248e-23	0.326997	HORVU6Hr1G022460	Ribosomal protein S2 family protein	HORVU6Hr1G022500	BTB domain containing protein	HORVU6Hr1G022540	Similar to Leucine Rich Repeat family protein, expressed	HORVU6Hr1G022550	Hypothetical conserved gene
mag0672	N-Acetyl-L-tyrosine	Amino acids and derivatives	chr6H	234013326	234014329	234013819	2.59482e-17	0.252526	HORVU6Hr1G042090	Similar to ABI3-interacting protein 2-1 protein
mag0672	N-Acetyl-L-tyrosine	Amino acids and derivatives	chr6H	426733549	427386281	427386015	1.89246e-23	0.332891	HORVU6Hr1G063400	Conserved hypothetical protein	HORVU6Hr1G063420		HORVU6Hr1G063470		HORVU6Hr1G063480	Similar to Cysteine synthase, mitochondrial precursor (EC 2.5.1.47
mag0698	L-(-)-Cystine	Amino acids and derivatives	chr1H	380286864	381066037	380808250	1.40644e-08	0.123344	HORVU1Hr1G051220	Similar to Protein kinase domain containing protein	HORVU1Hr1G051250	Similar to ribosomal protein L35 containing protein	HORVU1Hr1G051260	Similar to WRKY transcription factor 61	HORVU1Hr1G051270		HORVU1Hr1G051280	NADH:ubiquinone oxidoreductase 17.2 kD subunit family protein	HORVU1Hr1G051290	Major facilitator superfamily protein	HORVU1Hr1G051300	Similar to Cytochrome P450 CYP71Y10	HORVU1Hr1G051310	Similar to predicted protein	HORVU1Hr1G051330	TGF-beta receptor, type I/II extracellular region family protein	HORVU1Hr1G051340	Similar to ATP synthase beta chain, mitochondrial precursor (EC 3.6.3.14)	HORVU1Hr1G051350	Similar to ADP-ribosylation factor-like protein	HORVU1Hr1G051360	RmlC-like jelly roll fold domain containing protein	HORVU1Hr1G051370	Zinc finger, RING/FYVE/PHD-type domain containing protein	HORVU1Hr1G051380	Serine/threonine protein kinase domain containing protein	HORVU1Hr1G051400	Zinc finger, CCHC retroviral-type domain containing protein	HORVU1Hr1G051410	Conserved hypothetical protein	HORVU1Hr1G051420	Ankyrin repeat containing protein	HORVU1Hr1G051440	Conserved hypothetical protein
mag0698	L-(-)-Cystine	Amino acids and derivatives	chr3H	515910557	520770358	518310927	4.06828e-11	0.16331	HORVU3Hr1G068000	Similar to Leucine Rich Repeat family protein	HORVU3Hr1G068010	Leucine-rich repeat, N-terminal domain containing protein	HORVU3Hr1G068020	Similar to predicted protein	HORVU3Hr1G068030		HORVU3Hr1G068040	Similar to Potassium channel protein NKT5	HORVU3Hr1G068070	Similar to GN (GNOM); GTP:GDP antiporter/ protein homodimerization	HORVU3Hr1G068120	Protein of unknown function DUF581 family protein	HORVU3Hr1G068140	Similar to Sulfate transporter 3.1 (AST12) (AtST1)	HORVU3Hr1G068150		HORVU3Hr1G068170	CASC3/Barentsz eIF4AIII binding domain containing protein	HORVU3Hr1G068200	Heavy metal transport/detoxification protein domain containing protein	HORVU3Hr1G068230	CASC3/Barentsz eIF4AIII binding domain containing protein	HORVU3Hr1G068240	Similar to Histone H2A.2.1	HORVU3Hr1G068250	Similar to Nonphototropic hypocotyl protein 1 (EC 2.7.1.37) (Phototropin)	HORVU3Hr1G068260	Similar to Nonphototropic hypocotyl protein 1 (EC 2.7.1.37) (Phototropin)	HORVU3Hr1G068270	Similar to serine carboxypeptidase 1	HORVU3Hr1G068280	Similar to predicted protein	HORVU3Hr1G068300	Similar to Nucleotide-binding protein	HORVU3Hr1G068320	Similar to Histone H2A.2.1	HORVU3Hr1G068330	Peptidase A1 domain containing protein	HORVU3Hr1G068350
mag0698	L-(-)-Cystine	Amino acids and derivatives	chr3H	521876893	527287655	527067980	4.29702e-11	0.162388	HORVU3Hr1G068890	Pollen Ole e 1 allergen and extensin domain containing protein	HORVU3Hr1G068900	MADS box transcription factor, Regulation of floral organ identit	HORVU3Hr1G068910		HORVU3Hr1G068930		HORVU3Hr1G068970	Glycosyl transferase, family 8 protein	HORVU3Hr1G069000	NADH:ubiquinone oxidoreductase complex I intermediate-associated protein 30 domain containing protein	HORVU3Hr1G069010	Protein of unknown function DUF584 domain containing protein	HORVU3Hr1G069020	Peptidase S8, subtilisin-related domain containing protein	HORVU3Hr1G069030	Subtilase	HORVU3Hr1G069040	Similar to Actin filament bundling protein P-115-ABP	HORVU3Hr1G069070	Similar to GDSL-motif lipase/hydrolase family protein	HORVU3Hr1G069080	Similar to HVA22F (HVA22-LIKE PROTEIN F)	HORVU3Hr1G069110	Serine carboxypeptidase III precursor (EC 3.4.16.5)	HORVU3Hr1G069120		HORVU3Hr1G069130	Similar to Histidine kinase (Fragment)	HORVU3Hr1G069140	Protein of unknown function DUF1264 family protein	HORVU3Hr1G069150	Conserved hypothetical protein	HORVU3Hr1G069160	Hypothetical conserved gene	HORVU3Hr1G069190	Serine/threonine protein kinase, Carbohydrate metabolis	HORVU3Hr1G069200	Conserved hypothetical protein	HORVU3Hr1G069210
mag0698	L-(-)-Cystine	Amino acids and derivatives	chr6H	485434497	487820970	486880576	3.04492e-10	0.149726	HORVU6Hr1G069940	Protein of unknown function DUF23 family protein	HORVU6Hr1G069980	Concanavalin A-like lectin/glucanase domain containing protein	HORVU6Hr1G070010	Hypothetical conserved gene	HORVU6Hr1G070020	Conserved hypothetical protein	HORVU6Hr1G070050		HORVU6Hr1G070060	Similar to 3-hydroxy-3-methylglutaryl coenzyme A reductase (EC 1.1.1.34) (Fragment)	HORVU6Hr1G070080		HORVU6Hr1G070090	Protein of unknown function DUF296 domain containing protein	HORVU6Hr1G070100	Hypothetical conserved gene	HORVU6Hr1G070120	Similar to Thioredoxin reductase 1 (EC 1.8.1.9) (NADPH-dependent thioredoxin reductase 1) (NTR 1)	HORVU6Hr1G070130	Hypothetical conserved gene	HORVU6Hr1G070140	Nucleotide-binding, alpha-beta plait domain containing protein	HORVU6Hr1G070150	Similar to H0124B04.13 protein	HORVU6Hr1G070170	Similar to Yarrowia lipolytica chromosome C of strain CLIB99 of Yarrowia lipolytica	HORVU6Hr1G070180	Diacylglycerol acyltransferase family protein	HORVU6Hr1G070190	Stigma-specific protein Stig1 family protein
mag0698	L-(-)-Cystine	Amino acids and derivatives	chr7H	129269644	131746037	130253277	3.36142e-09	0.133274	HORVU7Hr1G043210		HORVU7Hr1G043220	Cold acclimation protein COR413-TM1	HORVU7Hr1G043230	Protein of unknown function DUF246, plant domain containing protein	HORVU7Hr1G043250	Similar to AOBP (Ascorbate oxidase promoter-binding protein)	HORVU7Hr1G043270	Similar to J013022N21, full insert sequence	HORVU7Hr1G043280	Spectrin repeat containing protein	HORVU7Hr1G043300	Similar to Histone H4	HORVU7Hr1G043320	FAS1 domain domain containing protein	HORVU7Hr1G043340	Heat shock cognate protein B, C-terminal oligomerisation domain containing protein	HORVU7Hr1G043360		HORVU7Hr1G043370	Similar to Telomerase reverse transcriptase	HORVU7Hr1G043410	DNA repair protein Rad4 family protein	HORVU7Hr1G043470	Protein kinase, catalytic domain domain containing protein	HORVU7Hr1G043480	Hypothetical conserved gene	HORVU7Hr1G043490	Similar to Serine/threonine-specific kinase like protein	HORVU7Hr1G043520	Similar to Potential histone-like transcription factor
mag0698	L-(-)-Cystine	Amino acids and derivatives	chr7H	132805011	134011262	133270167	2.3692e-09	0.135687	HORVU7Hr1G043540	Cytochrome P450 family protein	HORVU7Hr1G043550	Similar to Nitrate-induced NOI protein-like protein	HORVU7Hr1G043560	Similar to MYC1	HORVU7Hr1G043570	Cytochrome cd1-nitrite reductase-like, C-terminal haem d1 domain containing protein	HORVU7Hr1G043590	A member of the Nodulin26-like Intrinsic Protein (NIP) family, Arsenite transporte	HORVU7Hr1G043600	A member of the Nodulin26-like Intrinsic Protein (NIP) family, Arsenite transporte	HORVU7Hr1G043610	Nucleic acid binding, OB-fold, tRNA/helicase-type domain containing protein	HORVU7Hr1G043620	Similar to Receptor-like protein kinase	HORVU7Hr1G043630		HORVU7Hr1G043680	Major facilitator superfamily protein
mag0753	L-Glutamine O-hexside	Amino acids and derivatives	chr3H	231558134	234454439	234454439	1.83074e-08	0.121071	HORVU3Hr1G039220	Zinc finger, RING/FYVE/PHD-type domain containing protein	HORVU3Hr1G039230	Similar to Pyruvate kinase, cytosolic isozyme (EC 2.7.1.40) (PK)	HORVU3Hr1G039240		HORVU3Hr1G039250	Cyclin-like F-box domain containing protein	HORVU3Hr1G039290		HORVU3Hr1G039300		HORVU3Hr1G039400	Glucosidase II beta subunit, Potential switch between programmed cell death and autophag	HORVU3Hr1G039460	UBX domain containing protein	HORVU3Hr1G039470	Similar to hydrogen-transporting ATP synthase, rotational mechanism	HORVU3Hr1G039480	Similar to Arginine/serine-rich splicing factor 1 variant 2	HORVU3Hr1G039500	WRKY transcription factor 68	HORVU3Hr1G039540	Similar to aminophospholipid ATPase	HORVU3Hr1G039560	Similar to Dihydrolipoamide S-acetyltransferase
mag0753	L-Glutamine O-hexside	Amino acids and derivatives	chr3H	236820143	239669746	237813664	2.53677e-08	0.119226	HORVU3Hr1G039700	Molecular chaperone, heat shock protein, Hsp40, DnaJ domain containing protein	HORVU3Hr1G039740	Similar to anther-specific proline-rich protein APG	HORVU3Hr1G039750	Zinc finger, C6HC-type domain containing protein	HORVU3Hr1G039760	Lipase, class 3 family protein	HORVU3Hr1G039790	Similar to 50S ribosomal protein L40	HORVU3Hr1G039800	Similar to predicted protein	HORVU3Hr1G039820	Hypothetical conserved gene	HORVU3Hr1G039880	Molecular chaperone, heat shock protein, Hsp40, DnaJ domain containing protein	HORVU3Hr1G039900	Similar to zinc finger (DHHC type) family protein	HORVU3Hr1G039930	Subunit of magnesium-protoporphyrin IX monomethyl ester cyclase (EC:1.14.13.81), Core component of FLU-YGL8-LCAA-POR complex, Chlorophyll biosynthesis, Chloroplast developmen	HORVU3Hr1G039980	Similar to COP9 signalosome complex subunit 2	HORVU3Hr1G040000	Conserved hypothetical protein
mag0753	L-Glutamine O-hexside	Amino acids and derivatives	chr3H	251091747	251506301	251504696	7.75785e-09	0.127031	HORVU3Hr1G040780	Similar to Cytochrome b-c1 complex subunit 8	HORVU3Hr1G040790	Histone lysine demethylase, Stress-responsive H3K27me3(histon H3 lysine 27 trimethylation) demethylatio
mag0753	L-Glutamine O-hexside	Amino acids and derivatives	chr3H	266476470	269781066	267738521	1.56183e-08	0.122176	HORVU3Hr1G042110	Dimethylmenaquinone methyltransferase family protein	HORVU3Hr1G042140	Similar to Fimbrin 1 (AtFIM1)	HORVU3Hr1G042280		HORVU3Hr1G042290	Similar to lipase family protein	HORVU3Hr1G042320	Golgi-localized nucleotide sugar transporter, UDP-glucose transporter, Modulation of cell wall biosynthesis and plant growt	HORVU3Hr1G042330	Kinesin 13 protein, Regulation of grain length and plant heigh	HORVU3Hr1G042400	Conserved hypothetical protein	HORVU3Hr1G042440	Trivalent AI influx transporter, Aluminum (Al) toleranc	HORVU3Hr1G042500	Similar to Chaperone protein dnaJ 15 (Protein ALTERED RESPONSE TO GRAVITY) (AtARG1) (AtJ15) (AtDjB15)	HORVU3Hr1G042520	Hypothetical conserved gene
mag0753	L-Glutamine O-hexside	Amino acids and derivatives	chr3H	270974065	274030863	272246367	2.62845e-09	0.134497	HORVU3Hr1G042670	Transcriptional factor B3 family protein	HORVU3Hr1G042680	Conserved hypothetical protein	HORVU3Hr1G042690	Hypothetical conserved gene	HORVU3Hr1G042770	Major facilitator superfamily protein	HORVU3Hr1G042790	Similar to Transcription factor TGA6 (AtbZIP45). Splice isoform 2	HORVU3Hr1G042830	Basic-leucine zipper (bZIP) transcription factor domain containing protein	HORVU3Hr1G042840	RNA-directed DNA polymerase (reverse transcriptase), related domain containing protein	HORVU3Hr1G042890	Similar to Histone mRNA exonuclease 1
mag0753	L-Glutamine O-hexside	Amino acids and derivatives	chr3H	283329571	284604118	284053941	2.69123e-08	0.118387	HORVU3Hr1G043800	Mitochondrial substrate carrier family protein	HORVU3Hr1G043840	Similar to DNA-binding factor of bZIP class	HORVU3Hr1G043860		HORVU3Hr1G043870	Glucose-6-phosphate isomerase, cytosolic A (EC 5.3.1.9) (GPI-A) (Phosphoglucose isomerase A) (PGI-A) (Phosphohexose isomerase A) (PHI- A)	HORVU3Hr1G043930	Similar to TATC (CpTatC)	HORVU3Hr1G043960
mag0753	L-Glutamine O-hexside	Amino acids and derivatives	chr3H	293274677	294701139	293274677	1.99986e-08	0.120027	HORVU3Hr1G045000		HORVU3Hr1G045010		HORVU3Hr1G045020		HORVU3Hr1G045030		HORVU3Hr1G045040		HORVU3Hr1G045070		HORVU3Hr1G045080	Similar to ATP synthase F0 subunit 6	HORVU3Hr1G045090	D111/G-patch domain containing protein	HORVU3Hr1G045150	Similar to NTGB2 (Fragment)
mag0753	L-Glutamine O-hexside	Amino acids and derivatives	chr3H	301192579	303372258	302872564	1.97433e-08	0.120978	HORVU3Hr1G045860	Conserved hypothetical protein	HORVU3Hr1G045890	YT521-B-like protein family protein	HORVU3Hr1G045900	Transcription elongation factor S-II, central region domain containing protein
mag0753	L-Glutamine O-hexside	Amino acids and derivatives	chr3H	337700348	341035763	337700348	2.44047e-08	0.119497	HORVU3Hr1G048770	Hypothetical conserved gene	HORVU3Hr1G048780	Similar to 40S ribosomal protein S14	HORVU3Hr1G048790	Similar to glycosyltransferase family-37	HORVU3Hr1G048800	Similar to 60S ribosomal protein L2 (Fragment)	HORVU3Hr1G048810	Similar to 60S ribosomal protein L2 (Fragment)	HORVU3Hr1G048820	Similar to ribulose-1,5-bisphosphate carboxylase/oxygenase large subunit	HORVU3Hr1G048870	Glutamate/phenylalanine/leucine/valine dehydrogenase domain containing protein	HORVU3Hr1G048890	RWD domain containing protein	HORVU3Hr1G048940	Guanine nucleotide binding protein (G-protein), alpha subunit family protein	HORVU3Hr1G048950	Similar to Protein phosphatase-2C	HORVU3Hr1G048960	Zinc finger, CCHC-type domain containing protein	HORVU3Hr1G049000	Similar to J013022N21, full insert sequence	HORVU3Hr1G049030	Similar to Cinnamyl alcohol dehydrogenase	HORVU3Hr1G049060	Cation/proton exchanger 1a
mag0753	L-Glutamine O-hexside	Amino acids and derivatives	chr3H	351245039	352326183	351245039	1.69695e-08	0.121599	HORVU3Hr1G049720	Mitochondrial carrier protein domain containing protein	HORVU3Hr1G049730	Similar to gibberellin responsive1	HORVU3Hr1G049750	Serine protein kinase-like protein	HORVU3Hr1G049780	Heavy metal transport/detoxification protein domain containing protein	HORVU3Hr1G049790	Similar to Ribosomal protein L34
mag0753	L-Glutamine O-hexside	Amino acids and derivatives	chr6H	468061460	472104757	470997482	4.30952e-10	0.147363	HORVU6Hr1G067480	H3K9 demethylase, Floral organ developmen	HORVU6Hr1G067580	Myb-like DNA-binding domain, SHAQKYF class domain containing protein	HORVU6Hr1G067610	Putative harbinger transposase-derived nuclease domain containing protein	HORVU6Hr1G067620	Pentatricopeptide repeat domain containing protein	HORVU6Hr1G067630	ATPase, AAA-type, core domain containing protein	HORVU6Hr1G067640	Conserved hypothetical protein	HORVU6Hr1G067660	Similar to Phosphoribulokinase, chloroplast precursor (EC 2.7.1.19) (Phosphopentokinase) (PRKase) (PRK)	HORVU6Hr1G067670	Similar to Secretory carrier-associated membrane protein 5	HORVU6Hr1G067680	WRKY transcription factor 66	HORVU6Hr1G067700	Protein of unknown function DUF296 domain containing protein	HORVU6Hr1G067740	TGF-beta receptor, type I/II extracellular region family protein	HORVU6Hr1G067760	Similar to Phosphoenolpyruvate carboxylase kinase 1	HORVU6Hr1G067770	Similar to Cytochrome b5	HORVU6Hr1G067780	Similar to Ribosomal protein	HORVU6Hr1G067790	Protein of unknown function DUF341 domain containing protein	HORVU6Hr1G067830	Similar to Nitrate transporter (Fragment)	HORVU6Hr1G067840	Similar to ADP-ribosylation factor-like protein	HORVU6Hr1G067850	Similar to RSH2	HORVU6Hr1G067870	Similar to 60S ribosomal protein L12	HORVU6Hr1G067880	Similar to OSJNba0093F12.13 protein	HORVU6Hr1G067890
mag0874	N-Acetylmethionine	Amino acids and derivatives	chr3H	208369337	219640443	210497622	4.75154e-15	0.220634	HORVU3Hr1G036860	Similar to Peroxidase 72 precursor (EC 1.11.1.7) (Atperox P72) (PRXR8) (ATP6a)	HORVU3Hr1G036870	Pentatricopeptide repeat domain containing protein	HORVU3Hr1G036880	Similar to Peroxidase	HORVU3Hr1G036900	Reverse transcriptase domain containing protein	HORVU3Hr1G036930	Similar to predicted protein	HORVU3Hr1G036960		HORVU3Hr1G036970		HORVU3Hr1G037030	Conserved hypothetical protein	HORVU3Hr1G037040	Similar to T11I18.15 protein	HORVU3Hr1G037050	Cellular retinaldehyde binding/alpha-tocopherol transport family protein	HORVU3Hr1G037080		HORVU3Hr1G037170	Mitochondrial carrier protein, Early leaf developmen	HORVU3Hr1G037180	RNA-directed DNA polymerase (reverse transcriptase), related domain containing protein	HORVU3Hr1G037200	Similar to DNA-binding factor of bZIP class	HORVU3Hr1G037260		HORVU3Hr1G037270	Similar to 26S protease regulatory subunit 6B (MIP224) (MB67 interacting protein) (TAT-binding protein-7) (TBP-7)	HORVU3Hr1G037280	RNA-binding region RNP-1 (RNA recognition motif) domain containing protein	HORVU3Hr1G037310	Similar to translin family protein	HORVU3Hr1G037330	Phenazine biosynthesis PhzC/PhzF protein family protein	HORVU3Hr1G037340	HhH-GPD domain domain containing protein	HORVU3Hr1G037350
mag0874	N-Acetylmethionine	Amino acids and derivatives	chr3H	220923966	222744820	222185795	1.296e-11	0.170944	HORVU3Hr1G038300	Protein of unknown function DUF341 family protein	HORVU3Hr1G038320	Phosphatidylinositol 3-/4-kinase, catalytic domain containing protein	HORVU3Hr1G038350	Conserved hypothetical protein	HORVU3Hr1G038360	Similar to Glutamyl-tRNA synthetase	HORVU3Hr1G038380	DEAD-like helicase, N-terminal domain containing protein	HORVU3Hr1G038390		HORVU3Hr1G038420	BSD domain containing protein	HORVU3Hr1G038430	Similar to Ubiquitin conjugating protein-like (Ubiquitin-conjugating enzyme) (Ubiquitinating enzyme)	HORVU3Hr1G038460	Similar to 26 proteasome complex subunit DSS1 (Deleted in split hand/split foot protein 1) (Split hand/foot deleted protein 1)	HORVU3Hr1G038480	Cupredoxin domain containing protein	HORVU3Hr1G038490	Conserved hypothetical protein	HORVU3Hr1G038500	Similar to Root determined nodulation 1	HORVU3Hr1G038530		HORVU3Hr1G038540	Conserved hypothetical protein	HORVU3Hr1G038580	Similar to RUB-activating enzyme (Ubiquitin activating enzyme E1-like protein)
mag0874	N-Acetylmethionine	Amino acids and derivatives	chr3H	223946304	224518539	224231346	6.7827e-09	0.128415	HORVU3Hr1G038680		HORVU3Hr1G038690	Similar to H0105C05.10 protein
mag0874	N-Acetylmethionine	Amino acids and derivatives	chr3H	371700789	371710847	371700955	2.13328e-10	0.151617	HORVU3Hr1G051370
mag2114	Glycyl-L-proline	Amino acids and derivatives	chr2H	534472578	535717662	534981419	9.15558e-09	0.125883	HORVU2Hr1G073920	WD40 repeat-like domain containing protein	HORVU2Hr1G073930	Hypothetical conserved gene	HORVU2Hr1G074030	RING-type E3 ubiquitin ligase, Control of pollen tube growth, Regulation of seed setting rat	HORVU2Hr1G074080	Conserved hypothetical protein	HORVU2Hr1G074090		HORVU2Hr1G074130	Similar to Arm repeat-containing protein
mag2221	S-(5'-Adenosy)-L-homocysteine	Amino acids and derivatives	chr1H	15821799	17378742	17378742	1.91834e-10	0.152861	HORVU1Hr1G007630	Protein of unknown function DUF231, plant domain containing protein	HORVU1Hr1G007640	Similar to Nudix hydrolase 9 (EC 3.6.1.-) (AtNUDT9)	HORVU1Hr1G007660	Conserved hypothetical protein	HORVU1Hr1G007720	Similar to UDP-glycosyltransferase UGT99C4	HORVU1Hr1G007730	Similar to KOB1	HORVU1Hr1G007790	Similar to P450	HORVU1Hr1G007800	Similar to Sinapyl alcohol dehydrogenase	HORVU1Hr1G007810	Similar to UDP-glycosyltransferase UGT99C4	HORVU1Hr1G007830	Cytochrome P450 family protein	HORVU1Hr1G007840	Cytochrome P450 family protein	HORVU1Hr1G007850	ThiJ/PfpI domain containing protein	HORVU1Hr1G007860	ThiJ/PfpI domain containing protein	HORVU1Hr1G007870	Histone lysine demethylase, Stress-responsive H3K27me3(histon H3 lysine 27 trimethylation) demethylatio	HORVU1Hr1G007880	Zinc finger, CCHC-type domain containing protein	HORVU1Hr1G007890	Histone lysine demethylase, Stress-responsive H3K27me3(histon H3 lysine 27 trimethylation) demethylatio	HORVU1Hr1G007900	Putative cytochrome P450 protein, Similar to flavonoid 3-monooxygenase	HORVU1Hr1G007910	Similar to cDNA clone:001-128-E01, full insert sequence	HORVU1Hr1G007930	Barley stem rust resistance protein	HORVU1Hr1G007950	Pectinacetylesterase family protein	HORVU1Hr1G008110	Hypothetical conserved gene	HORVU1Hr1G008120
mag2223	(-)-3-(3,4-Dihydroxyphenyl)-2-methylalanine	Amino acids and derivatives	chr1H	17808199	17943460	17808199	2.07493e-15	0.22579	HORVU1Hr1G008150	Hypothetical conserved gene	HORVU1Hr1G008160	Similar to COP9 signalosome complex subunit 5b (EC 3.4.-.-) (Signalosome subunit 5b) (Jun activation domain-binding homolog 1)	HORVU1Hr1G008170	Similar to ubiquitin-like protein	HORVU1Hr1G008230	Mitogen-activated protein kinase (MAPK) phosphatase, Negative regulation of wound responses, Negative regulator of grain size, Positive regulator of grain numbe	HORVU1Hr1G008250	Glycoside hydrolase, family 20 protein	HORVU1Hr1G008270	Hypothetical conserved gene	HORVU1Hr1G008290	Similar to M23 protein (Fragment)
mag2223	(-)-3-(3,4-Dihydroxyphenyl)-2-methylalanine	Amino acids and derivatives	chr1H	141704995	141705560	141705444	1.53395e-15	0.227662	HORVU1Hr1G027600	Similar to E2 ubiquitin-conjugating enzyme UbcH5B (Fragment)
mag2223	(-)-3-(3,4-Dihydroxyphenyl)-2-methylalanine	Amino acids and derivatives	chr1H	146232710	146351079	146351038	1.38181e-13	0.200636
mag2223	(-)-3-(3,4-Dihydroxyphenyl)-2-methylalanine	Amino acids and derivatives	chr1H	178587356	178588181	178587741	2.24983e-14	0.210873	HORVU1Hr1G030660	Similar to Multidomain cyclophilin type peptidyl-prolyl cis-trans isomerase
mag2223	(-)-3-(3,4-Dihydroxyphenyl)-2-methylalanine	Amino acids and derivatives	chr1H	184727641	184730345	184728013	1.99635e-14	0.212305
mag2223	(-)-3-(3,4-Dihydroxyphenyl)-2-methylalanine	Amino acids and derivatives	chr1H	192000460	192002563	192002447	8.04082e-13	0.187993	HORVU1Hr1G031600	Similar to ATP synthase gamma chain, mitochondrial precursor (EC 3.6.3.14)
mag2223	(-)-3-(3,4-Dihydroxyphenyl)-2-methylalanine	Amino acids and derivatives	chr1H	210448809	210449175	210448859	2.2571e-14	0.211528
mag2223	(-)-3-(3,4-Dihydroxyphenyl)-2-methylalanine	Amino acids and derivatives	chr1H	221423805	221423907	221423805	1.43276e-12	0.184852	HORVU1Hr1G034470	ABC-1 domain containing protein	HORVU1Hr1G034490
mag2223	(-)-3-(3,4-Dihydroxyphenyl)-2-methylalanine	Amino acids and derivatives	chr1H	297202424	297202811	297202591	1.03897e-12	0.186946	HORVU1Hr1G041630	Protein of unknown function DUF295 family protein
mag2223	(-)-3-(3,4-Dihydroxyphenyl)-2-methylalanine	Amino acids and derivatives	chr1H	313694825	313698591	313698441	1.97255e-15	0.226814	HORVU1Hr1G043130	Similar to H0103C06.10 protein	HORVU1Hr1G043140	Similar to Peptide transporter	HORVU1Hr1G043150	Similar to predicted protein
mag2223	(-)-3-(3,4-Dihydroxyphenyl)-2-methylalanine	Amino acids and derivatives	chr1H	388695591	388697045	388695591	2.62734e-14	0.209893	HORVU1Hr1G052400	Protein of unknown function DUF241, plant family protein	HORVU1Hr1G052410	Similar to Taxa-1	HORVU1Hr1G052420	Brassinosteroid-signaling kinase, A member of the receptor-like cytoplasmic kinase (RLCK)-XII sub group, Major regulator in rice immunit	HORVU1Hr1G052430	Similar to Chitinase 11	HORVU1Hr1G052450	Six-bladed beta-propeller, TolB-like domain containing protein
mag2223	(-)-3-(3,4-Dihydroxyphenyl)-2-methylalanine	Amino acids and derivatives	chr1H	429124376	429124552	429124464	3.9676e-15	0.221759	HORVU1Hr1G058860	Protein of unknown function DUF538 family protein	HORVU1Hr1G058870	Harpin-induced 1 domain containing protein	HORVU1Hr1G058880	Similar to MFP2 (Fatty acid multifunctional protein) (AtMFP2)	HORVU1Hr1G058920	Similar to OSIGBa0136O08-OSIGBa0153H12.1 protein	HORVU1Hr1G058930	Similar to 60S ribosomal protein L27	HORVU1Hr1G058940	Similar to EREBP-2 protein (Fragment)
mag2223	(-)-3-(3,4-Dihydroxyphenyl)-2-methylalanine	Amino acids and derivatives	chr1H	497281963	497281987	497281973	5.23592e-13	0.191396	HORVU1Hr1G072360	Protein of unknown function DUF246, plant family protein	HORVU1Hr1G072370	Kinesin, motor region domain containing protein	HORVU1Hr1G072380	Conserved hypothetical protein	HORVU1Hr1G072390	Similar to Membrin 11 (AtMEMB11) (Golgi SNAP receptor complex member 2-1) (27 kDa Golgi SNARE protein)	HORVU1Hr1G072400	Similar to RING-H2 finger protein ATL1Q	HORVU1Hr1G072410	Conserved hypothetical protein	HORVU1Hr1G072420	Auxin responsive SAUR protein family protein
mag2223	(-)-3-(3,4-Dihydroxyphenyl)-2-methylalanine	Amino acids and derivatives	chr1H	535840663	536167774	535884616	1.10278e-10	0.156604	HORVU1Hr1G085500	Peptidase A1 domain containing protein	HORVU1Hr1G085520	Conserved hypothetical protein	HORVU1Hr1G085540	Similar to Histone H2B.2	HORVU1Hr1G085550	Similar to 50S ribosomal protein L21	HORVU1Hr1G085570	Ubiquitin-conjugating E2 enzyme, Phosphate homeostasis, Negative regulator of the inorganic phosphate (Pi)-starvation response-signaling pathwa	HORVU1Hr1G085620	Protein of unknown function DUF2921 domain containing protein	HORVU1Hr1G085630	Ubiquitin-conjugating enzyme/RWD-like domain containing protein	HORVU1Hr1G085640	Esterase/lipase/thioesterase domain containing protein	HORVU1Hr1G085660	Similar to oxidoreductase	HORVU1Hr1G085680	Similar to predicted protein	HORVU1Hr1G085700	Similar to leucine-rich repeat family protein / protein kinase family protein	HORVU1Hr1G085720		HORVU1Hr1G085730	Ribosomal protein L1 family protein	HORVU1Hr1G085740	Similar to CCR4-NOT transcription complex subunit 2	HORVU1Hr1G085780		HORVU1Hr1G085790	Similar to Peroxidase 64 precursor (EC 1.11.1.7) (Atperox P64) (PRXR4) (ATP17a)
mag2223	(-)-3-(3,4-Dihydroxyphenyl)-2-methylalanine	Amino acids and derivatives	chr1H	538115982	538730848	538406819	2.74309e-14	0.21097	HORVU1Hr1G086710	Similar to gibberellin 2-beta-dioxygenase	HORVU1Hr1G086750	Protein of unknown function DUF3252 domain containing protein	HORVU1Hr1G086760	Similar to 3-ketoacyl-CoA synthase	HORVU1Hr1G086780		HORVU1Hr1G086790	Conserved hypothetical protein	HORVU1Hr1G086810	Similar to gibberellin 2-beta-dioxygenase	HORVU1Hr1G086850	Similar to Wound-induced basic protein	HORVU1Hr1G086870	Hypothetical conserved gene	HORVU1Hr1G086890	Similar to Cell wall invertase (EC 3.2.1.26)	HORVU1Hr1G086900	Calcium-binding EF-hand domain containing protein	HORVU1Hr1G086910	Hypothetical conserved gene	HORVU1Hr1G086920	Cytochrome P450 domain containing protein	HORVU1Hr1G086930	Protein of unknown function DUF1421 domain containing protein	HORVU1Hr1G086970		HORVU1Hr1G086980	Similar to CMP-KDO synthetase (EC 2.7.7.38) (Fragment)	HORVU1Hr1G087010	Metallophosphoesterase domain containing protein	HORVU1Hr1G087020	Similar to Calcium dependent protein kinase	HORVU1Hr1G087040		HORVU1Hr1G087050	Similar to Protein kinase domain containing protein	HORVU1Hr1G087070	Similar to DnaJ-like protein	HORVU1Hr1G087100
mag2223	(-)-3-(3,4-Dihydroxyphenyl)-2-methylalanine	Amino acids and derivatives	chr1H	558116443	558118586	558116618	7.96585e-16	0.231707	HORVU1Hr1G095210	Similar to cDNA clone:001-104-D04, full insert sequence	HORVU1Hr1G095220	Similar to RING-H2 finger protein ATL3I (YGHL1-C3HC4 RING fusion protein)	HORVU1Hr1G095230	Similar to SMC5 protein	HORVU1Hr1G095240	Hypothetical conserved gene	HORVU1Hr1G095250	Conserved hypothetical protein	HORVU1Hr1G095270	Zinc finger, CCCH-type domain containing protein	HORVU1Hr1G095300	Argonaute and Dicer protein, PAZ domain containing protein	HORVU1Hr1G095310	Similar to OSIGBa0092J07.5 protein	HORVU1Hr1G095330	Peptidase A1 domain containing protein	HORVU1Hr1G095340	Hypothetical conserved gene	HORVU1Hr1G095370		HORVU1Hr1G095390	NRR alternative splicing variant, Regulation of root development in response to macronutrient deficienc	HORVU1Hr1G095400	Nucleoside diphosphate kinas	HORVU1Hr1G095410	NRR alternative splicing variant, Regulation of root development in response to macronutrient deficienc
mag2223	(-)-3-(3,4-Dihydroxyphenyl)-2-methylalanine	Amino acids and derivatives	chr2H	8028287	8030826	8030820	5.38155e-12	0.175587	HORVU2Hr1G003450	Cytochrome P450 71E1 (EC 1.14.13.68) (4-hydroxyphenylacetaldehyde oxime monooxygenase)	HORVU2Hr1G003460	Ribosomal protein L7/L12, C-terminal/adaptor protein ClpS-like domain containing protein	HORVU2Hr1G003470	Similar to Cytochrome P450 CYP99A1 (EC 1.14.-.-) (Fragment)	HORVU2Hr1G003480	Similar to Flavonoid 3'-monooxygenase (EC 1.14.13.21) (Flavonoid 3'-hydroxylase) (Cytochrome P450 75B2)	HORVU2Hr1G003500	Similar to Flavonoid 3'-monooxygenase (EC 1.14.13.21) (Flavonoid 3'-hydroxylase) (Cytochrome P450 75B2)	HORVU2Hr1G003510	Tyrosine protein kinase domain containing protein
mag2223	(-)-3-(3,4-Dihydroxyphenyl)-2-methylalanine	Amino acids and derivatives	chr2H	123095355	123097797	123097158	2.75883e-14	0.210934	HORVU2Hr1G032170	Similar to leucine-rich repeat family protein
mag2223	(-)-3-(3,4-Dihydroxyphenyl)-2-methylalanine	Amino acids and derivatives	chr2H	138579589	139253496	138579643	1.77937e-15	0.228171	HORVU2Hr1G034230	Similar to predicted protein	HORVU2Hr1G034270	Similar to Circadian clock coupling factor ZGT	HORVU2Hr1G034280	Bifunctional inhibitor/plant lipid transfer protein/seed storage domain containing protein	HORVU2Hr1G034290	Similar to Lecithine cholesterol acyltransferase-like protein	HORVU2Hr1G034310	Plant lipid transfer protein and hydrophobic protein, helical domain containing protein	HORVU2Hr1G034320	Phytochrome-interacting factor-like protein, Basic helix-loop-helix factor, Repression of seedling growth in the dar
mag2223	(-)-3-(3,4-Dihydroxyphenyl)-2-methylalanine	Amino acids and derivatives	chr2H	197125807	197139023	197132402	1.53395e-15	0.227662	HORVU2Hr1G040610	Diacylglycerol kinase, catalytic region domain containing protein	HORVU2Hr1G040640	Diacylglycerol kinase, catalytic region domain containing protein	HORVU2Hr1G040650		HORVU2Hr1G040680	Similar to Heat shock transcription factor 31 (Fragment)
mag2223	(-)-3-(3,4-Dihydroxyphenyl)-2-methylalanine	Amino acids and derivatives	chr2H	222599286	222599362	222599286	3.59652e-15	0.223073
mag2223	(-)-3-(3,4-Dihydroxyphenyl)-2-methylalanine	Amino acids and derivatives	chr2H	244691642	245106225	245106159	3.9676e-15	0.221759	HORVU2Hr1G046160	Similar to Potyviral helper component protease-interacting protein 2	HORVU2Hr1G046180	Similar to Carbonic anhydrase	HORVU2Hr1G046210	Cytochrome P450 family protein	HORVU2Hr1G046220	Uncharacterised protein family UPF0136, Transmembrane domain containing protein
mag2223	(-)-3-(3,4-Dihydroxyphenyl)-2-methylalanine	Amino acids and derivatives	chr2H	282099973	282100460	282100024	1.12672e-12	0.186418
mag2223	(-)-3-(3,4-Dihydroxyphenyl)-2-methylalanine	Amino acids and derivatives	chr2H	338873484	338873905	338873500	4.06775e-15	0.221604	HORVU2Hr1G054930	Similar to biopterin transport-related protein BT1	HORVU2Hr1G054970	Conserved hypothetical protein	HORVU2Hr1G054990	Similar to J013022N21, full insert sequence
mag2223	(-)-3-(3,4-Dihydroxyphenyl)-2-methylalanine	Amino acids and derivatives	chr2H	444157932	444159749	444159735	1.30073e-15	0.228681	HORVU2Hr1G065030	Cupredoxin domain containing protein	HORVU2Hr1G065040	Laccase-8
mag2223	(-)-3-(3,4-Dihydroxyphenyl)-2-methylalanine	Amino acids and derivatives	chr2H	503925349	503925507	503925507	9.65285e-14	0.201628	HORVU2Hr1G071080	Similar to ATP-dependent Clp protease ATP-binding subunit clpA homolog, chloroplast precursor (Fragment)
mag2223	(-)-3-(3,4-Dihydroxyphenyl)-2-methylalanine	Amino acids and derivatives	chr2H	569103655	569106744	569106744	1.14407e-13	0.201849	HORVU2Hr1G078560	Similar to Glutamate decarboxylase isozyme 3 (EC 4.1.1.15)
mag2223	(-)-3-(3,4-Dihydroxyphenyl)-2-methylalanine	Amino acids and derivatives	chr2H	577739370	577741202	577740929	2.83856e-15	0.223844	HORVU2Hr1G079850	Reverse transcriptase domain containing protein	HORVU2Hr1G079870	Similar to nucleotidyltransferase family protein	HORVU2Hr1G079890	Malectin-like carbohydrate-binding domain domain containing protein	HORVU2Hr1G079900	Similar to EIL3
mag2223	(-)-3-(3,4-Dihydroxyphenyl)-2-methylalanine	Amino acids and derivatives	chr2H	582799785	583056794	582800470	2.08279e-14	0.212718	HORVU2Hr1G080390	Amino acid transporter, transmembrane domain containing protein	HORVU2Hr1G080400		HORVU2Hr1G080410		HORVU2Hr1G080420	Amino acid transporter, transmembrane domain containing protein	HORVU2Hr1G080430	Amino acid transporter, transmembrane domain containing protein	HORVU2Hr1G080440	Similar to predicted protein	HORVU2Hr1G080450	Similar to H0219H12.9 protein	HORVU2Hr1G080460	Similar to H0219H12.10 protein	HORVU2Hr1G080480	Ribosomal protein, PSRP-3/Ycf65 domain containing protein
mag2223	(-)-3-(3,4-Dihydroxyphenyl)-2-methylalanine	Amino acids and derivatives	chr2H	652302007	652303223	652303040	1.92833e-15	0.226955	HORVU2Hr1G092340	Conserved hypothetical protein	HORVU2Hr1G092350	Similar to WD-40 repeat protein MSI1	HORVU2Hr1G092360	Similar to Elicitor-inducible cytochrome P450
mag2223	(-)-3-(3,4-Dihydroxyphenyl)-2-methylalanine	Amino acids and derivatives	chr2H	691912495	691912703	691912495	3.3624e-15	0.22279	HORVU2Hr1G100610	Similar to Peroxidase 11 precursor (EC 1.11.1.7) (Atperox P11) (ATP23a/ATP23b)	HORVU2Hr1G100620	Protein kinase, core domain containing protein	HORVU2Hr1G100630	Cyclin-like F-box domain containing protein	HORVU2Hr1G100640	Similar to OSIGBa0113I13.5 protein	HORVU2Hr1G100660	Similar to OSIGBa0113I13.4 protein	HORVU2Hr1G100670		HORVU2Hr1G100680	Zinc finger, CCHC retroviral-type domain containing protein	HORVU2Hr1G100690		HORVU2Hr1G100700	Similar to OSIGBa0113I13.4 protein	HORVU2Hr1G100720	Similar to SKIP interacting protein 28 (Fragment)	HORVU2Hr1G100740	Similar to DNA ligase
mag2223	(-)-3-(3,4-Dihydroxyphenyl)-2-methylalanine	Amino acids and derivatives	chr2H	726722852	726723869	726723698	1.228e-14	0.215372	HORVU2Hr1G112780	Clathrin adaptor, sigma subunit/coatomer, zeta subunit domain containing protein	HORVU2Hr1G112790	Similar to male sterility protein 2	HORVU2Hr1G112800	Similar to predicted protein	HORVU2Hr1G112810	Similar to Translational elongation factor EF-TuM	HORVU2Hr1G112830	Similar to Nuclease I	HORVU2Hr1G112840	Similar to 3-ketoacyl-CoA synthase	HORVU2Hr1G112850	Similar to 3-ketoacyl-CoA synthase
mag2223	(-)-3-(3,4-Dihydroxyphenyl)-2-methylalanine	Amino acids and derivatives	chr3H	11035473	12477539	11976604	2.21227e-15	0.226815	HORVU3Hr1G004050	Myb transcription factor domain containing protein	HORVU3Hr1G004060	Similar to Bowman Birk trypsin inhibitor	HORVU3Hr1G004070	Similar to Bowman-Birk type proteinase inhibitor (EBI)	HORVU3Hr1G004090	Similar to Leucine Rich Repeat family protein, expressed	HORVU3Hr1G004100	Hypothetical conserved gene	HORVU3Hr1G004110	3'-5' exonuclease domain containing protein	HORVU3Hr1G004130	Protein kinase, catalytic domain domain containing protein	HORVU3Hr1G004140	Similar to cDNA clone:001-125-E08, full insert sequence	HORVU3Hr1G004150		HORVU3Hr1G004170	Similar to J013022N21, full insert sequence	HORVU3Hr1G004180	Similar to Receptor-like kinase (Fragment)	HORVU3Hr1G004190	Similar to Bowman Birk trypsin inhibitor	HORVU3Hr1G004210	Similar to Bowman-Birk type proteinase inhibitor D-II precursor (IV)	HORVU3Hr1G004220	Similar to Patatin-like protein 1	HORVU3Hr1G004230	Hypothetical conserved gene	HORVU3Hr1G004250	Similar to cDNA clone:001-125-E08, full insert sequence	HORVU3Hr1G004270	Similar to Cinnamyl alcohol dehydrogenase	HORVU3Hr1G004280	Similar to Bowman Birk trypsin inhibitor	HORVU3Hr1G004290	Similar to Bowman Birk trypsin inhibitor	HORVU3Hr1G004300	Similar to cDNA clone:001-125-E08, full insert sequence	HORVU3Hr1G004310
mag2223	(-)-3-(3,4-Dihydroxyphenyl)-2-methylalanine	Amino acids and derivatives	chr3H	78462789	78464999	78464711	2.24983e-14	0.210873	HORVU3Hr1G022300	Adenylate cyclase domain containing protein	HORVU3Hr1G022310
mag2223	(-)-3-(3,4-Dihydroxyphenyl)-2-methylalanine	Amino acids and derivatives	chr3H	99591146	100144411	99591431	1.1531e-13	0.201143	HORVU3Hr1G025210	Similar to THAP domain-containing protein 4	HORVU3Hr1G025240	Similar to GTP-binding protein-like; root hair defective 3 protein-like	HORVU3Hr1G025270	Similar to predicted protein
mag2223	(-)-3-(3,4-Dihydroxyphenyl)-2-methylalanine	Amino acids and derivatives	chr3H	112620331	112621056	112621039	2.74722e-14	0.210961	HORVU3Hr1G026920	Similar to Metallothionein-like protein type 3 (MT-3) (MWMT3)	HORVU3Hr1G026930	3-hydroxyacyl-CoA dehydrogenase, Multifunctional protein, RNA- and microtubule-binding protein, Salicylic acid (SA) biosynthesis, Maintenance of root meristem activity, Beta -oxidation of fatty acid	HORVU3Hr1G026940
mag2223	(-)-3-(3,4-Dihydroxyphenyl)-2-methylalanine	Amino acids and derivatives	chr3H	121234128	121235594	121234160	1.82649e-15	0.227292
mag2223	(-)-3-(3,4-Dihydroxyphenyl)-2-methylalanine	Amino acids and derivatives	chr3H	158831757	159026872	159026528	3.3624e-15	0.22279	HORVU3Hr1G031690	Similar to TRZ3 (TRNASE Z 3); 3'-tRNA processing endoribonuclease/ catalytic	HORVU3Hr1G031710	Similar to cDNA clone:J033010C22, full insert sequence	HORVU3Hr1G031720	WD40 repeat domain containing protein	HORVU3Hr1G031730	Ubiquitin-conjugating enzyme/RWD-like domain containing protein	HORVU3Hr1G031740	Conserved hypothetical protein	HORVU3Hr1G031760		HORVU3Hr1G031770	Conserved hypothetical protein
mag2223	(-)-3-(3,4-Dihydroxyphenyl)-2-methylalanine	Amino acids and derivatives	chr3H	219968245	219968619	219968537	2.09389e-11	0.166618	HORVU3Hr1G038190	Similar to Cysteine protease inhibitor	HORVU3Hr1G038200	GDP dissociation inhibitor, Negative regulator for Rab, Negative feedback between Rab GDP-GTP cycle and MAPK pathway
mag2223	(-)-3-(3,4-Dihydroxyphenyl)-2-methylalanine	Amino acids and derivatives	chr3H	239200024	239200115	239200076	2.24983e-14	0.210873	HORVU3Hr1G039980	Similar to COP9 signalosome complex subunit 2
mag2223	(-)-3-(3,4-Dihydroxyphenyl)-2-methylalanine	Amino acids and derivatives	chr3H	296495286	296503137	296500801	2.24983e-14	0.210873
mag2223	(-)-3-(3,4-Dihydroxyphenyl)-2-methylalanine	Amino acids and derivatives	chr3H	368366791	368366850	368366836	8.62843e-10	0.142126	HORVU3Hr1G051130	Domain of unknown function DUF632 domain containing protein
mag2223	(-)-3-(3,4-Dihydroxyphenyl)-2-methylalanine	Amino acids and derivatives	chr3H	482354755	482654597	482354808	7.67759e-14	0.203744	HORVU3Hr1G063050	Ferredoxin-dependent glutamate synthase, Leaf senescence and nitrogen remobilizatio	HORVU3Hr1G063060		HORVU3Hr1G063180		HORVU3Hr1G063220	Zinc finger, C2H2-type matrin domain containing protein
mag2223	(-)-3-(3,4-Dihydroxyphenyl)-2-methylalanine	Amino acids and derivatives	chr3H	489023923	489024631	489024242	1.39337e-14	0.215263	HORVU3Hr1G064040	Protein of unknown function DUF1639 family protein
mag2223	(-)-3-(3,4-Dihydroxyphenyl)-2-methylalanine	Amino acids and derivatives	chr3H	495772371	497647758	496665181	3.9676e-15	0.221759	HORVU3Hr1G064950	Epsin-like, N-terminal domain containing protein	HORVU3Hr1G064960	Serine/threonine protein kinase-related domain containing protein	HORVU3Hr1G064970	Armadillo-like helical domain containing protein	HORVU3Hr1G064990	Similar to Phosphoethanolamine methyltransferase	HORVU3Hr1G065000	Protein of unknown function DUF266, plant family protein	HORVU3Hr1G065020	Similar to Histone mRNA exonuclease 1	HORVU3Hr1G065040	Zinc finger, GRF-type domain containing protein	HORVU3Hr1G065060	Similar to 61 kDa protein homolog	HORVU3Hr1G065070	Zinc finger, SWIM-type domain containing protein	HORVU3Hr1G065130	Zinc finger, RING/FYVE/PHD-type domain containing protein	HORVU3Hr1G065140	Similar to Transposase	HORVU3Hr1G065150	Glucoamylase, putatuve domain containing protein	HORVU3Hr1G065170	Hypothetical conserved gene	HORVU3Hr1G065180	Glucoamylase, putatuve domain containing protein	HORVU3Hr1G065190	Similar to Farnesyl pyrophosphate synthetase (FPP synthetase) (FPS) (Farnesyl diphosphate synthetase) [Includes: Dimethylallyltranstransferase (EC 2.5.1.1); Geranyltranstransferase (EC 2.5.1.10)]	HORVU3Hr1G065210	Protein of unknown function DUF239, plant domain containing protein	HORVU3Hr1G065230	Pyridoxal phosphate-dependent deaminase family protein	HORVU3Hr1G065240	ABC transporter-like domain containing protein	HORVU3Hr1G065250	Thioredoxin fold domain containing protein	HORVU3Hr1G065260	Similar to Multidrug resistance protein 1 homolog	HORVU3Hr1G065280
mag2223	(-)-3-(3,4-Dihydroxyphenyl)-2-methylalanine	Amino acids and derivatives	chr3H	534959146	534959164	534959164	8.31628e-12	0.172723	HORVU3Hr1G070750	Similar to IQ calmodulin-binding motif family protein	HORVU3Hr1G070760	Similar to IQ calmodulin-binding motif family protein	HORVU3Hr1G070780	Similar to Tryptophanyl-tRNA synthetase (Fragment)	HORVU3Hr1G070790	Protease-associated PA domain containing protein
mag2223	(-)-3-(3,4-Dihydroxyphenyl)-2-methylalanine	Amino acids and derivatives	chr4H	1811697	1812155	1811991	4.34591e-15	0.221891	HORVU4Hr1G000980	D111/G-patch domain containing protein	HORVU4Hr1G000990	Similar to GAMYB-binding protein (Fragment)	HORVU4Hr1G001040	Similar to Leucine Rich Repeat family protein, expressed	HORVU4Hr1G001060	Leucine rich repeat containing protein kinase	HORVU4Hr1G001070	Protein kinase, core domain containing protein	HORVU4Hr1G001080	Leucine-rich repeat, N-terminal domain containing protein	HORVU4Hr1G001090	Leucine-rich repeat domain containing protein	HORVU4Hr1G001130		HORVU4Hr1G001140	Similar to DNA polymerase epsilon subunit 3	HORVU4Hr1G001170	Protein kinase, core domain containing protein	HORVU4Hr1G001190	Similar to Oxalate oxidase 1 (EC 1.2.3.4) (Germin)	HORVU4Hr1G001200	Germin-like protein, Fungal blast and bacterial blight resistanc	HORVU4Hr1G001210	Similar to Germin-like protein 1-3	HORVU4Hr1G001220	Similar to Ribosomal protein S25 (40S ribosomal 25S subunit)	HORVU4Hr1G001250	Similar to 0-methyltransferase (EC 2.1.1.6) (Fragment)	HORVU4Hr1G001340	Similar to J013022N21, full insert sequence
mag2223	(-)-3-(3,4-Dihydroxyphenyl)-2-methylalanine	Amino acids and derivatives	chr4H	26140505	26141693	26140505	6.016e-15	0.220555	HORVU4Hr1G009100	Similar to hydroquinone glucosyltransferase	HORVU4Hr1G009140	Carbohydrate/purine kinase domain containing protein	HORVU4Hr1G009150	Pentatricopeptide repeat domain containing protein	HORVU4Hr1G009160	Similar to Alanyl-tRNA synthetase, mitochondrial precursor (EC 6.1.1.7) (Alanine--tRNA ligase) (AlaRS)	HORVU4Hr1G009170	Similar to Alanyl-tRNA synthetase, mitochondrial precursor (EC 6.1.1.7) (Alanine--tRNA ligase) (AlaRS)	HORVU4Hr1G009180		HORVU4Hr1G009190	Phosphatidylinositol transfer protein-like, N-terminal domain containing protein	HORVU4Hr1G009210	Phosphatidylinositol transfer protein-like, N-terminal domain containing protein	HORVU4Hr1G009220	Similar to Kinesin	HORVU4Hr1G009230	Protein of unknown function DUF26 domain containing protein	HORVU4Hr1G009270	Conserved hypothetical protein
mag2223	(-)-3-(3,4-Dihydroxyphenyl)-2-methylalanine	Amino acids and derivatives	chr4H	65965757	65967044	65966320	5.25079e-15	0.220708
mag2223	(-)-3-(3,4-Dihydroxyphenyl)-2-methylalanine	Amino acids and derivatives	chr4H	91796117	92242692	91796204	9.84651e-15	0.216074	HORVU4Hr1G019270	Transcriptional factor B3 family protein	HORVU4Hr1G019280	Helix-turn-helix, AraC type, subdomain 2 domain containing protein	HORVU4Hr1G019290	Armadillo-type fold domain containing protein	HORVU4Hr1G019310		HORVU4Hr1G019340	Zinc finger, GRF-type domain containing protein
mag2223	(-)-3-(3,4-Dihydroxyphenyl)-2-methylalanine	Amino acids and derivatives	chr4H	103276168	103298684	103277288	6.4633e-15	0.220104	HORVU4Hr1G020710	Similar to cDNA clone:J023038C04, full insert sequence
mag2223	(-)-3-(3,4-Dihydroxyphenyl)-2-methylalanine	Amino acids and derivatives	chr4H	119679563	119682566	119679563	2.11236e-13	0.196615	HORVU4Hr1G022620	NB-ARC domain containing protein	HORVU4Hr1G022630	Similar to CBL-interacting protein kinase 2
mag2223	(-)-3-(3,4-Dihydroxyphenyl)-2-methylalanine	Amino acids and derivatives	chr4H	128104610	128107199	128107199	1.80143e-15	0.227378	HORVU4Hr1G023510	Similar to Myb factor	HORVU4Hr1G023520	CDC45-like protein family protein
mag2223	(-)-3-(3,4-Dihydroxyphenyl)-2-methylalanine	Amino acids and derivatives	chr4H	197270309	197270438	197270333	1.27024e-12	0.185025
mag2223	(-)-3-(3,4-Dihydroxyphenyl)-2-methylalanine	Amino acids and derivatives	chr4H	216571408	216572097	216571408	9.3969e-14	0.202453
mag2223	(-)-3-(3,4-Dihydroxyphenyl)-2-methylalanine	Amino acids and derivatives	chr4H	245534736	245535948	245535729	1.19099e-14	0.216254	HORVU4Hr1G034240	Similar to MLH1 protein (Fragment)
mag2223	(-)-3-(3,4-Dihydroxyphenyl)-2-methylalanine	Amino acids and derivatives	chr4H	287934464	287936180	287935836	1.79821e-14	0.212286	HORVU4Hr1G038240	Zinc finger, RING/FYVE/PHD-type domain containing protein
mag2223	(-)-3-(3,4-Dihydroxyphenyl)-2-methylalanine	Amino acids and derivatives	chr4H	296788258	296792469	296788366	1.73382e-15	0.226903
mag2223	(-)-3-(3,4-Dihydroxyphenyl)-2-methylalanine	Amino acids and derivatives	chr4H	408075125	408075384	408075149	4.5986e-13	0.192237
mag2223	(-)-3-(3,4-Dihydroxyphenyl)-2-methylalanine	Amino acids and derivatives	chr4H	435528145	435528189	435528163	1.56854e-11	0.168532	HORVU4Hr1G052470	Similar to 30S ribosomal protein S1, chloroplast precursor (CS1)
mag2223	(-)-3-(3,4-Dihydroxyphenyl)-2-methylalanine	Amino acids and derivatives	chr4H	461450230	461454565	461451300	1.32373e-08	0.123767	HORVU4Hr1G055030	Hypothetical conserved gene	HORVU4Hr1G055040	Similar to Spliceosomal protein	HORVU4Hr1G055050	Sel1-like domain containing protein
mag2223	(-)-3-(3,4-Dihydroxyphenyl)-2-methylalanine	Amino acids and derivatives	chr4H	488564998	488576265	488565821	1.26201e-15	0.230306	HORVU4Hr1G058390	Histone lysine demethylase, Stress-responsive H3K27me3(histon H3 lysine 27 trimethylation) demethylatio	HORVU4Hr1G058410	Pyridine nucleotide-disulphide oxidoreductase, NAD-binding region domain containing protein	HORVU4Hr1G058430	Conserved hypothetical protein
mag2223	(-)-3-(3,4-Dihydroxyphenyl)-2-methylalanine	Amino acids and derivatives	chr4H	489967113	489969694	489967251	4.49917e-14	0.207151	HORVU4Hr1G058560	Similar to plant-specific domain TIGR01589 family protein	HORVU4Hr1G058580	Similar to MDR-like ABC transporter	HORVU4Hr1G058600	Nitric oxide synthase-interacting domain containing protein
mag2223	(-)-3-(3,4-Dihydroxyphenyl)-2-methylalanine	Amino acids and derivatives	chr4H	600515536	601038344	601038329	5.45591e-11	0.160244	HORVU4Hr1G076250	Similar to Serine carboxypeptidase family protein, expressed	HORVU4Hr1G076260	Similar to Nuclear RNA binding protein B (Fragment)	HORVU4Hr1G076270	Protein of unknown function DUF538 family protein	HORVU4Hr1G076330	Similar to Copper-translocating P-type ATPase family protein, expressed	HORVU4Hr1G076350	Alpha/beta hydrolase fold-1 domain containing protein	HORVU4Hr1G076360	Hypothetical conserved gene	HORVU4Hr1G076380	Protein of unknown function YGGT family protein	HORVU4Hr1G076420	Similar to flavoprotein wrbA	HORVU4Hr1G076440	Zinc finger, RING/FYVE/PHD-type domain containing protein	HORVU4Hr1G076460		HORVU4Hr1G076470	Conserved hypothetical protein	HORVU4Hr1G076480	Similar to Germin-like protein subfamily T member 1 precursor	HORVU4Hr1G076490		HORVU4Hr1G076510	Similar to inner membrane transport protein	HORVU4Hr1G076520	Drought-inducible receptor-like cytoplasmic kinase, Drought tolerance, Regulator of grain yiel	HORVU4Hr1G076550	Transferase family protein	HORVU4Hr1G076570	Similar to Avr9/Cf-9 rapidly elicited protein 44 (Fragment)	HORVU4Hr1G076600	Similar to OSIGBa0140O07.11 protein	HORVU4Hr1G076610	TPR-like domain containing protein	HORVU4Hr1G076620	Transferase family protein	HORVU4Hr1G076630
mag2223	(-)-3-(3,4-Dihydroxyphenyl)-2-methylalanine	Amino acids and derivatives	chr5H	27694873	28205257	28205218	3.42335e-15	0.224089	HORVU5Hr1G010740	Similar to Glutathione S-transferase GST 19 (EC 2.5.1.18)	HORVU5Hr1G010780	Peptidase A1 domain containing protein	HORVU5Hr1G010790	Protein of unknown function DUF567 family protein	HORVU5Hr1G010800	Protein of unknown function DUF567 family protein	HORVU5Hr1G010810	Protein of unknown function DUF674 domain containing protein	HORVU5Hr1G010830	Pentatricopeptide repeat domain containing protein	HORVU5Hr1G010860	Similar to Pectinesterase	HORVU5Hr1G010870	Similar to Glutaredoxin-C1	HORVU5Hr1G010880	Germin-like protein 8-6, Disease resistanc	HORVU5Hr1G010890	Similar to PIF-like orf1	HORVU5Hr1G010900	Pentatricopeptide repeat domain containing protein	HORVU5Hr1G010930	PDZ/DHR/GLGF domain containing protein	HORVU5Hr1G010950	Similar to Glutaredoxin-C1	HORVU5Hr1G010960	Similar to Glutaredoxin-C1	HORVU5Hr1G010990	Similar to OSIGBa0136O08-OSIGBa0153H12.1 protein
mag2223	(-)-3-(3,4-Dihydroxyphenyl)-2-methylalanine	Amino acids and derivatives	chr5H	94183825	94193524	94184664	1.16027e-15	0.230106	HORVU5Hr1G020370	Similar to Enolase 2 (EC 4.2.1.11) (2-phosphoglycerate dehydratase 2) (2-phospho- D-glycerate hydro-lyase 2)	HORVU5Hr1G020390	DEAD-like helicase, N-terminal domain containing protein	HORVU5Hr1G020400	Nucleotide pyrophosphatase, Hydrolysis of UDP, ADP and adenosine 5'-phosphosulfat	HORVU5Hr1G020410	Conserved hypothetical protein	HORVU5Hr1G020430	Similar to exonuclease
mag2223	(-)-3-(3,4-Dihydroxyphenyl)-2-methylalanine	Amino acids and derivatives	chr5H	133336970	133339219	133339219	4.77141e-12	0.176968	HORVU5Hr1G024770
mag2223	(-)-3-(3,4-Dihydroxyphenyl)-2-methylalanine	Amino acids and derivatives	chr5H	163171000	163171106	163171052	3.32594e-11	0.163544	HORVU5Hr1G028030	Similar to Sorbitol transporter
mag2223	(-)-3-(3,4-Dihydroxyphenyl)-2-methylalanine	Amino acids and derivatives	chr5H	183518249	183518283	183518263	5.36916e-14	0.205363
mag2223	(-)-3-(3,4-Dihydroxyphenyl)-2-methylalanine	Amino acids and derivatives	chr5H	193249462	193250614	193249549	2.91688e-14	0.21058	HORVU5Hr1G030970	Defective in cullin neddylation domain containing protein	HORVU5Hr1G030980		HORVU5Hr1G031010	Hypothetical protein
mag2223	(-)-3-(3,4-Dihydroxyphenyl)-2-methylalanine	Amino acids and derivatives	chr5H	234407200	234409923	234409167	9.65285e-14	0.201628
mag2223	(-)-3-(3,4-Dihydroxyphenyl)-2-methylalanine	Amino acids and derivatives	chr5H	291461044	291462059	291461658	1.74895e-15	0.228278	HORVU5Hr1G039940	Zinc finger, RING/FYVE/PHD-type domain containing protein
mag2223	(-)-3-(3,4-Dihydroxyphenyl)-2-methylalanine	Amino acids and derivatives	chr5H	330525531	330525603	330525583	8.81629e-12	0.172339	HORVU5Hr1G043130	TRAUB family protein
mag2223	(-)-3-(3,4-Dihydroxyphenyl)-2-methylalanine	Amino acids and derivatives	chr5H	420774450	420774530	420774494	2.21363e-10	0.151367	HORVU5Hr1G053580	Conserved hypothetical protein
mag2223	(-)-3-(3,4-Dihydroxyphenyl)-2-methylalanine	Amino acids and derivatives	chr5H	432542249	432542583	432542559	2.17623e-13	0.197065	HORVU5Hr1G055180	Conserved hypothetical protein	HORVU5Hr1G055190	Ethylene response factor, Transcription factor, Negative regulation of ethylene biosynthesis, Drought toleranc
mag2223	(-)-3-(3,4-Dihydroxyphenyl)-2-methylalanine	Amino acids and derivatives	chr5H	495720347	495721374	495720551	1.18474e-13	0.200319	HORVU5Hr1G064200	BR receptor kinase, Brassinosteroid (BR) perception in the roo
mag2223	(-)-3-(3,4-Dihydroxyphenyl)-2-methylalanine	Amino acids and derivatives	chr5H	501375564	501375630	501375619	4.83225e-14	0.206032	HORVU5Hr1G065470	Armadillo-like helical domain containing protein	HORVU5Hr1G065480	Similar to J013022N21, full insert sequence	HORVU5Hr1G065500	Vesicle transport v-SNARE family protein	HORVU5Hr1G065520	Protein of unknown function DUF868, plant family protein	HORVU5Hr1G065530	Vesicle transport v-SNARE family protein
mag2223	(-)-3-(3,4-Dihydroxyphenyl)-2-methylalanine	Amino acids and derivatives	chr5H	515177164	515177459	515177404	2.24983e-14	0.210873	HORVU5Hr1G067910	Peptidase S54, rhomboid domain containing protein	HORVU5Hr1G067920		HORVU5Hr1G067930	Conserved hypothetical protein	HORVU5Hr1G067940	Similar to Phytochelatin synthetase (Fragment)	HORVU5Hr1G068010	Cyclin-like F-box domain containing protein	HORVU5Hr1G068020		HORVU5Hr1G068030		HORVU5Hr1G068040		HORVU5Hr1G068050
mag2223	(-)-3-(3,4-Dihydroxyphenyl)-2-methylalanine	Amino acids and derivatives	chr5H	558264737	558268625	558268515	1.46364e-13	0.199614	HORVU5Hr1G079830	Conserved hypothetical protein	HORVU5Hr1G079850	Rhamnosyl O-methyltransferase/Cephalosporin hydroxylase domain containing protein	HORVU5Hr1G079900	Helix-loop-helix DNA-binding domain containing protein	HORVU5Hr1G079910	Similar to RING-H2 finger protein ATL1B
mag2223	(-)-3-(3,4-Dihydroxyphenyl)-2-methylalanine	Amino acids and derivatives	chr5H	564417104	564534278	564417104	2.14944e-13	0.196503	HORVU5Hr1G081430		HORVU5Hr1G081440	Membrane-associated chitinase-like protein, Cellulose biosynthesi	HORVU5Hr1G081450	Protein of unknown function DUF702 domain containing protein	HORVU5Hr1G081460	Class III chitinase homologu	HORVU5Hr1G081490	Serine/threonine protein kinase-related domain containing protein
mag2223	(-)-3-(3,4-Dihydroxyphenyl)-2-methylalanine	Amino acids and derivatives	chr5H	634476719	634476748	634476729	4.78498e-12	0.177543	HORVU5Hr1G110850	Similar to Fimbriata-associated protein (Fragment)	HORVU5Hr1G110860	Hypothetical conserved gene	HORVU5Hr1G110870	Similar to SKP1-like protein 1A	HORVU5Hr1G110880	Similar to SKP1-like protein 1A	HORVU5Hr1G110890	Ubiquitin-conjugating enzyme/RWD-like domain containing protein	HORVU5Hr1G110900	Similar to Calcium-dependent protein kinase	HORVU5Hr1G110910	FAR1 DNA binding domain domain containing protein	HORVU5Hr1G110920	Concanavalin A-like lectin/glucanase, subgroup domain containing protein	HORVU5Hr1G110940	UDP-glucuronosyl/UDP-glucosyltransferase family protein	HORVU5Hr1G110950	UDP-glucuronosyl/UDP-glucosyltransferase family protein
mag2223	(-)-3-(3,4-Dihydroxyphenyl)-2-methylalanine	Amino acids and derivatives	chr5H	637245049	637245550	637245314	4.83556e-14	0.206692	HORVU5Hr1G111710		HORVU5Hr1G111740	Protein of unknown function DUF688 domain containing protein	HORVU5Hr1G111760	Similar to Cytochrome P450 family protein, expressed	HORVU5Hr1G111780		HORVU5Hr1G111790	Protein of unknown function DUF688 domain containing protein	HORVU5Hr1G111810	GTP-binding protein, HSR1-related domain containing protein	HORVU5Hr1G111820	Similar to Ribosomal protein S26	HORVU5Hr1G111830		HORVU5Hr1G111840		HORVU5Hr1G111850	Hypothetical conserved gene	HORVU5Hr1G111860	Similar to cDNA clone:002-125-A07, full insert sequence	HORVU5Hr1G111870	Similar to Gda-1 protein
mag2223	(-)-3-(3,4-Dihydroxyphenyl)-2-methylalanine	Amino acids and derivatives	chr6H	39076080	39076567	39076284	3.20453e-15	0.223794	HORVU6Hr1G016970	Conserved hypothetical protein	HORVU6Hr1G016980	Similar to CUC1	HORVU6Hr1G017000	Similar to Branched chain alpha-keto acid dehydrogenase E1 beta subunit
mag2223	(-)-3-(3,4-Dihydroxyphenyl)-2-methylalanine	Amino acids and derivatives	chr6H	61623311	61626510	61625072	1.43327e-14	0.215084	HORVU6Hr1G021060	Hypothetical conserved gene	HORVU6Hr1G021090	Conserved hypothetical protein	HORVU6Hr1G021120		HORVU6Hr1G021130	Zinc finger, RING-type domain containing protein	HORVU6Hr1G021150	Nuf2 family protein	HORVU6Hr1G021160	Similar to Histone H2A	HORVU6Hr1G021170	Conserved hypothetical protein	HORVU6Hr1G021190	Similar to DNA-binding factor of bZIP class
mag2223	(-)-3-(3,4-Dihydroxyphenyl)-2-methylalanine	Amino acids and derivatives	chr6H	71851591	72978372	71851591	1.97044e-15	0.227536	HORVU6Hr1G022500	BTB domain containing protein	HORVU6Hr1G022540	Similar to Leucine Rich Repeat family protein, expressed	HORVU6Hr1G022550	Hypothetical conserved gene	HORVU6Hr1G022570	Serine/threonine protein kinase-related domain containing protein	HORVU6Hr1G022580	Similar to Uvs101	HORVU6Hr1G022590	Zinc finger, RING/FYVE/PHD-type domain containing protein	HORVU6Hr1G022610	Protein of unknown function DUF679 family protein	HORVU6Hr1G022660	Similar to Aspartyl-tRNA synthetase (EC 6.1.1.12) (Aspartate--tRNA ligase) (AspRS)	HORVU6Hr1G022670	Zinc finger, CCHC-type domain containing protein	HORVU6Hr1G022680	Harpin-induced 1 domain containing protein	HORVU6Hr1G022750	Similar to dirigent-like protein pDIR9	HORVU6Hr1G022760	Similar to GRAS family transcription factor containing protein	HORVU6Hr1G022770	Chromatin remodeling factor, Protein containing PHD domain, FNIII domain and VID domain, Positive regulator of flowering, Regulation of leaf angl
mag2223	(-)-3-(3,4-Dihydroxyphenyl)-2-methylalanine	Amino acids and derivatives	chr6H	96255502	96256000	96255757	9.49532e-13	0.186915	HORVU6Hr1G025960	F-box domain, cyclin-like domain containing protein	HORVU6Hr1G025970	Similar to strictosidine synthase 1	HORVU6Hr1G025980	Zinc finger, CCCH-type domain containing protein	HORVU6Hr1G026000	F-box domain, cyclin-like domain containing protein	HORVU6Hr1G026020	Similar to strictosidine synthase 1	HORVU6Hr1G026030	Hypothetical conserved gene	HORVU6Hr1G026040	Plastid-localized pentatricopeptide repeat (PPR) protein, Plant growth and pollen developmen
mag2223	(-)-3-(3,4-Dihydroxyphenyl)-2-methylalanine	Amino acids and derivatives	chr6H	99433978	99434114	99434110	1.09886e-12	0.186581	HORVU6Hr1G026370	Conserved hypothetical protein
mag2223	(-)-3-(3,4-Dihydroxyphenyl)-2-methylalanine	Amino acids and derivatives	chr6H	142460289	143208734	143208524	2.27651e-13	0.196134	HORVU6Hr1G032490	Glycoside hydrolase, family 17 protein	HORVU6Hr1G032510	Cellular retinaldehyde-binding/triple function, C-terminal domain containing protein	HORVU6Hr1G032530	Subunit of the exocyst complex, Defense respons	HORVU6Hr1G032540	Receptor-like cytoplasmic kinase, Leaf senescence, Salt stress respons	HORVU6Hr1G032550	Pentatricopeptide repeat domain containing protein	HORVU6Hr1G032560	Similar to No pollen	HORVU6Hr1G032570	Similar to 26S proteasome regulatory complex subunit p42D
mag2223	(-)-3-(3,4-Dihydroxyphenyl)-2-methylalanine	Amino acids and derivatives	chr6H	174067327	174067402	174067327	3.81853e-16	0.236223	HORVU6Hr1G035720	Transcription facto	HORVU6Hr1G035730	Cytochrome P450 family protein
mag2223	(-)-3-(3,4-Dihydroxyphenyl)-2-methylalanine	Amino acids and derivatives	chr6H	339944632	339947676	339944632	1.21635e-13	0.201455	HORVU6Hr1G053980	Similar to BCL-2 binding anthanogene-1	HORVU6Hr1G054000	Beta-ketoacyl-CoA reductase, Cuticular wax biosynthesis, Fatty acid elongatio	HORVU6Hr1G054010	Nuclear hormone receptor, ligand-binding domain containing protein	HORVU6Hr1G054020
mag2223	(-)-3-(3,4-Dihydroxyphenyl)-2-methylalanine	Amino acids and derivatives	chr6H	526490018	526490102	526490018	1.41871e-13	0.199814	HORVU6Hr1G076510	Matrix metalloproteinase, Plant development, Symplastic apoplastic transpor	HORVU6Hr1G076520	Conserved hypothetical protein	HORVU6Hr1G076530	Conserved hypothetical protein	HORVU6Hr1G076540	Similar to H0818E04.12 protein	HORVU6Hr1G076550	ARID/BRIGHT DNA-binding domain domain containing protein	HORVU6Hr1G076600		HORVU6Hr1G076610	Cation/H+ exchanger domain containing protein	HORVU6Hr1G076620	Conserved hypothetical protein	HORVU6Hr1G076630	Thioesterase superfamily domain containing protein	HORVU6Hr1G076640	Similar to cDNA clone:J023028M23, full insert sequence	HORVU6Hr1G076660	Lipase, GDSL domain containing protein
mag2223	(-)-3-(3,4-Dihydroxyphenyl)-2-methylalanine	Amino acids and derivatives	chr6H	544193504	544194749	544194672	2.72723e-14	0.21033	HORVU6Hr1G081020	Similar to predicted protein	HORVU6Hr1G081050	Conserved hypothetical protein	HORVU6Hr1G081080	Similar to nuclear transcription factor Y subunit A-3	HORVU6Hr1G081090		HORVU6Hr1G081120	Helix-loop-helix DNA-binding domain containing protein
mag2223	(-)-3-(3,4-Dihydroxyphenyl)-2-methylalanine	Amino acids and derivatives	chr6H	546744782	546795920	546744782	4.4254e-14	0.206591	HORVU6Hr1G081850	Similar to predicted protein	HORVU6Hr1G081890	Lipase, class 3 family protein	HORVU6Hr1G081920	Armadillo-type fold domain containing protein	HORVU6Hr1G081930	Similar to S-like ribonuclease (RNase PD2) (Fragment)	HORVU6Hr1G081950	Similar to Ribonuclease 2	HORVU6Hr1G081980	Similar to AP2/ERF domain-containing transcription factor
mag2223	(-)-3-(3,4-Dihydroxyphenyl)-2-methylalanine	Amino acids and derivatives	chr7H	465805	466572	465936	2.45918e-15	0.226155	HORVU7Hr1G000040	NB-ARC domain containing protein	HORVU7Hr1G000260	Similar to Beta-fructofuranosidase 1 precursor (EC 3.2.1.26) (Sucrose 1) (Invertase 1)	HORVU7Hr1G000270	Similar to Beta-fructofuranosidase 1 precursor (EC 3.2.1.26) (Sucrose 1) (Invertase 1)	HORVU7Hr1G000280	NB-ARC domain containing protein	HORVU7Hr1G000340	Similar to VMP3 protein	HORVU7Hr1G000370	Similar to AML1	HORVU7Hr1G000380	Peptidase A22B, signal peptide peptidase domain containing protein
mag2223	(-)-3-(3,4-Dihydroxyphenyl)-2-methylalanine	Amino acids and derivatives	chr7H	139246813	139272880	139247057	5.98642e-17	0.248249	HORVU7Hr1G044660	Esterase, SGNH hydrolase-type, subgroup domain containing protein	HORVU7Hr1G044670	Similar to OSIGBa0142I02-OSIGBa0101B20.17 protein	HORVU7Hr1G044690
mag2223	(-)-3-(3,4-Dihydroxyphenyl)-2-methylalanine	Amino acids and derivatives	chr7H	162290158	162290409	162290158	2.94925e-14	0.21051	HORVU7Hr1G047870		HORVU7Hr1G047910	Similar to MCB2 protein
mag2223	(-)-3-(3,4-Dihydroxyphenyl)-2-methylalanine	Amino acids and derivatives	chr7H	219800138	219800237	219800196	1.65145e-11	0.169332	HORVU7Hr1G054580	Similar to cDNA clone:J023048A08, full insert sequence
mag2223	(-)-3-(3,4-Dihydroxyphenyl)-2-methylalanine	Amino acids and derivatives	chr7H	272402543	272402806	272402803	1.31546e-15	0.229328	HORVU7Hr1G060010	Similar to Calmodulin-like protein
mag2223	(-)-3-(3,4-Dihydroxyphenyl)-2-methylalanine	Amino acids and derivatives	chr7H	464271901	464272012	464271962	1.66186e-14	0.214148	HORVU7Hr1G078960	Pectin lyase fold domain containing protein
mag2223	(-)-3-(3,4-Dihydroxyphenyl)-2-methylalanine	Amino acids and derivatives	chr7H	465725212	465725566	465725562	2.17558e-14	0.212442	HORVU7Hr1G079140		HORVU7Hr1G079150	Otubain-like protease with deubiquitination activity, Determination of grain size and shap	HORVU7Hr1G079160	Legume lectin, beta domain containing protein	HORVU7Hr1G079180	Similar to CRN (Crooked neck) protein	HORVU7Hr1G079190	Similar to 30S ribosomal protein S31, chloroplast (Fragment)
mag2223	(-)-3-(3,4-Dihydroxyphenyl)-2-methylalanine	Amino acids and derivatives	chr7H	477616318	477616910	477616678	3.3624e-15	0.22279
mag2223	(-)-3-(3,4-Dihydroxyphenyl)-2-methylalanine	Amino acids and derivatives	chr7H	559683055	560867610	559693196	4.45995e-09	0.130856	HORVU7Hr1G091480	ATPase, AAA-type, core domain containing protein	HORVU7Hr1G091490	Similar to GTP-binding protein	HORVU7Hr1G091500	Similar to Novel plant SNARE 11 (AtNPSN11)	HORVU7Hr1G091520	Similar to Protein kinase APK1B, chloroplast precursor (EC 2.7.1.-)	HORVU7Hr1G091530		HORVU7Hr1G091560	Similar to Dehydration-responsive element-binding protein 1H	HORVU7Hr1G091570	Similar to CEL4=CELLULASE 4 (Fragment)	HORVU7Hr1G091580	Conserved hypothetical protein	HORVU7Hr1G091600	t-snare domain containing protein	HORVU7Hr1G091620	Similar to ribulose-1,5-bisphosphate carboxylase/oxygenase large subunit	HORVU7Hr1G091640	Photosystem II reaction center protein K	HORVU7Hr1G091650	Similar to 60S ribosomal protein L2 (Fragment)	HORVU7Hr1G091660	Similar to glycosyltransferase family-37	HORVU7Hr1G091670	Similar to 60S ribosomal protein L2 (Fragment)	HORVU7Hr1G091680	Similar to ribosomal protein L2	HORVU7Hr1G091700	Pentatricopeptide repeat domain containing protein	HORVU7Hr1G091720	Similar to Translocon-associated protein alpha subunit precursor (TRAP-alpha) (Signal sequence receptor alpha subunit) (SSR-alpha)	HORVU7Hr1G091730	Similar to Beta-primeverosidase (EC 3.2.1.149)	HORVU7Hr1G091740	Similar to chloroplast post-illumination chlorophyll fluorescence increase protein	HORVU7Hr1G091760	Similar to Malate dehydrogenase precursor (EC 1.1.1.37)	HORVU7Hr1G091770
mag2223	(-)-3-(3,4-Dihydroxyphenyl)-2-methylalanine	Amino acids and derivatives	chr7H	609290211	609299799	609299799	1.36197e-12	0.185798	HORVU7Hr1G101410	Conserved hypothetical protein	HORVU7Hr1G101460	Conserved hypothetical protein	HORVU7Hr1G101470	Ribosome-inactivating protein family protein	HORVU7Hr1G101490	Cyclin-like F-box domain containing protein	HORVU7Hr1G101500	Similar to External rotenone-insensitive NADPH dehydrogenase	HORVU7Hr1G101510	Conserved hypothetical protein
mag2306	D-(+)-Phenylalanine	Amino acids and derivatives	chr4H	564358877	564360013	564359973	1.62743e-09	0.137306	HORVU4Hr1G067950	Metallophosphoesterase domain containing protein	HORVU4Hr1G067960	Conserved hypothetical protein	HORVU4Hr1G067970	Similar to Histone H3 (Fragment)	HORVU4Hr1G068000	Protein of unknown function DUF1723 domain containing protein
mag2306	D-(+)-Phenylalanine	Amino acids and derivatives	chr7H	604473579	605149118	604665491	3.22603e-10	0.149334	HORVU7Hr1G100250	Nucleotide binding site-leucine rich repeats (NBS-LRRs) protein, Resistance to the blast fungus, (Nippponbare: susceptible to the blast fungus carrying the AVR-Pia	HORVU7Hr1G100280	NB-ARC domain containing protein	HORVU7Hr1G100300	NB-ARC domain containing protein	HORVU7Hr1G100310	Isopenicillin N synthase domain containing protein	HORVU7Hr1G100360	Similar to F-box domain containing protein	HORVU7Hr1G100370	Hypothetical conserved gene	HORVU7Hr1G100380	Histone H3	HORVU7Hr1G100390	Similar to Histone H2A	HORVU7Hr1G100400	Similar to Histone H2A	HORVU7Hr1G100410	Similar to Histone H4	HORVU7Hr1G100450	Similar to Histone H3 (Fragment)	HORVU7Hr1G100490	Glycosyl transferase, family 43 protein	HORVU7Hr1G100500	Similar to Pincher (EH-domain containing 4)	HORVU7Hr1G100510	Similar to D-mannose binding lectin family protein, expressed
mag0021	Isovitexin	Flavonoids	chr2H	1188427	3331193	2786910	1.12609e-20	0.299346	HORVU2Hr1G000390	Polycomb group protein, Supressor of Zeste(12) homolog, C2H2-type zinc finger motif containing protei	HORVU2Hr1G000410	Transferase family protein	HORVU2Hr1G000420	Transferase family protein	HORVU2Hr1G000430	Cytochrome P450 family protein	HORVU2Hr1G000450	von Willebrand factor, type A domain containing protein	HORVU2Hr1G000480	Cytochrome P450 protein, Anther cutin biosynthesis and pollen exine formatio	HORVU2Hr1G000490	Similar to reticuline oxidase	HORVU2Hr1G000510	Similar to NBS-LRR protein (Fragment)	HORVU2Hr1G000530	FAD linked oxidase, N-terminal domain containing protein	HORVU2Hr1G000540	FAD linked oxidase, N-terminal domain containing protein	HORVU2Hr1G000550	Similar to Berberine bridge enzyme-like protein	HORVU2Hr1G000560	Disease resistance protein domain containing protein	HORVU2Hr1G000570	Similar to NBS-LRR protein (Fragment)	HORVU2Hr1G000580	Eukaryotic initiation factor 3, gamma subunit family protein	HORVU2Hr1G000590	D111/G-patch domain containing protein	HORVU2Hr1G000610	Similar to NBS-LRR disease resistance protein homologue	HORVU2Hr1G000620	Similar to OSIGBa0148A10.13 protein	HORVU2Hr1G000630	Similar to OSIGBa0148A10.13 protein	HORVU2Hr1G000640	Similar to OSIGBa0148A10.13 protein	HORVU2Hr1G000660	Cytochrome P450-like protein (CYP86B1)	HORVU2Hr1G000670
mag0021	Isovitexin	Flavonoids	chr2H	130852955	130853071	130852973	1.214e-14	0.216133	HORVU2Hr1G033000	Similar to Nucleosome assembly protein 1	HORVU2Hr1G033040	Similar to Mitochondrial import inner membrane translocase subunit Tim17	HORVU2Hr1G033060	Similar to Phytochelatin synthetase (Fragment)	HORVU2Hr1G033070	COBRA-like protein, Cellulose synthesi	HORVU2Hr1G033080	BRITTLE CULM1
mag0021	Isovitexin	Flavonoids	chr7H	457220820	457222437	457220820	1.52388e-14	0.214697	HORVU7Hr1G077810	Similar to Receptor-like protein kinase 6	HORVU7Hr1G077840	Pentatricopeptide repeat domain containing protein	HORVU7Hr1G077860	Conserved hypothetical protein
mag0022	Apigenin 8-C-glucoside	Flavonoids	chr2H	1188427	3108450	2958636	4.64525e-15	0.221569	HORVU2Hr1G000390	Polycomb group protein, Supressor of Zeste(12) homolog, C2H2-type zinc finger motif containing protei	HORVU2Hr1G000410	Transferase family protein	HORVU2Hr1G000420	Transferase family protein	HORVU2Hr1G000430	Cytochrome P450 family protein	HORVU2Hr1G000450	von Willebrand factor, type A domain containing protein	HORVU2Hr1G000480	Cytochrome P450 protein, Anther cutin biosynthesis and pollen exine formatio	HORVU2Hr1G000490	Similar to reticuline oxidase	HORVU2Hr1G000510	Similar to NBS-LRR protein (Fragment)	HORVU2Hr1G000530	FAD linked oxidase, N-terminal domain containing protein	HORVU2Hr1G000540	FAD linked oxidase, N-terminal domain containing protein	HORVU2Hr1G000550	Similar to Berberine bridge enzyme-like protein	HORVU2Hr1G000560	Disease resistance protein domain containing protein	HORVU2Hr1G000570	Similar to NBS-LRR protein (Fragment)	HORVU2Hr1G000580	Eukaryotic initiation factor 3, gamma subunit family protein	HORVU2Hr1G000590	D111/G-patch domain containing protein	HORVU2Hr1G000610	Similar to NBS-LRR disease resistance protein homologue	HORVU2Hr1G000620	Similar to OSIGBa0148A10.13 protein	HORVU2Hr1G000630	Similar to OSIGBa0148A10.13 protein	HORVU2Hr1G000640	Similar to OSIGBa0148A10.13 protein	HORVU2Hr1G000660	Cytochrome P450-like protein (CYP86B1)	HORVU2Hr1G000670
mag0022	Apigenin 8-C-glucoside	Flavonoids	chr2H	654819731	655442050	654819731	4.08217e-11	0.162784	HORVU2Hr1G092680		HORVU2Hr1G092690	Long-chain base kinase, Regulation of disease resistance response and programmed cell death (PCD	HORVU2Hr1G092710	HD-ZIP I protein, Transcription activator, Stress response, Panicle developmen	HORVU2Hr1G092730	Similar to cysteine-type endopeptidase/ ubiquitin thiolesterase	HORVU2Hr1G092740		HORVU2Hr1G092750	Protein of unknown function DUF584 family protein	HORVU2Hr1G092760	FAR1 DNA binding domain domain containing protein	HORVU2Hr1G092780		HORVU2Hr1G092800	Similar to H0501D11.7 protein	HORVU2Hr1G092810	Similar to H0501D11.7 protein	HORVU2Hr1G092820	Transporter of the Copper-Nicotianamine Complex, Fe(III)-deoxymugineic acid transporter, Copper distribution, Allocation of iro	HORVU2Hr1G092840	Similar to endonuclease, polyU-specific	HORVU2Hr1G092850	Similar to Protein kinase-like (Protein serine/threonine kinase)	HORVU2Hr1G092880	Iron-phytosiderophore transporter, Iron homeostasi	HORVU2Hr1G092890
mag0022	Apigenin 8-C-glucoside	Flavonoids	chr2H	665456255	666172933	666172933	1.30888e-09	0.139807	HORVU2Hr1G094540	Exostosin-like family protein	HORVU2Hr1G094580	Similar to OSIGBa0136O08-OSIGBa0153H12.1 protein	HORVU2Hr1G094600	Zinc finger, CCHC retroviral-type domain containing protein	HORVU2Hr1G094610		HORVU2Hr1G094620	Exostosin-like family protein	HORVU2Hr1G094630	Similar to cDNA clone:001-036-C03, full insert sequence	HORVU2Hr1G094650	Superoxide dismutase, copper/zinc binding domain containing protein	HORVU2Hr1G094660	Peptidase S8, subtilisin-related domain containing protein	HORVU2Hr1G094670	Similar to Subtilase	HORVU2Hr1G094680	Similar to protein HOTHEAD	HORVU2Hr1G094690	SPX-MFS protein, Pi homeostasi	HORVU2Hr1G094730	Similar to OSIGBa0147H17.4 protein	HORVU2Hr1G094740	Hypothetical conserved gene	HORVU2Hr1G094760	Similar to OSIGBa0147H17.2 protein	HORVU2Hr1G094770	Hypothetical gene
mag0027	Vicenin-3	Flavonoids	chr1H	483402258	487777683	483731673	2.53802e-14	0.210111	HORVU1Hr1G069150	Conserved hypothetical protein	HORVU1Hr1G069160	FAR1 DNA binding domain domain containing protein	HORVU1Hr1G069170	Cation/H+ exchanger domain containing protein	HORVU1Hr1G069180	Protein of unknown function DUF567 family protein	HORVU1Hr1G069200	Patatin-related phospholipase A, Modulation of longitudinal growth of vegetative tissues and seed	HORVU1Hr1G069210	WD40 repeat-like domain containing protein	HORVU1Hr1G069220		HORVU1Hr1G069250	Similar to Chaperonin CPN60-2, mitochondrial precursor (HSP60-2)	HORVU1Hr1G069270	Serine/threonine protein kinase, Hyperosmotic stress respons	HORVU1Hr1G069300	Hypothetical conserved gene	HORVU1Hr1G069310	Cytochrome P450	HORVU1Hr1G069340	Conserved hypothetical protein	HORVU1Hr1G069350	Conserved hypothetical protein	HORVU1Hr1G069360	Conserved hypothetical protein	HORVU1Hr1G069370	Conserved hypothetical protein	HORVU1Hr1G069380	K Homology domain containing protein	HORVU1Hr1G069400	Protein kinase, core domain containing protein	HORVU1Hr1G069410	Similar to OSIGBa0136O08-OSIGBa0153H12.1 protein	HORVU1Hr1G069420	Transcriptional factor B3 family protein	HORVU1Hr1G069430	Serotonin N-acetyltransferase, Melatonin synthesi	HORVU1Hr1G069440
mag0027	Vicenin-3	Flavonoids	chr4H	285751771	285827280	285826250	1.73798e-11	0.168992
mag0054	Chrysoeriol 6-C-pentosyl-O-rutinoside	Flavonoids	chr2H	701423163	701954944	701573959	7.981e-10	0.142658	HORVU2Hr1G103910	RING-type E3 ubiquitin ligase, Control of pollen tube growth, Regulation of seed setting rat	HORVU2Hr1G103930	NAC transcription factor, Negative regulation of drought toleranc	HORVU2Hr1G103950	Similar to H0114G12.1 protein	HORVU2Hr1G103960	Similar to H0114G12.1 protein	HORVU2Hr1G103970	Cytochrome P450 family protein	HORVU2Hr1G103980	UDP-glucuronosyl/UDP-glucosyltransferase family protein	HORVU2Hr1G104000	DTW domain containing protein	HORVU2Hr1G104010	UDP-glucuronosyl/UDP-glucosyltransferase family protein	HORVU2Hr1G104020		HORVU2Hr1G104030	Protein kinase, catalytic domain domain containing protein	HORVU2Hr1G104040	Similar to Long hypocotyl in far-red 1 (bHLH-like protein HFR1) (Reduced phytochrome signaling) (Basic helix-loop-helix FBI1 protein) (Basic helix-loop-helix protein 26) (bHLH26) (AtbHLH026) (Reduced sensitivity to far-red light)	HORVU2Hr1G104050	Similar to Long hypocotyl in far-red 1 (bHLH-like protein HFR1) (Reduced phytochrome signaling) (Basic helix-loop-helix FBI1 protein) (Basic helix-loop-helix protein 26) (bHLH26) (AtbHLH026) (Reduced sensitivity to far-red light)	HORVU2Hr1G104060	Similar to Gamma-SNAP (Fragment)	HORVU2Hr1G104080		HORVU2Hr1G104100		HORVU2Hr1G104110	NAD(P)-binding domain containing protein	HORVU2Hr1G104120		HORVU2Hr1G104130	Hypothetical conserved gene
mag0054	Chrysoeriol 6-C-pentosyl-O-rutinoside	Flavonoids	chr5H	14935098	15619019	15126849	6.00863e-10	0.145097	HORVU5Hr1G007500		HORVU5Hr1G007550	Similar to Ubiquitin carboxyl-terminal hydrolase 12 (EC 3.1.2.15) (Ubiquitin thiolesterase 12) (Ubiquitin-specific processing protease 12) (Deubiquitinating enzyme 12)	HORVU5Hr1G007560	Ankyrin repeat containing protein	HORVU5Hr1G007630	FAR1 DNA binding domain domain containing protein	HORVU5Hr1G007640	Conserved hypothetical protein	HORVU5Hr1G007650		HORVU5Hr1G007660	Leucine-rich repeat, typical subtype domain containing protein	HORVU5Hr1G007670	VQ domain containing protein	HORVU5Hr1G007680	Conserved hypothetical protein	HORVU5Hr1G007690		HORVU5Hr1G007710	Myb/SANT-like domain domain containing protein	HORVU5Hr1G007720	NB-ARC domain containing protein	HORVU5Hr1G007730	Disease resistance protein domain containing protein
mag0054	Chrysoeriol 6-C-pentosyl-O-rutinoside	Flavonoids	chr6H	165827410	172319288	170136667	2.09509e-11	0.167746	HORVU6Hr1G034860	Similar to Zinc finger CCCH type domain containing protein ZFN-like 1	HORVU6Hr1G034870	Alpha/beta hydrolase fold-1 domain containing protein	HORVU6Hr1G034900	Similar to Amino acid transporter-like protein	HORVU6Hr1G034950	Elongation factor 1 beta 2	HORVU6Hr1G034960	Conserved hypothetical protein	HORVU6Hr1G034970	Elongation factor 1 beta 2	HORVU6Hr1G034990	Leucine-rich repeat receptor-like kinase, Specification of anther cell identity, Control of early sporogenic development, Initiation of anther wall formatio	HORVU6Hr1G035000	Lycopene beta and epsilon cyclase domain containing protein	HORVU6Hr1G035040	ABC transporter-like domain containing protein	HORVU6Hr1G035050	Similar to dnaJ subfamily C member 7	HORVU6Hr1G035160	Aminotransferase, class IV family protein	HORVU6Hr1G035180	Double-stranded RNA-binding-like domain containing protein	HORVU6Hr1G035190	Similar to Branched-chain-amino-acid aminotransferase 5, chloroplast precursor (EC 2.6.1.42) (Atbcat-5)	HORVU6Hr1G035210	Lipase, GDSL domain containing protein	HORVU6Hr1G035230	Lipase, GDSL domain containing protein	HORVU6Hr1G035250	Mediator complex, subunit Med11 domain containing protein	HORVU6Hr1G035260	Similar to Chloroplast 30S ribosomal protein S21 (Fragment)	HORVU6Hr1G035270	Hypothetical conserved gene	HORVU6Hr1G035280	Similar to Subtilase	HORVU6Hr1G035300	Ubiquitin domain containing protein	HORVU6Hr1G035330
mag0060	Apigenin 7-Rutinoside	Flavonoids	chr6H	166822857	171962385	168840395	1.95878e-09	0.136997	HORVU6Hr1G035160	Aminotransferase, class IV family protein	HORVU6Hr1G035180	Double-stranded RNA-binding-like domain containing protein	HORVU6Hr1G035190	Similar to Branched-chain-amino-acid aminotransferase 5, chloroplast precursor (EC 2.6.1.42) (Atbcat-5)	HORVU6Hr1G035210	Lipase, GDSL domain containing protein	HORVU6Hr1G035230	Lipase, GDSL domain containing protein	HORVU6Hr1G035250	Mediator complex, subunit Med11 domain containing protein	HORVU6Hr1G035260	Similar to Chloroplast 30S ribosomal protein S21 (Fragment)	HORVU6Hr1G035270	Hypothetical conserved gene	HORVU6Hr1G035280	Similar to Subtilase	HORVU6Hr1G035300	Ubiquitin domain containing protein	HORVU6Hr1G035330	Hypothetical conserved gene	HORVU6Hr1G035340		HORVU6Hr1G035370	Hypothetical gene	HORVU6Hr1G035390		HORVU6Hr1G035400		HORVU6Hr1G035410	Similar to Sinapyl alcohol dehydrogenase	HORVU6Hr1G035420	Cinnamyl-alcohol dehydrogenase, Lignin biosynthesis, Monolignol biosynthesi	HORVU6Hr1G035440		HORVU6Hr1G035470	Similar to Myb-related protein B (B-Myb) (Myb-related protein 1) (XMYB1)	HORVU6Hr1G035480		HORVU6Hr1G035520
mag0068	Chrysoeriol 8-C-pentosyl-O-rutinoside	Flavonoids	chr5H	597725927	597727152	597727011	1.51622e-12	0.183873	HORVU5Hr1G095040	Similar to Exo-beta-glucanase	HORVU5Hr1G095050	Amino acid-binding ACT domain containing protein	HORVU5Hr1G095060	Similar to Exoglucanase precursor	HORVU5Hr1G095080	Similar to Exoglucanase precursor	HORVU5Hr1G095090	Similar to Helicase-like protein [Oryza sativa (japonica cultivar-group)]	HORVU5Hr1G095100	Similar to Exo-beta-glucanase	HORVU5Hr1G095110	Pentatricopeptide repeat domain containing protein	HORVU5Hr1G095120	Similar to Leucine Rich Repeat family protein, expressed	HORVU5Hr1G095130	Similar to Exo-beta-glucanase	HORVU5Hr1G095140	Protein of unknown function DUF1677, Oryza sativa domain containing protein	HORVU5Hr1G095150	Similar to TPR Domain containing protein, expressed	HORVU5Hr1G095160	Rossmann-like alpha/beta/alpha sandwich fold domain containing protein	HORVU5Hr1G095170	Zinc finger, CCHC retroviral-type domain containing protein	HORVU5Hr1G095180	UspA domain containing protein	HORVU5Hr1G095190	N-6 adenine-specific DNA methylase, conserved site domain containing protein	HORVU5Hr1G095200	Similar to Tousled-like protein kinase	HORVU5Hr1G095210		HORVU5Hr1G095220	Similar to Exo-beta-glucanase	HORVU5Hr1G095230	Putative B3 domain-containing protein Os03g0619850	HORVU5Hr1G095240	Protein of unknown function DUF567 family protein
mag0187	Tricin 4'-O-syringyl alcohol	Flavonoids	chr2H	612526787	612754424	612526787	5.39926e-09	0.129997	HORVU2Hr1G084670	Zinc finger, RING/FYVE/PHD-type domain containing protein	HORVU2Hr1G084680	Ribosome recycling factor family protein	HORVU2Hr1G084700	Ankyrin repeat containing protein	HORVU2Hr1G084710	Amino acid transporter, transmembrane family protein
mag0187	Tricin 4'-O-syringyl alcohol	Flavonoids	chr4H	32145375	32439128	32375497	1.10285e-10	0.156066	HORVU4Hr1G010580	Pollen Ole e 1 allergen/extensin domain containing protein	HORVU4Hr1G010610	SSXT family protein	HORVU4Hr1G010650	Endoplasmic reticulum oxidoreductin 1 family protein	HORVU4Hr1G010670	Conserved hypothetical protein	HORVU4Hr1G010680	Myb/SANT-like domain domain containing protein	HORVU4Hr1G010700	Ribosomal protein L7/L12 family protein	HORVU4Hr1G010710	Conserved hypothetical protein	HORVU4Hr1G010720	Conserved hypothetical protein	HORVU4Hr1G010740	Conserved hypothetical protein	HORVU4Hr1G010750		HORVU4Hr1G010770	Similar to predicted protein	HORVU4Hr1G010810	Similar to Midline 1 protein (Tripartite motif protein 18)	HORVU4Hr1G010830	Mitochondrial substrate carrier family protein	HORVU4Hr1G010840	Similar to CCT motif family protein, expressed
mag0187	Tricin 4'-O-syringyl alcohol	Flavonoids	chr4H	461723787	463071304	462003805	1.41471e-09	0.139234	HORVU4Hr1G055050	Sel1-like domain containing protein	HORVU4Hr1G055060	Similar to 26S proteasome subunit 4-like protein (26S proteasome subunit AtRPT2a)	HORVU4Hr1G055070	Uncharacterised protein family UPF0497, trans-membrane plant domain containing protein	HORVU4Hr1G055090	Similar to H0323C08.17 protein	HORVU4Hr1G055110	Glycosyl transferase, family 14 protein	HORVU4Hr1G055140	Cupredoxin domain containing protein	HORVU4Hr1G055150	Protein kinase, catalytic domain domain containing protein	HORVU4Hr1G055160	Pentatricopeptide repeat domain containing protein	HORVU4Hr1G055210	Similar to Phosphate starvation regulator protein (Regulatory protein of P- starvation acclimation response Psr1)	HORVU4Hr1G055220	Streptomyces cyclase/dehydrase family protein
mag0189	Kaempferol 3-O-glucoside (Astragalin)	Flavonoids	chr2H	1205534	3326634	2838710	1.21511e-10	0.155414	HORVU2Hr1G000390	Polycomb group protein, Supressor of Zeste(12) homolog, C2H2-type zinc finger motif containing protei	HORVU2Hr1G000410	Transferase family protein	HORVU2Hr1G000420	Transferase family protein	HORVU2Hr1G000430	Cytochrome P450 family protein	HORVU2Hr1G000450	von Willebrand factor, type A domain containing protein	HORVU2Hr1G000480	Cytochrome P450 protein, Anther cutin biosynthesis and pollen exine formatio	HORVU2Hr1G000490	Similar to reticuline oxidase	HORVU2Hr1G000510	Similar to NBS-LRR protein (Fragment)	HORVU2Hr1G000530	FAD linked oxidase, N-terminal domain containing protein	HORVU2Hr1G000540	FAD linked oxidase, N-terminal domain containing protein	HORVU2Hr1G000550	Similar to Berberine bridge enzyme-like protein	HORVU2Hr1G000560	Disease resistance protein domain containing protein	HORVU2Hr1G000570	Similar to NBS-LRR protein (Fragment)	HORVU2Hr1G000580	Eukaryotic initiation factor 3, gamma subunit family protein	HORVU2Hr1G000590	D111/G-patch domain containing protein	HORVU2Hr1G000610	Similar to NBS-LRR disease resistance protein homologue	HORVU2Hr1G000620	Similar to OSIGBa0148A10.13 protein	HORVU2Hr1G000630	Similar to OSIGBa0148A10.13 protein	HORVU2Hr1G000640	Similar to OSIGBa0148A10.13 protein	HORVU2Hr1G000660	Cytochrome P450-like protein (CYP86B1)	HORVU2Hr1G000670
mag0377	Chrysoeriol C-pentosyl-O-hexosyl-O-hexoside	Flavonoids	chr1H	15962562	17206132	16560654	1.79019e-08	0.120795	HORVU1Hr1G007720	Similar to UDP-glycosyltransferase UGT99C4	HORVU1Hr1G007730	Similar to KOB1	HORVU1Hr1G007790	Similar to P450	HORVU1Hr1G007800	Similar to Sinapyl alcohol dehydrogenase	HORVU1Hr1G007810	Similar to UDP-glycosyltransferase UGT99C4	HORVU1Hr1G007830	Cytochrome P450 family protein	HORVU1Hr1G007840	Cytochrome P450 family protein	HORVU1Hr1G007850	ThiJ/PfpI domain containing protein	HORVU1Hr1G007860	ThiJ/PfpI domain containing protein	HORVU1Hr1G007870	Histone lysine demethylase, Stress-responsive H3K27me3(histon H3 lysine 27 trimethylation) demethylatio	HORVU1Hr1G007880	Zinc finger, CCHC-type domain containing protein	HORVU1Hr1G007890	Histone lysine demethylase, Stress-responsive H3K27me3(histon H3 lysine 27 trimethylation) demethylatio	HORVU1Hr1G007900	Putative cytochrome P450 protein, Similar to flavonoid 3-monooxygenase	HORVU1Hr1G007910	Similar to cDNA clone:001-128-E01, full insert sequence	HORVU1Hr1G007930	Barley stem rust resistance protein	HORVU1Hr1G007950	Pectinacetylesterase family protein
mag0377	Chrysoeriol C-pentosyl-O-hexosyl-O-hexoside	Flavonoids	chr5H	597726815	597727069	597727011	7.62413e-12	0.173296	HORVU5Hr1G095040	Similar to Exo-beta-glucanase	HORVU5Hr1G095050	Amino acid-binding ACT domain containing protein	HORVU5Hr1G095060	Similar to Exoglucanase precursor	HORVU5Hr1G095080	Similar to Exoglucanase precursor	HORVU5Hr1G095090	Similar to Helicase-like protein [Oryza sativa (japonica cultivar-group)]	HORVU5Hr1G095100	Similar to Exo-beta-glucanase	HORVU5Hr1G095110	Pentatricopeptide repeat domain containing protein	HORVU5Hr1G095120	Similar to Leucine Rich Repeat family protein, expressed	HORVU5Hr1G095130	Similar to Exo-beta-glucanase	HORVU5Hr1G095140	Protein of unknown function DUF1677, Oryza sativa domain containing protein	HORVU5Hr1G095150	Similar to TPR Domain containing protein, expressed	HORVU5Hr1G095160	Rossmann-like alpha/beta/alpha sandwich fold domain containing protein	HORVU5Hr1G095170	Zinc finger, CCHC retroviral-type domain containing protein	HORVU5Hr1G095180	UspA domain containing protein	HORVU5Hr1G095190	N-6 adenine-specific DNA methylase, conserved site domain containing protein	HORVU5Hr1G095200	Similar to Tousled-like protein kinase	HORVU5Hr1G095210		HORVU5Hr1G095220	Similar to Exo-beta-glucanase	HORVU5Hr1G095230	Putative B3 domain-containing protein Os03g0619850	HORVU5Hr1G095240	Protein of unknown function DUF567 family protein
mag0446	Chrysoeriol	Flavonoids	chr6H	470000781	472104767	471341790	2.09853e-09	0.136523	HORVU6Hr1G067740	TGF-beta receptor, type I/II extracellular region family protein	HORVU6Hr1G067760	Similar to Phosphoenolpyruvate carboxylase kinase 1	HORVU6Hr1G067770	Similar to Cytochrome b5	HORVU6Hr1G067780	Similar to Ribosomal protein	HORVU6Hr1G067790	Protein of unknown function DUF341 domain containing protein	HORVU6Hr1G067830	Similar to Nitrate transporter (Fragment)	HORVU6Hr1G067840	Similar to ADP-ribosylation factor-like protein	HORVU6Hr1G067850	Similar to RSH2	HORVU6Hr1G067870	Similar to 60S ribosomal protein L12	HORVU6Hr1G067880	Similar to OSJNba0093F12.13 protein	HORVU6Hr1G067890	RelA/SpoT protein domain containing protein	HORVU6Hr1G067910	Similar to Peptide transporter 1	HORVU6Hr1G067920	TGF-beta receptor, type I/II extracellular region family protein	HORVU6Hr1G067930	Similar to DNA topoisomerase II	HORVU6Hr1G067980	TGF-beta receptor, type I/II extracellular region family protein	HORVU6Hr1G068000	Oligosaccaryltransferase domain containing protein	HORVU6Hr1G068010	Hypothetical conserved gene	HORVU6Hr1G068020	Myb/SANT-like domain domain containing protein	HORVU6Hr1G068060	EF-HAND 1 domain containing protein	HORVU6Hr1G068080	Similar to WD-repeat protein	HORVU6Hr1G068100
mag0459	Tricin O-eudesmic acid	Flavonoids	chr1H	220585866	220587194	220585866	5.80268e-10	0.144328	HORVU1Hr1G034400	Similar to Ras-related protein RIC2	HORVU1Hr1G034420	Hypothetical conserved gene
mag0459	Tricin O-eudesmic acid	Flavonoids	chr1H	287024321	287035338	287024401	2.50114e-15	0.22463	HORVU1Hr1G040620	Peptidase C48, SUMO/Sentrin/Ubl1 domain containing protein	HORVU1Hr1G040640
mag0459	Tricin O-eudesmic acid	Flavonoids	chr1H	329371457	329372769	329371457	7.00697e-20	0.288898	HORVU1Hr1G045280	Conserved hypothetical protein	HORVU1Hr1G045310	Ras GTPase family protein	HORVU1Hr1G045320	Similar to OSIGBa0113E10.3 protein
mag0459	Tricin O-eudesmic acid	Flavonoids	chr1H	380300307	380303465	380300307	3.22804e-12	0.180137	HORVU1Hr1G051250	Similar to ribosomal protein L35 containing protein	HORVU1Hr1G051260	Similar to WRKY transcription factor 61	HORVU1Hr1G051270		HORVU1Hr1G051280	NADH:ubiquinone oxidoreductase 17.2 kD subunit family protein	HORVU1Hr1G051290	Major facilitator superfamily protein	HORVU1Hr1G051300	Similar to Cytochrome P450 CYP71Y10	HORVU1Hr1G051310	Similar to predicted protein
mag0459	Tricin O-eudesmic acid	Flavonoids	chr1H	476786699	476786712	476786710	2.90698e-18	0.265554	HORVU1Hr1G067140	Similar to Chromosome assembly protein homolog	HORVU1Hr1G067150	Hypothetical conserved gene	HORVU1Hr1G067160	AP2/ERF (APETALA2/ethylene-responsive factor) protein, Regulation of spikelet meristem determinancy and floral organ identit	HORVU1Hr1G067170
mag0459	Tricin O-eudesmic acid	Flavonoids	chr2H	235716674	235738394	235738387	5.21001e-12	0.176981	HORVU2Hr1G045080	Hypothetical conserved gene	HORVU2Hr1G045090	Peptidase A1 domain containing protein	HORVU2Hr1G045100	Ankyrin repeat containing protein
mag0459	Tricin O-eudesmic acid	Flavonoids	chr2H	332244392	332246691	332244746	1.29267e-18	0.270323	HORVU2Hr1G054080	Streptomyces cyclase/dehydrase family protein	HORVU2Hr1G054100	Similar to ES43 like protein	HORVU2Hr1G054210	Similar to DNA-directed RNA polymerase	HORVU2Hr1G054220	Similar to HAT family dimerisation domain containing protein
mag0459	Tricin O-eudesmic acid	Flavonoids	chr2H	577776641	577778701	577778701	1.85597e-08	0.120976	HORVU2Hr1G079870	Similar to nucleotidyltransferase family protein	HORVU2Hr1G079890	Malectin-like carbohydrate-binding domain domain containing protein	HORVU2Hr1G079900	Similar to EIL3
mag0459	Tricin O-eudesmic acid	Flavonoids	chr2H	673919855	673923253	673919946	8.28339e-15	0.218544	HORVU2Hr1G096280	Similar to Alpha-L-fucosidase 1	HORVU2Hr1G096290	Pi-ta protein belonging to the nucleotide-binding site leucine-rich repeat (NBS-LRR) class, Rice blast resistance (Nipponbare: susceptible	HORVU2Hr1G096300	Similar to flowering locus D
mag0459	Tricin O-eudesmic acid	Flavonoids	chr2H	675282527	675283333	675282847	2.85561e-12	0.18034	HORVU2Hr1G096500	Similar to Iron/ascorbate-dependent oxidoreductase	HORVU2Hr1G096510	Isopenicillin N synthase family protein	HORVU2Hr1G096520		HORVU2Hr1G096540		HORVU2Hr1G096550	Homeodomain-like containing protein	HORVU2Hr1G096570	Similar to CAA30376.1 protein	HORVU2Hr1G096580	Hypothetical conserved gene
mag0459	Tricin O-eudesmic acid	Flavonoids	chr2H	705450876	705693743	705693743	8.86844e-11	0.158073	HORVU2Hr1G104950	Protein of unknown function DUF581 family protein	HORVU2Hr1G104960	Protein of unknown function DUF581 family protein	HORVU2Hr1G104980	Protein of unknown function DUF581 family protein	HORVU2Hr1G105010	Protein of unknown function DUF581 family protein	HORVU2Hr1G105050	Protein of unknown function DUF581 family protein	HORVU2Hr1G105060	Protein of unknown function DUF581 family protein	HORVU2Hr1G105080	Similar to Helicase-like protein [Oryza sativa (japonica cultivar-group)]	HORVU2Hr1G105090	Protein of unknown function DUF581 family protein	HORVU2Hr1G105100	Similar to H0307D04.13 protein	HORVU2Hr1G105120		HORVU2Hr1G105130	Similar to UDP glucosyltransferase-1	HORVU2Hr1G105140	Protein of unknown function DUF581 family protein	HORVU2Hr1G105190	Malectin-like carbohydrate-binding domain domain containing protein
mag0459	Tricin O-eudesmic acid	Flavonoids	chr2H	708480001	720039341	713296581	5.63766e-24	0.341202	HORVU2Hr1G106020	Protein of unknown function DUF597 family protein	HORVU2Hr1G106030	Similar to OSIGBa0142I02-OSIGBa0101B20.1 protein	HORVU2Hr1G106040	Similar to OSIGBa0142I02-OSIGBa0101B20.10 protein	HORVU2Hr1G106080	t-snare domain containing protein	HORVU2Hr1G106090	Phosphoenolpyruvate carboxykinase, ATP-utilising domain containing protein	HORVU2Hr1G106100	Similar to OSIGBa0142I02-OSIGBa0101B20.17 protein	HORVU2Hr1G106110	WD40 repeat-like domain containing protein	HORVU2Hr1G106120	Similar to OSIGBa0142I02-OSIGBa0101B20.20 protein	HORVU2Hr1G106130	Similar to OSIGBa0142I02-OSIGBa0101B20.21 protein	HORVU2Hr1G106140	Myb transcription factor domain containing protein	HORVU2Hr1G106170	Myb transcription factor domain containing protein	HORVU2Hr1G106180	Myb transcription factor domain containing protein	HORVU2Hr1G106190	Myb transcription factor domain containing protein	HORVU2Hr1G106200	Similar to OSIGBa0142I02-OSIGBa0101B20.20 protein	HORVU2Hr1G106210	Similar to OSIGBa0142I02-OSIGBa0101B20.21 protein	HORVU2Hr1G106240	Similar to OSIGBa0142I02-OSIGBa0101B20.21 protein	HORVU2Hr1G106250	Zinc finger, RING-type domain containing protein	HORVU2Hr1G106260		HORVU2Hr1G106280	RWD domain domain containing protein	HORVU2Hr1G106290	Tetratricopeptide-like helical domain containing protein	HORVU2Hr1G106300
mag0459	Tricin O-eudesmic acid	Flavonoids	chr2H	721321431	723787632	722499325	6.11081e-15	0.220457	HORVU2Hr1G110790		HORVU2Hr1G110800	Hypothetical conserved gene	HORVU2Hr1G110810	Inositol-pentakisphosphate 2-kinase, metazoa domain containing protein	HORVU2Hr1G110850		HORVU2Hr1G110860	Protein kinase-like domain containing protein	HORVU2Hr1G110870	Similar to CAA30376.1 protein	HORVU2Hr1G110880	Similar to CAA30376.1 protein	HORVU2Hr1G110900	Armadillo-type fold domain containing protein	HORVU2Hr1G110940	Heat shock protein DnaJ family protein	HORVU2Hr1G110960	Heat shock protein DnaJ family protein	HORVU2Hr1G110970	Phospholipase C, phosphatidylinositol-specific, Y domain domain containing protein	HORVU2Hr1G110980	Similar to Xyloglucan endotransglucosylase/hydrolase 9	HORVU2Hr1G111000	Phospholipase C, phosphatidylinositol-specific, Y domain domain containing protein	HORVU2Hr1G111030	Similar to Xyloglucan endo-transglycosylase homolog	HORVU2Hr1G111050	Similar to H0112G12.2 protein	HORVU2Hr1G111060	Similar to Xyloglucan endo-transglycosylase homolog	HORVU2Hr1G111070	Similar to Amylogenin; reversibly glycosylatable polypeptide (Amylogenin)	HORVU2Hr1G111090	Concanavalin A-like lectin/glucanase domain containing protein	HORVU2Hr1G111110	Helix-loop-helix DNA-binding domain containing protein	HORVU2Hr1G111120	Similar to OSIGBa0132E09-OSIGBa0108L24.22 protein	HORVU2Hr1G111130
mag0459	Tricin O-eudesmic acid	Flavonoids	chr2H	744762007	744762356	744762120	1.34658e-10	0.154192	HORVU2Hr1G119160	Zinc finger, Dof-type domain containing protein	HORVU2Hr1G119180	Similar to ETO1-like protein 1 (Ethylene overproducer 1-like protein 1)	HORVU2Hr1G119210	Similar to P450	HORVU2Hr1G119220	WD40 repeat-like domain containing protein	HORVU2Hr1G119240		HORVU2Hr1G119250	Lipoxygenase, LH2 domain containing protein	HORVU2Hr1G119260		HORVU2Hr1G119280	Similar to 3-isopropylmalate dehydrogenase, chloroplast precursor (EC 1.1.1.85) (Beta-IPM dehydrogenase) (IMDH) (3-IPM-DH)	HORVU2Hr1G119290	Similar to DNA-binding factor of bZIP class	HORVU2Hr1G119310	Similar to H0402C08.12 protein	HORVU2Hr1G119350	Similar to Exo-beta-glucanase	HORVU2Hr1G119380	Similar to LZ-NBS-LRR class RGA
mag0459	Tricin O-eudesmic acid	Flavonoids	chr4H	51832734	51832835	51832753	1.54409e-09	0.137665	HORVU4Hr1G014230	Uncharacterised protein family, carbohydrate kinase-related domain containing protein	HORVU4Hr1G014240		HORVU4Hr1G014270	Protein of unknown function DUF1685 family protein	HORVU4Hr1G014280	Transcriptional factor B3 family protein
mag0459	Tricin O-eudesmic acid	Flavonoids	chr4H	331029404	331029800	331029534	1.02207e-16	0.245006
mag0459	Tricin O-eudesmic acid	Flavonoids	chr4H	601954672	601956731	601955000	1.14669e-11	0.170604	HORVU4Hr1G076790	Hypothetical conserved gene	HORVU4Hr1G076820	Tify domain containing protein	HORVU4Hr1G076840	Tify domain containing protein	HORVU4Hr1G076850	TIFY domain-containing transcriptional regulator, Salt and dehydration stress toleranc	HORVU4Hr1G076900	Similar to Universal stress protein family protein	HORVU4Hr1G076910	Glycosyl transferase, group 1 domain containing protein	HORVU4Hr1G076940	Thiolase-like, subgroup domain containing protein	HORVU4Hr1G076960	Peptidase C12, ubiquitin carboxyl-terminal hydrolase 1 domain containing protein	HORVU4Hr1G076970	Similar to Cyanate lyase (CYN)
mag0459	Tricin O-eudesmic acid	Flavonoids	chr5H	1675554	1676702	1676317	4.93276e-20	0.289242	HORVU5Hr1G000420	Pollen allergen Lol p2 family protein	HORVU5Hr1G000430	Pollen allergen Lol p2 family protein	HORVU5Hr1G000440	Conserved hypothetical protein	HORVU5Hr1G000460	Conserved hypothetical protein	HORVU5Hr1G000470	Pollen allergen Lol p2 family protein	HORVU5Hr1G000480	MADS-box transcription factor, Homologue of the AGL17-clade MADS-box genes, Regulation of root system development via auxin signallin
mag0459	Tricin O-eudesmic acid	Flavonoids	chr6H	115462140	115462579	115462493	8.45838e-22	0.313886	HORVU6Hr1G028760	WD40 repeat-like domain containing protein	HORVU6Hr1G028770	Senescence-associated family protein	HORVU6Hr1G028780	Sterol-binding domain containing protein	HORVU6Hr1G028790	WRKY transcription factor, Defense respons
mag0459	Tricin O-eudesmic acid	Flavonoids	chr6H	508547018	508721606	508718860	5.70573e-14	0.206305	HORVU6Hr1G073310		HORVU6Hr1G073320	Zinc finger, CCHC-type domain containing protein	HORVU6Hr1G073350	Zinc finger, SWIM-type domain containing protein	HORVU6Hr1G073370	ARF/SAR superfamily domain containing protein	HORVU6Hr1G073380	Similar to Metal transport protein	HORVU6Hr1G073390	Tify domain containing protein	HORVU6Hr1G073400	Similar to NClpP3 (ATP-dependent Clp protease proteolytic subunit ClpP3)	HORVU6Hr1G073440	Mediator complex, subunit Med23 domain containing protein	HORVU6Hr1G073450	Reverse transcriptase domain containing protein	HORVU6Hr1G073460	Hypothetical conserved gene	HORVU6Hr1G073500	Similar to Myb-related transcription factor LBM1
mag0459	Tricin O-eudesmic acid	Flavonoids	chr7H	26397148	26397567	26397341	1.7741e-19	0.281884	HORVU7Hr1G019550	Similar to GTP-binding protein lepA	HORVU7Hr1G019570	Hypothetical protein	HORVU7Hr1G019590	Similar to Polygalacturonase isoenzyme 1 beta subunit (Fragment)	HORVU7Hr1G019600		HORVU7Hr1G019660	Similar to H0818E04.20 protein	HORVU7Hr1G019670	Similar to B protein	HORVU7Hr1G019680	BURP domain-containing protein 14	HORVU7Hr1G019700	Putative integral membrane protein containing EamA-like transporter family domains, Regulation of intracellular auxin transpor	HORVU7Hr1G019730	Pentatricopeptide repeat domain containing protein	HORVU7Hr1G019740
mag0459	Tricin O-eudesmic acid	Flavonoids	chr7H	328181946	328604435	328181946	5.51772e-13	0.19043	HORVU7Hr1G065590	Cytochrome b561 family protein	HORVU7Hr1G065600	Similar to OSIGBa0114M03.4 protein	HORVU7Hr1G065650	Cyclin-like F-box domain containing protein
mag0459	Tricin O-eudesmic acid	Flavonoids	chr7H	570127257	570127310	570127294	7.41383e-14	0.203968	HORVU7Hr1G093160	Hypothetical conserved gene	HORVU7Hr1G093190	Protein of unknown function DUF23 family protein	HORVU7Hr1G093200	Putative protein phosphatase 2C 76	HORVU7Hr1G093210	Hypothetical conserved gene	HORVU7Hr1G093230	Protein of unknown function DUF296 domain containing protein
mag0459	Tricin O-eudesmic acid	Flavonoids	chr7H	647902947	647907608	647907608	2.01107e-15	0.227409	HORVU7Hr1G118470	NB-ARC domain containing protein	HORVU7Hr1G118490	Hypothetical conserved gene	HORVU7Hr1G118500	Hypothetical conserved gene	HORVU7Hr1G118510	Hypothetical conserved gene	HORVU7Hr1G118520	Hypothetical conserved gene	HORVU7Hr1G118550	3'-5' exonuclease domain containing protein	HORVU7Hr1G118560	Hypothetical conserved gene	HORVU7Hr1G118570	Putative UPF0496 protein 2	HORVU7Hr1G118610	Protein kinase, core domain containing protein	HORVU7Hr1G118620		HORVU7Hr1G118630	Similar to Phosphate starvation response regulator-like protein
mag0486	6,8-di-C-glucoside Apigenine	Flavonoids	chr2H	2368071	3270070	2893852	2.57303e-10	0.15087	HORVU2Hr1G001010	Protein of unknown function DUF827, plant family protein	HORVU2Hr1G001020		HORVU2Hr1G001030		HORVU2Hr1G001070	Harpin-induced 1 domain containing protein	HORVU2Hr1G001110	Similar to Cytochrome P450 CYP99A1 (EC 1.14.-.-) (Fragment)	HORVU2Hr1G001120	Similar to OSIGBa0159H11-OSIGBa0137A07.8 protein	HORVU2Hr1G001130	Cytochrome P450 family protein	HORVU2Hr1G001150	Similar to Cytochrome P450 71A1 (EC 1.14.-.-) (CYPLXXIA1) (ARP-2)	HORVU2Hr1G001160	Cytochrome P450 family protein	HORVU2Hr1G001180	Similar to Protein ABIL1	HORVU2Hr1G001190	Barley stem rust resistance protein	HORVU2Hr1G001240	Similar to Dirigent-like protein, expressed	HORVU2Hr1G001250	Protease inhibitor I4, serpin, plant domain containing protein	HORVU2Hr1G001280		HORVU2Hr1G001290	ATPase, F0 complex, subunit E, mitochondrial domain containing protein	HORVU2Hr1G001310	Spectrin repeat containing protein	HORVU2Hr1G001320	Similar to Nitrate transporter (Fragment)	HORVU2Hr1G001330	Serpin-Z2A	HORVU2Hr1G001340	NB-ARC domain containing protein	HORVU2Hr1G001350	Peptidyl-prolyl cis-trans isomerase 1 (EC 5.2.1.8) (Rotamase Pin1) (PPIase Pin1) (DlPar13)	HORVU2Hr1G001360
mag0599	Tricin O-sinapic acid	Flavonoids	chr2H	47637679	47758851	47758851	1.96896e-09	0.136961	HORVU2Hr1G018510	Similar to Peroxidase precursor (EC 1.11.1.7)	HORVU2Hr1G018520	Similar to Class III peroxidase 46	HORVU2Hr1G018530	Similar to Peroxidase	HORVU2Hr1G018540	ADP/ATP carrier protein domain containing protein	HORVU2Hr1G018550	Peroxidase (EC 1.11.1.7)	HORVU2Hr1G018570	Similar to Class III peroxidase GvPx2b (Fragment)	HORVU2Hr1G018600	Similar to DNA binding protein	HORVU2Hr1G018610	Similar to Mitochondrial Rho GTPase	HORVU2Hr1G018620	Sporulation stage II, protein E C-terminal domain containing protein
mag0599	Tricin O-sinapic acid	Flavonoids	chr3H	23265653	23379461	23379459	3.58636e-10	0.148099	HORVU3Hr1G010460	Peptidase M50 family protein	HORVU3Hr1G010470	Conserved hypothetical protein	HORVU3Hr1G010480	Similar to glutathione transferase16	HORVU3Hr1G010500	Hypothetical conserved gene	HORVU3Hr1G010510	Seven In Absentia Homolog-type domain containing protein	HORVU3Hr1G010530	Similar to 14-3-3 protein 6	HORVU3Hr1G010540	Glycosyl transferase, group 1 domain containing protein	HORVU3Hr1G010550	Kinase binding protein CGI-121 domain containing protein	HORVU3Hr1G010570	Similar to POT family protein, expressed	HORVU3Hr1G010590	Similar to calmodulin-binding family protein	HORVU3Hr1G010600	Homeodomain-like containing protein	HORVU3Hr1G010620	Similar to Transcription factor MYBS3	HORVU3Hr1G010630	Multi antimicrobial extrusion protein MatE family protein	HORVU3Hr1G010650	Nicotianamine synthase 1 (EC 2.5.1.43) (S-adenosyl-L-methionine:S- adenosyl-L-methionine:S-adenosyl-methionine 3-amino-3- carboxypropyltransferase 1
mag0599	Tricin O-sinapic acid	Flavonoids	chr3H	490669071	491107247	490675838	9.79797e-10	0.141753	HORVU3Hr1G064290	Similar to Serine/threonine protein phosphatase 2A	HORVU3Hr1G064300	Similar to DNA repair helicase XPB2 (EC 3.6.1.-) (XPB homolog 2) (ERCC3 homolog 2) (RAD25 homolog 2) (AtXPB2)	HORVU3Hr1G064320	Thioredoxin fold domain containing protein	HORVU3Hr1G064340	Protein of unknown function DUF827, plant domain containing protein
mag0599	Tricin O-sinapic acid	Flavonoids	chr3H	496752382	499651117	499508149	1.80162e-12	0.182749	HORVU3Hr1G065060	Similar to 61 kDa protein homolog	HORVU3Hr1G065070	Zinc finger, SWIM-type domain containing protein	HORVU3Hr1G065130	Zinc finger, RING/FYVE/PHD-type domain containing protein	HORVU3Hr1G065140	Similar to Transposase	HORVU3Hr1G065150	Glucoamylase, putatuve domain containing protein	HORVU3Hr1G065170	Hypothetical conserved gene	HORVU3Hr1G065180	Glucoamylase, putatuve domain containing protein	HORVU3Hr1G065190	Similar to Farnesyl pyrophosphate synthetase (FPP synthetase) (FPS) (Farnesyl diphosphate synthetase) [Includes: Dimethylallyltranstransferase (EC 2.5.1.1); Geranyltranstransferase (EC 2.5.1.10)]	HORVU3Hr1G065210	Protein of unknown function DUF239, plant domain containing protein	HORVU3Hr1G065230	Pyridoxal phosphate-dependent deaminase family protein	HORVU3Hr1G065240	ABC transporter-like domain containing protein	HORVU3Hr1G065250	Thioredoxin fold domain containing protein	HORVU3Hr1G065260	Similar to Multidrug resistance protein 1 homolog	HORVU3Hr1G065280	Similar to MDR-like ABC transporter	HORVU3Hr1G065320	Similar to MDR-like ABC transporter	HORVU3Hr1G065350	Similar to Calcium-activated outward-rectifying potassium channel 1 (AtKCO1)	HORVU3Hr1G065360	Similar to outward rectifying potassium channel	HORVU3Hr1G065370	Similar to Histone mRNA exonuclease 1	HORVU3Hr1G065390	Hypothetical conserved gene	HORVU3Hr1G065420	Similar to Glucosyltransferase (Fragment)	HORVU3Hr1G065500
mag0599	Tricin O-sinapic acid	Flavonoids	chr3H	586437597	589752749	589752749	3.16243e-09	0.133696	HORVU3Hr1G079940	Nuf2 family protein	HORVU3Hr1G079950	Hypothetical conserved gene	HORVU3Hr1G079960	Similar to Cytochrome b5 reductase	HORVU3Hr1G079970	Conserved hypothetical protein	HORVU3Hr1G079980	Conserved hypothetical protein	HORVU3Hr1G079990	Hypothetical conserved gene	HORVU3Hr1G080010	Similar to Cytochrome b5 reductase	HORVU3Hr1G080020	UDPas	HORVU3Hr1G080040	Zinc finger, RING/FYVE/PHD-type domain containing protein	HORVU3Hr1G080050	Cellular retinaldehyde-binding/triple function, N-terminal domain containing protein	HORVU3Hr1G080060	Armadillo-like helical domain containing protein	HORVU3Hr1G080100	Similar to NAC domain protein	HORVU3Hr1G080110	Hypothetical conserved gene	HORVU3Hr1G080120	Pentatricopeptide repeat domain containing protein	HORVU3Hr1G080130	Similar to 60S ribosomal protein L24-A (L30A) (RP29) (YL21)	HORVU3Hr1G080150	Zinc finger, RanBP2-type domain containing protein	HORVU3Hr1G080160	NB-ARC domain containing protein	HORVU3Hr1G080190	Glycerol-3-phosphate acyltransferase, Anther development, Pollen formatio	HORVU3Hr1G080200	Similar to nodulin-like protein	HORVU3Hr1G080210	Similar to microtubule organization protein	HORVU3Hr1G080220
mag0599	Tricin O-sinapic acid	Flavonoids	chr3H	669244110	672488609	671874658	2.74035e-13	0.196222	HORVU3Hr1G105600	Similar to Beta-glucanase	HORVU3Hr1G105610	Cyclin, C-terminal domain containing protein	HORVU3Hr1G105620	Similar to Beta-glucanase	HORVU3Hr1G105630	Similar to Beta-1,3-glucanase precursor	HORVU3Hr1G105670	Protein of unknown function DUF538 family protein	HORVU3Hr1G105710	Similar to Auxin-resistance protein AXR1	HORVU3Hr1G105720	Transcriptional factor B3 family protein	HORVU3Hr1G105740	Nucleic acid binding, OB-fold, tRNA/helicase-type domain containing protein	HORVU3Hr1G105760		HORVU3Hr1G105770	Beta 1 subunit of 20S proteasome	HORVU3Hr1G105780	Photosystem II protein PsbX family protein	HORVU3Hr1G105790	Similar to Glucan endo-1,3-beta-glucosidase GII precursor (EC 3.2.1.39) ((1--3)- beta-glucan endohydrolase GII) ((1--3)-beta-glucanase isoenzyme GII) (Beta-1,3-endoglucanase GII)	HORVU3Hr1G105820	Similar to RECA3 (RECA HOMOLOG 3); DNA binding / DNA-dependent ATPase	HORVU3Hr1G105840	Hypothetical conserved gene	HORVU3Hr1G105850	Similar to DRP2 protein (Fragment)	HORVU3Hr1G105860	Similar to Annexin p33	HORVU3Hr1G105870	Similar to amino acid permease family protein	HORVU3Hr1G105880	Acetyl-CoA carboxylase (EC 6.4.1.2	HORVU3Hr1G105890	Similar to amino acid transporter	HORVU3Hr1G105910	Similar to J013022N21, full insert sequence	HORVU3Hr1G105920
mag0599	Tricin O-sinapic acid	Flavonoids	chr5H	657111409	657193552	657188657	7.27457e-11	0.159407	HORVU5Hr1G120060	F-box domain, Skp2-like domain containing protein	HORVU5Hr1G120090	Hypothetical conserved gene	HORVU5Hr1G120100	Similar to Aspartic proteinase nepenthesin-2	HORVU5Hr1G120110	Similar to Oxidoreductase, short chain dehydrogenase/reductase family protein, expressed	HORVU5Hr1G120160		HORVU5Hr1G120170	Pectate lyase-like protein, Leaf senescenc	HORVU5Hr1G120190	Similar to 10A19I.15	HORVU5Hr1G120210	Ras GTPase family protein	HORVU5Hr1G120230	Late embryogenesis abundant protein 2 family protein	HORVU5Hr1G120240	Protein of unknown function DUF901 family protein	HORVU5Hr1G120250	Similar to 30S ribosomal protein S6, chloroplast precursor (Fragment)
mag0599	Tricin O-sinapic acid	Flavonoids	chr6H	476773626	481190577	477039597	4.41291e-11	0.16221	HORVU6Hr1G068720	Carotenoid oxygenase family protein	HORVU6Hr1G068730	Protein of unknown function DUF6, transmembrane domain containing protein	HORVU6Hr1G068750	Similar to ornithine carbamoyltransferase	HORVU6Hr1G068760	Similar to Inorganic pyrophosphatase-like protein	HORVU6Hr1G068770	Conserved hypothetical protein	HORVU6Hr1G068790	Phosphatidic acid phosphatase type 2/haloperoxidase domain containing protein	HORVU6Hr1G068810	Hypothetical conserved gene	HORVU6Hr1G068820	Similar to endo/excinuclease amino terminal domain-containing protein	HORVU6Hr1G068840	Divalent ion symporter domain containing protein	HORVU6Hr1G068850	Hypothetical conserved gene	HORVU6Hr1G068870	Hypothetical conserved gene	HORVU6Hr1G068880	Reverse transcriptase domain containing protein	HORVU6Hr1G068910	Alpha/beta hydrolase fold-1 domain containing protein	HORVU6Hr1G068920	Similar to J013022N21, full insert sequence	HORVU6Hr1G068940		HORVU6Hr1G068950		HORVU6Hr1G068970	Similar to F24P17.15 protein (Tubby-like protein TULP9)	HORVU6Hr1G068980	Helix-loop-helix DNA-binding domain containing protein	HORVU6Hr1G068990	Similar to Pathogen induced protein 2-4	HORVU6Hr1G069010	Armadillo-like helical domain containing protein	HORVU6Hr1G069070
mag0599	Tricin O-sinapic acid	Flavonoids	chr6H	483257427	485441020	483281666	6.06515e-12	0.174801	HORVU6Hr1G069560	Hypothetical conserved gene	HORVU6Hr1G069570	GTPase-activating protein, Regulation of vesicle trafficking from trans-Golgi network to plasma membrane or central vacuol	HORVU6Hr1G069580	Hypothetical conserved gene	HORVU6Hr1G069590	Similar to Protease Do-like 1, chloroplast precursor (EC 3.4.21.-)	HORVU6Hr1G069620	Conserved hypothetical protein	HORVU6Hr1G069640	Similar to Vacuolar H(+)-ATPase subunit A (Fragment)	HORVU6Hr1G069650	ROOT HAIR DEFECTIVE-SIX LIKE (RSL) class I basic helix-loop-helix protein, bHLH transcription factor, Regulation of root hair developmen	HORVU6Hr1G069690	ROOT HAIR DEFECTIVE-SIX LIKE (RSL) class I basic helix-loop-helix protein, bHLH transcription factor, Regulation of root hair developmen	HORVU6Hr1G069710	Similar to S-locus receptor kinase precursor	HORVU6Hr1G069750	Hypothetical conserved gene	HORVU6Hr1G069760	FAR1 DNA binding domain domain containing protein	HORVU6Hr1G069780	Aminotransferase-like, plant mobile domain domain containing protein	HORVU6Hr1G069810	RNA-directed DNA polymerase (reverse transcriptase), related domain containing protein	HORVU6Hr1G069830	Pyridoxal phosphate-dependent enzyme, beta subunit domain containing protein	HORVU6Hr1G069840	Cyclin-like F-box domain containing protein	HORVU6Hr1G069910	Hypothetical conserved gene	HORVU6Hr1G069920	Similar to DegP7 (DegP protease 7); catalytic/ protein binding / serine-type endopeptidase/ serine-type peptidase	HORVU6Hr1G069940	Protein of unknown function DUF23 family protein
mag0599	Tricin O-sinapic acid	Flavonoids	chr6H	486916400	488718121	487183685	4.35493e-12	0.178164	HORVU6Hr1G070080		HORVU6Hr1G070090	Protein of unknown function DUF296 domain containing protein	HORVU6Hr1G070100	Hypothetical conserved gene	HORVU6Hr1G070120	Similar to Thioredoxin reductase 1 (EC 1.8.1.9) (NADPH-dependent thioredoxin reductase 1) (NTR 1)	HORVU6Hr1G070130	Hypothetical conserved gene	HORVU6Hr1G070140	Nucleotide-binding, alpha-beta plait domain containing protein	HORVU6Hr1G070150	Similar to H0124B04.13 protein	HORVU6Hr1G070170	Similar to Yarrowia lipolytica chromosome C of strain CLIB99 of Yarrowia lipolytica	HORVU6Hr1G070180	Diacylglycerol acyltransferase family protein	HORVU6Hr1G070190	Stigma-specific protein Stig1 family protein	HORVU6Hr1G070200	Similar to H0815C01.4 protein	HORVU6Hr1G070210	Similar to anthocyanidin 5,3-O-glucosyltransferase	HORVU6Hr1G070220	UDP-glucuronosyl/UDP-glucosyltransferase family protein	HORVU6Hr1G070230	AT-rich interaction region domain containing protein	HORVU6Hr1G070250		HORVU6Hr1G070270	Similar to predicted protein	HORVU6Hr1G070290	Conserved hypothetical protein	HORVU6Hr1G070300	NAD(P)-binding domain containing protein	HORVU6Hr1G070320	Similar to Cysteine proteinase	HORVU6Hr1G070330	Tetratricopeptide-like helical domain containing protein
mag0599	Tricin O-sinapic acid	Flavonoids	chr6H	492577367	493069603	493016259	1.52953e-10	0.153863	HORVU6Hr1G070680	MSF1 domain containing protein	HORVU6Hr1G070690	Cyclin-like F-box domain containing protein	HORVU6Hr1G070700	Cyclin-like F-box domain containing protein	HORVU6Hr1G070740		HORVU6Hr1G070750	Zinc finger, RING/FYVE/PHD-type domain containing protein	HORVU6Hr1G070770	40S ribosomal protein S29	HORVU6Hr1G070780	ADP,ATP carrier protein, mitochondrial precursor (ADP/ATP translocase) (Adenine nucleotide translocator) (ANT)	HORVU6Hr1G070790	Threonyl-tRNA synthetase, Chloroplast biogenesis and chloroplast ribosomal system constructio
mag0621	Isovitexin 7-O-[6''-hydroxyferuloyl]-glucoside 1	Flavonoids	chr2H	585135044	588852500	585135044	2.20776e-09	0.136173	HORVU2Hr1G080670	Dynein light chain, type 1 family protein	HORVU2Hr1G080710	Similar to Prohibitin	HORVU2Hr1G080720		HORVU2Hr1G080770	Protein kinase, core domain containing protein	HORVU2Hr1G080780	Protein of unknown function DUF593 family protein	HORVU2Hr1G080790		HORVU2Hr1G080800	Protein of unknown function DUF593 family protein	HORVU2Hr1G080820	Protein of unknown function DUF593 family protein	HORVU2Hr1G080860	Pentatricopeptide repeat domain containing protein	HORVU2Hr1G080870	Protein of unknown function DUF125, transmembrane family protein	HORVU2Hr1G080890	Similar to Anthranilate synthase beta chain	HORVU2Hr1G080910	Similar to ADL064Wp	HORVU2Hr1G080940	Protein of unknown function DUF2039 domain containing protein	HORVU2Hr1G080970	Betaine aldehyde dehydrogenase, Rice fragrance, Salt stres	HORVU2Hr1G080980	Similar to Protein synthesis inhibitor II (EC 3.2.2.22) (Ribosome-inactivating protein II) (rRNA N-glycosidase)	HORVU2Hr1G080990		HORVU2Hr1G081010		HORVU2Hr1G081020	Similar to Ribosomal protein L1	HORVU2Hr1G081030	TGF-beta receptor, type I/II extracellular region family protein	HORVU2Hr1G081040	TGF-beta receptor, type I/II extracellular region family protein	HORVU2Hr1G081050
mag0638	Tricin O-saccharic acid	Flavonoids	chr3H	575214889	579274014	578082777	4.99455e-16	0.235412	HORVU3Hr1G077880	Conserved hypothetical protein	HORVU3Hr1G077890	Conserved hypothetical protein	HORVU3Hr1G077920	Similar to B protein	HORVU3Hr1G077930	Thioredoxin domain 2 containing protein	HORVU3Hr1G077950	Similar to Subtilase	HORVU3Hr1G077960	Translation initiation factor SUI1 domain containing protein	HORVU3Hr1G077980	Protein of unknown function DUF1677, Oryza sativa family protein	HORVU3Hr1G078030	Beta-glucosidase, GBA2 type domain containing protein	HORVU3Hr1G078090	Similar to predicted protein	HORVU3Hr1G078100	NAD(P)-binding domain containing protein	HORVU3Hr1G078110	Zinc finger, RING/FYVE/PHD-type domain containing protein	HORVU3Hr1G078140		HORVU3Hr1G078150	AP2/ERF family protein, ERF-associated EAR-motif-containing repressor, Abiotic stress response, Stress signalin	HORVU3Hr1G078190	Similar to B0616E02-H0507E05.5 protein	HORVU3Hr1G078200	Similar to predicted protein	HORVU3Hr1G078210	Conserved hypothetical protein	HORVU3Hr1G078220		HORVU3Hr1G078230	Peptidase C12, ubiquitin carboxyl-terminal hydrolase 1 family protein	HORVU3Hr1G078260	Methyladenine glycosylase domain containing protein	HORVU3Hr1G078270	Similar to Latex-abundant protein	HORVU3Hr1G078300
mag0638	Tricin O-saccharic acid	Flavonoids	chr6H	22076025	22081330	22080829	3.70444e-12	0.178695	HORVU6Hr1G011820	Similar to Histone H3	HORVU6Hr1G011850	Conserved hypothetical protein	HORVU6Hr1G011860	Conserved hypothetical protein	HORVU6Hr1G011880	BTB/POZ-like domain containing protein	HORVU6Hr1G011890	Armadillo-like helical domain containing protein	HORVU6Hr1G011910	Similar to ribosomal RNA adenine dimethylase family protein	HORVU6Hr1G011930	Similar to Cysteine proteinase	HORVU6Hr1G011950	Similar to SET domain protein	HORVU6Hr1G011970	EF-Hand type domain containing protein
mag0652	Naringenin 7-O-neohesperidoside (Naringin)	Flavonoids	chr6H	168216840	171480517	168840395	1.96247e-09	0.136984	HORVU6Hr1G035210	Lipase, GDSL domain containing protein	HORVU6Hr1G035230	Lipase, GDSL domain containing protein	HORVU6Hr1G035250	Mediator complex, subunit Med11 domain containing protein	HORVU6Hr1G035260	Similar to Chloroplast 30S ribosomal protein S21 (Fragment)	HORVU6Hr1G035270	Hypothetical conserved gene	HORVU6Hr1G035280	Similar to Subtilase	HORVU6Hr1G035300	Ubiquitin domain containing protein	HORVU6Hr1G035330	Hypothetical conserved gene	HORVU6Hr1G035340		HORVU6Hr1G035370	Hypothetical gene	HORVU6Hr1G035390		HORVU6Hr1G035400		HORVU6Hr1G035410	Similar to Sinapyl alcohol dehydrogenase	HORVU6Hr1G035420	Cinnamyl-alcohol dehydrogenase, Lignin biosynthesis, Monolignol biosynthesi	HORVU6Hr1G035440		HORVU6Hr1G035470	Similar to Myb-related protein B (B-Myb) (Myb-related protein 1) (XMYB1)
mag0694	Vitexin 2''-O-beta-L-rhamnoside	Flavonoids	chr6H	554138957	554987885	554138957	1.32168e-09	0.139701	HORVU6Hr1G084310	Hypothetical conserved gene	HORVU6Hr1G084320	3'-5' exonuclease domain containing protein	HORVU6Hr1G084370	Similar to lectin-like receptor kinase 7	HORVU6Hr1G084380	Protein of unknown function DUF1777 domain containing protein	HORVU6Hr1G084390	Similar to Nucleotide sugar epimerase-like protein (UDP-D-glucuronate 4- epimerase) (EC 5.1.3.6)	HORVU6Hr1G084410	Pentatricopeptide repeat domain containing protein	HORVU6Hr1G084420	Similar to BSD domain containing protein	HORVU6Hr1G084430	WD-40 repeat containing protein	HORVU6Hr1G084460	Similar to STE20/SPS1-related proline-alanine-rich protein kinase	HORVU6Hr1G084470	Leucine-rich repeat domain containing protein	HORVU6Hr1G084480	UDP-N-acetylglucosamine pyrophosphorylase 1, Regulation of leaf senescence, Defence response	HORVU6Hr1G084490		HORVU6Hr1G084500	TMS membrane protein/tumour differentially expressed protein family protein	HORVU6Hr1G084510	Similar to Pheophorbide a oxygenase	HORVU6Hr1G084520	Similar to OSIGBa0147O06.5 protein	HORVU6Hr1G084530	Zinc finger, CCCH-type domain containing protein
mag0762	Quercetin 3-O-galactoside (Hyperin)	Flavonoids	chr6H	541034946	542306083	541755385	1.09687e-19	0.285483	HORVU6Hr1G080270	Protein of unknown function DUF6, transmembrane domain containing protein	HORVU6Hr1G080280	emp24/gp25L/p24 family protein	HORVU6Hr1G080290		HORVU6Hr1G080300	Glutaredoxin 2 family protein	HORVU6Hr1G080310	Conserved hypothetical protein	HORVU6Hr1G080320	Similar to RHC1A	HORVU6Hr1G080340	YbaK/aminoacyl-tRNA synthetase associated region domain containing protein	HORVU6Hr1G080350	Similar to predicted protein	HORVU6Hr1G080360	Similar to Oxidoreductase, 2OG-Fe oxygenase family protein, expressed	HORVU6Hr1G080370		HORVU6Hr1G080380	FAR1 DNA binding domain domain containing protein	HORVU6Hr1G080390	Similar to OSIGBa0092G14.5 protein	HORVU6Hr1G080400	Protein of unknown function DUF455 family protein	HORVU6Hr1G080410	Uncharacterised protein family UPF0153 domain containing protein	HORVU6Hr1G080420	Similar to Hexose transporter (Fragment)	HORVU6Hr1G080430	Similar to Ania-6a type cyclin	HORVU6Hr1G080440	Hypothetical conserved gene	HORVU6Hr1G080460	Serine/threonine protein kinase-related domain containing protein	HORVU6Hr1G080480	Mitochondrial phosphate transporter	HORVU6Hr1G080490	Armadillo-like helical domain containing protein	HORVU6Hr1G080500
mag0851	Tricin 5-O-hexoside	Flavonoids	chr1H	535337824	535494689	535401957	1.67471e-10	0.152726	HORVU1Hr1G085150	Similar to Triose-phosphate Transporter family domain containing protein	HORVU1Hr1G085160	Similar to OSIGBa0092E09.1 protein	HORVU1Hr1G085170	Similar to 60S ribosomal protein L37a	HORVU1Hr1G085190	Protein of unknown function DUF1639 family protein	HORVU1Hr1G085230	Protein of unknown function DUF250 domain containing protein	HORVU1Hr1G085240	Protein of unknown function DUF266, plant family protein	HORVU1Hr1G085260	Protein of unknown function DUF266, plant family protein	HORVU1Hr1G085270	Conserved hypothetical protein	HORVU1Hr1G085310		HORVU1Hr1G085320	Similar to H0818E04.21 protein	HORVU1Hr1G085370	Protein of unknown function DUF617, plant family protein	HORVU1Hr1G085390	Similar to predicted protein	HORVU1Hr1G085410	Similar to H0306F12.5 protein	HORVU1Hr1G085450		HORVU1Hr1G085470	Armadillo-type fold domain containing protein	HORVU1Hr1G085480	Membrane attack complex component/perforin/complement C9 family protein
mag0851	Tricin 5-O-hexoside	Flavonoids	chr2H	685911317	685911335	685911317	2.672e-09	0.134384	HORVU2Hr1G098920	Similar to Peroxisomal 2,4-dienoyl-CoA reductase (EC 1.3.1.34)	HORVU2Hr1G098930	Similar to PISTILLATA-like MADS box protein	HORVU2Hr1G098940	Similar to Potassium transporter 18	HORVU2Hr1G098950	Similar to Glycine-rich protein 2	HORVU2Hr1G098970	Conserved hypothetical protein	HORVU2Hr1G098980	Similar to Protein kinase domain containing protein, expressed	HORVU2Hr1G098990	F-box associated type 1 domain containing protein	HORVU2Hr1G099000	Protein of unknown function DUF599 family protein	HORVU2Hr1G099010	Concanavalin A-like lectin/glucanase, subgroup domain containing protein	HORVU2Hr1G099020	DENN domain containing protein	HORVU2Hr1G099030	F-box associated type 1 domain containing protein
mag0924	Hesperetin O-malonylhexoside	Flavonoids	chr1H	287024321	287035338	287024401	1.31076e-16	0.242746	HORVU1Hr1G040620	Peptidase C48, SUMO/Sentrin/Ubl1 domain containing protein	HORVU1Hr1G040640
mag0924	Hesperetin O-malonylhexoside	Flavonoids	chr1H	329371342	329372769	329371457	3.52887e-26	0.36778	HORVU1Hr1G045280	Conserved hypothetical protein	HORVU1Hr1G045310	Ras GTPase family protein	HORVU1Hr1G045320	Similar to OSIGBa0113E10.3 protein
mag0924	Hesperetin O-malonylhexoside	Flavonoids	chr1H	380300307	380303465	380300615	1.32748e-13	0.200241	HORVU1Hr1G051250	Similar to ribosomal protein L35 containing protein	HORVU1Hr1G051260	Similar to WRKY transcription factor 61	HORVU1Hr1G051270		HORVU1Hr1G051280	NADH:ubiquinone oxidoreductase 17.2 kD subunit family protein	HORVU1Hr1G051290	Major facilitator superfamily protein	HORVU1Hr1G051300	Similar to Cytochrome P450 CYP71Y10	HORVU1Hr1G051310	Similar to predicted protein
mag0924	Hesperetin O-malonylhexoside	Flavonoids	chr1H	476786699	476786712	476786710	7.99352e-20	0.286475	HORVU1Hr1G067140	Similar to Chromosome assembly protein homolog	HORVU1Hr1G067150	Hypothetical conserved gene	HORVU1Hr1G067160	AP2/ERF (APETALA2/ethylene-responsive factor) protein, Regulation of spikelet meristem determinancy and floral organ identit	HORVU1Hr1G067170
mag0924	Hesperetin O-malonylhexoside	Flavonoids	chr2H	87904287	87904407	87904381	1.01473e-09	0.140528
mag0924	Hesperetin O-malonylhexoside	Flavonoids	chr2H	332244392	332247003	332246585	7.38706e-26	0.363033	HORVU2Hr1G054080	Streptomyces cyclase/dehydrase family protein	HORVU2Hr1G054100	Similar to ES43 like protein	HORVU2Hr1G054210	Similar to DNA-directed RNA polymerase	HORVU2Hr1G054220	Similar to HAT family dimerisation domain containing protein
mag0924	Hesperetin O-malonylhexoside	Flavonoids	chr2H	420469223	420471221	420469322	9.26097e-30	0.406784	HORVU2Hr1G062420	Hypothetical conserved gene	HORVU2Hr1G062440	Conserved hypothetical protein	HORVU2Hr1G062460	Similar to OSIGBa0114M03.4 protein	HORVU2Hr1G062530	Ubiquitin-conjugating enzyme/RWD-like domain containing protein	HORVU2Hr1G062540	Conserved hypothetical protein
mag0924	Hesperetin O-malonylhexoside	Flavonoids	chr2H	514615845	514615995	514615873	1.72415e-20	0.296075	HORVU2Hr1G071890	Similar to H0502B11.4 protein
mag0924	Hesperetin O-malonylhexoside	Flavonoids	chr2H	577777548	577779091	577777630	3.30961e-11	0.163576	HORVU2Hr1G079870	Similar to nucleotidyltransferase family protein	HORVU2Hr1G079890	Malectin-like carbohydrate-binding domain domain containing protein	HORVU2Hr1G079900	Similar to EIL3
mag0924	Hesperetin O-malonylhexoside	Flavonoids	chr2H	673919855	673923253	673919946	3.76135e-17	0.251824	HORVU2Hr1G096280	Similar to Alpha-L-fucosidase 1	HORVU2Hr1G096290	Pi-ta protein belonging to the nucleotide-binding site leucine-rich repeat (NBS-LRR) class, Rice blast resistance (Nipponbare: susceptible	HORVU2Hr1G096300	Similar to flowering locus D
mag0924	Hesperetin O-malonylhexoside	Flavonoids	chr2H	675282527	675283333	675283285	1.06576e-13	0.201648	HORVU2Hr1G096500	Similar to Iron/ascorbate-dependent oxidoreductase	HORVU2Hr1G096510	Isopenicillin N synthase family protein	HORVU2Hr1G096520		HORVU2Hr1G096540		HORVU2Hr1G096550	Homeodomain-like containing protein	HORVU2Hr1G096570	Similar to CAA30376.1 protein	HORVU2Hr1G096580	Hypothetical conserved gene
mag0924	Hesperetin O-malonylhexoside	Flavonoids	chr2H	705281802	705693743	705693743	4.8052e-13	0.192585	HORVU2Hr1G104950	Protein of unknown function DUF581 family protein	HORVU2Hr1G104960	Protein of unknown function DUF581 family protein	HORVU2Hr1G104980	Protein of unknown function DUF581 family protein	HORVU2Hr1G105010	Protein of unknown function DUF581 family protein	HORVU2Hr1G105050	Protein of unknown function DUF581 family protein	HORVU2Hr1G105060	Protein of unknown function DUF581 family protein	HORVU2Hr1G105080	Similar to Helicase-like protein [Oryza sativa (japonica cultivar-group)]	HORVU2Hr1G105090	Protein of unknown function DUF581 family protein	HORVU2Hr1G105100	Similar to H0307D04.13 protein	HORVU2Hr1G105120		HORVU2Hr1G105130	Similar to UDP glucosyltransferase-1	HORVU2Hr1G105140	Protein of unknown function DUF581 family protein	HORVU2Hr1G105190	Malectin-like carbohydrate-binding domain domain containing protein
mag0924	Hesperetin O-malonylhexoside	Flavonoids	chr2H	707499791	717590238	713296517	2.90541e-39	0.504196	HORVU2Hr1G105690	Alpha/beta hydrolase family protein	HORVU2Hr1G105700	Conserved hypothetical protein	HORVU2Hr1G105720	Zinc finger, RING/FYVE/PHD-type domain containing protein	HORVU2Hr1G105730	Glycosyl transferase, group 1 domain containing protein	HORVU2Hr1G105740	Late embryogenesis abundant (LEA) group 1 family protein	HORVU2Hr1G105750	Bifunctional inhibitor/plant lipid transfer protein/seed storage domain containing protein	HORVU2Hr1G105760	Late embryogenesis abundant (LEA) group 1 family protein	HORVU2Hr1G105770	Bifunctional inhibitor/plant lipid transfer protein/seed storage domain containing protein	HORVU2Hr1G105780	FAD-dependent pyridine nucleotide-disulphide oxidoreductase domain containing protein	HORVU2Hr1G105790	Similar to 5a2 protein	HORVU2Hr1G105800	Protein of unknown function DUF296 domain containing protein	HORVU2Hr1G105830	Conserved hypothetical protein	HORVU2Hr1G105870	Heavy metal-associated domain, HMA domain containing protein	HORVU2Hr1G105890	Protein of unknown function DUF296 domain containing protein	HORVU2Hr1G105910	Domain of unknown function DUF1618 domain containing protein	HORVU2Hr1G105930	Oligouridylate binding protein	HORVU2Hr1G105960	Similar to DNA binding protein	HORVU2Hr1G105970	Similar to Phosphate/phosphoenolpyruvate translocator protein-like	HORVU2Hr1G105980	Similar to RING-H2 finger protein ATL1B	HORVU2Hr1G106010	Exocyst complex subunit Sec15-like family protein	HORVU2Hr1G106020
mag0924	Hesperetin O-malonylhexoside	Flavonoids	chr2H	721348758	723508385	723508385	5.64686e-13	0.190281	HORVU2Hr1G110800	Hypothetical conserved gene	HORVU2Hr1G110810	Inositol-pentakisphosphate 2-kinase, metazoa domain containing protein	HORVU2Hr1G110850		HORVU2Hr1G110860	Protein kinase-like domain containing protein	HORVU2Hr1G110870	Similar to CAA30376.1 protein	HORVU2Hr1G110880	Similar to CAA30376.1 protein	HORVU2Hr1G110900	Armadillo-type fold domain containing protein	HORVU2Hr1G110940	Heat shock protein DnaJ family protein	HORVU2Hr1G110960	Heat shock protein DnaJ family protein	HORVU2Hr1G110970	Phospholipase C, phosphatidylinositol-specific, Y domain domain containing protein	HORVU2Hr1G110980	Similar to Xyloglucan endotransglucosylase/hydrolase 9	HORVU2Hr1G111000	Phospholipase C, phosphatidylinositol-specific, Y domain domain containing protein	HORVU2Hr1G111030	Similar to Xyloglucan endo-transglycosylase homolog	HORVU2Hr1G111050	Similar to H0112G12.2 protein	HORVU2Hr1G111060	Similar to Xyloglucan endo-transglycosylase homolog	HORVU2Hr1G111070	Similar to Amylogenin; reversibly glycosylatable polypeptide (Amylogenin)	HORVU2Hr1G111090	Concanavalin A-like lectin/glucanase domain containing protein	HORVU2Hr1G111110	Helix-loop-helix DNA-binding domain containing protein	HORVU2Hr1G111120	Similar to OSIGBa0132E09-OSIGBa0108L24.22 protein	HORVU2Hr1G111130	Similar to Root determined nodulation 1	HORVU2Hr1G111140
mag0924	Hesperetin O-malonylhexoside	Flavonoids	chr3H	537322868	537329663	537322914	2.73788e-09	0.133746	HORVU3Hr1G071030	Similar to GATA transcription factor 3 (AtGATA-3)
mag0924	Hesperetin O-malonylhexoside	Flavonoids	chr4H	156189542	156189996	156189710	2.66257e-15	0.224241	HORVU4Hr1G026200	Phytosulfokine family protein	HORVU4Hr1G026210	Stroma-localized heme oxygenase 2, Tetrapyrrole biosynthesi
mag0924	Hesperetin O-malonylhexoside	Flavonoids	chr4H	331029404	331029800	331029413	1.64274e-23	0.335462
mag0924	Hesperetin O-malonylhexoside	Flavonoids	chr4H	401275696	401275886	401275814	1.05362e-13	0.201721
mag0924	Hesperetin O-malonylhexoside	Flavonoids	chr4H	591188782	591189631	591188782	1.47287e-11	0.169519	HORVU4Hr1G073650	Similar to Isoform 2 of Heat stress transcription factor A-2d	HORVU4Hr1G073690	Conserved hypothetical protein	HORVU4Hr1G073700	Flavin-containing monooxygenase (FMO), Auxin biosynthesi	HORVU4Hr1G073720	Conserved hypothetical protein	HORVU4Hr1G073730	Protein of unknown function DUF506, plant family protein	HORVU4Hr1G073740	Conserved hypothetical protein	HORVU4Hr1G073750		HORVU4Hr1G073760	Zinc finger, SWIM-type domain containing protein
mag0924	Hesperetin O-malonylhexoside	Flavonoids	chr4H	601954657	601956750	601956731	3.30905e-13	0.194364	HORVU4Hr1G076790	Hypothetical conserved gene	HORVU4Hr1G076820	Tify domain containing protein	HORVU4Hr1G076840	Tify domain containing protein	HORVU4Hr1G076850	TIFY domain-containing transcriptional regulator, Salt and dehydration stress toleranc	HORVU4Hr1G076900	Similar to Universal stress protein family protein	HORVU4Hr1G076910	Glycosyl transferase, group 1 domain containing protein	HORVU4Hr1G076940	Thiolase-like, subgroup domain containing protein	HORVU4Hr1G076960	Peptidase C12, ubiquitin carboxyl-terminal hydrolase 1 domain containing protein	HORVU4Hr1G076970	Similar to Cyanate lyase (CYN)
mag0924	Hesperetin O-malonylhexoside	Flavonoids	chr4H	625311577	625311637	625311586	6.00256e-10	0.144599	HORVU4Hr1G083360	D111/G-patch domain containing protein	HORVU4Hr1G083390	Similar to D-erythro-sphingosine kinase/ diacylglycerol kinase	HORVU4Hr1G083400	Beta-carotene hydroxylase, Drought and oxidative stress resistanc	HORVU4Hr1G083410	Similar to WD repeat protein (Fragment)
mag0924	Hesperetin O-malonylhexoside	Flavonoids	chr5H	1675554	1676702	1676317	8.39044e-23	0.324831	HORVU5Hr1G000420	Pollen allergen Lol p2 family protein	HORVU5Hr1G000430	Pollen allergen Lol p2 family protein	HORVU5Hr1G000440	Conserved hypothetical protein	HORVU5Hr1G000460	Conserved hypothetical protein	HORVU5Hr1G000470	Pollen allergen Lol p2 family protein	HORVU5Hr1G000480	MADS-box transcription factor, Homologue of the AGL17-clade MADS-box genes, Regulation of root system development via auxin signallin
mag0924	Hesperetin O-malonylhexoside	Flavonoids	chr5H	414973532	414980739	414976421	2.73571e-16	0.239	HORVU5Hr1G052910	UDP-N-acetylglucosamine pyrophosphorylase 1, Regulation of leaf senescence, Defence response
mag0924	Hesperetin O-malonylhexoside	Flavonoids	chr5H	629077555	629077799	629077776	1.42385e-09	0.13919	HORVU5Hr1G108870	Zinc finger, GRF-type domain containing protein	HORVU5Hr1G108900	Transferase family protein	HORVU5Hr1G108910	Similar to DNA-binding factor of bZIP class	HORVU5Hr1G108930	Similar to OSIGBa0136O08-OSIGBa0153H12.1 protein	HORVU5Hr1G108940	Similar to OSIGBa0136O08-OSIGBa0153H12.1 protein	HORVU5Hr1G108960	Similar to cDNA clone:J013022N21, full insert sequence	HORVU5Hr1G108970	Conserved hypothetical protein	HORVU5Hr1G108990	Similar to 60S ribosomal protein L7	HORVU5Hr1G109020	Similar to 60S ribosomal protein L7	HORVU5Hr1G109040	Bifunctional inhibitor/plant lipid transfer protein/seed storage domain containing protein	HORVU5Hr1G109070	Similar to Histidine kinase 3	HORVU5Hr1G109100	Bifunctional inhibitor/plant lipid transfer protein/seed storage domain containing protein	HORVU5Hr1G109120	F-box domain, Skp2-like domain containing protein	HORVU5Hr1G109130	Bifunctional inhibitor/plant lipid transfer protein/seed storage domain containing protein
mag0924	Hesperetin O-malonylhexoside	Flavonoids	chr6H	115462140	115462579	115462493	3.52138e-29	0.402293	HORVU6Hr1G028760	WD40 repeat-like domain containing protein	HORVU6Hr1G028770	Senescence-associated family protein	HORVU6Hr1G028780	Sterol-binding domain containing protein	HORVU6Hr1G028790	WRKY transcription factor, Defense respons
mag0924	Hesperetin O-malonylhexoside	Flavonoids	chr6H	508547018	508721643	508718860	3.85458e-20	0.29233	HORVU6Hr1G073310		HORVU6Hr1G073320	Zinc finger, CCHC-type domain containing protein	HORVU6Hr1G073350	Zinc finger, SWIM-type domain containing protein	HORVU6Hr1G073370	ARF/SAR superfamily domain containing protein	HORVU6Hr1G073380	Similar to Metal transport protein	HORVU6Hr1G073390	Tify domain containing protein	HORVU6Hr1G073400	Similar to NClpP3 (ATP-dependent Clp protease proteolytic subunit ClpP3)	HORVU6Hr1G073440	Mediator complex, subunit Med23 domain containing protein	HORVU6Hr1G073450	Reverse transcriptase domain containing protein	HORVU6Hr1G073460	Hypothetical conserved gene	HORVU6Hr1G073500	Similar to Myb-related transcription factor LBM1
mag0924	Hesperetin O-malonylhexoside	Flavonoids	chr7H	26397148	26397567	26397341	2.60749e-26	0.367439	HORVU7Hr1G019550	Similar to GTP-binding protein lepA	HORVU7Hr1G019570	Hypothetical protein	HORVU7Hr1G019590	Similar to Polygalacturonase isoenzyme 1 beta subunit (Fragment)	HORVU7Hr1G019600		HORVU7Hr1G019660	Similar to H0818E04.20 protein	HORVU7Hr1G019670	Similar to B protein	HORVU7Hr1G019680	BURP domain-containing protein 14	HORVU7Hr1G019700	Putative integral membrane protein containing EamA-like transporter family domains, Regulation of intracellular auxin transpor	HORVU7Hr1G019730	Pentatricopeptide repeat domain containing protein	HORVU7Hr1G019740
mag0924	Hesperetin O-malonylhexoside	Flavonoids	chr7H	328181809	328604435	328604340	1.04269e-16	0.244884	HORVU7Hr1G065590	Cytochrome b561 family protein	HORVU7Hr1G065600	Similar to OSIGBa0114M03.4 protein	HORVU7Hr1G065650	Cyclin-like F-box domain containing protein
mag0924	Hesperetin O-malonylhexoside	Flavonoids	chr7H	570127257	570127310	570127294	3.6151e-19	0.278575	HORVU7Hr1G093160	Hypothetical conserved gene	HORVU7Hr1G093190	Protein of unknown function DUF23 family protein	HORVU7Hr1G093200	Putative protein phosphatase 2C 76	HORVU7Hr1G093210	Hypothetical conserved gene	HORVU7Hr1G093230	Protein of unknown function DUF296 domain containing protein
mag0924	Hesperetin O-malonylhexoside	Flavonoids	chr7H	647902947	647907608	647903627	1.86351e-20	0.295633	HORVU7Hr1G118470	NB-ARC domain containing protein	HORVU7Hr1G118490	Hypothetical conserved gene	HORVU7Hr1G118500	Hypothetical conserved gene	HORVU7Hr1G118510	Hypothetical conserved gene	HORVU7Hr1G118520	Hypothetical conserved gene	HORVU7Hr1G118550	3'-5' exonuclease domain containing protein	HORVU7Hr1G118560	Hypothetical conserved gene	HORVU7Hr1G118570	Putative UPF0496 protein 2	HORVU7Hr1G118610	Protein kinase, core domain containing protein	HORVU7Hr1G118620		HORVU7Hr1G118630	Similar to Phosphate starvation response regulator-like protein
mag0952	Acetyl-eriodictyol O-hexoside	Flavonoids	chr4H	8717624	8849038	8849038	2.24725e-08	0.120073	HORVU4Hr1G003800	Similar to Prep (Fragment)	HORVU4Hr1G003810	Hypothetical conserved gene	HORVU4Hr1G003820	Similar to SC35-like splicing factor SCL30, 30 kD	HORVU4Hr1G003840	Similar to Aberrant pollen transmission 1	HORVU4Hr1G003890	Similar to Ubiquitin-conjugating enzyme E2-18 kDa (EC 6.3.2.19) (Ubiquitin- conjugating enzyme 15) (Ubiquitin-protein ligase) (Ubiquitin carrier protein) (PM42)	HORVU4Hr1G003910	Similar to Beta-D-xylosidase	HORVU4Hr1G003930	Similar to Protein phosphatase 2A B' regulatory subunit	HORVU4Hr1G003940	Similar to WD repeat protein (Fragment)	HORVU4Hr1G003970		HORVU4Hr1G003990	Similar to RGP-3 (Fragment)	HORVU4Hr1G004000	Similar to nitrate and chloride transporter	HORVU4Hr1G004010	ARGONAUTE (AGO) family protein, Development of pre-meiotic germ cells, Progression of meiosi	HORVU4Hr1G004020	Ribonucleotide reductase, Chloroplast biogenesi	HORVU4Hr1G004030	Similar to AGO1 homologous protein
mag0952	Acetyl-eriodictyol O-hexoside	Flavonoids	chr5H	594991416	595201603	595116526	1.61592e-09	0.137835	HORVU5Hr1G094280	Similar to Leucoanthocyanidin dioxygenase-like protein	HORVU5Hr1G094290	EF-Hand type domain containing protein	HORVU5Hr1G094300	Similar to ATP sulfurylase	HORVU5Hr1G094320	ARID/BRIGHT DNA-binding domain domain containing protein	HORVU5Hr1G094350	Protein kinase, core domain containing protein	HORVU5Hr1G094360	Tetratricopeptide-like helical domain containing protein	HORVU5Hr1G094370	Similar to Ripening-associated protein (Fragment)	HORVU5Hr1G094380	Heat stress transcription facto
mag0952	Acetyl-eriodictyol O-hexoside	Flavonoids	chr5H	626899868	627195028	626899868	7.26569e-09	0.127938	HORVU5Hr1G107430	Similar to Protein kinase domain containing protein	HORVU5Hr1G107440	Similar to Aminoacyl-tRNA synthetase	HORVU5Hr1G107460	Similar to Pto kinase interactor 1	HORVU5Hr1G107510	Synaptobrevin domain containing protein	HORVU5Hr1G107520	Similar to MYC1	HORVU5Hr1G107540	Similar to Pto kinase interactor 1	HORVU5Hr1G107680	Hypothetical conserved gene
mag0952	Acetyl-eriodictyol O-hexoside	Flavonoids	chr6H	14339965	14353084	14339965	2.09664e-09	0.136529	HORVU6Hr1G006620	Protein of unknown function DUF635 family protein	HORVU6Hr1G006710	WD40 repeat-like domain containing protein	HORVU6Hr1G006730	Transcriptional factor B3 family protein	HORVU6Hr1G006810	Glycerol-3-phosphate acyltransferase, Anther development, Pollen formatio	HORVU6Hr1G006840	Conserved hypothetical protein	HORVU6Hr1G006860		HORVU6Hr1G006880	Serine carboxypeptidase III precursor (EC 3.4.16.5)	HORVU6Hr1G006940	Similar to H0502B11.5 protein	HORVU6Hr1G007010	Similar to Myb13 protein	HORVU6Hr1G007020	Similar to Phosphorylation regulatory protein HP-10	HORVU6Hr1G007030	Kelch-type beta propeller domain containing protein	HORVU6Hr1G007070	Hypothetical protein
mag0952	Acetyl-eriodictyol O-hexoside	Flavonoids	chr7H	126616577	126951252	126804770	1.3945e-09	0.138845	HORVU7Hr1G042900	Similar to cytokinin-O-glucosyltransferase 2	HORVU7Hr1G042910	UDP-glucuronosyl/UDP-glucosyltransferase family protein	HORVU7Hr1G042920		HORVU7Hr1G042930	Protein of unknown function DUF231, plant domain containing protein	HORVU7Hr1G042940	Zinc finger, RING/FYVE/PHD-type domain containing protein	HORVU7Hr1G042960	Protein of unknown function DUF231, plant domain containing protein	HORVU7Hr1G042970	Similar to SGP1 monomeric G-protein	HORVU7Hr1G042990	Protein of unknown function DUF635 family protein
mag0974	Chrysoeriol 5-O-hexoside	Flavonoids	chr6H	541044008	542306083	541755385	2.05508e-15	0.22656	HORVU6Hr1G080270	Protein of unknown function DUF6, transmembrane domain containing protein	HORVU6Hr1G080280	emp24/gp25L/p24 family protein	HORVU6Hr1G080290		HORVU6Hr1G080300	Glutaredoxin 2 family protein	HORVU6Hr1G080310	Conserved hypothetical protein	HORVU6Hr1G080320	Similar to RHC1A	HORVU6Hr1G080340	YbaK/aminoacyl-tRNA synthetase associated region domain containing protein	HORVU6Hr1G080350	Similar to predicted protein	HORVU6Hr1G080360	Similar to Oxidoreductase, 2OG-Fe oxygenase family protein, expressed	HORVU6Hr1G080370		HORVU6Hr1G080380	FAR1 DNA binding domain domain containing protein	HORVU6Hr1G080390	Similar to OSIGBa0092G14.5 protein	HORVU6Hr1G080400	Protein of unknown function DUF455 family protein	HORVU6Hr1G080410	Uncharacterised protein family UPF0153 domain containing protein	HORVU6Hr1G080420	Similar to Hexose transporter (Fragment)	HORVU6Hr1G080430	Similar to Ania-6a type cyclin	HORVU6Hr1G080440	Hypothetical conserved gene	HORVU6Hr1G080460	Serine/threonine protein kinase-related domain containing protein	HORVU6Hr1G080480	Mitochondrial phosphate transporter	HORVU6Hr1G080490	Armadillo-like helical domain containing protein	HORVU6Hr1G080500
mag1029	Hesperetin 5-O-glucoside	Flavonoids	chr6H	66834858	66835022	66834861	1.02554e-10	0.15602
mag1029	Hesperetin 5-O-glucoside	Flavonoids	chr6H	540194649	542306083	541826598	5.3324e-29	0.400274	HORVU6Hr1G080120	Similar to Chloroplast inorganic pyrophosphatase (EC 3.6.1.1)	HORVU6Hr1G080150	Protein of unknown function DUF6, transmembrane domain containing protein	HORVU6Hr1G080160	Similar to Chloroplast inorganic pyrophosphatase (EC 3.6.1.1)	HORVU6Hr1G080170	Similar to Ethylene receptor	HORVU6Hr1G080180	Ethylene receptor, Ethylene respons	HORVU6Hr1G080190	Conserved hypothetical protein	HORVU6Hr1G080210	Development protein-like protein	HORVU6Hr1G080220	Protein of unknown function DUF6, transmembrane domain containing protein	HORVU6Hr1G080230	Similar to Beta-fructofuranosidase (EC 3.2.1.26) (Fragment)	HORVU6Hr1G080260	Protein of unknown function DUF6, transmembrane domain containing protein	HORVU6Hr1G080270	Protein of unknown function DUF6, transmembrane domain containing protein	HORVU6Hr1G080280	emp24/gp25L/p24 family protein	HORVU6Hr1G080290		HORVU6Hr1G080300	Glutaredoxin 2 family protein	HORVU6Hr1G080310	Conserved hypothetical protein	HORVU6Hr1G080320	Similar to RHC1A	HORVU6Hr1G080340	YbaK/aminoacyl-tRNA synthetase associated region domain containing protein	HORVU6Hr1G080350	Similar to predicted protein	HORVU6Hr1G080360	Similar to Oxidoreductase, 2OG-Fe oxygenase family protein, expressed	HORVU6Hr1G080370		HORVU6Hr1G080380
mag1086	(R,S)-Naringenin	Flavonoids	chr5H	232021331	232021353	232021341	1.23813e-09	0.139659	HORVU5Hr1G034460	Hypothetical protein
mag1185	4'-Hydroxy-5,7-dimethoxyflavanone	Flavonoids	chr1H	521813408	522230213	521813408	7.28699e-10	0.142781	HORVU1Hr1G078940	Similar to Myb-related protein	HORVU1Hr1G078950	Similar to Myb-related protein	HORVU1Hr1G079010	Similar to Nonphototropic hypocotyl protein 1 (EC 2.7.1.37) (Phototropin)	HORVU1Hr1G079030	Hypothetical conserved gene	HORVU1Hr1G079040	Similar to Myb-related protein	HORVU1Hr1G079050	Clathrin-associated adaptor protein complex 1 medium subunit mu1 (AP1M1), Regulation of vesicular trafficking, Disease resistanc	HORVU1Hr1G079060	Pectinesterase inhibitor domain containing protein	HORVU1Hr1G079070	Similar to Farnesyl pyrophosphate synthetase (FPP synthetase) (FPS) (Farnesyl diphosphate synthetase) [Includes: Dimethylallyltranstransferase (EC 2.5.1.1); Geranyltranstransferase (EC 2.5.1.10)]	HORVU1Hr1G079080	Similar to WD-repeat protein 5 (BMP2-induced 3-kb gene protein) (WD-repeat protein BIG-3)	HORVU1Hr1G079100	Amino acid-binding ACT domain containing protein
mag1185	4'-Hydroxy-5,7-dimethoxyflavanone	Flavonoids	chr2H	14113443	14260678	14260678	1.1853e-09	0.139957	HORVU2Hr1G006690	Similar to Formin-like protein 18	HORVU2Hr1G006700	Similar to H0102C09.3 protein	HORVU2Hr1G006720	Flavone synthase II (FNSII), Biosynthesis of tricin O-linked conjugate	HORVU2Hr1G006760	Similar to VMP4 protein	HORVU2Hr1G006770	Engulfment and cell motility, ELM domain containing protein	HORVU2Hr1G006810	Similar to UPF0496 protein 1	HORVU2Hr1G006820	Similar to Peptide transporter	HORVU2Hr1G006830	Similar to Cytochrome P450 family protein, expressed	HORVU2Hr1G006850	Similar to Cytochrome P450 CYP71Y10	HORVU2Hr1G006900	Cyclopropane-fatty-acyl-phospholipid synthase domain containing protein	HORVU2Hr1G006910	Similar to Cytochrome P450 CYP71Y10	HORVU2Hr1G006930	Cyclopropane-fatty-acyl-phospholipid synthase domain containing protein	HORVU2Hr1G006970	Chromomethylase, Plant development, Silencing of transposable elements (TEs	HORVU2Hr1G006980		HORVU2Hr1G006990	Similar to Stearoyl-acyl carrier protein desaturse (EC 1.14.99.6) (Fragment)	HORVU2Hr1G007000	Similar to Mycolic acid methyl transferase-like protein
mag1185	4'-Hydroxy-5,7-dimethoxyflavanone	Flavonoids	chr4H	630855124	630856484	630855124	9.90597e-11	0.156253	HORVU4Hr1G084950	Similar to AP2 domain containing protein RAP2.8 (Fragment)	HORVU4Hr1G085030	Similar to J013022N21, full insert sequence	HORVU4Hr1G085050	Metallophosphoesterase domain containing protein	HORVU4Hr1G085060	Lipid transfer protein LPT IV	HORVU4Hr1G085090	Heavy metal transport/detoxification protein domain containing protein	HORVU4Hr1G085100	Similar to Cinnamyl alcohol dehydrogenase	HORVU4Hr1G085120	Protein of unknown function DUF538 domain containing protein	HORVU4Hr1G085130		HORVU4Hr1G085140	Remorin, C-terminal region domain containing protein	HORVU4Hr1G085150	Hypothetical conserved gene
mag1185	4'-Hydroxy-5,7-dimethoxyflavanone	Flavonoids	chr6H	30822383	30846744	30845711	8.55855e-10	0.142679	HORVU6Hr1G014380	Ribonucleotide reductase, Chloroplast biogenesi	HORVU6Hr1G014420	Cyclin-related 2 domain containing protein	HORVU6Hr1G014450	Bax inhibitor-1 (BI-1	HORVU6Hr1G014480	Adenylate kinase family protein	HORVU6Hr1G014490	Transcription factor Tfb4 family protein	HORVU6Hr1G014500	Similar to lil3 protein	HORVU6Hr1G014510	K Homology domain containing protein	HORVU6Hr1G014520	Similar to B protein	HORVU6Hr1G014540	Plant neutral invertase family protein	HORVU6Hr1G014570	UDP-glucuronosyl/UDP-glucosyltransferase family protein	HORVU6Hr1G014600	Similar to Bowman-Birk type trypsin inhibitor (WTI)
mag1185	4'-Hydroxy-5,7-dimethoxyflavanone	Flavonoids	chr6H	35336957	35790257	35434326	3.49762e-10	0.148784	HORVU6Hr1G015770	Similar to photosystem II 5 kD protein	HORVU6Hr1G015790	Similar to Histone H2B.1	HORVU6Hr1G015850	Protein of unknown function DUF594 domain containing protein	HORVU6Hr1G015890	Similar to Lysine ketoglutarate reductase/saccharopine dehydrogenase	HORVU6Hr1G015900	Conserved hypothetical protein	HORVU6Hr1G015950	No apical meristem (NAM) protein domain containing protein	HORVU6Hr1G016070	Bile acid:sodium symporter family protein	HORVU6Hr1G016080	Heat shock protein DnaJ family protein
mag1185	4'-Hydroxy-5,7-dimethoxyflavanone	Flavonoids	chr6H	110305771	110314194	110305771	5.92013e-10	0.144693	HORVU6Hr1G027810		HORVU6Hr1G027880	Peptidase, trypsin-like serine and cysteine domain containing protein	HORVU6Hr1G027900	Similar to Patatin-like phospholipase family protein	HORVU6Hr1G027910	Hypothetical conserved gene	HORVU6Hr1G027930	Similar to Flotillin-like protein 1
mag1185	4'-Hydroxy-5,7-dimethoxyflavanone	Flavonoids	chr6H	114092208	115500733	114234920	3.64873e-11	0.164039	HORVU6Hr1G028680	B-type response regulator, Cytokinin signalin	HORVU6Hr1G028690	Similar to ClpB	HORVU6Hr1G028700	SNF2-related domain containing protein	HORVU6Hr1G028710	Similar to Glucose-6-phosphate dehydrogenase precursor	HORVU6Hr1G028720	Similar to Vacuolar ATP synthase subunit D (EC 3.6.3.14) (V-ATPase D subunit) (Vacuolar proton pump D subunit)	HORVU6Hr1G028730	Similar to Ubiquitin fusion degradation 1-like	HORVU6Hr1G028740	Conserved hypothetical protein	HORVU6Hr1G028750		HORVU6Hr1G028760	WD40 repeat-like domain containing protein	HORVU6Hr1G028770	Senescence-associated family protein	HORVU6Hr1G028780	Sterol-binding domain containing protein	HORVU6Hr1G028790	WRKY transcription factor, Defense respons
mag1312	Tricin 4'-O-(syringyl alcohol) ether 7-O-hexoside	Flavonoids	chr2H	720033796	720255480	720152531	1.20623e-09	0.13935	HORVU2Hr1G110460	Auxin responsive SAUR protein family protein	HORVU2Hr1G110470	Similar to Histone H2A	HORVU2Hr1G110500	bZIP transcription factor, Stress response and ABA signal transduction, Regulation of plant fertilit	HORVU2Hr1G110510	FAR1 domain containing protein	HORVU2Hr1G110520		HORVU2Hr1G110540	Similar to sulfate transporter	HORVU2Hr1G110580	MED7 family protein	HORVU2Hr1G110590	Subunit of the COP9 signalosome, Early response to iron deficienc	HORVU2Hr1G110600	BSD domain containing protein	HORVU2Hr1G110610	Similar to 40S ribosomal protein S9	HORVU2Hr1G110620	Similar to H0112G12.14 protein	HORVU2Hr1G110640	Similar to Dynamin family protein
mag1351	Astilbin	Flavonoids	chr2H	1235304	3324728	2838710	7.25485e-11	0.158881	HORVU2Hr1G000410	Transferase family protein	HORVU2Hr1G000420	Transferase family protein	HORVU2Hr1G000430	Cytochrome P450 family protein	HORVU2Hr1G000450	von Willebrand factor, type A domain containing protein	HORVU2Hr1G000480	Cytochrome P450 protein, Anther cutin biosynthesis and pollen exine formatio	HORVU2Hr1G000490	Similar to reticuline oxidase	HORVU2Hr1G000510	Similar to NBS-LRR protein (Fragment)	HORVU2Hr1G000530	FAD linked oxidase, N-terminal domain containing protein	HORVU2Hr1G000540	FAD linked oxidase, N-terminal domain containing protein	HORVU2Hr1G000550	Similar to Berberine bridge enzyme-like protein	HORVU2Hr1G000560	Disease resistance protein domain containing protein	HORVU2Hr1G000570	Similar to NBS-LRR protein (Fragment)	HORVU2Hr1G000580	Eukaryotic initiation factor 3, gamma subunit family protein	HORVU2Hr1G000590	D111/G-patch domain containing protein	HORVU2Hr1G000610	Similar to NBS-LRR disease resistance protein homologue	HORVU2Hr1G000620	Similar to OSIGBa0148A10.13 protein	HORVU2Hr1G000630	Similar to OSIGBa0148A10.13 protein	HORVU2Hr1G000640	Similar to OSIGBa0148A10.13 protein	HORVU2Hr1G000660	Cytochrome P450-like protein (CYP86B1)	HORVU2Hr1G000670	Cytochrome P450 family protein	HORVU2Hr1G000700
mag1355	Isorhamnetin 3-O-glucoside	Flavonoids	chr6H	541059983	541976518	541826598	5.11895e-17	0.250078	HORVU6Hr1G080270	Protein of unknown function DUF6, transmembrane domain containing protein	HORVU6Hr1G080280	emp24/gp25L/p24 family protein	HORVU6Hr1G080290		HORVU6Hr1G080300	Glutaredoxin 2 family protein	HORVU6Hr1G080310	Conserved hypothetical protein	HORVU6Hr1G080320	Similar to RHC1A	HORVU6Hr1G080340	YbaK/aminoacyl-tRNA synthetase associated region domain containing protein	HORVU6Hr1G080350	Similar to predicted protein	HORVU6Hr1G080360	Similar to Oxidoreductase, 2OG-Fe oxygenase family protein, expressed	HORVU6Hr1G080370		HORVU6Hr1G080380	FAR1 DNA binding domain domain containing protein	HORVU6Hr1G080390	Similar to OSIGBa0092G14.5 protein	HORVU6Hr1G080400	Protein of unknown function DUF455 family protein	HORVU6Hr1G080410	Uncharacterised protein family UPF0153 domain containing protein	HORVU6Hr1G080420	Similar to Hexose transporter (Fragment)	HORVU6Hr1G080430	Similar to Ania-6a type cyclin	HORVU6Hr1G080440	Hypothetical conserved gene	HORVU6Hr1G080460	Serine/threonine protein kinase-related domain containing protein	HORVU6Hr1G080480	Mitochondrial phosphate transporter	HORVU6Hr1G080490	Armadillo-like helical domain containing protein	HORVU6Hr1G080500
mag1557	Naringenin chalcone	Flavonoids	chr5H	232021331	232021348	232021341	2.14211e-09	0.135902	HORVU5Hr1G034460	Hypothetical protein
mag1584	4,2',4',6'-Tetrahydroxychalcone	Flavonoids	chr5H	232021331	232021348	232021341	3.73867e-09	0.132072	HORVU5Hr1G034460	Hypothetical protein
mag1622	Butin	Flavonoids	chr5H	232021331	232021348	232021341	7.71839e-09	0.127066	HORVU5Hr1G034460	Hypothetical protein
mag1812	Quercetin 3-O-glucoside (Isotrifoliin)	Flavonoids	chr6H	66834858	66835022	66835022	1.25004e-10	0.155223
mag1812	Quercetin 3-O-glucoside (Isotrifoliin)	Flavonoids	chr6H	540667965	542306083	541826598	4.00886e-29	0.401663	HORVU6Hr1G080220	Protein of unknown function DUF6, transmembrane domain containing protein	HORVU6Hr1G080230	Similar to Beta-fructofuranosidase (EC 3.2.1.26) (Fragment)	HORVU6Hr1G080260	Protein of unknown function DUF6, transmembrane domain containing protein	HORVU6Hr1G080270	Protein of unknown function DUF6, transmembrane domain containing protein	HORVU6Hr1G080280	emp24/gp25L/p24 family protein	HORVU6Hr1G080290		HORVU6Hr1G080300	Glutaredoxin 2 family protein	HORVU6Hr1G080310	Conserved hypothetical protein	HORVU6Hr1G080320	Similar to RHC1A	HORVU6Hr1G080340	YbaK/aminoacyl-tRNA synthetase associated region domain containing protein	HORVU6Hr1G080350	Similar to predicted protein	HORVU6Hr1G080360	Similar to Oxidoreductase, 2OG-Fe oxygenase family protein, expressed	HORVU6Hr1G080370		HORVU6Hr1G080380	FAR1 DNA binding domain domain containing protein	HORVU6Hr1G080390	Similar to OSIGBa0092G14.5 protein	HORVU6Hr1G080400	Protein of unknown function DUF455 family protein	HORVU6Hr1G080410	Uncharacterised protein family UPF0153 domain containing protein	HORVU6Hr1G080420	Similar to Hexose transporter (Fragment)	HORVU6Hr1G080430	Similar to Ania-6a type cyclin	HORVU6Hr1G080440	Hypothetical conserved gene	HORVU6Hr1G080460
mag2443	Malvidin	Flavonoids	chr1H	12969412	13333936	13333936	2.53119e-09	0.134756	HORVU1Hr1G005910	Similar to H0215A08.3 protein	HORVU1Hr1G005920	Similar to AtPPa4 (Arabidopsis thaliana pyrophosphorylase 4); inorganic diphosphatase	HORVU1Hr1G005980	Similar to Poly(ADP)-ribose polymerase (EC 2.4.2.30)	HORVU1Hr1G005990	Reverse transcriptase domain containing protein	HORVU1Hr1G006020	Concanavalin A-like lectin/glucanase domain containing protein	HORVU1Hr1G006130	Similar to Pto kinase interactor 1	HORVU1Hr1G006230	Hypothetical conserved gene	HORVU1Hr1G006240	3'-5' exonuclease domain containing protein	HORVU1Hr1G006290	Similar to NB-ARC domain containing protein	HORVU1Hr1G006350		HORVU1Hr1G006590	Zinc finger, CCHC-type domain containing protein	HORVU1Hr1G006750	Conserved hypothetical protein	HORVU1Hr1G006770	ATP-binding region, ATPase-like domain containing protein	HORVU1Hr1G006780	Protohaem IX farnesyltransferase, mitochondria domain containing protein
mag2529	Apigenin 6-C-hexosyl-8-C-hexosyl-O-hexoside	Flavonoids	chr5H	553499167	556844281	553657228	1.40838e-11	0.169816	HORVU5Hr1G077570	Similar to GCN4-complementing protein homolog	HORVU5Hr1G077580	Serine/threonine protein kinase-related domain containing protein	HORVU5Hr1G077590	Conserved hypothetical protein	HORVU5Hr1G077600	Similar to OSIGBa0092E09.7 protein	HORVU5Hr1G077610	Conserved hypothetical protein	HORVU5Hr1G077620	Conserved hypothetical protein	HORVU5Hr1G077640	Conserved hypothetical protein	HORVU5Hr1G077650	Conserved hypothetical protein	HORVU5Hr1G077660	Conserved hypothetical protein	HORVU5Hr1G077670	Conserved hypothetical protein	HORVU5Hr1G077680	Domain of unknown function DUF2215 domain containing protein	HORVU5Hr1G077690	Similar to Notchless-related	HORVU5Hr1G077700	Serine/threonine protein kinase-related domain containing protein	HORVU5Hr1G077710	Conserved hypothetical protein	HORVU5Hr1G077720	Transferase family protein	HORVU5Hr1G077730	Conserved hypothetical protein	HORVU5Hr1G077740	Histone deacetylase family protein	HORVU5Hr1G077760	Histone deacetylase family protein	HORVU5Hr1G077770	Cyclin-like F-box domain containing protein	HORVU5Hr1G077790	Glycoside hydrolase, family 1 protein	HORVU5Hr1G077800
mag2531	6-C-hexosyl-apigenin O-hexosyl-O-hexoside	Flavonoids	chr5H	553499167	555730352	553657228	6.72161e-11	0.159393	HORVU5Hr1G077570	Similar to GCN4-complementing protein homolog	HORVU5Hr1G077580	Serine/threonine protein kinase-related domain containing protein	HORVU5Hr1G077590	Conserved hypothetical protein	HORVU5Hr1G077600	Similar to OSIGBa0092E09.7 protein	HORVU5Hr1G077610	Conserved hypothetical protein	HORVU5Hr1G077620	Conserved hypothetical protein	HORVU5Hr1G077640	Conserved hypothetical protein	HORVU5Hr1G077650	Conserved hypothetical protein	HORVU5Hr1G077660	Conserved hypothetical protein	HORVU5Hr1G077670	Conserved hypothetical protein	HORVU5Hr1G077680	Domain of unknown function DUF2215 domain containing protein	HORVU5Hr1G077690	Similar to Notchless-related	HORVU5Hr1G077700	Serine/threonine protein kinase-related domain containing protein	HORVU5Hr1G077710	Conserved hypothetical protein	HORVU5Hr1G077720	Transferase family protein	HORVU5Hr1G077730	Conserved hypothetical protein	HORVU5Hr1G077740	Histone deacetylase family protein	HORVU5Hr1G077760	Histone deacetylase family protein	HORVU5Hr1G077770	Cyclin-like F-box domain containing protein	HORVU5Hr1G077790	Glycoside hydrolase, family 1 protein	HORVU5Hr1G077800
mag2554	Chrysoeriol 6-C-hexoside 8-C-hexoside-O-hexoside	Flavonoids	chr3H	577704722	578721293	577761592	8.49583e-09	0.126852	HORVU3Hr1G078300	Similar to Serine carboxypeptidase II-like protein	HORVU3Hr1G078330	Similar to OSIGBa0148D14.7 protein	HORVU3Hr1G078350	Pentatricopeptide repeat domain containing protein	HORVU3Hr1G078360	Purple acid phosphatase, N-terminal domain containing protein	HORVU3Hr1G078370	Bifunctional inhibitor/plant lipid transfer protein/seed storage domain containing protein	HORVU3Hr1G078380	Similar to 5a2 protein	HORVU3Hr1G078390	Conserved hypothetical protein	HORVU3Hr1G078420	Hypothetical conserved gene	HORVU3Hr1G078430	Similar to 60S ribosomal protein L38	HORVU3Hr1G078450	Similar to Pantothenate kinase 4 (Fragment)	HORVU3Hr1G078460	Similar to Pantothenate kinase 4 (Fragment)	HORVU3Hr1G078470	Similar to Apurinic endonuclease-redox protein (DNA-(apurinic or apyrimidinic site) lyase) (EC 4.2.99.18)	HORVU3Hr1G078480		HORVU3Hr1G078490	Similar to Apurinic endonuclease-redox protein (DNA-(apurinic or apyrimidinic site) lyase) (EC 4.2.99.18)	HORVU3Hr1G078520	Similar to Beta-1,3-glucanase precursor (Fragment)	HORVU3Hr1G078530	Similar to Glycerol-3-phosphate dehydrogenase
mag2568	8-C-hexosyl-hesperetin O-hexoside	Flavonoids	chr3H	526789123	527234007	526900918	1.67036e-09	0.137608	HORVU3Hr1G069480	Similar to Mitochondrial import receptor subunit TOM7-1 (Translocase of outer membrane 7 kDa subunit 1)	HORVU3Hr1G069520	GTP-binding protein, HSR1-related domain containing protein	HORVU3Hr1G069560		HORVU3Hr1G069580	Flavin monooxygenase-like enzyme , Auxin biosynthesi
mag2648	Luteolin C-hexosyl-O-rhamnoside O-hexoside	Flavonoids	chr5H	14095066	16524043	15619019	3.43734e-09	0.13312	HORVU5Hr1G007320	Similar to NEF1 (NO EXINE FORMATION 1)	HORVU5Hr1G007330		HORVU5Hr1G007340	Protein kinase, catalytic domain domain containing protein	HORVU5Hr1G007350	Similar to H0624F09.5 protein	HORVU5Hr1G007360	NAD(P)-binding domain containing protein	HORVU5Hr1G007380		HORVU5Hr1G007410	Similar to OSIGBa0093K19.10 protein	HORVU5Hr1G007430	Leucine-rich repeat, N-terminal domain containing protein	HORVU5Hr1G007480		HORVU5Hr1G007500		HORVU5Hr1G007550	Similar to Ubiquitin carboxyl-terminal hydrolase 12 (EC 3.1.2.15) (Ubiquitin thiolesterase 12) (Ubiquitin-specific processing protease 12) (Deubiquitinating enzyme 12)	HORVU5Hr1G007560	Ankyrin repeat containing protein	HORVU5Hr1G007630	FAR1 DNA binding domain domain containing protein	HORVU5Hr1G007640	Conserved hypothetical protein	HORVU5Hr1G007650		HORVU5Hr1G007660	Leucine-rich repeat, typical subtype domain containing protein	HORVU5Hr1G007670	VQ domain containing protein	HORVU5Hr1G007680	Conserved hypothetical protein	HORVU5Hr1G007690		HORVU5Hr1G007710	Myb/SANT-like domain domain containing protein	HORVU5Hr1G007720
mag2669	Chrysoeriol 6-C-hexoside	Flavonoids	chr2H	1729610	3240538	2895374	3.641e-15	0.223799	HORVU2Hr1G000700	Similar to NBS-LRR disease resistance protein homologue	HORVU2Hr1G000710	Similar to OSIGBa0148A10.13 protein	HORVU2Hr1G000760	Similar to NBS-LRR protein (Fragment)	HORVU2Hr1G000770	Similar to OSIGBa0148A10.13 protein	HORVU2Hr1G000780	Disease resistance protein domain containing protein	HORVU2Hr1G000840	Similar to Transferase family protein	HORVU2Hr1G000890	Cytochrome P450 family protein	HORVU2Hr1G000900	Disease resistance protein domain containing protein	HORVU2Hr1G000910	Similar to Disease resistance protein RGA2 (RGA2-blb) (Blight resistance protein RPI)	HORVU2Hr1G000940	SET domain domain containing protein	HORVU2Hr1G000970	Similar to J013022N21, full insert sequence	HORVU2Hr1G000990	Similar to Hexokinase 1 (EC 2.7.1.1)	HORVU2Hr1G001010	Protein of unknown function DUF827, plant family protein	HORVU2Hr1G001020		HORVU2Hr1G001030		HORVU2Hr1G001070	Harpin-induced 1 domain containing protein	HORVU2Hr1G001110	Similar to Cytochrome P450 CYP99A1 (EC 1.14.-.-) (Fragment)	HORVU2Hr1G001120	Similar to OSIGBa0159H11-OSIGBa0137A07.8 protein	HORVU2Hr1G001130	Cytochrome P450 family protein	HORVU2Hr1G001150	Similar to Cytochrome P450 71A1 (EC 1.14.-.-) (CYPLXXIA1) (ARP-2)	HORVU2Hr1G001160
mag2669	Chrysoeriol 6-C-hexoside	Flavonoids	chr2H	127597807	128115707	127732548	2.16545e-08	0.120362	HORVU2Hr1G032610	Similar to RNA binding protein	HORVU2Hr1G032660	FAS1 domain domain containing protein	HORVU2Hr1G032670	Similar to glycerophosphoryl diester phosphodiesterase	HORVU2Hr1G032680	Protein kinase, catalytic domain domain containing protein	HORVU2Hr1G032690	Protein of unknown function DUF1675 domain containing protein	HORVU2Hr1G032710	Conserved hypothetical protein	HORVU2Hr1G032720	WD40 repeat-like domain containing protein	HORVU2Hr1G032730	Nucleotide-binding, alpha-beta plait domain containing protein
mag2669	Chrysoeriol 6-C-hexoside	Flavonoids	chr2H	130852955	130853071	130852973	1.56292e-10	0.154296	HORVU2Hr1G033000	Similar to Nucleosome assembly protein 1	HORVU2Hr1G033040	Similar to Mitochondrial import inner membrane translocase subunit Tim17	HORVU2Hr1G033060	Similar to Phytochelatin synthetase (Fragment)	HORVU2Hr1G033070	COBRA-like protein, Cellulose synthesi	HORVU2Hr1G033080	BRITTLE CULM1
mag2705	C-hexosyl-apigenin O-feruloylhexoside-O-hexoside	Flavonoids	chr4H	575028821	576221527	575411733	1.36601e-09	0.138986	HORVU4Hr1G070310	Pentatricopeptide repeat domain containing protein	HORVU4Hr1G070320	Conserved hypothetical protein	HORVU4Hr1G070330	Similar to Cyclophilin-like protein PPIL3b	HORVU4Hr1G070350	Conserved hypothetical protein	HORVU4Hr1G070360	Glycosyl transferase, family 43 protein	HORVU4Hr1G070370	40S ribosomal protein S3a (CYC07 protein)	HORVU4Hr1G070380	Similar to predicted protein	HORVU4Hr1G070400	Similar to Surfeit 1 homolog	HORVU4Hr1G070410	ARF/SAR superfamily domain containing protein	HORVU4Hr1G070430	Glycoside hydrolase, family 43 protein	HORVU4Hr1G070440	ARF/SAR superfamily domain containing protein	HORVU4Hr1G070470	Conserved hypothetical protein	HORVU4Hr1G070480	Conserved hypothetical protein	HORVU4Hr1G070490	Similar to Haemolysin-III related family protein, expressed	HORVU4Hr1G070520	Conserved hypothetical protein	HORVU4Hr1G070530	Similar to UPF0496 protein 1
mag2705	C-hexosyl-apigenin O-feruloylhexoside-O-hexoside	Flavonoids	chr5H	597726815	597727069	597727011	7.48716e-15	0.217791	HORVU5Hr1G095040	Similar to Exo-beta-glucanase	HORVU5Hr1G095050	Amino acid-binding ACT domain containing protein	HORVU5Hr1G095060	Similar to Exoglucanase precursor	HORVU5Hr1G095080	Similar to Exoglucanase precursor	HORVU5Hr1G095090	Similar to Helicase-like protein [Oryza sativa (japonica cultivar-group)]	HORVU5Hr1G095100	Similar to Exo-beta-glucanase	HORVU5Hr1G095110	Pentatricopeptide repeat domain containing protein	HORVU5Hr1G095120	Similar to Leucine Rich Repeat family protein, expressed	HORVU5Hr1G095130	Similar to Exo-beta-glucanase	HORVU5Hr1G095140	Protein of unknown function DUF1677, Oryza sativa domain containing protein	HORVU5Hr1G095150	Similar to TPR Domain containing protein, expressed	HORVU5Hr1G095160	Rossmann-like alpha/beta/alpha sandwich fold domain containing protein	HORVU5Hr1G095170	Zinc finger, CCHC retroviral-type domain containing protein	HORVU5Hr1G095180	UspA domain containing protein	HORVU5Hr1G095190	N-6 adenine-specific DNA methylase, conserved site domain containing protein	HORVU5Hr1G095200	Similar to Tousled-like protein kinase	HORVU5Hr1G095210		HORVU5Hr1G095220	Similar to Exo-beta-glucanase	HORVU5Hr1G095230	Putative B3 domain-containing protein Os03g0619850	HORVU5Hr1G095240	Protein of unknown function DUF567 family protein
mag2737	C-pentosyl-C-hexosyl-apigenin	Flavonoids	chr1H	482821608	487779399	483983947	2.76281e-14	0.210925	HORVU1Hr1G068910	Conserved hypothetical protein	HORVU1Hr1G068930	Similar to Phosphate starvation regulator protein (Regulatory protein of P- starvation acclimation response Psr1)	HORVU1Hr1G068940	Hypothetical conserved gene	HORVU1Hr1G068950	Salt-induced RING Finger Protein, Negative regulation of response to salt stres	HORVU1Hr1G068960	Aluminum-induced citrate transporter, Aluminum toleranc	HORVU1Hr1G068970	Similar to ATP-dependent Clp protease ATP-binding subunit clpA homolog, chloroplast precursor (Fragment)	HORVU1Hr1G069000	Similar to Class III peroxidase 46	HORVU1Hr1G069020	Hypothetical conserved gene	HORVU1Hr1G069060	Similar to NOT2/NOT3/NOT5 family protein, expressed	HORVU1Hr1G069080	Protein of unknown function KRTCAP2 domain containing protein	HORVU1Hr1G069100	Protein kinase, catalytic domain domain containing protein	HORVU1Hr1G069130	Similar to Pectinesterase-like protein	HORVU1Hr1G069140	Transcription factor GRAS domain containing protein	HORVU1Hr1G069150	Conserved hypothetical protein	HORVU1Hr1G069160	FAR1 DNA binding domain domain containing protein	HORVU1Hr1G069170	Cation/H+ exchanger domain containing protein	HORVU1Hr1G069180	Protein of unknown function DUF567 family protein	HORVU1Hr1G069200	Patatin-related phospholipase A, Modulation of longitudinal growth of vegetative tissues and seed	HORVU1Hr1G069210	WD40 repeat-like domain containing protein	HORVU1Hr1G069220		HORVU1Hr1G069250
mag2737	C-pentosyl-C-hexosyl-apigenin	Flavonoids	chr4H	285751771	285827280	285826250	1.68419e-12	0.184408
mag2738	C-hexosyl-apigenin C-pentoside	Flavonoids	chr1H	483402258	487777683	483983947	2.57179e-13	0.196632	HORVU1Hr1G069150	Conserved hypothetical protein	HORVU1Hr1G069160	FAR1 DNA binding domain domain containing protein	HORVU1Hr1G069170	Cation/H+ exchanger domain containing protein	HORVU1Hr1G069180	Protein of unknown function DUF567 family protein	HORVU1Hr1G069200	Patatin-related phospholipase A, Modulation of longitudinal growth of vegetative tissues and seed	HORVU1Hr1G069210	WD40 repeat-like domain containing protein	HORVU1Hr1G069220		HORVU1Hr1G069250	Similar to Chaperonin CPN60-2, mitochondrial precursor (HSP60-2)	HORVU1Hr1G069270	Serine/threonine protein kinase, Hyperosmotic stress respons	HORVU1Hr1G069300	Hypothetical conserved gene	HORVU1Hr1G069310	Cytochrome P450	HORVU1Hr1G069340	Conserved hypothetical protein	HORVU1Hr1G069350	Conserved hypothetical protein	HORVU1Hr1G069360	Conserved hypothetical protein	HORVU1Hr1G069370	Conserved hypothetical protein	HORVU1Hr1G069380	K Homology domain containing protein	HORVU1Hr1G069400	Protein kinase, core domain containing protein	HORVU1Hr1G069410	Similar to OSIGBa0136O08-OSIGBa0153H12.1 protein	HORVU1Hr1G069420	Transcriptional factor B3 family protein	HORVU1Hr1G069430	Serotonin N-acetyltransferase, Melatonin synthesi	HORVU1Hr1G069440
mag2738	C-hexosyl-apigenin C-pentoside	Flavonoids	chr4H	285751771	285827280	285826250	1.02557e-11	0.172498
mag2752	HoMoorientin	Flavonoids	chr2H	1188427	3685376	2893300	1.02074e-27	0.385714	HORVU2Hr1G000390	Polycomb group protein, Supressor of Zeste(12) homolog, C2H2-type zinc finger motif containing protei	HORVU2Hr1G000410	Transferase family protein	HORVU2Hr1G000420	Transferase family protein	HORVU2Hr1G000430	Cytochrome P450 family protein	HORVU2Hr1G000450	von Willebrand factor, type A domain containing protein	HORVU2Hr1G000480	Cytochrome P450 protein, Anther cutin biosynthesis and pollen exine formatio	HORVU2Hr1G000490	Similar to reticuline oxidase	HORVU2Hr1G000510	Similar to NBS-LRR protein (Fragment)	HORVU2Hr1G000530	FAD linked oxidase, N-terminal domain containing protein	HORVU2Hr1G000540	FAD linked oxidase, N-terminal domain containing protein	HORVU2Hr1G000550	Similar to Berberine bridge enzyme-like protein	HORVU2Hr1G000560	Disease resistance protein domain containing protein	HORVU2Hr1G000570	Similar to NBS-LRR protein (Fragment)	HORVU2Hr1G000580	Eukaryotic initiation factor 3, gamma subunit family protein	HORVU2Hr1G000590	D111/G-patch domain containing protein	HORVU2Hr1G000610	Similar to NBS-LRR disease resistance protein homologue	HORVU2Hr1G000620	Similar to OSIGBa0148A10.13 protein	HORVU2Hr1G000630	Similar to OSIGBa0148A10.13 protein	HORVU2Hr1G000640	Similar to OSIGBa0148A10.13 protein	HORVU2Hr1G000660	Cytochrome P450-like protein (CYP86B1)	HORVU2Hr1G000670
mag2752	HoMoorientin	Flavonoids	chr2H	130852955	130853071	130853071	2.08786e-15	0.226461	HORVU2Hr1G033000	Similar to Nucleosome assembly protein 1	HORVU2Hr1G033040	Similar to Mitochondrial import inner membrane translocase subunit Tim17	HORVU2Hr1G033060	Similar to Phytochelatin synthetase (Fragment)	HORVU2Hr1G033070	COBRA-like protein, Cellulose synthesi	HORVU2Hr1G033080	BRITTLE CULM1
mag2752	HoMoorientin	Flavonoids	chr2H	714528516	714528947	714528947	8.53783e-17	0.245346	HORVU2Hr1G108480	Basic helix-loop-helix dimerisation region bHLH domain containing protein	HORVU2Hr1G108490	Serine/threonine protein kinase-related domain containing protein	HORVU2Hr1G108500	S-locus glycoprotein domain containing protein	HORVU2Hr1G108520	Similar to ZCN20	HORVU2Hr1G108530	Serine/threonine protein kinase-related domain containing protein	HORVU2Hr1G108560	Serine/threonine protein kinase-related domain containing protein	HORVU2Hr1G108580
mag2752	HoMoorientin	Flavonoids	chr7H	457220820	457222437	457220906	3.17038e-17	0.252856	HORVU7Hr1G077810	Similar to Receptor-like protein kinase 6	HORVU7Hr1G077840	Pentatricopeptide repeat domain containing protein	HORVU7Hr1G077860	Conserved hypothetical protein
mag2754	Syringetin 3-O-hexoside	Flavonoids	chr3H	654817192	655280403	654840201	1.3463e-09	0.139125	HORVU3Hr1G096850	Conserved hypothetical protein	HORVU3Hr1G096860	Potassium transporter, High-affinity K acquisition, Root-to-shoot K transport, K-regulated salt toleranc	HORVU3Hr1G096890	Conserved hypothetical protein	HORVU3Hr1G096910	Beta-glucosidase 21	HORVU3Hr1G096920	Similar to NBS-LRR protein (Fragment)	HORVU3Hr1G096940	Beta-glucosidase 21	HORVU3Hr1G096950	Similar to 60S ribosomal protein L7-2	HORVU3Hr1G096960	Similar to OSIGBa0138H21-OSIGBa0138E01.9 protein	HORVU3Hr1G096980		HORVU3Hr1G096990	Similar to ZF-HD homeobox protein (Fragment)	HORVU3Hr1G097000	Conserved hypothetical protein	HORVU3Hr1G097010	Similar to Cyanogenic beta-glucosidase precursor (EC 3.2.1.21) (Linamarase) (Fragment)	HORVU3Hr1G097030	Similar to mRNA, clone: RTFL01-25-P14	HORVU3Hr1G097050	Cell-wall invertase, Carbon partitioning during early grain fillin	HORVU3Hr1G097060	Cinnamyl-alcohol dehydrogenase, Lignin biosynthesis, Monolignol biosynthesi	HORVU3Hr1G097070	Tafazzin family protein	HORVU3Hr1G097100		HORVU3Hr1G097120	Transferase family protein	HORVU3Hr1G097140	Similar to Mannitol dehydrogenase	HORVU3Hr1G097150	Peptidase A1 domain containing protein	HORVU3Hr1G097160
mag2759	Orientin	Flavonoids	chr2H	1188427	3685376	2893300	4.44518e-27	0.378328	HORVU2Hr1G000390	Polycomb group protein, Supressor of Zeste(12) homolog, C2H2-type zinc finger motif containing protei	HORVU2Hr1G000410	Transferase family protein	HORVU2Hr1G000420	Transferase family protein	HORVU2Hr1G000430	Cytochrome P450 family protein	HORVU2Hr1G000450	von Willebrand factor, type A domain containing protein	HORVU2Hr1G000480	Cytochrome P450 protein, Anther cutin biosynthesis and pollen exine formatio	HORVU2Hr1G000490	Similar to reticuline oxidase	HORVU2Hr1G000510	Similar to NBS-LRR protein (Fragment)	HORVU2Hr1G000530	FAD linked oxidase, N-terminal domain containing protein	HORVU2Hr1G000540	FAD linked oxidase, N-terminal domain containing protein	HORVU2Hr1G000550	Similar to Berberine bridge enzyme-like protein	HORVU2Hr1G000560	Disease resistance protein domain containing protein	HORVU2Hr1G000570	Similar to NBS-LRR protein (Fragment)	HORVU2Hr1G000580	Eukaryotic initiation factor 3, gamma subunit family protein	HORVU2Hr1G000590	D111/G-patch domain containing protein	HORVU2Hr1G000610	Similar to NBS-LRR disease resistance protein homologue	HORVU2Hr1G000620	Similar to OSIGBa0148A10.13 protein	HORVU2Hr1G000630	Similar to OSIGBa0148A10.13 protein	HORVU2Hr1G000640	Similar to OSIGBa0148A10.13 protein	HORVU2Hr1G000660	Cytochrome P450-like protein (CYP86B1)	HORVU2Hr1G000670
mag2759	Orientin	Flavonoids	chr2H	130852955	130853071	130853071	4.01466e-15	0.222386	HORVU2Hr1G033000	Similar to Nucleosome assembly protein 1	HORVU2Hr1G033040	Similar to Mitochondrial import inner membrane translocase subunit Tim17	HORVU2Hr1G033060	Similar to Phytochelatin synthetase (Fragment)	HORVU2Hr1G033070	COBRA-like protein, Cellulose synthesi	HORVU2Hr1G033080	BRITTLE CULM1
mag2759	Orientin	Flavonoids	chr2H	714528516	714528947	714528947	1.44844e-16	0.242139	HORVU2Hr1G108480	Basic helix-loop-helix dimerisation region bHLH domain containing protein	HORVU2Hr1G108490	Serine/threonine protein kinase-related domain containing protein	HORVU2Hr1G108500	S-locus glycoprotein domain containing protein	HORVU2Hr1G108520	Similar to ZCN20	HORVU2Hr1G108530	Serine/threonine protein kinase-related domain containing protein	HORVU2Hr1G108560	Serine/threonine protein kinase-related domain containing protein	HORVU2Hr1G108580
mag2759	Orientin	Flavonoids	chr7H	457220820	457222437	457220906	4.51761e-17	0.250716	HORVU7Hr1G077810	Similar to Receptor-like protein kinase 6	HORVU7Hr1G077840	Pentatricopeptide repeat domain containing protein	HORVU7Hr1G077860	Conserved hypothetical protein
mag2768	Luteolin C-hexoside	Flavonoids	chr2H	1188427	3685376	2893300	5.4308e-28	0.388855	HORVU2Hr1G000390	Polycomb group protein, Supressor of Zeste(12) homolog, C2H2-type zinc finger motif containing protei	HORVU2Hr1G000410	Transferase family protein	HORVU2Hr1G000420	Transferase family protein	HORVU2Hr1G000430	Cytochrome P450 family protein	HORVU2Hr1G000450	von Willebrand factor, type A domain containing protein	HORVU2Hr1G000480	Cytochrome P450 protein, Anther cutin biosynthesis and pollen exine formatio	HORVU2Hr1G000490	Similar to reticuline oxidase	HORVU2Hr1G000510	Similar to NBS-LRR protein (Fragment)	HORVU2Hr1G000530	FAD linked oxidase, N-terminal domain containing protein	HORVU2Hr1G000540	FAD linked oxidase, N-terminal domain containing protein	HORVU2Hr1G000550	Similar to Berberine bridge enzyme-like protein	HORVU2Hr1G000560	Disease resistance protein domain containing protein	HORVU2Hr1G000570	Similar to NBS-LRR protein (Fragment)	HORVU2Hr1G000580	Eukaryotic initiation factor 3, gamma subunit family protein	HORVU2Hr1G000590	D111/G-patch domain containing protein	HORVU2Hr1G000610	Similar to NBS-LRR disease resistance protein homologue	HORVU2Hr1G000620	Similar to OSIGBa0148A10.13 protein	HORVU2Hr1G000630	Similar to OSIGBa0148A10.13 protein	HORVU2Hr1G000640	Similar to OSIGBa0148A10.13 protein	HORVU2Hr1G000660	Cytochrome P450-like protein (CYP86B1)	HORVU2Hr1G000670
mag2768	Luteolin C-hexoside	Flavonoids	chr2H	130852955	130853071	130853071	3.10546e-15	0.223989	HORVU2Hr1G033000	Similar to Nucleosome assembly protein 1	HORVU2Hr1G033040	Similar to Mitochondrial import inner membrane translocase subunit Tim17	HORVU2Hr1G033060	Similar to Phytochelatin synthetase (Fragment)	HORVU2Hr1G033070	COBRA-like protein, Cellulose synthesi	HORVU2Hr1G033080	BRITTLE CULM1
mag2768	Luteolin C-hexoside	Flavonoids	chr2H	714528516	714528947	714528947	5.29594e-17	0.248233	HORVU2Hr1G108480	Basic helix-loop-helix dimerisation region bHLH domain containing protein	HORVU2Hr1G108490	Serine/threonine protein kinase-related domain containing protein	HORVU2Hr1G108500	S-locus glycoprotein domain containing protein	HORVU2Hr1G108520	Similar to ZCN20	HORVU2Hr1G108530	Serine/threonine protein kinase-related domain containing protein	HORVU2Hr1G108560	Serine/threonine protein kinase-related domain containing protein	HORVU2Hr1G108580
mag2768	Luteolin C-hexoside	Flavonoids	chr7H	457220820	457222437	457220906	1.78e-17	0.256332	HORVU7Hr1G077810	Similar to Receptor-like protein kinase 6	HORVU7Hr1G077840	Pentatricopeptide repeat domain containing protein	HORVU7Hr1G077860	Conserved hypothetical protein
mag2769	Luteolin 6-C-hexoside	Flavonoids	chr2H	1188427	3685376	2893300	2.56752e-27	0.381093	HORVU2Hr1G000390	Polycomb group protein, Supressor of Zeste(12) homolog, C2H2-type zinc finger motif containing protei	HORVU2Hr1G000410	Transferase family protein	HORVU2Hr1G000420	Transferase family protein	HORVU2Hr1G000430	Cytochrome P450 family protein	HORVU2Hr1G000450	von Willebrand factor, type A domain containing protein	HORVU2Hr1G000480	Cytochrome P450 protein, Anther cutin biosynthesis and pollen exine formatio	HORVU2Hr1G000490	Similar to reticuline oxidase	HORVU2Hr1G000510	Similar to NBS-LRR protein (Fragment)	HORVU2Hr1G000530	FAD linked oxidase, N-terminal domain containing protein	HORVU2Hr1G000540	FAD linked oxidase, N-terminal domain containing protein	HORVU2Hr1G000550	Similar to Berberine bridge enzyme-like protein	HORVU2Hr1G000560	Disease resistance protein domain containing protein	HORVU2Hr1G000570	Similar to NBS-LRR protein (Fragment)	HORVU2Hr1G000580	Eukaryotic initiation factor 3, gamma subunit family protein	HORVU2Hr1G000590	D111/G-patch domain containing protein	HORVU2Hr1G000610	Similar to NBS-LRR disease resistance protein homologue	HORVU2Hr1G000620	Similar to OSIGBa0148A10.13 protein	HORVU2Hr1G000630	Similar to OSIGBa0148A10.13 protein	HORVU2Hr1G000640	Similar to OSIGBa0148A10.13 protein	HORVU2Hr1G000660	Cytochrome P450-like protein (CYP86B1)	HORVU2Hr1G000670
mag2769	Luteolin 6-C-hexoside	Flavonoids	chr2H	130852955	130853071	130853071	4.21064e-15	0.222088	HORVU2Hr1G033000	Similar to Nucleosome assembly protein 1	HORVU2Hr1G033040	Similar to Mitochondrial import inner membrane translocase subunit Tim17	HORVU2Hr1G033060	Similar to Phytochelatin synthetase (Fragment)	HORVU2Hr1G033070	COBRA-like protein, Cellulose synthesi	HORVU2Hr1G033080	BRITTLE CULM1
mag2769	Luteolin 6-C-hexoside	Flavonoids	chr2H	714528516	714528947	714528947	1.60766e-16	0.241504	HORVU2Hr1G108480	Basic helix-loop-helix dimerisation region bHLH domain containing protein	HORVU2Hr1G108490	Serine/threonine protein kinase-related domain containing protein	HORVU2Hr1G108500	S-locus glycoprotein domain containing protein	HORVU2Hr1G108520	Similar to ZCN20	HORVU2Hr1G108530	Serine/threonine protein kinase-related domain containing protein	HORVU2Hr1G108560	Serine/threonine protein kinase-related domain containing protein	HORVU2Hr1G108580
mag2769	Luteolin 6-C-hexoside	Flavonoids	chr7H	457220820	457222437	457220906	3.83077e-17	0.251713	HORVU7Hr1G077810	Similar to Receptor-like protein kinase 6	HORVU7Hr1G077840	Pentatricopeptide repeat domain containing protein	HORVU7Hr1G077860	Conserved hypothetical protein
mag2771	Eriodictyol C-hexoside	Flavonoids	chr2H	1188427	3685376	2893300	1.03361e-29	0.408219	HORVU2Hr1G000390	Polycomb group protein, Supressor of Zeste(12) homolog, C2H2-type zinc finger motif containing protei	HORVU2Hr1G000410	Transferase family protein	HORVU2Hr1G000420	Transferase family protein	HORVU2Hr1G000430	Cytochrome P450 family protein	HORVU2Hr1G000450	von Willebrand factor, type A domain containing protein	HORVU2Hr1G000480	Cytochrome P450 protein, Anther cutin biosynthesis and pollen exine formatio	HORVU2Hr1G000490	Similar to reticuline oxidase	HORVU2Hr1G000510	Similar to NBS-LRR protein (Fragment)	HORVU2Hr1G000530	FAD linked oxidase, N-terminal domain containing protein	HORVU2Hr1G000540	FAD linked oxidase, N-terminal domain containing protein	HORVU2Hr1G000550	Similar to Berberine bridge enzyme-like protein	HORVU2Hr1G000560	Disease resistance protein domain containing protein	HORVU2Hr1G000570	Similar to NBS-LRR protein (Fragment)	HORVU2Hr1G000580	Eukaryotic initiation factor 3, gamma subunit family protein	HORVU2Hr1G000590	D111/G-patch domain containing protein	HORVU2Hr1G000610	Similar to NBS-LRR disease resistance protein homologue	HORVU2Hr1G000620	Similar to OSIGBa0148A10.13 protein	HORVU2Hr1G000630	Similar to OSIGBa0148A10.13 protein	HORVU2Hr1G000640	Similar to OSIGBa0148A10.13 protein	HORVU2Hr1G000660	Cytochrome P450-like protein (CYP86B1)	HORVU2Hr1G000670
mag2771	Eriodictyol C-hexoside	Flavonoids	chr2H	130852955	130853071	130853071	2.58048e-15	0.225143	HORVU2Hr1G033000	Similar to Nucleosome assembly protein 1	HORVU2Hr1G033040	Similar to Mitochondrial import inner membrane translocase subunit Tim17	HORVU2Hr1G033060	Similar to Phytochelatin synthetase (Fragment)	HORVU2Hr1G033070	COBRA-like protein, Cellulose synthesi	HORVU2Hr1G033080	BRITTLE CULM1
mag2771	Eriodictyol C-hexoside	Flavonoids	chr2H	714528516	714528947	714528947	1.67519e-17	0.255148	HORVU2Hr1G108480	Basic helix-loop-helix dimerisation region bHLH domain containing protein	HORVU2Hr1G108490	Serine/threonine protein kinase-related domain containing protein	HORVU2Hr1G108500	S-locus glycoprotein domain containing protein	HORVU2Hr1G108520	Similar to ZCN20	HORVU2Hr1G108530	Serine/threonine protein kinase-related domain containing protein	HORVU2Hr1G108560	Serine/threonine protein kinase-related domain containing protein	HORVU2Hr1G108580
mag2771	Eriodictyol C-hexoside	Flavonoids	chr7H	457220820	457222437	457220906	4.14516e-18	0.265038	HORVU7Hr1G077810	Similar to Receptor-like protein kinase 6	HORVU7Hr1G077840	Pentatricopeptide repeat domain containing protein	HORVU7Hr1G077860	Conserved hypothetical protein
mag2797	C-hexosyl-apigenin O-pentoside	Flavonoids	chr1H	7713291	8913552	8115640	1.61716e-10	0.154065	HORVU1Hr1G003460	Transcription factor IIA small subunit (Transcription factor IIA gamma subunit)	HORVU1Hr1G003490	Similar to TRANSPARENT TESTA 12 protein	HORVU1Hr1G003510		HORVU1Hr1G003520		HORVU1Hr1G003530	tRNA pseudouridine synthase B family protein	HORVU1Hr1G003540	Drought induced 19 family protein	HORVU1Hr1G003560	Embryogenesis transmembrane protein	HORVU1Hr1G003580	Arbuscular mycorrhizal specific marker 31	HORVU1Hr1G003590	Similar to 50S ribosomal protein L22	HORVU1Hr1G003620		HORVU1Hr1G003630	Ankyrin repeat domain containing protein	HORVU1Hr1G003650	Ankyrin repeat domain containing protein	HORVU1Hr1G003700	Similar to NBS-LRR-like protein	HORVU1Hr1G003710	Conserved hypothetical protein	HORVU1Hr1G003720	Similar to mitochondrial import inner membrane translocase subunit TIM14	HORVU1Hr1G003740	Zinc finger, RING/FYVE/PHD-type domain containing protein	HORVU1Hr1G003750	Similar to MAP kinase-like protein	HORVU1Hr1G003780	Similar to DNA-binding factor of bZIP class	HORVU1Hr1G003810	Protein of unknown function DUF868, plant family protein	HORVU1Hr1G003840	Hypothetical conserved gene	HORVU1Hr1G003850
mag2797	C-hexosyl-apigenin O-pentoside	Flavonoids	chr1H	441605991	441706327	441686443	1.02977e-09	0.141452	HORVU1Hr1G060810	Soluble gibberellin receptor, Gibberellin signalin
mag2797	C-hexosyl-apigenin O-pentoside	Flavonoids	chr1H	447758867	449700613	449519597	2.85397e-12	0.181012	HORVU1Hr1G062080	Similar to Endo-1,3;1,4-beta-D-glucanase	HORVU1Hr1G062110	Similar to Endo-1,3;1,4-beta-D-glucanase	HORVU1Hr1G062130	Similar to protein kinase	HORVU1Hr1G062160	Importin alpha-1b subunit	HORVU1Hr1G062170		HORVU1Hr1G062190	Similar to 10A19I.14	HORVU1Hr1G062210	Cyclin-related 2 domain containing protein	HORVU1Hr1G062220		HORVU1Hr1G062240	Pentatricopeptide repeat domain containing protein	HORVU1Hr1G062250	Similar to hydroquinone glucosyltransferase	HORVU1Hr1G062270	Kinesin, motor region domain containing protein	HORVU1Hr1G062290	Similar to Chaperone protein dnaJ	HORVU1Hr1G062330	Protein of unknown function DUF827, plant family protein	HORVU1Hr1G062340	SecY protein family protein	HORVU1Hr1G062380	Uncharacterised protein family UPF0497, trans-membrane plant subgroup domain containing protein	HORVU1Hr1G062390	Reverse transcriptase domain containing protein	HORVU1Hr1G062400		HORVU1Hr1G062420	Similar to zinc finger (C3HC4-type RING finger) family protein	HORVU1Hr1G062450	Conserved hypothetical protein	HORVU1Hr1G062460	Similar to zinc finger (C3HC4-type RING finger) family protein	HORVU1Hr1G062470
mag2797	C-hexosyl-apigenin O-pentoside	Flavonoids	chr3H	508156634	509142833	508573702	1.66095e-10	0.153884	HORVU3Hr1G066880	Conserved hypothetical protein	HORVU3Hr1G066890	Survival protein SurE family protein	HORVU3Hr1G066920	Polyamine oxidase, Polyamine catabolis	HORVU3Hr1G066930	Similar to WD-repeat protein RBAP1	HORVU3Hr1G066940	Hypothetical conserved gene	HORVU3Hr1G066950	Similar to Gb protein	HORVU3Hr1G066960	Lipase, class 3 family protein	HORVU3Hr1G067000	Similar to Vacuolar ATP synthase subunit B isoform 2 (EC 3.6.3.14) (V-ATPase B subunit 2) (Vacuolar proton pump B subunit 2)	HORVU3Hr1G067020	Chloroplast stem-loop-binding protein of 41 kDa b, Chlorophyll biosynthesis and photosynthesi	HORVU3Hr1G067030	Similar to Cytochrome C reductase-processing peptidase subunit I, MPP subunit I, P55	HORVU3Hr1G067040	Similar to Vacuolar ATP synthase subunit B isoform 2 (EC 3.6.3.14) (V-ATPase B subunit 2) (Vacuolar proton pump B subunit 2)
mag2797	C-hexosyl-apigenin O-pentoside	Flavonoids	chr4H	31633214	32204379	32204379	1.37425e-10	0.155166	HORVU4Hr1G010440	Conserved hypothetical protein	HORVU4Hr1G010470	Similar to Sorbitol transporter	HORVU4Hr1G010490	Protein of unknown function DUF617, plant domain containing protein	HORVU4Hr1G010540	Allergen V5/Tpx-1-related domain containing protein	HORVU4Hr1G010580	Pollen Ole e 1 allergen/extensin domain containing protein	HORVU4Hr1G010610	SSXT family protein	HORVU4Hr1G010650	Endoplasmic reticulum oxidoreductin 1 family protein	HORVU4Hr1G010670	Conserved hypothetical protein	HORVU4Hr1G010680	Myb/SANT-like domain domain containing protein
mag2797	C-hexosyl-apigenin O-pentoside	Flavonoids	chr5H	482705038	483448181	483403868	9.72583e-11	0.157501	HORVU5Hr1G061930	Cytochrome P450 family protein	HORVU5Hr1G061950	Cytochrome P450 family protein	HORVU5Hr1G061960	2-thiocytidine tRNA biosynthesis protein, TtcA domain containing protein	HORVU5Hr1G061970	Similar to Phenylalanyl-tRNA synthetase alpha chain (EC 6.1.1.20) (Phenylalanine--tRNA ligase alpha chain) (PheRS) (CML33)	HORVU5Hr1G061990	Peptidase S8, subtilisin-related domain containing protein	HORVU5Hr1G062000	AIG2-like domain containing protein	HORVU5Hr1G062010	Ubiquitin domain containing protein	HORVU5Hr1G062030	Cinnamyl alcohol dehydrogenase (EC 1.1.1.195)	HORVU5Hr1G062040	Hypothetical conserved gene	HORVU5Hr1G062050	Ctr copper transporter family protein	HORVU5Hr1G062070	Ctr copper transporter family protein	HORVU5Hr1G062080	Similar to predicted protein	HORVU5Hr1G062090	Aldehyde dehydrogenase, Seed maturation, Maintenance of viability during storage, Lysine catabolis	HORVU5Hr1G062110	BRCT domain containing protein	HORVU5Hr1G062120	Protein kinase, core domain containing protein	HORVU5Hr1G062140	Protein of unknown function DUF829, eukaryotic family protein
mag2797	C-hexosyl-apigenin O-pentoside	Flavonoids	chr5H	525444723	526438389	526135823	6.86552e-09	0.128365	HORVU5Hr1G069730	Zinc finger homeodomain (ZF-HD) class homeobox transcription factor, Rice morphogenesis, Modulation of leaf rollin	HORVU5Hr1G069750	Similar to FIP1	HORVU5Hr1G069800	ATP-grasp fold, subdomain 2 domain containing protein	HORVU5Hr1G069840	Similar to NBS-LRR disease resistance protein homologue (Fragment)	HORVU5Hr1G069850	Similar to Glucose-6-phosphate isomerase-like protein (Fragment)	HORVU5Hr1G069860	Conserved hypothetical protein	HORVU5Hr1G069870	Conserved hypothetical protein	HORVU5Hr1G069880	Similar to PUP1	HORVU5Hr1G069900	Multi antimicrobial extrusion protein MatE family protein	HORVU5Hr1G069910	Similar to ATPUP3	HORVU5Hr1G069920	Similar to ATPUP3	HORVU5Hr1G069930	Domain of unknown function DUF632 domain containing protein	HORVU5Hr1G069940	Similar to OO_Ba0005L10-OO_Ba0081K17.16 protein	HORVU5Hr1G069950	Epsin-like, N-terminal domain containing protein	HORVU5Hr1G069960	Protein of unknown function DUF250 domain containing protein
mag2797	C-hexosyl-apigenin O-pentoside	Flavonoids	chr6H	14062191	15171364	14302784	1.85637e-11	0.168609	HORVU6Hr1G006440	Protein of unknown function DUF623, plant domain containing protein	HORVU6Hr1G006480	Similar to Heterogeneous nuclear ribonucleoprotein H3 (hnRNP H3) (hnRNP 2H9). Splice isoform 6	HORVU6Hr1G006490	Leucine-rich repeat domain containing protein	HORVU6Hr1G006500	Similar to OSIGBa0113K06.10 protein	HORVU6Hr1G006510	Similar to OSIGBa0136O08-OSIGBa0153H12.1 protein	HORVU6Hr1G006540	Similar to OSIGBa0113K06.10 protein	HORVU6Hr1G006560	Similar to Branched chain alpha-keto acid dehydrogenase E1 beta subunit	HORVU6Hr1G006620	Protein of unknown function DUF635 family protein	HORVU6Hr1G006710	WD40 repeat-like domain containing protein	HORVU6Hr1G006730	Transcriptional factor B3 family protein	HORVU6Hr1G006810	Glycerol-3-phosphate acyltransferase, Anther development, Pollen formatio	HORVU6Hr1G006840	Conserved hypothetical protein	HORVU6Hr1G006860		HORVU6Hr1G006880	Serine carboxypeptidase III precursor (EC 3.4.16.5)	HORVU6Hr1G006940	Similar to H0502B11.5 protein	HORVU6Hr1G007010	Similar to Myb13 protein	HORVU6Hr1G007020	Similar to Phosphorylation regulatory protein HP-10	HORVU6Hr1G007030	Kelch-type beta propeller domain containing protein	HORVU6Hr1G007070	Hypothetical protein	HORVU6Hr1G007080	Kelch-type beta propeller domain containing protein	HORVU6Hr1G007110
mag2797	C-hexosyl-apigenin O-pentoside	Flavonoids	chr6H	132019663	133548195	132019663	6.02863e-09	0.129266	HORVU6Hr1G031330	Basic leucine zipper (bZIP) transcription factor, Negative regulator of cold and drought stress respons	HORVU6Hr1G031340	Protein of unknown function DUF581 family protein	HORVU6Hr1G031360	Ion transporter , Na+ transpor	HORVU6Hr1G031370	Metallophosphoesterase domain containing protein	HORVU6Hr1G031420	Similar to Oxidoreductase, short chain dehydrogenase/reductase family protein, expressed	HORVU6Hr1G031430	Hypothetical conserved gene	HORVU6Hr1G031440	Serine/thronine protein kinase-like protein	HORVU6Hr1G031450	SBP domain containing protein
mag2797	C-hexosyl-apigenin O-pentoside	Flavonoids	chr6H	407306119	408560205	408101325	1.31818e-08	0.123827	HORVU6Hr1G060980	Protein of unknown function DUF26 domain containing protein	HORVU6Hr1G060990	Similar to C13 endopeptidase NP1 (Fragment)	HORVU6Hr1G061000	Similar to H0701F11.2 protein	HORVU6Hr1G061010	Tetratricopeptide TPR-1 domain containing protein	HORVU6Hr1G061020	Autophagy-related protein 13 domain containing protein	HORVU6Hr1G061040	Zinc finger, RING/FYVE/PHD-type domain containing protein	HORVU6Hr1G061060	Kinesin, motor region domain containing protein	HORVU6Hr1G061070	Similar to Transposase (Fragment)
mag2797	C-hexosyl-apigenin O-pentoside	Flavonoids	chr6H	505410147	506931555	506647833	6.75295e-13	0.190445	HORVU6Hr1G072830	Similar to Mitochondrial aldehyde dehydrogenase	HORVU6Hr1G072840	Similar to DNA-binding factor of bZIP class	HORVU6Hr1G072870	Nucleotide-binding, alpha-beta plait domain containing protein	HORVU6Hr1G072900	Similar to predicted protein	HORVU6Hr1G072910	Peptidase A1 domain containing protein	HORVU6Hr1G072930	Similar to Sulfate transporter 2	HORVU6Hr1G072940	Fcf2 pre-rRNA processing domain containing protein	HORVU6Hr1G072950	Six-bladed beta-propeller, TolB-like domain containing protein	HORVU6Hr1G072960	Pentatricopeptide repeat domain containing protein	HORVU6Hr1G072970	Similar to H0303G06.9 protein	HORVU6Hr1G072990	Similar to Cytochrome P450 monooxygenase CYP72A5 (Fragment)	HORVU6Hr1G073000	Pentatricopeptide repeat domain containing protein	HORVU6Hr1G073010	Transferase family protein	HORVU6Hr1G073020		HORVU6Hr1G073030	Similar to High-affinity potassium transporter	HORVU6Hr1G073040	Transcription factor MADS27
mag2797	C-hexosyl-apigenin O-pentoside	Flavonoids	chr6H	540152386	540569287	540340185	2.20493e-09	0.13622	HORVU6Hr1G080100	Hypothetical conserved gene	HORVU6Hr1G080120	Similar to Chloroplast inorganic pyrophosphatase (EC 3.6.1.1)	HORVU6Hr1G080150	Protein of unknown function DUF6, transmembrane domain containing protein	HORVU6Hr1G080160	Similar to Chloroplast inorganic pyrophosphatase (EC 3.6.1.1)	HORVU6Hr1G080170	Similar to Ethylene receptor	HORVU6Hr1G080180	Ethylene receptor, Ethylene respons	HORVU6Hr1G080190	Conserved hypothetical protein	HORVU6Hr1G080210	Development protein-like protein	HORVU6Hr1G080220	Protein of unknown function DUF6, transmembrane domain containing protein	HORVU6Hr1G080230	Similar to Beta-fructofuranosidase (EC 3.2.1.26) (Fragment)
mag2797	C-hexosyl-apigenin O-pentoside	Flavonoids	chr7H	614132	788919	732173	1.68894e-10	0.153771	HORVU7Hr1G000040	NB-ARC domain containing protein	HORVU7Hr1G000320	NB-ARC domain containing protein	HORVU7Hr1G000340	Similar to VMP3 protein	HORVU7Hr1G000370	Similar to AML1	HORVU7Hr1G000380	Peptidase A22B, signal peptide peptidase domain containing protein	HORVU7Hr1G000400	Similar to Beta-amyrin synthase	HORVU7Hr1G000410	Similar to Shaggy-related protein kinase eta (EC 2.7.1.-) (ASK-eta) (BRASSINOSTEROID-INSENSITIVE 2) (ULTRACURVATA1)	HORVU7Hr1G000470	Lipase, GDSL domain containing protein	HORVU7Hr1G000480	Similar to OB-fold nucleic acid binding domain containing protein	HORVU7Hr1G000490	Similar to Shaggy-related protein kinase eta (EC 2.7.1.-) (ASK-eta) (BRASSINOSTEROID-INSENSITIVE 2) (ULTRACURVATA1)	HORVU7Hr1G000500	Similar to Cycloartenol synthase (EC 5.4.99.8) (Fragment)	HORVU7Hr1G000510	Similar to Homogentisate 1,2-dioxygenase (EC 1.13.11.5) (Homogentisicase) (Homogentisate oxygenase) (Homogentisic acid oxidase)	HORVU7Hr1G000530	Concanavalin A-like lectin/glucanase, subgroup domain containing protein	HORVU7Hr1G000550	Similar to Aminoacyl-t-RNA synthetase precursor	HORVU7Hr1G000580	Similar to Acyl-coenzyme A oxidase 1, peroxisomal (EC 1.3.3.6) (AOX 1) (Long- chain acyl-CoA oxidase) (AtCX1)	HORVU7Hr1G000610	Hypothetical conserved gene	HORVU7Hr1G000630	NB-ARC domain containing protein	HORVU7Hr1G000670	Conserved hypothetical protein
mag2797	C-hexosyl-apigenin O-pentoside	Flavonoids	chr7H	639572124	639927302	639598374	5.37097e-14	0.206774	HORVU7Hr1G114330	Homogentisate phytyltransferase (HPT), Tocopherol (vitamin E) biosynthesis, Plant development, Cold toleranc	HORVU7Hr1G114340	Plasma membrane H+-ATPase (EC 3.6.1.3)	HORVU7Hr1G114350	Histone lysine demethylase, Stress-responsive H3K27me3(histon H3 lysine 27 trimethylation) demethylatio	HORVU7Hr1G114360	Similar to OSIGBa0160I14.9 protein	HORVU7Hr1G114380	Conserved hypothetical protein	HORVU7Hr1G114390	Pentatricopeptide repeat domain containing protein	HORVU7Hr1G114400	Similar to Protein kinase-like protein (Fragment)	HORVU7Hr1G114440	Pentatricopeptide repeat domain containing protein	HORVU7Hr1G114450	Similar to Response regulator	HORVU7Hr1G114490	Similar to speckle-type POZ protein	HORVU7Hr1G114510	Conserved hypothetical protein	HORVU7Hr1G114530	Hypothetical conserved gene	HORVU7Hr1G114540	DNA-binding pseudobarrel domain domain containing protein	HORVU7Hr1G114550	Similar to OSIGBa0148A10.4 protein	HORVU7Hr1G114600	DNA-binding pseudobarrel domain domain containing protein	HORVU7Hr1G114610	Protein of unknown function DUF26 domain containing protein	HORVU7Hr1G114620	Tyrosine protein kinase domain containing protein	HORVU7Hr1G114630	DNA-binding pseudobarrel domain domain containing protein	HORVU7Hr1G114650	Similar to NTH23 protein	HORVU7Hr1G114660	Similar to Indole-3-glycerol phosphate synthase, chloroplast precursor (EC 4.1.1.48) (IGPS)	HORVU7Hr1G114670
mag2819	di-C,C-hexosyl-apigenin	Flavonoids	chr1H	16158074	17926199	16431378	1.2027e-14	0.215503	HORVU1Hr1G007720	Similar to UDP-glycosyltransferase UGT99C4	HORVU1Hr1G007730	Similar to KOB1	HORVU1Hr1G007790	Similar to P450	HORVU1Hr1G007800	Similar to Sinapyl alcohol dehydrogenase	HORVU1Hr1G007810	Similar to UDP-glycosyltransferase UGT99C4	HORVU1Hr1G007830	Cytochrome P450 family protein	HORVU1Hr1G007840	Cytochrome P450 family protein	HORVU1Hr1G007850	ThiJ/PfpI domain containing protein	HORVU1Hr1G007860	ThiJ/PfpI domain containing protein	HORVU1Hr1G007870	Histone lysine demethylase, Stress-responsive H3K27me3(histon H3 lysine 27 trimethylation) demethylatio	HORVU1Hr1G007880	Zinc finger, CCHC-type domain containing protein	HORVU1Hr1G007890	Histone lysine demethylase, Stress-responsive H3K27me3(histon H3 lysine 27 trimethylation) demethylatio	HORVU1Hr1G007900	Putative cytochrome P450 protein, Similar to flavonoid 3-monooxygenase	HORVU1Hr1G007910	Similar to cDNA clone:001-128-E01, full insert sequence	HORVU1Hr1G007930	Barley stem rust resistance protein	HORVU1Hr1G007950	Pectinacetylesterase family protein	HORVU1Hr1G008110	Hypothetical conserved gene	HORVU1Hr1G008120	Similar to Dehydroascorbate reductase	HORVU1Hr1G008130	11-S plant seed storage protein family protein	HORVU1Hr1G008140	Protein of unknown function DUF1218 domain containing protein	HORVU1Hr1G008150
mag2819	di-C,C-hexosyl-apigenin	Flavonoids	chr1H	29157005	29911537	29645068	3.71003e-10	0.148383	HORVU1Hr1G011890	Similar to Phosphate/phosphoenolpyruvate translocator protein-like	HORVU1Hr1G011900	Conserved hypothetical protein	HORVU1Hr1G011920	Amino acid transporter, transmembrane domain containing protein	HORVU1Hr1G011930	Similar to 0-methyltransferase (EC 2.1.1.6) (Fragment)	HORVU1Hr1G011950	Similar to N-methyltransferase	HORVU1Hr1G011960	Conserved hypothetical protein	HORVU1Hr1G011980	Similar to Glutamate dehydrogenase (EC 1.4.1.3) (GDH)	HORVU1Hr1G011990	Similar to MPI	HORVU1Hr1G012060	Chymotrypsin protease inhibitor, Salt and osmotic stress toleranc	HORVU1Hr1G012080	Similar to MPI	HORVU1Hr1G012090	Similar to MPI	HORVU1Hr1G012110	Carbohydrate kinase, FGGY domain containing protein
mag2819	di-C,C-hexosyl-apigenin	Flavonoids	chr1H	441596290	442323274	441731625	4.10666e-10	0.147692	HORVU1Hr1G060810	Soluble gibberellin receptor, Gibberellin signalin	HORVU1Hr1G060850	WD repeat protein 23 domain containing protein	HORVU1Hr1G060870		HORVU1Hr1G060920	Hypothetical conserved gene	HORVU1Hr1G060940	Inosine/uridine-preferring nucleoside hydrolase domain containing protein	HORVU1Hr1G060960	Inosine/uridine-preferring nucleoside hydrolase domain containing protein
mag2819	di-C,C-hexosyl-apigenin	Flavonoids	chr2H	749609033	749865604	749861994	2.98431e-09	0.133623	HORVU2Hr1G120580	Similar to H0322F07.7 protein	HORVU2Hr1G120590	Similar to H0322F07.6 protein	HORVU2Hr1G120610	Similar to H0322F07.7 protein	HORVU2Hr1G120620	Similar to H0322F07.5 protein	HORVU2Hr1G120630	Pentatricopeptide repeat domain containing protein	HORVU2Hr1G120640	Serine/threonine protein kinase-related domain containing protein	HORVU2Hr1G120660	Protein kinase, catalytic domain domain containing protein	HORVU2Hr1G120740	Similar to DNA-binding factor of bZIP class	HORVU2Hr1G120750	Leucine-rich repeat, N-terminal domain containing protein	HORVU2Hr1G120780	Similar to Cysteine proteinase	HORVU2Hr1G120830	Hypothetical conserved gene	HORVU2Hr1G120850	Similar to H0322F07.3 protein
mag2819	di-C,C-hexosyl-apigenin	Flavonoids	chr3H	508156634	509010641	509010641	1.13566e-08	0.124389	HORVU3Hr1G066880	Conserved hypothetical protein	HORVU3Hr1G066890	Survival protein SurE family protein	HORVU3Hr1G066920	Polyamine oxidase, Polyamine catabolis	HORVU3Hr1G066930	Similar to WD-repeat protein RBAP1	HORVU3Hr1G066940	Hypothetical conserved gene	HORVU3Hr1G066950	Similar to Gb protein	HORVU3Hr1G066960	Lipase, class 3 family protein	HORVU3Hr1G067000	Similar to Vacuolar ATP synthase subunit B isoform 2 (EC 3.6.3.14) (V-ATPase B subunit 2) (Vacuolar proton pump B subunit 2)	HORVU3Hr1G067020	Chloroplast stem-loop-binding protein of 41 kDa b, Chlorophyll biosynthesis and photosynthesi	HORVU3Hr1G067030	Similar to Cytochrome C reductase-processing peptidase subunit I, MPP subunit I, P55	HORVU3Hr1G067040	Similar to Vacuolar ATP synthase subunit B isoform 2 (EC 3.6.3.14) (V-ATPase B subunit 2) (Vacuolar proton pump B subunit 2)
mag2819	di-C,C-hexosyl-apigenin	Flavonoids	chr3H	607515888	607680844	607625946	5.16293e-10	0.145624	HORVU3Hr1G084410	Glycosyl transferase, family 29 protein	HORVU3Hr1G084420	Conserved hypothetical protein	HORVU3Hr1G084430	Similar to Transcription initiation factor TFIID subunit 12 (Transcription initiation factor TFIID 20/15 kDa subunits) (TAFII-20/TAFII-15) (TAFII20/TAFII15)	HORVU3Hr1G084450	Cytochrome P450 family protein
mag2819	di-C,C-hexosyl-apigenin	Flavonoids	chr4H	31494794	32204379	32204379	1.37266e-11	0.170562	HORVU4Hr1G010430	Similar to Homeodomain protein JUBEL1	HORVU4Hr1G010440	Conserved hypothetical protein	HORVU4Hr1G010470	Similar to Sorbitol transporter	HORVU4Hr1G010490	Protein of unknown function DUF617, plant domain containing protein	HORVU4Hr1G010540	Allergen V5/Tpx-1-related domain containing protein	HORVU4Hr1G010580	Pollen Ole e 1 allergen/extensin domain containing protein	HORVU4Hr1G010610	SSXT family protein	HORVU4Hr1G010650	Endoplasmic reticulum oxidoreductin 1 family protein	HORVU4Hr1G010670	Conserved hypothetical protein	HORVU4Hr1G010680	Myb/SANT-like domain domain containing protein
mag2819	di-C,C-hexosyl-apigenin	Flavonoids	chr4H	526972950	527659664	526993248	5.05716e-09	0.129988	HORVU4Hr1G063000	Nucleotide-sensitive chloride conductance regulator family protein	HORVU4Hr1G063010	Similar to Nucleotide sugar epimerase-like protein (UDP-D-glucuronate 4- epimerase) (EC 5.1.3.6)	HORVU4Hr1G063020	Class I peptide chain release factor domain containing protein	HORVU4Hr1G063050	Conserved hypothetical protein
mag2819	di-C,C-hexosyl-apigenin	Flavonoids	chr4H	641907356	642247403	641907356	5.4295e-10	0.145788	HORVU4Hr1G089120	SANT domain, DNA binding domain containing protein	HORVU4Hr1G089200	Similar to Resistance protein candidate (Fragment)	HORVU4Hr1G089210	Protein of unknown function DUF247, plant domain containing protein	HORVU4Hr1G089220	Protein of unknown function DUF567 family protein	HORVU4Hr1G089230	Similar to Ent-kaurene oxidase 1 (Fragment)	HORVU4Hr1G089270	Zinc finger CCCH domain-containing protei	HORVU4Hr1G089280	Protein of unknown function DUF726 family protein	HORVU4Hr1G089290	Plus-3 domain containing protein	HORVU4Hr1G089310	Armadillo-like helical domain containing protein	HORVU4Hr1G089320	Hypothetical conserved gene	HORVU4Hr1G089330	Similar to Flavanone 3-hydroxylase (Fragment)	HORVU4Hr1G089350	WD40/YVTN repeat-like domain containing protein	HORVU4Hr1G089360	Flavin-containing monooxygenase FMO family protein	HORVU4Hr1G089400	Similar to Tryptophan decarboxylase (EC 4.1.1.28)	HORVU4Hr1G089410	Similar to Oxidoreductase, 2OG-Fe oxygenase family protein, expressed	HORVU4Hr1G089420	Similar to J013022N21, full insert sequence
mag2819	di-C,C-hexosyl-apigenin	Flavonoids	chr5H	480664136	481306853	480683538	1.50064e-10	0.154523	HORVU5Hr1G061440	Conserved hypothetical protein	HORVU5Hr1G061460	Hypothetical conserved gene	HORVU5Hr1G061480	Hypothetical conserved gene	HORVU5Hr1G061500	Similar to phosphatidylinositolglycan-related	HORVU5Hr1G061510	TATA-binding related factor domain containing protein	HORVU5Hr1G061520	Rossmann-like alpha/beta/alpha sandwich fold domain containing protein	HORVU5Hr1G061530	Similar to predicted protein	HORVU5Hr1G061540	Similar to Axi 1 (Auxin-independent growth promoter)-like protein	HORVU5Hr1G061570	Similar to J013022N21, full insert sequence	HORVU5Hr1G061580	Similar to Secretory carrier membrane protein	HORVU5Hr1G061660	t-snare domain containing protein	HORVU5Hr1G061670	Similar to OSIGBa0136O08-OSIGBa0153H12.1 protein	HORVU5Hr1G061680		HORVU5Hr1G061710	Similar to RSH2	HORVU5Hr1G061730	Similar to MTD1	HORVU5Hr1G061750	Similar to CBS domain containing protein
mag2819	di-C,C-hexosyl-apigenin	Flavonoids	chr5H	482705038	482923947	482705038	4.266e-10	0.146921	HORVU5Hr1G061930	Cytochrome P450 family protein	HORVU5Hr1G061950	Cytochrome P450 family protein	HORVU5Hr1G061960	2-thiocytidine tRNA biosynthesis protein, TtcA domain containing protein	HORVU5Hr1G061970	Similar to Phenylalanyl-tRNA synthetase alpha chain (EC 6.1.1.20) (Phenylalanine--tRNA ligase alpha chain) (PheRS) (CML33)	HORVU5Hr1G061990	Peptidase S8, subtilisin-related domain containing protein	HORVU5Hr1G062000	AIG2-like domain containing protein	HORVU5Hr1G062010	Ubiquitin domain containing protein	HORVU5Hr1G062030	Cinnamyl alcohol dehydrogenase (EC 1.1.1.195)	HORVU5Hr1G062040	Hypothetical conserved gene	HORVU5Hr1G062050	Ctr copper transporter family protein
mag2819	di-C,C-hexosyl-apigenin	Flavonoids	chr6H	14302784	15171364	14302784	4.58815e-11	0.162504	HORVU6Hr1G006620	Protein of unknown function DUF635 family protein	HORVU6Hr1G006710	WD40 repeat-like domain containing protein	HORVU6Hr1G006730	Transcriptional factor B3 family protein	HORVU6Hr1G006810	Glycerol-3-phosphate acyltransferase, Anther development, Pollen formatio	HORVU6Hr1G006840	Conserved hypothetical protein	HORVU6Hr1G006860		HORVU6Hr1G006880	Serine carboxypeptidase III precursor (EC 3.4.16.5)	HORVU6Hr1G006940	Similar to H0502B11.5 protein	HORVU6Hr1G007010	Similar to Myb13 protein	HORVU6Hr1G007020	Similar to Phosphorylation regulatory protein HP-10	HORVU6Hr1G007030	Kelch-type beta propeller domain containing protein	HORVU6Hr1G007070	Hypothetical protein	HORVU6Hr1G007080	Kelch-type beta propeller domain containing protein	HORVU6Hr1G007110	Mitochodrial transcription termination factor-related family protein	HORVU6Hr1G007130	Mitochodrial transcription termination factor-related family protein	HORVU6Hr1G007180	Kelch-type beta propeller domain containing protein	HORVU6Hr1G007340	Conserved hypothetical protein	HORVU6Hr1G007360		HORVU6Hr1G007390	Integrase, catalytic core domain containing protein	HORVU6Hr1G007470	Similar to Histone H3 (Fragment)	HORVU6Hr1G007500
mag2819	di-C,C-hexosyl-apigenin	Flavonoids	chr6H	560099801	560623898	560617182	1.97832e-11	0.168128	HORVU6Hr1G085830	Conserved hypothetical protein	HORVU6Hr1G085850		HORVU6Hr1G085870	Nonaspanin (TM9SF) family protein	HORVU6Hr1G085880	Conserved hypothetical protein	HORVU6Hr1G085890	ABC transporter-like domain containing protein	HORVU6Hr1G085940	Similar to H0315F07.1 protein	HORVU6Hr1G085950	Similar to predicted protein	HORVU6Hr1G085980	ABC transporter-like domain containing protein	HORVU6Hr1G085990	Similar to Phosphorylase (Fragment)	HORVU6Hr1G086000	Cyclin-like F-box domain containing protein	HORVU6Hr1G086010	Similar to Bidirectional sugar transporter SWEET3a	HORVU6Hr1G086020	Similar to Cytosolic starch phosphorylase (Fragment)
mag2819	di-C,C-hexosyl-apigenin	Flavonoids	chr7H	79310758	80984591	80241045	2.81562e-13	0.196047	HORVU7Hr1G035540	UDP-glucuronosyl/UDP-glucosyltransferase family protein	HORVU7Hr1G035550	Similar to Galactoside 2-alpha-L-fucosyltransferase (EC 2.4.1.69) (Xyloglucan alpha-(1,2)-fucosyltransferase) (PsFT1)	HORVU7Hr1G035560	Similar to Xyloglucan fucosyltransferase-like [Oryza sativa (japonica cultivar-group)]	HORVU7Hr1G035570	Similar to glycosyltransferase family-37	HORVU7Hr1G035590	Xyloglucan fucosyltransferase domain containing protein	HORVU7Hr1G035600	Similar to Galactoside 2-alpha-L-fucosyltransferase (EC 2.4.1.69) (Xyloglucan alpha-(1,2)-fucosyltransferase) (PsFT1)	HORVU7Hr1G035620	Similar to Galactoside 2-alpha-L-fucosyltransferase (EC 2.4.1.69) (Xyloglucan alpha-(1,2)-fucosyltransferase) (PsFT1)	HORVU7Hr1G035630	Similar to Aldose 1-epimerase-like protein	HORVU7Hr1G035660		HORVU7Hr1G035670	Similar to cystinosin	HORVU7Hr1G035680	Tic22-like family protein	HORVU7Hr1G035700		HORVU7Hr1G035720	Protein of unknown function DUF829, eukaryotic family protein	HORVU7Hr1G035730	EF-hand-like domain domain containing protein	HORVU7Hr1G035740	EF hand domain containing protein	HORVU7Hr1G035770	CDK inhibitor (CKI), Seed developmen	HORVU7Hr1G035790	Conserved hypothetical protein	HORVU7Hr1G035800	Alpha/beta hydrolase fold-3 domain containing protein	HORVU7Hr1G035810	FAD-dependent pyridine nucleotide-disulphide oxidoreductase domain containing protein	HORVU7Hr1G035820	Similar to gibberellin receptor GID1L2	HORVU7Hr1G035850
mag2819	di-C,C-hexosyl-apigenin	Flavonoids	chr7H	639576467	639840275	639598374	6.13572e-10	0.144954	HORVU7Hr1G114330	Homogentisate phytyltransferase (HPT), Tocopherol (vitamin E) biosynthesis, Plant development, Cold toleranc	HORVU7Hr1G114340	Plasma membrane H+-ATPase (EC 3.6.1.3)	HORVU7Hr1G114350	Histone lysine demethylase, Stress-responsive H3K27me3(histon H3 lysine 27 trimethylation) demethylatio	HORVU7Hr1G114360	Similar to OSIGBa0160I14.9 protein	HORVU7Hr1G114380	Conserved hypothetical protein	HORVU7Hr1G114390	Pentatricopeptide repeat domain containing protein	HORVU7Hr1G114400	Similar to Protein kinase-like protein (Fragment)	HORVU7Hr1G114440	Pentatricopeptide repeat domain containing protein	HORVU7Hr1G114450	Similar to Response regulator	HORVU7Hr1G114490	Similar to speckle-type POZ protein	HORVU7Hr1G114510	Conserved hypothetical protein	HORVU7Hr1G114530	Hypothetical conserved gene	HORVU7Hr1G114540	DNA-binding pseudobarrel domain domain containing protein	HORVU7Hr1G114550	Similar to OSIGBa0148A10.4 protein	HORVU7Hr1G114600	DNA-binding pseudobarrel domain domain containing protein	HORVU7Hr1G114610	Protein of unknown function DUF26 domain containing protein	HORVU7Hr1G114620	Tyrosine protein kinase domain containing protein	HORVU7Hr1G114630	DNA-binding pseudobarrel domain domain containing protein	HORVU7Hr1G114650	Similar to NTH23 protein	HORVU7Hr1G114660	Similar to Indole-3-glycerol phosphate synthase, chloroplast precursor (EC 4.1.1.48) (IGPS)	HORVU7Hr1G114670
mag2822	C-hexosyl-apigenin O-caffeoylhexoside	Flavonoids	chr2H	714530093	716370875	715733817	4.63014e-09	0.13106	HORVU2Hr1G108480	Basic helix-loop-helix dimerisation region bHLH domain containing protein	HORVU2Hr1G108490	Serine/threonine protein kinase-related domain containing protein	HORVU2Hr1G108500	S-locus glycoprotein domain containing protein	HORVU2Hr1G108520	Similar to ZCN20	HORVU2Hr1G108530	Serine/threonine protein kinase-related domain containing protein	HORVU2Hr1G108560	Serine/threonine protein kinase-related domain containing protein	HORVU2Hr1G108580		HORVU2Hr1G108600	Hypothetical conserved gene	HORVU2Hr1G108610	Hypothetical conserved gene	HORVU2Hr1G108620	Protein of unknown function DUF1665 family protein	HORVU2Hr1G108630	Similar to H0315F07.5 protein	HORVU2Hr1G108640	Similar to Zinc finger POZ domain protein (Fragment)	HORVU2Hr1G108660	Similar to Lipid transfer protein	HORVU2Hr1G108670	Curculin-like (mannose-binding) lectin domain containing protein	HORVU2Hr1G108680	Similar to Iron/ascorbate-dependent oxidoreductase	HORVU2Hr1G108690	Similar to H0315F07.5 protein	HORVU2Hr1G108720	Transcription initiation factor IIB (General transcription factor TFIIB)	HORVU2Hr1G108730	Similar to H0315F07.12 protein	HORVU2Hr1G108750	Hypothetical conserved gene	HORVU2Hr1G108760	FAR1 domain containing protein	HORVU2Hr1G108780
mag2822	C-hexosyl-apigenin O-caffeoylhexoside	Flavonoids	chr5H	460821510	460821806	460821513	5.49955e-16	0.233986	HORVU5Hr1G058940	Six-bladed beta-propeller, TolB-like domain containing protein	HORVU5Hr1G058950	Enolase (EC 4.2.1.11) (Fragment)	HORVU5Hr1G058960	Heat shock factor (HSF) binding protein, Regulation of heat shock response and seed developmen	HORVU5Hr1G058970	Pentatricopeptide repeat domain containing protein	HORVU5Hr1G058980	Hypothetical conserved gene	HORVU5Hr1G059000	Domain of unknown function DUF231, plant domain containing protein	HORVU5Hr1G059010	Appr-p cyclic nucleotide phosphodiesterase domain containing protein	HORVU5Hr1G059030	Similar to STE20/SPS1-related proline-alanine-rich protein kinase
[truncated: 5,661 more rows]
[truncated: 59 more columns]
