# Supplementary material for: Genetic architecture of inducible and constitutive metabolic profile related to drought resistance in qingke (Tibetan hulless barley)
Source: Front Plant Sci. 2022 Dec 6;13:1076000. doi: 10.3389/fpls.2022.1076000 (PMC9763626; doi:10.3389/fpls.2022.1076000)
Supplement: Supplementary file 12 [file Table_12.xlsx]

## Sheet: Suppl. Table 12
Supplemental Table 12. The list of total lead SNPs detected in qingke mGWAS under DS codition
ID	Compound_name	Class_I	Chromsome	loci_start	loci_end	loci_lead	P-value	PVE	Locus	Annotation	Locus	Annotation	Locus	Annotation	Locus	Annotation	Locus	Annotation	Locus	Annotation	Locus	Annotation	Locus	Annotation	Locus	Annotation	Locus	Annotation	Locus	Annotation	Locus	Annotation	Locus	Annotation	Locus	Annotation	Locus	Annotation	Locus	Annotation	Locus	Annotation	Locus	Annotation	Locus	Annotation	Locus	Annotation	Locus
mag0025	Gramine	Alkaloids	chr1H	57305038	60077597	60077597	1.56906e-14	0.214512	HORVU1Hr1G016960	Transcription elongation factor, TFIIS/CRSP70, N-terminal, sub-type domain containing protein	HORVU1Hr1G016980	Similar to Peroxidase (EC 1.11.1.7)	HORVU1Hr1G017020	Helix-loop-helix DNA-binding domain containing protein	HORVU1Hr1G017050	Similar to Glutathione-S-transferase 19E50	HORVU1Hr1G017070	Lecithin:cholesterol/phospholipid:diacylglycerol acyltransferase domain containing protein	HORVU1Hr1G017080	Lecithin:cholesterol acyltransferase family protein	HORVU1Hr1G017100	Peptidase C12, ubiquitin carboxyl-terminal hydrolase 1 domain containing protein	HORVU1Hr1G017120	Ser/Thr protein kinase, Negative regulator of innate immunit	HORVU1Hr1G017170	Similar to Germin-like protein subfamily 2 member 4 precursor	HORVU1Hr1G017190	Cyclin-like F-box domain containing protein	HORVU1Hr1G017210	Similar to Peptide chain release factor 2 (Fragment)	HORVU1Hr1G017220	EGF-like region, conserved site domain containing protein	HORVU1Hr1G017230	Conserved hypothetical protein	HORVU1Hr1G017240	Serine/threonine protein kinase domain containing protein	HORVU1Hr1G017260	Similar to COP9 signalosome complex subunit 5b (EC 3.4.-.-) (Signalosome subunit 5b) (Jun activation domain-binding homolog 1)	HORVU1Hr1G017270	Similar to OSIGBa0143N19.8 protein	HORVU1Hr1G017290	Phospholipase C, phosphatidylinositol-specific, Y domain domain containing protein	HORVU1Hr1G017320	Ankyrin repeat containing protein	HORVU1Hr1G017330	Zinc finger, NF-X1-type domain containing protein	HORVU1Hr1G017370	ARF/SAR superfamily domain containing protein	HORVU1Hr1G017380
mag0025	Gramine	Alkaloids	chr1H	61926658	74720717	70709663	1.85723e-15	0.227189	HORVU1Hr1G017850	Similar to ribosomal protein L2	HORVU1Hr1G017860	Similar to ribosomal protein S19	HORVU1Hr1G017870	Similar to photosystem II protein D1	HORVU1Hr1G017900	Phytochrome-interacting factor-like protein, Basic helix-loop-helix factor, Repression of seedling growth in the dar	HORVU1Hr1G017920	Cupin, RmlC-type domain containing protein	HORVU1Hr1G017930	Cupin, RmlC-type domain containing protein	HORVU1Hr1G017970	Myb transcription factor domain containing protein	HORVU1Hr1G018000	Transcriptional factor B3 domain containing protein	HORVU1Hr1G018010	Conserved hypothetical protein	HORVU1Hr1G018020	Zinc finger, C6HC-type domain containing protein	HORVU1Hr1G018030		HORVU1Hr1G018040	ARID/BRIGHT DNA-binding domain domain containing protein	HORVU1Hr1G018050	Yip1 domain containing protein	HORVU1Hr1G018060	Similar to RNA-binding protein BRUNOL5 (Fragment)	HORVU1Hr1G018080	Similar to HUA enhancer 2	HORVU1Hr1G018090		HORVU1Hr1G018100	Histone lysine demethylase, Stress-responsive H3K27me3(histon H3 lysine 27 trimethylation) demethylatio	HORVU1Hr1G018140	Similar to Dormancy related protein (Fragment)	HORVU1Hr1G018150	Cyclin-like F-box domain containing protein	HORVU1Hr1G018170	Transferase family protein	HORVU1Hr1G018180
mag0025	Gramine	Alkaloids	chr1H	77816485	80141374	79319871	1.37214e-14	0.21536	HORVU1Hr1G020120	Cyclin-like F-box domain containing protein	HORVU1Hr1G020140	Similar to Endo-1,3;1,4-beta-D-glucanase precursor (EC 3.2.1.-)	HORVU1Hr1G020150	Cyclin-like F-box domain containing protein	HORVU1Hr1G020160	Conserved hypothetical protein	HORVU1Hr1G020170	Conserved hypothetical protein	HORVU1Hr1G020190	Pentatricopeptide repeat domain containing protein	HORVU1Hr1G020200	Pentatricopeptide repeat domain containing protein	HORVU1Hr1G020240	Disease resistance protein domain containing protein	HORVU1Hr1G020270	Kelch related domain containing protein	HORVU1Hr1G020300	Similar to vacuolar sorting protein 4b	HORVU1Hr1G020310		HORVU1Hr1G020330		HORVU1Hr1G020340	Ribosomal protein S27/S33, mitochondrial domain containing protein	HORVU1Hr1G020360	Similar to Na+/H+ antiporter	HORVU1Hr1G020370	Similar to R-type basic helix-loop-helix protein	HORVU1Hr1G020380	No apical meristem (NAM) protein domain containing protein	HORVU1Hr1G020390	Component of cullin-RING E3 ubiquitin ligase (CRL) complex, Salt/drought stress respons	HORVU1Hr1G020400	Component of cullin-RING E3 ubiquitin ligase (CRL) complex, Salt/drought stress respons
mag0025	Gramine	Alkaloids	chr1H	82141704	85522338	82777520	3.12225e-14	0.209472	HORVU1Hr1G020650	Similar to ABC transporter-like	HORVU1Hr1G020660	Similar to Gag polyprotein [Contains: Core protein p15 (Matrix protein); Core protein p24; Core protein p12]	HORVU1Hr1G020670		HORVU1Hr1G020690	Similar to Peroxidase 64 precursor (EC 1.11.1.7) (Atperox P64) (PRXR4) (ATP17a)	HORVU1Hr1G020710	Zinc finger, C2H2-type domain containing protein	HORVU1Hr1G020720	Peroxidase (EC 1.11.1.7)	HORVU1Hr1G020760	Similar to H0102C09.1 protein	HORVU1Hr1G020790	Similar to Transposase	HORVU1Hr1G020800	Peroxidase (EC 1.11.1.7)	HORVU1Hr1G021000	Cyclin-like F-box domain containing protein	HORVU1Hr1G021040	Pectinesterase inhibitor domain containing protein	HORVU1Hr1G021070	D-arabinono-1,4-lactone oxidase domain containing protein	HORVU1Hr1G021100	Hypothetical conserved gene	HORVU1Hr1G021120	NAD(P)-binding domain containing protein	HORVU1Hr1G021130	Similar to Asparaginyl-tRNA synthetase, cytoplasmic 1 (EC 6.1.1.22) (Asparagine-- tRNA ligase 1) (AsnRS 1)	HORVU1Hr1G021140	Similar to Glutathione S-transferase GST 8 (EC 2.5.1.18)	HORVU1Hr1G021150	Similar to Glutathione S-transferase GST 8 (EC 2.5.1.18)	HORVU1Hr1G021160	Glutathione S-transferase GSTF15	HORVU1Hr1G021170	Similar to Glutathione S-transferase GST 10 (EC 2.5.1.18)	HORVU1Hr1G021180	Similar to Glutathione S-transferase GST 8 (EC 2.5.1.18)	HORVU1Hr1G021190
mag0025	Gramine	Alkaloids	chr1H	95453530	97485509	95726921	8.53319e-14	0.20373	HORVU1Hr1G022450	3-hydroxyacyl-CoA dehydrogenase, Multifunctional protein, RNA- and microtubule-binding protein, Salicylic acid (SA) biosynthesis, Maintenance of root meristem activity, Beta -oxidation of fatty acid	HORVU1Hr1G022460	Plastid-localized pentatricopeptide repeat (PPR) protein, Plant growth and pollen developmen	HORVU1Hr1G022470	Protein of unknown function DUF295 family protein	HORVU1Hr1G022500	Pectinesterase inhibitor domain containing protein	HORVU1Hr1G022510	Flavin monooxygenase-like enzyme , Auxin biosynthesi	HORVU1Hr1G022530	Similar to Flavin-binding monooxygenase-like family protein	HORVU1Hr1G022540	Conserved hypothetical protein	HORVU1Hr1G022550	Similar to Ethylene receptor	HORVU1Hr1G022570	Similar to 60S ribosomal protein L18	HORVU1Hr1G022620		HORVU1Hr1G022630	Similar to Peroxidase component PR-2 and/or 4 (Fragment)	HORVU1Hr1G022660	Protein of unknown function DUF3252 domain containing protein	HORVU1Hr1G022670	Similar to disulfide oxidoreductase/ monooxygenase/ oxidoreductase	HORVU1Hr1G022680	Conserved hypothetical protein	HORVU1Hr1G022700	Similar to HIRA interacting protein 5	HORVU1Hr1G022710	Zinc finger, NHR/GATA-type domain containing protein	HORVU1Hr1G022720	Similar to H0718E12.6 protein
mag0025	Gramine	Alkaloids	chr1H	220578888	220580619	220580586	3.4577e-15	0.222616	HORVU1Hr1G034400	Similar to Ras-related protein RIC2	HORVU1Hr1G034420	Hypothetical conserved gene
mag0025	Gramine	Alkaloids	chr1H	344967568	348981235	346812301	6.84753e-14	0.205139	HORVU1Hr1G046940	Conserved hypothetical protein	HORVU1Hr1G046990	Similar to ETFQO (electron-transfer flavoprotein:ubiquinone oxidoreductase); catalytic/ electron carrier/ electron-transferring-flavoprotein dehydrogenase	HORVU1Hr1G047000	Conserved hypothetical protein	HORVU1Hr1G047010	Serine/threonine protein kinase domain containing protein	HORVU1Hr1G047030	Similar to P450	HORVU1Hr1G047060	Similar to UPF0496 protein 4	HORVU1Hr1G047090	Similar to OSIGBa0126J24.7 protein	HORVU1Hr1G047100	Boric acid channel, Regulation of boron distributio	HORVU1Hr1G047110	Similar to predicted protein	HORVU1Hr1G047180	Src homology-3 domain containing protein	HORVU1Hr1G047220	Coniferaldehyde 5-hydroxylase, Lignin biosynthesi	HORVU1Hr1G047260	Protein of unknown function DUF726 family protein
mag0025	Gramine	Alkaloids	chr1H	350115355	350712528	350292359	2.16157e-09	0.136319	HORVU1Hr1G047360	Conserved hypothetical protein	HORVU1Hr1G047370	Conserved hypothetical protein	HORVU1Hr1G047380	Conserved hypothetical protein	HORVU1Hr1G047390	SAUR family protein, Negative regulator of auxin synthesis and transpor	HORVU1Hr1G047400	Hypothetical conserved gene	HORVU1Hr1G047410	Peptidase C12, ubiquitin carboxyl-terminal hydrolase 1 domain containing protein	HORVU1Hr1G047430	Protein of unknown function DUF241, plant family protein	HORVU1Hr1G047440	Similar to Actin
mag0025	Gramine	Alkaloids	chr1H	363215189	365001606	363885873	2.50007e-12	0.181212	HORVU1Hr1G048870	Similar to Dehydration-responsive element-binding protein 1H	HORVU1Hr1G048890	Similar to Nucleosome assembly protein 1	HORVU1Hr1G048900	Conserved hypothetical protein	HORVU1Hr1G048910	LysM domain-containing protein, Embryo sac developmen	HORVU1Hr1G048920	LysM domain-containing protein, Embryo sac developmen	HORVU1Hr1G048930	LysM domain-containing protein, Embryo sac developmen	HORVU1Hr1G048950	LysM domain-containing protein, Embryo sac developmen	HORVU1Hr1G048960	Putative glucose-methanol-choline (GMC) oxidoreductase, Cutin biosynthesis, Anther development, Pollen fertilit	HORVU1Hr1G048970	Similar to Phospholipase D beta 2	HORVU1Hr1G048990	Similar to NBS-LRR disease resistance protein homologue (Fragment)	HORVU1Hr1G049000	Peptidase S8, subtilisin-related domain containing protein	HORVU1Hr1G049030	Vacuolar protein sorting 55 family protein	HORVU1Hr1G049060	Cytochrome P450 family protein	HORVU1Hr1G049070	Similar to Glutathione S-transferase GSTU31 (Fragment)	HORVU1Hr1G049090	Similar to Glutathione S-transferase GSTU31 (Fragment)	HORVU1Hr1G049100	Similar to Glutathione S-transferase GST 42 (EC 2.5.1.18) (Fragment)	HORVU1Hr1G049120	Glutathione S-transferase GST 30 (EC 2.5.1.18)	HORVU1Hr1G049130	Similar to Pumilio RBD (Fragment)	HORVU1Hr1G049140	Leucine-rich repeat, plant specific containing protein	HORVU1Hr1G049160	Similar to Glutathione S-transferase GSTU6	HORVU1Hr1G049190
mag0025	Gramine	Alkaloids	chr1H	403785799	404223218	403961516	3.68693e-09	0.132636	HORVU1Hr1G054770	Similar to RING-H2 finger protein ATL3J	HORVU1Hr1G054930	Similar to Retrotransposon protein
mag0025	Gramine	Alkaloids	chr1H	411260810	413037305	411886679	7.36148e-12	0.173527	HORVU1Hr1G056110	Similar to autophagocytosis protein AUT1-like [Oryza sativa (japonica cultivar-group)]	HORVU1Hr1G056120	Similar to CONSTANS-like protein CO9 (Fragment)	HORVU1Hr1G056130	Protein of unknown function Cys-rich family protein	HORVU1Hr1G056150	Protein of unknown function DUF828, plant family protein	HORVU1Hr1G056160	Ribosomal protein L18/L5 domain containing protein	HORVU1Hr1G056170	Protein of unknown function DUF547 domain containing protein	HORVU1Hr1G056180	Similar to D-3-phosphoglycerate dehydrogenase	HORVU1Hr1G056210	2OG-Fe(II) oxygenase domain containing protein	HORVU1Hr1G056220	Similar to Agenet domain containing protein, expressed	HORVU1Hr1G056250	Similar to Cdc48 cell division control protein 48, AAA family	HORVU1Hr1G056260	Conserved hypothetical protein	HORVU1Hr1G056270	Peptidase M10A and M12B, matrixin and adamalysin family protein	HORVU1Hr1G056280	Similar to GATA transcription factor 9
mag0025	Gramine	Alkaloids	chr4H	586068532	586084826	586070617	2.88169e-10	0.149582	HORVU4Hr1G072570		HORVU4Hr1G072580	Alpha-expansin OsEXPA18	HORVU4Hr1G072590	Similar to FH protein interacting protein FIP2	HORVU4Hr1G072620	ABC transporter-like domain containing protein	HORVU4Hr1G072630	Ca2+-permeable mechanosensitive channel, Regulation of plasma membrane Ca2+ influx, ROS generation induced by hypo-osmotic stres	HORVU4Hr1G072650	Putative harbinger transposase-derived nuclease domain containing protein	HORVU4Hr1G072660	Alpha-expansin OsEXPA18	HORVU4Hr1G072670	Similar to predicted protein	HORVU4Hr1G072680	Heat shock protein Hsp20 domain containing protein	HORVU4Hr1G072690	Zinc finger, CCHC-type domain containing protein
mag0025	Gramine	Alkaloids	chr5H	624402237	625430115	625096060	3.12078e-09	0.133316	HORVU5Hr1G106500	Expansin precursor (Alpha-expansin OsEXPA1)	HORVU5Hr1G106510	Conserved hypothetical protein	HORVU5Hr1G106520	Prenylated rab acceptor PRA1 family protein	HORVU5Hr1G106530	DNA methyltransferase, Maintenance of methylation, Gene silencin	HORVU5Hr1G106550	Similar to Histone H1	HORVU5Hr1G106570	WRKY transcription factor, Positive regulation of defense response	HORVU5Hr1G106580	Similar to 40S ribosomal protein S15 (Fragment)	HORVU5Hr1G106610	Similar to Histone H1	HORVU5Hr1G106640	Similar to Protein synthesis inhibitor II (EC 3.2.2.22) (Ribosome-inactivating protein II) (rRNA N-glycosidase)	HORVU5Hr1G106680	Similar to Tocopherol cyclase	HORVU5Hr1G106690	Similar to WAVE-DAMPENED2	HORVU5Hr1G106710	Serine/threonine protein kinase domain containing protein	HORVU5Hr1G106720	Wall-associated kinase, Negative regulation of rice blast resistanc	HORVU5Hr1G106730	Similar to Histone H1	HORVU5Hr1G106740	Wall-associated kinase, Negative regulation of rice blast resistanc	HORVU5Hr1G106790	Obg subfamily of small GTP-binding protein, Chloroplast development at the early leaf stage under cold stres	HORVU5Hr1G106800	Similar to ES43 like protein	HORVU5Hr1G106810	Protein of unknown function DUF778 family protein	HORVU5Hr1G106840	Protein of unknown function DUF339 family protein	HORVU5Hr1G106850	Similar to Pleiotropic drug resistance protein 3	HORVU5Hr1G106890
mag0025	Gramine	Alkaloids	chr6H	545394668	545545876	545545876	6.8506e-10	0.144201	HORVU6Hr1G081260	Transferase family protein	HORVU6Hr1G081270	Similar to cation cation antiporter	HORVU6Hr1G081290	Similar to Receptor-like kinase (Fragment)	HORVU6Hr1G081310		HORVU6Hr1G081330	Protein kinase, core domain containing protein	HORVU6Hr1G081340	Similar to Myosin heavy chain (Fragment)	HORVU6Hr1G081350	Serine protein kinase-like protein	HORVU6Hr1G081370	Isoleucyl-tRNA synthetase domain containing protein	HORVU6Hr1G081380	Conserved hypothetical protein
mag0025	Gramine	Alkaloids	chr6H	558867129	560280075	560280075	5.19454e-11	0.160572	HORVU6Hr1G085410	Component of the CCR4-NOTcomplex, Deadenylase, Deadenylation (poly(A) tail shortening), Heat stress respons	HORVU6Hr1G085430	Pentatricopeptide repeat domain containing protein	HORVU6Hr1G085490	Similar to DEAD box-like RNA helicase (Fragment)	HORVU6Hr1G085500	Similar to BHLH transcription factor	HORVU6Hr1G085510	Hypothetical gene	HORVU6Hr1G085540	MADS box transcription factor, Regulation of seed size, Heat stress response during reproductive developmen	HORVU6Hr1G085560	B-type response regulator, Cytokinin signalin	HORVU6Hr1G085570	MADS box transcription factor, Regulation of seed size, Heat stress response during reproductive developmen	HORVU6Hr1G085590	B-type response regulator, Cytokinin signalin	HORVU6Hr1G085600	Similar to RNA-binding protein Nova-1	HORVU6Hr1G085620	Zinc finger, CCHC-type domain containing protein	HORVU6Hr1G085630	Similar to 40S ribosomal protein S14 (Clone MCH2)	HORVU6Hr1G085670	MADS-box transcription factor, Cold tolerance, Control of tillerin	HORVU6Hr1G085710	Hypothetical conserved gene	HORVU6Hr1G085720	Similar to protein kinase family protein / WD-40 repeat family protein	HORVU6Hr1G085730	Esterase/lipase/thioesterase domain containing protein	HORVU6Hr1G085750	Hypothetical conserved gene	HORVU6Hr1G085760	Similar to predicted protein	HORVU6Hr1G085830	Conserved hypothetical protein	HORVU6Hr1G085850		HORVU6Hr1G085870
mag0042	Salicylic acid O-glucoside	Alkaloids	chr2H	24877060	25207741	25163385	1.36495e-09	0.138991	HORVU2Hr1G011760		HORVU2Hr1G011780	NB-ARC domain containing protein	HORVU2Hr1G011790	Cytochrome P450 domain containing protein	HORVU2Hr1G011810	Cyclin-like F-box domain containing protein	HORVU2Hr1G011820	Cytochrome P450 family protein	HORVU2Hr1G011840	Similar to DNA-binding factor of bZIP class	HORVU2Hr1G011870	Cation-chloride cotransporter, Regulation of ion (Cl-, K+ and Na+) homeostasis, Cell elongation, Osmoregulatio	HORVU2Hr1G011910	Protein of unknown function DUF239, plant domain containing protein	HORVU2Hr1G011930	Similar to Cys/Met metabolism PLP-dependent enzyme family protein	HORVU2Hr1G011960	Heat shock protein DnaJ, cysteine-rich region domain containing protein	HORVU2Hr1G011970	Similar to Cys/Met metabolism PLP-dependent enzyme family protein
mag0042	Salicylic acid O-glucoside	Alkaloids	chr2H	624265309	625313329	624265309	1.72479e-10	0.153581	HORVU2Hr1G086680	Similar to Transposase	HORVU2Hr1G086690	BTB domain containing protein	HORVU2Hr1G086710	AT hook, DNA-binding, conserved site domain containing protein	HORVU2Hr1G086730	Similar to Delta-aminolevulinic acid dehydratase (Fragment)	HORVU2Hr1G086760		HORVU2Hr1G086770	Similar to predicted protein	HORVU2Hr1G086790		HORVU2Hr1G086800	Heavy metal transport/detoxification protein domain containing protein	HORVU2Hr1G086810	Protein of unknown function DUF1068 family protein	HORVU2Hr1G086820	Spc97/Spc98 family protein	HORVU2Hr1G086830	Transport protein Trs120 domain containing protein	HORVU2Hr1G086840	Transport protein Trs120 domain containing protein	HORVU2Hr1G086860	Leucine-rich repeat domain containing protein	HORVU2Hr1G086870	Similar to OSIGBa0101C23.10 protein	HORVU2Hr1G086890	Xylulose kinase	HORVU2Hr1G086900	Erg28-like family protein	HORVU2Hr1G086910	Carbohydrate kinase, FGGY family protein	HORVU2Hr1G086920	Similar to Nodulin-like protein	HORVU2Hr1G086930	Prenylated rab acceptor PRA1 family protein
mag0042	Salicylic acid O-glucoside	Alkaloids	chr7H	99582831	101931626	100474245	6.90155e-12	0.174535	HORVU7Hr1G038770	Similar to Dehydroascorbate reductase	HORVU7Hr1G038790	Similar to Protein kinase GhCLK1 (Fragment)	HORVU7Hr1G038820	Similar to RING-H2 finger protein ATL1R (RING-H2 finger protein ATL8)	HORVU7Hr1G038840	Similar to H0321H01.8 protein	HORVU7Hr1G038860	Conserved hypothetical protein	HORVU7Hr1G038870	Armadillo-like helical domain containing protein	HORVU7Hr1G038900	Conserved hypothetical protein	HORVU7Hr1G038940	Aquaporin	HORVU7Hr1G038950	Peptidase S1C, HrtA/DegP2/Q/S family protein	HORVU7Hr1G038980	Small GTP-binding protein OsRac3	HORVU7Hr1G038990	Peptidase S1C, HrtA/DegP2/Q/S family protein	HORVU7Hr1G039000	Small GTP-binding protein OsRac3	HORVU7Hr1G039080	Domain of unknown function DUF231, plant domain containing protein	HORVU7Hr1G039110	Similar to Pyruvate dehydrogenase E1 beta subunit isoform 3 (EC 1.2.4.1)	HORVU7Hr1G039130	Galacturonosyltransferase, Pectin biosynthesi
mag0042	Salicylic acid O-glucoside	Alkaloids	chr7H	111003160	113035743	111181667	4.99763e-12	0.177256	HORVU7Hr1G040670	Similar to Dynamin-like protein (Fragment)	HORVU7Hr1G040680	Similar to Endo-beta-1,4-glucanase precursor (EC 3.2.1.4)	HORVU7Hr1G040690	Hypothetical protein	HORVU7Hr1G040720	Similar to Endo-beta-1,4-glucanase precursor (EC 3.2.1.4)	HORVU7Hr1G040730	Similar to PR-1a pathogenesis related protein (Hv-1a) precursor	HORVU7Hr1G040740	Similar to PR-1a pathogenesis related protein (Hv-1a) precursor	HORVU7Hr1G040760	UDP-glucuronosyl/UDP-glucosyltransferase family protein	HORVU7Hr1G040790	Similar to Arm repeat-containing protein	HORVU7Hr1G040800	Protein of unknown function DUF573 domain containing protein	HORVU7Hr1G040810	Similar to Citrate binding protein precursor	HORVU7Hr1G040820	Conserved hypothetical protein	HORVU7Hr1G040830	Conserved hypothetical protein	HORVU7Hr1G040840	Conserved hypothetical protein	HORVU7Hr1G040850	Conserved hypothetical protein	HORVU7Hr1G040860	Conserved hypothetical protein	HORVU7Hr1G040870	Pentatricopeptide repeat domain containing protein	HORVU7Hr1G040880	Outward Shaker K<-+</- channel, K<-+</- release by guard cells for stomatal closure, K<-+</- translocation toward the shoot	HORVU7Hr1G040900	Hypothetical conserved gene	HORVU7Hr1G040960	Mitochodrial transcription termination factor-related family protein	HORVU7Hr1G040970	Outward Shaker K<-+</- channel, K<-+</- release by guard cells for stomatal closure, K<-+</- translocation toward the shoot	HORVU7Hr1G040990
mag0042	Salicylic acid O-glucoside	Alkaloids	chr7H	159238373	161970469	159332426	1.00302e-09	0.141592	HORVU7Hr1G047420	Protein of unknown function DUF1604 domain containing protein	HORVU7Hr1G047430	Similar to NBS-LRR disease resistance protein homologue (Fragment)	HORVU7Hr1G047460	Hypothetical conserved gene	HORVU7Hr1G047470	Similar to aminophospholipid ATPase	HORVU7Hr1G047500	Ribokinase family protein	HORVU7Hr1G047530	Similar to cDNA, clone: J075167K24, full insert sequence	HORVU7Hr1G047570	Similar to C-5 cytosine-specific DNA methylase family protein, expressed	HORVU7Hr1G047590	SUMO (Small Ubiquitin-like Modifier) Protease, Salt toleranc	HORVU7Hr1G047600	Similar to J013022N21, full insert sequence	HORVU7Hr1G047670	SUMO (Small Ubiquitin-like Modifier) Protease, Salt toleranc	HORVU7Hr1G047680	Zinc finger, RING/FYVE/PHD-type domain containing protein	HORVU7Hr1G047690	Basic helix-loop-helix dimerisation region bHLH domain containing protein	HORVU7Hr1G047700	Similar to Formate dehydrogenase, mitochondrial precursor (EC 1.2.1.2) (NAD- dependent formate dehydrogenase) (FDH)	HORVU7Hr1G047720	Serine/threonine protein kinase domain containing protein	HORVU7Hr1G047740	D-arabinono-1,4-lactone oxidase domain containing protein	HORVU7Hr1G047750	Similar to Protein kinase APK1A, chloroplast precursor (EC 2.7.1.-)	HORVU7Hr1G047760	Similar to Homeobox-like resistance	HORVU7Hr1G047770	Similar to Pherophorin-S precursor	HORVU7Hr1G047780	Conserved hypothetical protein	HORVU7Hr1G047790	Similar to Cycloartenol synthase	HORVU7Hr1G047800
mag0042	Salicylic acid O-glucoside	Alkaloids	chr7H	164139847	167787315	166491586	3.18707e-09	0.133642	HORVU7Hr1G048110	Similar to SKIP interacting protein 2	HORVU7Hr1G048120	Thioredoxin fold domain containing protein	HORVU7Hr1G048130	Protein of unknown function DUF239, plant domain containing protein	HORVU7Hr1G048140	Leucine-rich repeat receptor-like kinas	HORVU7Hr1G048150	Ubiquinone biosynthesis protein COQ9 domain containing protein	HORVU7Hr1G048160	UDP-glucuronosyl/UDP-glucosyltransferase family protein	HORVU7Hr1G048170	UDP-glucuronosyl/UDP-glucosyltransferase family protein	HORVU7Hr1G048180	UDP-glucuronosyl/UDP-glucosyltransferase family protein	HORVU7Hr1G048200	Similar to cDNA, clone: J100088D24, full insert sequence	HORVU7Hr1G048270	Similar to J013022N21, full insert sequence	HORVU7Hr1G048310	ATP-binding region, ATPase-like domain containing protein	HORVU7Hr1G048330	Similar to Alpha-glucan water dikinase, chloroplast precursor (EC 2.7.9.4) (Starch-related R1 protein)	HORVU7Hr1G048350	Similar to H0215A08.3 protein	HORVU7Hr1G048360	Similar to J013022N21, full insert sequence	HORVU7Hr1G048400	9-lipoxigenase	HORVU7Hr1G048430	Glycosyltransferase AER61, uncharacterized domain containing protein	HORVU7Hr1G048470	Glycosyltransferase AER61, uncharacterized domain containing protein	HORVU7Hr1G048540		HORVU7Hr1G048560	Hypothetical conserved gene	HORVU7Hr1G048570	Glycosyltransferase AER61, uncharacterized domain containing protein	HORVU7Hr1G048620
mag0042	Salicylic acid O-glucoside	Alkaloids	chr7H	323486706	323980068	323695551	5.20381e-13	0.192067	HORVU7Hr1G065110	Protein-tyrosine phosphatase, dual specificity domain containing protein	HORVU7Hr1G065120	Zinc finger, RING/FYVE/PHD-type domain containing protein	HORVU7Hr1G065130	Similar to nodulation receptor kinase	HORVU7Hr1G065140	Phosphatidylinositol 3- and 4-kinase, catalytic domain containing protein	HORVU7Hr1G065150		HORVU7Hr1G065160	Conserved hypothetical protein	HORVU7Hr1G065170	Similar to UDP-glycosyltransferase UGT99C4	HORVU7Hr1G065180	UDP-glucuronosyl/UDP-glucosyltransferase family protein	HORVU7Hr1G065200	Similar to DNA topoisomerase	HORVU7Hr1G065240	Forkhead-associated domain containing protein	HORVU7Hr1G065250	Forkhead-associated domain containing protein	HORVU7Hr1G065270
mag0222	Salicylic acid (SA)	Alkaloids	chr6H	502975946	503379879	503145225	1.45661e-09	0.138547	HORVU6Hr1G072340	Ubiquitin domain containing protein	HORVU6Hr1G072350	Amino acid transporter, transmembrane domain containing protein	HORVU6Hr1G072360	2OG-Fe(II) oxygenase domain containing protein	HORVU6Hr1G072370	Protein of unknown function DUF1754, eukaryotic domain containing protein	HORVU6Hr1G072390		HORVU6Hr1G072420	Similar to Beta-catenin repeat family protein	HORVU6Hr1G072430	Zinc finger, RING/FYVE/PHD-type domain containing protein	HORVU6Hr1G072440	Protein kinase-like domain containing protein
mag0307	2,4-Dihydroxy-7-methoxy-1,4-benzoxazin-3-one, DIMBOA-Hex	Alkaloids	chr5H	468675277	470075648	469872025	1.6572e-10	0.153852	HORVU5Hr1G059960	Zinc finger, RING/FYVE/PHD-type domain containing protein	HORVU5Hr1G059970	Similar to ES43 like protein	HORVU5Hr1G059990	Conserved hypothetical protein	HORVU5Hr1G060000	Similar to EARLY FLOWERING 4 (Fragment)	HORVU5Hr1G060020	Similar to 40S ribosomal protein S20	HORVU5Hr1G060030	Similar to Phospholipase D nu-2 (Fragment)	HORVU5Hr1G060050	Similar to Cytosol aminopeptidase (EC 3.4.11.1) (Leucine aminopeptidase) (LAP) (Leucyl aminopeptidase) (Proline aminopeptidase) (EC 3.4.11.5) (Prolyl aminopeptidase)	HORVU5Hr1G060060	Lipase, class 3 family protein	HORVU5Hr1G060070	Similar to mRNA, clone: RTFL01-05-M08
mag0429	4-Pyridoxic acid	Alkaloids	chr7H	111186201	111236135	111198001	4.21733e-09	0.13078	HORVU7Hr1G040720	Similar to Endo-beta-1,4-glucanase precursor (EC 3.2.1.4)	HORVU7Hr1G040730	Similar to PR-1a pathogenesis related protein (Hv-1a) precursor	HORVU7Hr1G040740	Similar to PR-1a pathogenesis related protein (Hv-1a) precursor	HORVU7Hr1G040760	UDP-glucuronosyl/UDP-glucosyltransferase family protein	HORVU7Hr1G040790	Similar to Arm repeat-containing protein	HORVU7Hr1G040800	Protein of unknown function DUF573 domain containing protein
mag0512	Indole-3-carboxaldehyde	Alkaloids	chr1H	57305038	60077597	59519809	2.04361e-11	0.167912	HORVU1Hr1G016960	Transcription elongation factor, TFIIS/CRSP70, N-terminal, sub-type domain containing protein	HORVU1Hr1G016980	Similar to Peroxidase (EC 1.11.1.7)	HORVU1Hr1G017020	Helix-loop-helix DNA-binding domain containing protein	HORVU1Hr1G017050	Similar to Glutathione-S-transferase 19E50	HORVU1Hr1G017070	Lecithin:cholesterol/phospholipid:diacylglycerol acyltransferase domain containing protein	HORVU1Hr1G017080	Lecithin:cholesterol acyltransferase family protein	HORVU1Hr1G017100	Peptidase C12, ubiquitin carboxyl-terminal hydrolase 1 domain containing protein	HORVU1Hr1G017120	Ser/Thr protein kinase, Negative regulator of innate immunit	HORVU1Hr1G017170	Similar to Germin-like protein subfamily 2 member 4 precursor	HORVU1Hr1G017190	Cyclin-like F-box domain containing protein	HORVU1Hr1G017210	Similar to Peptide chain release factor 2 (Fragment)	HORVU1Hr1G017220	EGF-like region, conserved site domain containing protein	HORVU1Hr1G017230	Conserved hypothetical protein	HORVU1Hr1G017240	Serine/threonine protein kinase domain containing protein	HORVU1Hr1G017260	Similar to COP9 signalosome complex subunit 5b (EC 3.4.-.-) (Signalosome subunit 5b) (Jun activation domain-binding homolog 1)	HORVU1Hr1G017270	Similar to OSIGBa0143N19.8 protein	HORVU1Hr1G017290	Phospholipase C, phosphatidylinositol-specific, Y domain domain containing protein	HORVU1Hr1G017320	Ankyrin repeat containing protein	HORVU1Hr1G017330	Zinc finger, NF-X1-type domain containing protein	HORVU1Hr1G017370	ARF/SAR superfamily domain containing protein	HORVU1Hr1G017380
mag0512	Indole-3-carboxaldehyde	Alkaloids	chr1H	65721474	67075921	66648346	3.11833e-09	0.133793	HORVU1Hr1G018140	Similar to Dormancy related protein (Fragment)	HORVU1Hr1G018150	Cyclin-like F-box domain containing protein	HORVU1Hr1G018170	Transferase family protein	HORVU1Hr1G018180	Zinc finger, BED-type predicted domain containing protein	HORVU1Hr1G018190	Pentatricopeptide repeat domain containing protein	HORVU1Hr1G018200	Arbuscular mycorrhizal specific marker 10.,Benzyl alcohol benzoyl transferase	HORVU1Hr1G018260	Similar to OSIGBa0157A06.5 protein	HORVU1Hr1G018290	Conserved hypothetical protein	HORVU1Hr1G018310	Zinc finger, RING-type domain containing protein	HORVU1Hr1G018340	Similar to Nucleosome assembly protein 1	HORVU1Hr1G018350		HORVU1Hr1G018360	Conserved hypothetical protein
mag0512	Indole-3-carboxaldehyde	Alkaloids	chr1H	82141704	83000971	83000971	2.18472e-10	0.15198	HORVU1Hr1G020650	Similar to ABC transporter-like	HORVU1Hr1G020660	Similar to Gag polyprotein [Contains: Core protein p15 (Matrix protein); Core protein p24; Core protein p12]	HORVU1Hr1G020670		HORVU1Hr1G020690	Similar to Peroxidase 64 precursor (EC 1.11.1.7) (Atperox P64) (PRXR4) (ATP17a)	HORVU1Hr1G020710	Zinc finger, C2H2-type domain containing protein	HORVU1Hr1G020720	Peroxidase (EC 1.11.1.7)	HORVU1Hr1G020760	Similar to H0102C09.1 protein	HORVU1Hr1G020790	Similar to Transposase	HORVU1Hr1G020800	Peroxidase (EC 1.11.1.7)
mag0512	Indole-3-carboxaldehyde	Alkaloids	chr1H	84206720	85522338	85075860	4.7838e-10	0.146652	HORVU1Hr1G021070	D-arabinono-1,4-lactone oxidase domain containing protein	HORVU1Hr1G021100	Hypothetical conserved gene	HORVU1Hr1G021120	NAD(P)-binding domain containing protein	HORVU1Hr1G021130	Similar to Asparaginyl-tRNA synthetase, cytoplasmic 1 (EC 6.1.1.22) (Asparagine-- tRNA ligase 1) (AsnRS 1)	HORVU1Hr1G021140	Similar to Glutathione S-transferase GST 8 (EC 2.5.1.18)	HORVU1Hr1G021150	Similar to Glutathione S-transferase GST 8 (EC 2.5.1.18)	HORVU1Hr1G021160	Glutathione S-transferase GSTF15	HORVU1Hr1G021170	Similar to Glutathione S-transferase GST 10 (EC 2.5.1.18)	HORVU1Hr1G021180	Similar to Glutathione S-transferase GST 8 (EC 2.5.1.18)	HORVU1Hr1G021190	EF-Hand type domain containing protein	HORVU1Hr1G021230	Tetratricopeptide-like helical domain containing protein	HORVU1Hr1G021250	WD40/YVTN repeat-like domain containing protein
mag0512	Indole-3-carboxaldehyde	Alkaloids	chr1H	220578888	220580586	220579273	2.07241e-10	0.151291	HORVU1Hr1G034400	Similar to Ras-related protein RIC2	HORVU1Hr1G034420	Hypothetical conserved gene
mag0512	Indole-3-carboxaldehyde	Alkaloids	chr1H	346428530	352382356	346812301	7.35045e-12	0.174706	HORVU1Hr1G047010	Serine/threonine protein kinase domain containing protein	HORVU1Hr1G047030	Similar to P450	HORVU1Hr1G047060	Similar to UPF0496 protein 4	HORVU1Hr1G047090	Similar to OSIGBa0126J24.7 protein	HORVU1Hr1G047100	Boric acid channel, Regulation of boron distributio	HORVU1Hr1G047110	Similar to predicted protein	HORVU1Hr1G047180	Src homology-3 domain containing protein	HORVU1Hr1G047220	Coniferaldehyde 5-hydroxylase, Lignin biosynthesi	HORVU1Hr1G047260	Protein of unknown function DUF726 family protein	HORVU1Hr1G047300	Similar to Lysosomal Pro-X carboxypeptidase	HORVU1Hr1G047350	Similar to calcium dependent protein kinase1	HORVU1Hr1G047360	Conserved hypothetical protein	HORVU1Hr1G047370	Conserved hypothetical protein	HORVU1Hr1G047380	Conserved hypothetical protein	HORVU1Hr1G047390	SAUR family protein, Negative regulator of auxin synthesis and transpor	HORVU1Hr1G047400	Hypothetical conserved gene	HORVU1Hr1G047410	Peptidase C12, ubiquitin carboxyl-terminal hydrolase 1 domain containing protein	HORVU1Hr1G047430	Protein of unknown function DUF241, plant family protein	HORVU1Hr1G047440	Similar to Actin	HORVU1Hr1G047550	Similar to Isoform 2 of MADS-box transcription factor 14	HORVU1Hr1G047560
mag0512	Indole-3-carboxaldehyde	Alkaloids	chr1H	355351088	360024166	358454636	3.00012e-10	0.149309	HORVU1Hr1G047980	RabGAP/TBC domain containing protein	HORVU1Hr1G047990	Similar to Cytochrome B5 homolog (Fragment)	HORVU1Hr1G048000	Tetratricopeptide-like helical domain containing protein	HORVU1Hr1G048010	RNA recognition motif, RNP-1 domain containing protein	HORVU1Hr1G048080		HORVU1Hr1G048090	Similar to NADH dehydrogenase subunit 1	HORVU1Hr1G048100	Similar to NADH-ubiquinone oxidoreductase subunit 8 (EC 1.6.5.3)	HORVU1Hr1G048110		HORVU1Hr1G048120		HORVU1Hr1G048130	Similar to photosystem I subunit VII	HORVU1Hr1G048140		HORVU1Hr1G048150		HORVU1Hr1G048160		HORVU1Hr1G048170		HORVU1Hr1G048180	Similar to Ribosomal protein S15 containing protein	HORVU1Hr1G048230	Serine/threonine protein kinase domain containing protein	HORVU1Hr1G048250	Similar to DNA excision repair protein ERCC-1 (EC 3.1.-.-) (AtERCC1) (AtRAD10) (Ultraviolet hypersensitive 7)	HORVU1Hr1G048280	Pectin lyase fold/virulence factor domain containing protein	HORVU1Hr1G048290	Hypothetical conserved gene	HORVU1Hr1G048300	Timeless protein domain containing protein	HORVU1Hr1G048340
mag0512	Indole-3-carboxaldehyde	Alkaloids	chr1H	362062680	366012055	363683487	5.06395e-17	0.250025	HORVU1Hr1G048830	Multi antimicrobial extrusion protein MatE family protein	HORVU1Hr1G048840	Isopenicillin N synthase family protein	HORVU1Hr1G048860	Prephenate dehydratase domain containing protein	HORVU1Hr1G048870	Similar to Dehydration-responsive element-binding protein 1H	HORVU1Hr1G048890	Similar to Nucleosome assembly protein 1	HORVU1Hr1G048900	Conserved hypothetical protein	HORVU1Hr1G048910	LysM domain-containing protein, Embryo sac developmen	HORVU1Hr1G048920	LysM domain-containing protein, Embryo sac developmen	HORVU1Hr1G048930	LysM domain-containing protein, Embryo sac developmen	HORVU1Hr1G048950	LysM domain-containing protein, Embryo sac developmen	HORVU1Hr1G048960	Putative glucose-methanol-choline (GMC) oxidoreductase, Cutin biosynthesis, Anther development, Pollen fertilit	HORVU1Hr1G048970	Similar to Phospholipase D beta 2	HORVU1Hr1G048990	Similar to NBS-LRR disease resistance protein homologue (Fragment)	HORVU1Hr1G049000	Peptidase S8, subtilisin-related domain containing protein	HORVU1Hr1G049030	Vacuolar protein sorting 55 family protein	HORVU1Hr1G049060	Cytochrome P450 family protein	HORVU1Hr1G049070	Similar to Glutathione S-transferase GSTU31 (Fragment)	HORVU1Hr1G049090	Similar to Glutathione S-transferase GSTU31 (Fragment)	HORVU1Hr1G049100	Similar to Glutathione S-transferase GST 42 (EC 2.5.1.18) (Fragment)	HORVU1Hr1G049120	Glutathione S-transferase GST 30 (EC 2.5.1.18)	HORVU1Hr1G049130
mag0512	Indole-3-carboxaldehyde	Alkaloids	chr1H	403779741	404961918	404920329	3.08497e-09	0.133395	HORVU1Hr1G054770	Similar to RING-H2 finger protein ATL3J	HORVU1Hr1G054930	Similar to Retrotransposon protein	HORVU1Hr1G055000	Hypothetical conserved gene	HORVU1Hr1G055030	Conserved hypothetical protein	HORVU1Hr1G055080	Similar to NBS-LRR disease resistance protein homologue (Fragment)	HORVU1Hr1G055110	Similar to H0215A08.3 protein	HORVU1Hr1G055140	Similar to Beta-amylase PCT-BMYI (EC 3.2.1.2)	HORVU1Hr1G055210	Peptidase C14, caspase catalytic domain containing protein	HORVU1Hr1G055220	Similar to ICE-like protease p20 domain containing protein	HORVU1Hr1G055250	Similar to Protein kinase CK2 regulatory subunit CK2B2
mag0512	Indole-3-carboxaldehyde	Alkaloids	chr1H	411241782	412428688	411776539	2.53162e-10	0.149941	HORVU1Hr1G056110	Similar to autophagocytosis protein AUT1-like [Oryza sativa (japonica cultivar-group)]	HORVU1Hr1G056120	Similar to CONSTANS-like protein CO9 (Fragment)	HORVU1Hr1G056130	Protein of unknown function Cys-rich family protein	HORVU1Hr1G056150	Protein of unknown function DUF828, plant family protein	HORVU1Hr1G056160	Ribosomal protein L18/L5 domain containing protein	HORVU1Hr1G056170	Protein of unknown function DUF547 domain containing protein	HORVU1Hr1G056180	Similar to D-3-phosphoglycerate dehydrogenase	HORVU1Hr1G056210	2OG-Fe(II) oxygenase domain containing protein	HORVU1Hr1G056220	Similar to Agenet domain containing protein, expressed
mag1064	L-Tryptamine	Alkaloids	chr1H	334870956	337093696	334870956	1.75817e-09	0.13774	HORVU1Hr1G045920	Similar to Remorin	HORVU1Hr1G045930	Protein of unknown function DUF635 family protein	HORVU1Hr1G045940	Putative harbinger transposase-derived nuclease domain containing protein	HORVU1Hr1G045960	Serine carboxypeptidase III precursor (EC 3.4.16.5)	HORVU1Hr1G046010	Tetraspanin domain containing protein	HORVU1Hr1G046020	Similar to RNA helicase (Fragment)	HORVU1Hr1G046080		HORVU1Hr1G046090		HORVU1Hr1G046100	Similar to B12D protein	HORVU1Hr1G046110	Conserved hypothetical protein
mag1064	L-Tryptamine	Alkaloids	chr1H	391282814	392661335	392143606	1.68374e-10	0.153744	HORVU1Hr1G052850	Zinc finger, RING/FYVE/PHD-type domain containing protein	HORVU1Hr1G052860	Dual-specificity tyrosine-phosphatase CDC25, Arsenic metabolis	HORVU1Hr1G052880	Similar to transposon protein	HORVU1Hr1G052890	Similar to 4,4-dimethyl-sterol C4-methyl-oxidase (Fragment)	HORVU1Hr1G052910	Zinc finger, CCHC retroviral-type domain containing protein	HORVU1Hr1G052930	Nucleic acid-binding, OB-fold domain containing protein	HORVU1Hr1G052950	Pollen Ole e 1 allergen and extensin domain containing protein	HORVU1Hr1G052960	Exostosin-like family protein	HORVU1Hr1G052980	Pollen Ole e 1 allergen and extensin domain containing protein	HORVU1Hr1G052990	Exostosin-like family protein	HORVU1Hr1G053000	Glycosyl transferase, family 1 domain containing protein	HORVU1Hr1G053020	Protein of unknown function DUF2451, C-terminal domain containing protein	HORVU1Hr1G053050	Conserved hypothetical protein	HORVU1Hr1G053070	Beta-lactamase-like domain containing protein	HORVU1Hr1G053080	Similar to Chloroplast carotenoid epsilon-ring hydroxylase	HORVU1Hr1G053090	Similar to predicted protein
mag1064	L-Tryptamine	Alkaloids	chr1H	403785350	404263601	404058599	6.40775e-10	0.144658	HORVU1Hr1G054770	Similar to RING-H2 finger protein ATL3J	HORVU1Hr1G054930	Similar to Retrotransposon protein	HORVU1Hr1G055000	Hypothetical conserved gene	HORVU1Hr1G055030	Conserved hypothetical protein
mag1064	L-Tryptamine	Alkaloids	chr2H	21681868	24049454	23428354	2.3405e-14	0.210623	HORVU2Hr1G010930	Similar to Leucoanthocyanidin dioxygenase-like protein	HORVU2Hr1G010950	Similar to Leucoanthocyanidin dioxygenase-like protein	HORVU2Hr1G010960	2OG-Fe(II) oxygenase domain containing protein	HORVU2Hr1G010970	Zinc finger, RING/FYVE/PHD-type domain containing protein	HORVU2Hr1G010980	Nucleic acid-binding, OB-fold domain containing protein	HORVU2Hr1G010990	Similar to Aquaporin 2	HORVU2Hr1G011010	Similar to AHM2 (Fragment)	HORVU2Hr1G011030	Thioredoxin fold domain containing protein	HORVU2Hr1G011040	Hypothetical conserved gene	HORVU2Hr1G011060		HORVU2Hr1G011070	Heavy metal transport/detoxification protein domain containing protein	HORVU2Hr1G011080	Similar to Glucose inhibited division protein A	HORVU2Hr1G011100	Zinc finger, PHD-type domain containing protein	HORVU2Hr1G011110	Cyclin-like F-box domain containing protein	HORVU2Hr1G011120	Cyclin-like F-box domain containing protein	HORVU2Hr1G011140	Splicing isoform of OsRMR	HORVU2Hr1G011160	Transferase family protein	HORVU2Hr1G011170	Similar to predicted protein	HORVU2Hr1G011180	Hypothetical conserved gene	HORVU2Hr1G011200	Uncharacterised protein family UPF0307 domain containing protein	HORVU2Hr1G011250
mag1064	L-Tryptamine	Alkaloids	chr2H	25143270	26044206	25727021	2.48645e-13	0.196207	HORVU2Hr1G011840	Similar to DNA-binding factor of bZIP class	HORVU2Hr1G011870	Cation-chloride cotransporter, Regulation of ion (Cl-, K+ and Na+) homeostasis, Cell elongation, Osmoregulatio	HORVU2Hr1G011910	Protein of unknown function DUF239, plant domain containing protein	HORVU2Hr1G011930	Similar to Cys/Met metabolism PLP-dependent enzyme family protein	HORVU2Hr1G011960	Heat shock protein DnaJ, cysteine-rich region domain containing protein	HORVU2Hr1G011970	Similar to Cys/Met metabolism PLP-dependent enzyme family protein	HORVU2Hr1G011980	Similar to Cys/Met metabolism PLP-dependent enzyme family protein	HORVU2Hr1G011990	Similar to Cys/Met metabolism PLP-dependent enzyme family protein	HORVU2Hr1G012010	NB-ARC domain containing protein	HORVU2Hr1G012040	Heat shock protein DnaJ, cysteine-rich region domain containing protein	HORVU2Hr1G012060	Similar to Xaa-Pro dipeptidase (EC 3.4.13.9) (X-Pro dipeptidase) (Proline dipeptidase) (Prolidase) (Imidodipeptidase)	HORVU2Hr1G012080	40S ribosomal protein S29	HORVU2Hr1G012100	Clathrin light chain family protein	HORVU2Hr1G012110	Similar to Ervatamin C (EC 3.4.22.-) (ERV-C)	HORVU2Hr1G012130	Membrane bound O-acyl transferase, MBOAT family protein	HORVU2Hr1G012140	Leucine-rich repeat, N-terminal domain containing protein	HORVU2Hr1G012160	Hypothetical conserved gene	HORVU2Hr1G012180	Cyclin-like F-box domain containing protein	HORVU2Hr1G012200	C2 calcium-dependent membrane targeting domain containing protein	HORVU2Hr1G012210	Hypothetical conserved gene	HORVU2Hr1G012220
mag1064	L-Tryptamine	Alkaloids	chr2H	399870991	402044534	399872859	9.714e-11	0.156384	HORVU2Hr1G060110	Protein kinase, core domain containing protein	HORVU2Hr1G060120	Transcription factor , Cold toleranc	HORVU2Hr1G060130	Conserved hypothetical protein	HORVU2Hr1G060140	MAGE protein family protein	HORVU2Hr1G060160	Transposase, MuDR, plant domain containing protein	HORVU2Hr1G060170	Transposase, MuDR, plant domain containing protein	HORVU2Hr1G060180	Octicosapeptide/Phox/Bem1p domain containing protein	HORVU2Hr1G060200	Transposase, MuDR, plant domain containing protein	HORVU2Hr1G060210	Sugar/inositol transporter domain containing protein	HORVU2Hr1G060220	Similar to J013022N21, full insert sequence	HORVU2Hr1G060240		HORVU2Hr1G060260	Similar to Patatin-like protein 1	HORVU2Hr1G060300	CC-type glutaredoxin, Abiotic stress response, Floral organ development and pathogen respons	HORVU2Hr1G060310	Similar to predicted protein
mag1064	L-Tryptamine	Alkaloids	chr2H	610151359	610386526	610228709	9.98952e-10	0.141126	HORVU2Hr1G084100	Similar to predicted protein	HORVU2Hr1G084110	Similar to predicted protein	HORVU2Hr1G084120	Acid phosphatase/vanadium-dependent haloperoxidase related family protein	HORVU2Hr1G084130	Similar to Malate synthase	HORVU2Hr1G084150		HORVU2Hr1G084160	ABC transporter-like domain containing protein	HORVU2Hr1G084170	Protein of unknown function DUF1195 family protein	HORVU2Hr1G084180	Similar to J013022N21, full insert sequence	HORVU2Hr1G084190	Galactose oxidase/kelch, beta-propeller domain containing protein	HORVU2Hr1G084210	Hypothetical conserved gene
mag1064	L-Tryptamine	Alkaloids	chr2H	666029994	667278925	666029994	4.99495e-09	0.130074	HORVU2Hr1G094670	Similar to Subtilase	HORVU2Hr1G094680	Similar to protein HOTHEAD	HORVU2Hr1G094690	SPX-MFS protein, Pi homeostasi	HORVU2Hr1G094730	Similar to OSIGBa0147H17.4 protein	HORVU2Hr1G094740	Hypothetical conserved gene	HORVU2Hr1G094760	Similar to OSIGBa0147H17.2 protein	HORVU2Hr1G094770	Hypothetical gene	HORVU2Hr1G094780	Similar to CRT/DRE binding factor 1	HORVU2Hr1G094790	Similar to OSIGBa0138E08-OSIGBa0161L23.9 protein	HORVU2Hr1G094810	Similar to OSIGBa0127A14.7 protein	HORVU2Hr1G094840	Zinc finger, RING/FYVE/PHD-type domain containing protein	HORVU2Hr1G094860	Similar to OSIGBa0127A14.6 protein	HORVU2Hr1G094870	Multi antimicrobial extrusion protein MatE family protein	HORVU2Hr1G094890	Similar to thioesterase family protein	HORVU2Hr1G094910	Zinc finger, CCHC-type domain containing protein	HORVU2Hr1G094930	Conserved hypothetical protein
mag1064	L-Tryptamine	Alkaloids	chr2H	669023770	670813080	670813080	2.10596e-09	0.136498	HORVU2Hr1G095160	Similar to OSIGBa0139P06.9 protein	HORVU2Hr1G095170	Similar to Membrane protein	HORVU2Hr1G095210	Similar to OCL1 homeobox protein	HORVU2Hr1G095220	Similar to Replication factor C 40kDa subunit	HORVU2Hr1G095260	Similar to RING finger protein 6 (RING-H2 protein)	HORVU2Hr1G095310	Conserved hypothetical protein	HORVU2Hr1G095320	Similar to Heat stress transcription factor Spl7 (Heat shock transcription factor) (Heat shock factor RHSF10)	HORVU2Hr1G095340	ORMDL family protein	HORVU2Hr1G095360	ORMDL family protein	HORVU2Hr1G095390	Similar to OSIGBa0103M18.3 protein	HORVU2Hr1G095400	Similar to 6-phospho-3-hexuloisomerase	HORVU2Hr1G095410	WD40 repeat-like domain containing protein	HORVU2Hr1G095430	Aluminum-activated malate transporter, Maintenance of panicle size and grain yiel	HORVU2Hr1G095440	Protein of unknown function DUF810 family protein	HORVU2Hr1G095450	Aluminum-activated malate transporter, Maintenance of panicle size and grain yiel	HORVU2Hr1G095460	Similar to Glutathione-S-transferase 19E50	HORVU2Hr1G095470	Similar to Mitochondrial import inner membrane translocase subunit tim23	HORVU2Hr1G095490	Spc97/Spc98 family protein	HORVU2Hr1G095500	Similar to Dynamin family protein	HORVU2Hr1G095510	Similar to Dynamin family protein	HORVU2Hr1G095520
mag1064	L-Tryptamine	Alkaloids	chr2H	734403462	736654254	736302171	4.31366e-11	0.161811	HORVU2Hr1G115210	Similar to H0423H10.3 protein	HORVU2Hr1G115290	Similar to Pectin methylesterase-like protein	HORVU2Hr1G115360		HORVU2Hr1G115380	Similar to Kinetechore (Skp1p-like) protein-like	HORVU2Hr1G115400	Similar to Kinetechore (Skp1p-like) protein-like	HORVU2Hr1G115410	Similar to Kinetechore (Skp1p-like) protein-like	HORVU2Hr1G115420	Similar to Kinetechore (Skp1p-like) protein-like	HORVU2Hr1G115430	Similar to SKP1-like protein 1A	HORVU2Hr1G115450	Similar to Allyl alcohol dehydrogenase	HORVU2Hr1G115460	Allyl alcohol dehydrogenase	HORVU2Hr1G115490	Similar to SKP1-like protein 1A	HORVU2Hr1G115520	Similar to cDNA clone:J013022N21, full insert sequence	HORVU2Hr1G115530	Similar to J013022N21, full insert sequence	HORVU2Hr1G115540	3'-5' exonuclease domain containing protein	HORVU2Hr1G115590	N-6 adenine-specific DNA methylase, conserved site domain containing protein	HORVU2Hr1G115600	Similar to DNA-directed RNA polymerase	HORVU2Hr1G115610	Similar to SWIM zinc finger family protein	HORVU2Hr1G115620	Similar to ORW1943Ba0077G13.1 protein	HORVU2Hr1G115630	Programmed cell death protein 2, C-terminal domain containing protein	HORVU2Hr1G115640	Similar to Alpha-L-arabinofuranosidase/beta-D-xylosidase isoenzyme ARA-I	HORVU2Hr1G115650
mag1064	L-Tryptamine	Alkaloids	chr3H	80099732	81423176	81228518	2.44655e-10	0.15069	HORVU3Hr1G022490	F-box domain, cyclin-like domain containing protein	HORVU3Hr1G022500	Zinc/iron permease family protein	HORVU3Hr1G022510	Peptidase A1 domain containing protein	HORVU3Hr1G022530	Conserved hypothetical protein	HORVU3Hr1G022540	A member of rice Aux/IAA family, Cross-talk of auxin and brassinosteroid signaling pathways, Plant morphogenesi	HORVU3Hr1G022550	Similar to Protein phosphatase 2A B'kappa subunit	HORVU3Hr1G022590	Similar to integral membrane family protein	HORVU3Hr1G022600	Region of unknown function DUF1767 domain containing protein	HORVU3Hr1G022620	Cell division cycle-associated protein domain containing protein	HORVU3Hr1G022640	Alpha/beta hydrolase fold-3 domain containing protein	HORVU3Hr1G022660	Bromodomain containing protein	HORVU3Hr1G022710	DEAD-box protein abstrakt
mag1064	L-Tryptamine	Alkaloids	chr3H	83011563	84818639	83011563	2.68518e-11	0.165526	HORVU3Hr1G022800	ATP-binding cassette transporter, Cuticle formation, Defense respons	HORVU3Hr1G022830	ATP-binding cassette transporter, Cuticle formation, Defense respons	HORVU3Hr1G022840	GA 3 beta-hydroxylase2, GA metabolis	HORVU3Hr1G022850	Multidrug resistance associated protein 1	HORVU3Hr1G022880	Protein kinase, core domain containing protein	HORVU3Hr1G022890	Conserved hypothetical protein	HORVU3Hr1G022900	Similar to STYLOSA protein	HORVU3Hr1G022940	BZR1, transcriptional repressor domain containing protein	HORVU3Hr1G022950	Protein of unknown function DUF2921 domain containing protein	HORVU3Hr1G022960	Myb-like DNA-binding domain, SHAQKYF class domain containing protein	HORVU3Hr1G022990		HORVU3Hr1G023010	Similar to Ras-related protein Rab-1B	HORVU3Hr1G023030	Hypothetical conserved gene
mag1064	L-Tryptamine	Alkaloids	chr3H	515862145	516540490	516533250	1.70009e-09	0.137971	HORVU3Hr1G068000	Similar to Leucine Rich Repeat family protein	HORVU3Hr1G068010	Leucine-rich repeat, N-terminal domain containing protein	HORVU3Hr1G068020	Similar to predicted protein	HORVU3Hr1G068030		HORVU3Hr1G068040	Similar to Potassium channel protein NKT5	HORVU3Hr1G068070	Similar to GN (GNOM); GTP:GDP antiporter/ protein homodimerization
mag1064	L-Tryptamine	Alkaloids	chr3H	522707920	522960651	522857418	7.46643e-10	0.143613	HORVU3Hr1G068930		HORVU3Hr1G068970	Glycosyl transferase, family 8 protein
mag1064	L-Tryptamine	Alkaloids	chr3H	558728613	559945211	558793271	4.16487e-10	0.146576	HORVU3Hr1G074380	Conserved hypothetical protein	HORVU3Hr1G074390	Conserved hypothetical protein	HORVU3Hr1G074430	WD40 repeat-like domain containing protein	HORVU3Hr1G074470		HORVU3Hr1G074480	Similar to Nuclear matrix constituent-like protein (Fragment)	HORVU3Hr1G074490	Glycoside hydrolase, family 43 protein	HORVU3Hr1G074510	Zinc finger, CCHC retroviral-type domain containing protein	HORVU3Hr1G074570	Similar to Cellulose synthase-like family C1 protein	HORVU3Hr1G074600		HORVU3Hr1G074620	Similar to Lysosomal Pro-X carboxypeptidase	HORVU3Hr1G074640	Ankyrin-repeat protein, Herbivore-induced defense response, Blast disease resistanc	HORVU3Hr1G074660	Similar to DEIH-box RNA/DNA helicase	HORVU3Hr1G074670	Transposase, MuDR, plant domain containing protein	HORVU3Hr1G074680	Conserved hypothetical protein	HORVU3Hr1G074720	Similar to predicted protein	HORVU3Hr1G074730	TRAM, LAG1 and CLN8 homology domain containing protein	HORVU3Hr1G074770	Topoisomerase II-associated protein PAT1 domain containing protein	HORVU3Hr1G074780	Six-bladed beta-propeller, TolB-like domain containing protein	HORVU3Hr1G074790	Similar to Lectin receptor-type kinase	HORVU3Hr1G074800	Similar to Lipoic acid synthase-like protein
mag1064	L-Tryptamine	Alkaloids	chr3H	584544647	585204374	585092245	7.35054e-10	0.14372	HORVU3Hr1G079640	Similar to BZIP transcription factor ABI5	HORVU3Hr1G079670		HORVU3Hr1G079700	Similar to ADP-ribosylation factor	HORVU3Hr1G079710	EAP30 domain containing protein	HORVU3Hr1G079720	Similar to Beta-primeverosidase (EC 3.2.1.149)	HORVU3Hr1G079730	Glycoside hydrolase, family 1 protein	HORVU3Hr1G079750	Similar to Beta-primeverosidase (EC 3.2.1.149)	HORVU3Hr1G079760	Similar to ZIGA1 protein (Fragment)	HORVU3Hr1G079780	Nuclear fragile X mental retardation-interacting protein 1, conserved domain domain containing protein	HORVU3Hr1G079800	Plant lipid transfer protein and hydrophobic protein, helical domain containing protein	HORVU3Hr1G079850	Endonuclease/exonuclease/phosphatase domain containing protein
mag1064	L-Tryptamine	Alkaloids	chr3H	634992411	636414766	635382396	9.10252e-11	0.157898	HORVU3Hr1G091170	Similar to Protein kinase domain containing protein, expressed	HORVU3Hr1G091200	Leucine-rich repeat, cysteine-containing containing protein	HORVU3Hr1G091210	2OG-Fe(II) oxygenase domain containing protein	HORVU3Hr1G091220	Conserved hypothetical protein	HORVU3Hr1G091230	Bidirectional sugar transporter SWEET7b	HORVU3Hr1G091240	DNA repair metallo-beta-lactamase domain containing protein	HORVU3Hr1G091250	Similar to Scarecrow-like 1 (Fragment)	HORVU3Hr1G091270	Similar to Membrane-associated 30 kDa protein, chloroplast precursor (M30)	HORVU3Hr1G091280	Similar to Aldose 1-epimerase-like protein	HORVU3Hr1G091310	Pentatricopeptide repeat domain containing protein	HORVU3Hr1G091320	Similar to Acyl-[acyl-carrier-protein] desaturase, chloroplast precursor (EC 1.14.19.2) (Stearoyl-ACP desaturase)	HORVU3Hr1G091350	Protein of unknown function DUF231, plant domain containing protein	HORVU3Hr1G091360	Similar to Pectin methylesterase-like protein	HORVU3Hr1G091400	Glycosyl transferase, family 8 protein	HORVU3Hr1G091440	Protein of unknown function DUF506, plant domain containing protein	HORVU3Hr1G091450	Hypothetical conserved gene	HORVU3Hr1G091460	RuBisCO-cytochrome methylase, RMS1 domain containing protein	HORVU3Hr1G091470	Similar to phosphoadenosine phosphosulfate (PAPS) reductase family protein	HORVU3Hr1G091480	Zinc finger, RING/FYVE/PHD-type domain containing protein	HORVU3Hr1G091500	Similar to RNA polymerase II mediator complex protein-related	HORVU3Hr1G091570
mag1064	L-Tryptamine	Alkaloids	chr4H	27460237	27838268	27836704	1.12781e-10	0.156453	HORVU4Hr1G009560	Protein of unknown function DUF81 domain containing protein	HORVU4Hr1G009570	Conserved hypothetical protein	HORVU4Hr1G009580	Similar to J013022N21, full insert sequence	HORVU4Hr1G009590	Mov34/MPN/PAD-1 family protein	HORVU4Hr1G009600	Conserved hypothetical protein	HORVU4Hr1G009620	Similar to predicted protein	HORVU4Hr1G009630	Conserved hypothetical protein	HORVU4Hr1G009670	Similar to serine esterase family protein	HORVU4Hr1G009730	Similar to Homeobox protein
mag1064	L-Tryptamine	Alkaloids	chr4H	69578420	69596200	69578420	1.16956e-11	0.171626	HORVU4Hr1G016640	Gelsolin region domain containing protein
mag1064	L-Tryptamine	Alkaloids	chr4H	505408517	508562699	507375016	1.33786e-11	0.170733	HORVU4Hr1G060270	Hypothetical conserved gene	HORVU4Hr1G060280	Protein of unknown function DUF296 domain containing protein	HORVU4Hr1G060310	Protein of unknown function DUF604 family protein	HORVU4Hr1G060330	Short chain alcohol dehydrogenase-like	HORVU4Hr1G060350	Similar to tropinone reductase	HORVU4Hr1G060360	Protein of unknown function DUF635 family protein	HORVU4Hr1G060370	Similar to Protein phosphatase type 2C	HORVU4Hr1G060380	Similar to Mannose-1-phosphate guanyltransferase (EC 2.7.7.13) (ATP-mannose-1- phosphate guanylyltransferase) (GDP-mannose pyrophosphorylase) (NDP- hexose pyrophosphorylase)	HORVU4Hr1G060390	Similar to Mannose-1-phosphate guanyltransferase (EC 2.7.7.13) (ATP-mannose-1- phosphate guanylyltransferase) (GDP-mannose pyrophosphorylase) (NDP- hexose pyrophosphorylase)	HORVU4Hr1G060400		HORVU4Hr1G060420	Conserved hypothetical protein	HORVU4Hr1G060430	Pyridoxal phosphate-dependent enzyme, beta subunit domain containing protein	HORVU4Hr1G060440	Similar to Digalactosyldiacylglycerol synthase 2	HORVU4Hr1G060450	Serine/threonine protein kinase domain containing protein	HORVU4Hr1G060490	Protein phosphatas	HORVU4Hr1G060500	Similar to T-snare	HORVU4Hr1G060510	Mpv17/PMP22 family protein	HORVU4Hr1G060520	Zinc finger, DHHC-type, palmitoyltransferase domain containing protein	HORVU4Hr1G060530	Protein phosphatas	HORVU4Hr1G060540	Mitochondrial carnitine/acylcarnitine carrier-like protein (A BOUT DE SOUFFLE) (Carnitine/acylcarnitine translocase-like protein) (CAC-like protein)	HORVU4Hr1G060560
mag1064	L-Tryptamine	Alkaloids	chr4H	545058406	546863278	546400096	5.98626e-10	0.145122	HORVU4Hr1G065440	Cytochrome P450 90B2, Brassinosteroid C-22 hydroxylase, Brassinosteroids biosynthesi	HORVU4Hr1G065470	Serine/threonine protein kinase domain containing protein	HORVU4Hr1G065520		HORVU4Hr1G065540	Hypothetical conserved gene	HORVU4Hr1G065560	Conserved hypothetical protein	HORVU4Hr1G065570	Putative harbinger transposase-derived nuclease domain containing protein	HORVU4Hr1G065610	Conserved hypothetical protein	HORVU4Hr1G065620	Protein kinase, core domain containing protein	HORVU4Hr1G065640	Similar to Helix-loop-helix DNA-binding domain containing protein
mag1064	L-Tryptamine	Alkaloids	chr4H	551535913	552251125	551707559	1.20717e-09	0.139832	HORVU4Hr1G066170	LysM receptor-like kinase, Arbuscular mycorrhizal (AM) symbiosi	HORVU4Hr1G066180	Zinc finger, C6HC-type domain containing protein	HORVU4Hr1G066200	Similar to Non-symbiotic hemoglobin 4 (rHb4	HORVU4Hr1G066210	Protein of unknown function DUF547 domain containing protein	HORVU4Hr1G066230	Allene oxide synthase (CYP74A4), Fatty acid 9-/13-hydroperoxide lyase (CYP74C), Biosynthesis of jasmonic acid (JA), Plant defens	HORVU4Hr1G066240	Similar to Non-symbiotic hemoglobin 4 (rHb4	HORVU4Hr1G066270	Allene oxide synthase (CYP74A4), Fatty acid 9-/13-hydroperoxide lyase (CYP74C), Biosynthesis of jasmonic acid (JA), Plant defens	HORVU4Hr1G066290	Nucleoporin, Common symbiosis signaling (SYM) pathwa	HORVU4Hr1G066300	Conserved oligomeric complex COG6 family protein	HORVU4Hr1G066310	Similar to cDNA clone:J023098M23, full insert sequence
mag1064	L-Tryptamine	Alkaloids	chr4H	560732817	565459213	564359180	3.47944e-12	0.179044	HORVU4Hr1G067600	Pentatricopeptide repeat domain containing protein	HORVU4Hr1G067610	Pyridoxal phosphate-dependent enzyme, beta subunit domain containing protein	HORVU4Hr1G067620	Vacuolar ATPase assembly integral membrane protein VMA21-like domain domain containing protein	HORVU4Hr1G067630	Myosin II heavy chain-like family protein	HORVU4Hr1G067650	Methionyl-tRNA synthetase, class Ia domain containing protein	HORVU4Hr1G067680	MADS-box transcription factor, Regulation of floral organ identity and meristem fate, Endosperm developmen	HORVU4Hr1G067740	UspA domain containing protein	HORVU4Hr1G067760	DNA polymerase delta, subunit 4 family protein	HORVU4Hr1G067780	Putative transcription factor, Carpel specification, Midrib formatio	HORVU4Hr1G067800	Protein of unknown function DUF674 domain containing protein	HORVU4Hr1G067810	WD40 repeat-like domain containing protein	HORVU4Hr1G067840	Similar to integral membrane family protein	HORVU4Hr1G067850	Beta-expansin precursor	HORVU4Hr1G067860	Inosine/uridine-preferring nucleoside hydrolase domain containing protein	HORVU4Hr1G067870	Similar to MRP-like ABC transporter	HORVU4Hr1G067900		HORVU4Hr1G067920	Similar to Digalactosyldiacylglycerol synthase 2	HORVU4Hr1G067930	Mediator of OsbZIP46 deactivation and degradation, Negative regulation of ABA signaling and drought toleranc	HORVU4Hr1G067940	Replication protein A 70 kDa, Meiotic and somatic DNA repai	HORVU4Hr1G067950	Metallophosphoesterase domain containing protein	HORVU4Hr1G067960
mag1064	L-Tryptamine	Alkaloids	chr4H	568315380	569906007	568516906	1.90393e-12	0.183605	HORVU4Hr1G069020	Similar to Protein kinase domain containing protein	HORVU4Hr1G069050	Conserved hypothetical protein	HORVU4Hr1G069060	Similar to Nucleotidyltransferase domain containing protein, expressed	HORVU4Hr1G069070	Protein of unknown function DUF538 family protein	HORVU4Hr1G069090	Hypothetical gene	HORVU4Hr1G069100	Similar to Alpha-L-arabinofuranosidase/beta-D-xylosidase isoenzyme ARA-I	HORVU4Hr1G069120	Myb/SANT-like domain domain containing protein	HORVU4Hr1G069130	Similar to MEtRS (EC 6.1.1.10)	HORVU4Hr1G069140	Hypothetical conserved gene	HORVU4Hr1G069150	Hypothetical conserved gene	HORVU4Hr1G069190	Zinc finger, DHHC-type domain containing protein	HORVU4Hr1G069200	Vesicle transport protein, Regulation of protein export from ER in developing endosperm cell	HORVU4Hr1G069210	Similar to MFP1 attachment factor 1	HORVU4Hr1G069220	Myb/SANT-like domain domain containing protein	HORVU4Hr1G069230	Similar to ADP-glucose pyrophosphorylase (Fragment)	HORVU4Hr1G069260		HORVU4Hr1G069280	Similar to Alpha-1,2-fucosidase	HORVU4Hr1G069300	2OG-Fe(II) oxygenase domain containing protein	HORVU4Hr1G069310	Cyclin	HORVU4Hr1G069320	Integral membrane protein
mag1064	L-Tryptamine	Alkaloids	chr4H	571629045	573178021	572230611	2.02335e-10	0.1525	HORVU4Hr1G069660	Similar to predicted protein	HORVU4Hr1G069700	Kelch related domain containing protein	HORVU4Hr1G069720	Acyl-CoA N-acyltransferase domain containing protein	HORVU4Hr1G069730	Similar to Txnl4b protein	HORVU4Hr1G069740	Similar to fiber protein Fb38	HORVU4Hr1G069760	BTB domain containing protein	HORVU4Hr1G069780	Zinc finger, RING/FYVE/PHD-type domain containing protein	HORVU4Hr1G069790	Similar to XPG I-region family protein, expressed	HORVU4Hr1G069810	Similar to J013022N21, full insert sequence	HORVU4Hr1G069820	Similar to Helix-loop-helix DNA-binding domain containing protein	HORVU4Hr1G069850	Hypothetical conserved gene	HORVU4Hr1G069860	Similar to Shaggy-related protein kinase alpha (EC 2.7.1.-) (ASK-alpha)	HORVU4Hr1G069870	Ubiquitin system component Cue domain containing protein	HORVU4Hr1G069890	MAP kinase 2	HORVU4Hr1G069920	Ubiquitin system component Cue domain containing protein	HORVU4Hr1G069930	Actin-binding FH2 domain containing protein	HORVU4Hr1G069940	Actin-binding FH2 domain containing protein	HORVU4Hr1G069970	Cyclin D domain containing protein
mag1064	L-Tryptamine	Alkaloids	chr4H	574189191	574314707	574284848	9.07397e-10	0.142279	HORVU4Hr1G070090	Nucleolar 27S pre-rRNA processing, Urb2/Npa2, C-terminal domain containing protein	HORVU4Hr1G070120	PDZ/DHR/GLGF domain containing protein
mag1064	L-Tryptamine	Alkaloids	chr4H	624532254	626267437	626267432	1.99381e-11	0.168077	HORVU4Hr1G083170	Hypothetical conserved gene	HORVU4Hr1G083190	Cystathionine beta-synthase, core domain containing protein	HORVU4Hr1G083200	Conserved hypothetical protein	HORVU4Hr1G083210	Similar to Phosphorybosyl anthranilate transferase 1	HORVU4Hr1G083230	Similar to cDNA clone:001-042-G03, full insert sequence	HORVU4Hr1G083250	Similar to cDNA clone:001-042-G03, full insert sequence	HORVU4Hr1G083260	Similar to DnaJ homolog subfamily B member 4 (Heat shock 40 kDa protein 1 homolog) (Heat shock protein 40 homolog) (HSP40 homolog)	HORVU4Hr1G083270	NAD(P)-binding domain containing protein	HORVU4Hr1G083280	Similar to CONSTANS interacting protein 6	HORVU4Hr1G083310	Ubiquitin ligase, Det1/DDB1-complexing domain containing protein	HORVU4Hr1G083340	Similar to D-erythro-sphingosine kinase/ diacylglycerol kinase	HORVU4Hr1G083360	D111/G-patch domain containing protein	HORVU4Hr1G083390	Similar to D-erythro-sphingosine kinase/ diacylglycerol kinase	HORVU4Hr1G083400	Beta-carotene hydroxylase, Drought and oxidative stress resistanc	HORVU4Hr1G083410	Similar to WD repeat protein (Fragment)	HORVU4Hr1G083420	RNA-directed DNA polymerase (reverse transcriptase), related domain containing protein	HORVU4Hr1G083450	Endonuclease/exonuclease/phosphatase domain containing protein	HORVU4Hr1G083460	Similar to DNA-binding factor of bZIP class	HORVU4Hr1G083470	Acyl-CoA N-acyltransferase domain containing protein	HORVU4Hr1G083510	Conserved hypothetical protein	HORVU4Hr1G083530
mag1064	L-Tryptamine	Alkaloids	chr4H	630868059	632992694	630950905	2.34065e-11	0.167007	HORVU4Hr1G084950	Similar to AP2 domain containing protein RAP2.8 (Fragment)	HORVU4Hr1G085030	Similar to J013022N21, full insert sequence	HORVU4Hr1G085050	Metallophosphoesterase domain containing protein	HORVU4Hr1G085060	Lipid transfer protein LPT IV	HORVU4Hr1G085090	Heavy metal transport/detoxification protein domain containing protein	HORVU4Hr1G085100	Similar to Cinnamyl alcohol dehydrogenase	HORVU4Hr1G085120	Protein of unknown function DUF538 domain containing protein	HORVU4Hr1G085130		HORVU4Hr1G085140	Remorin, C-terminal region domain containing protein	HORVU4Hr1G085150	Hypothetical conserved gene	HORVU4Hr1G085160	Protein of unknown function DUF303, acetylesterase putative domain containing protein	HORVU4Hr1G085200	Protein of unknown function DUF303, acetylesterase putative domain containing protein	HORVU4Hr1G085210	Similar to cDNA clone:J013002N02, full insert sequence	HORVU4Hr1G085220	Similar to cDNA clone:J013002N02, full insert sequence	HORVU4Hr1G085240	Similar to DNA-directed RNA polymerase II largest chain	HORVU4Hr1G085250	Delta-tonoplast intrinsic protein	HORVU4Hr1G085270	Protein of unknown function DUF284, transmembrane eukaryotic family protein	HORVU4Hr1G085280	Protein of unknown function DUF674 domain containing protein	HORVU4Hr1G085290	Polyamine uptake transporter, High-affinity spermidine transporter, Import of spermidine transported via phloem, Polyamine uptak	HORVU4Hr1G085300	Protein of unknown function DUF284, transmembrane eukaryotic family protein	HORVU4Hr1G085310
mag1064	L-Tryptamine	Alkaloids	chr5H	94411924	96231736	96105729	8.16184e-11	0.15809	HORVU5Hr1G020430	Similar to exonuclease	HORVU5Hr1G020470		HORVU5Hr1G020490		HORVU5Hr1G020500	Protein of unknown function DUF1118 family protein	HORVU5Hr1G020510	Similar to Asparagine synthase family protein	HORVU5Hr1G020530	Similar to Lectin receptor-type kinase	HORVU5Hr1G020560	Amino acid transporter, transmembrane domain containing protein	HORVU5Hr1G020570	Similar to OSIGBa0136O08-OSIGBa0153H12.1 protein	HORVU5Hr1G020580	Similar to DNA repair protein Rad50	HORVU5Hr1G020600	Similar to Hydrophobic protein LTI6A (Low temperature-induced protein 6A)	HORVU5Hr1G020610	Similar to NBS-LRR disease resistance protein homologue (Fragment)	HORVU5Hr1G020620	Similar to NBS-LRR disease resistance protein homologue (Fragment)	HORVU5Hr1G020670	Hypothetical protein	HORVU5Hr1G020710	Leucine-rich repeat receptor-like kinase, Positive regulation of the drought stress response and tiller developmen	HORVU5Hr1G020720	Protein of unknown function DUF284, transmembrane eukaryotic family protein
mag1064	L-Tryptamine	Alkaloids	chr5H	113695529	115481099	115015540	2.17319e-10	0.151491	HORVU5Hr1G022470	Prefoldin domain containing protein	HORVU5Hr1G022480	Similar to H0402C08.6 protein	HORVU5Hr1G022500	Phospholipid/glycerol acyltransferase domain containing protein	HORVU5Hr1G022510	Plastid ribosomal small subunit protein S6, Chloroplast development at low temperatur	HORVU5Hr1G022520	Rhodanese-like domain containing protein	HORVU5Hr1G022530	Peptidase M24 family protein	HORVU5Hr1G022550	Protein of unknown function DUF538 domain containing protein	HORVU5Hr1G022560	Hypothetical conserved gene	HORVU5Hr1G022570	Dimeric alpha-beta barrel domain containing protein	HORVU5Hr1G022580	Conserved hypothetical protein	HORVU5Hr1G022590	Pectin lyase fold/virulence factor domain containing protein	HORVU5Hr1G022600	Similar to OSJNba0093F12.13 protein	HORVU5Hr1G022610		HORVU5Hr1G022640	Amidohydrolase 1 domain containing protein
mag1064	L-Tryptamine	Alkaloids	chr5H	119455745	120476131	119799073	4.7986e-10	0.146631	HORVU5Hr1G022960	Domain of unknown function DUF629 domain containing protein	HORVU5Hr1G022980		HORVU5Hr1G023000	Similar to BZIP transcription factor family protein, expressed	HORVU5Hr1G023010	Cytochrome c oxidase polypeptide Vc (EC 1.9.3.1) (Cytochrome c oxidase subunit 5c)	HORVU5Hr1G023020	Zinc finger, HIT-type domain containing protein	HORVU5Hr1G023050		HORVU5Hr1G023070	Pseudouridine synthase domain containing protein	HORVU5Hr1G023090	Similar to DNA-directed RNA polymerase II 14.5 kDa polypeptide (EC 2.7.7.6) (RPB9) (RPB14.5)
mag1064	L-Tryptamine	Alkaloids	chr5H	623694612	626209126	625394087	7.90368e-11	0.158306	HORVU5Hr1G106120	bZIP transcription factor, Globulin gene promoter in endosper	HORVU5Hr1G106140	Guanylate-binding protein family protein	HORVU5Hr1G106160	Similar to Glucose transporter (Fragment)	HORVU5Hr1G106170	Pseudouridine synthase domain containing protein	HORVU5Hr1G106190	Similar to Indole-3-glycerol phosphate lyase (Fragment)	HORVU5Hr1G106200	Integrase, catalytic core domain containing protein	HORVU5Hr1G106210	Glycoside hydrolase, family 10 domain containing protein	HORVU5Hr1G106220	Similar to CTV.22	HORVU5Hr1G106250	Glycoside hydrolase, family 10 domain containing protein	HORVU5Hr1G106260	(1,4)-beta-xylan endohydrolase, isoenzyme X-II (EC 3.2.1.8) (Fragment)	HORVU5Hr1G106270	(1,4)-beta-xylan endohydrolase, isoenzyme X-II (EC 3.2.1.8) (Fragment)	HORVU5Hr1G106280	(1,4)-beta-xylan endohydrolase, isoenzyme X-II (EC 3.2.1.8) (Fragment)	HORVU5Hr1G106310	Similar to Helix-loop-helix protein homolog	HORVU5Hr1G106320	rRNA-processing protein EFG1 domain containing protein	HORVU5Hr1G106340	Similar to OSIGBa0114M03.4 protein	HORVU5Hr1G106350	Similar to Auxin response factor 1	HORVU5Hr1G106370	Similar to Receptor kinase-like protein	HORVU5Hr1G106380	Similar to Lysyl-tRNA synthetase (EC 6.1.1.6) (Lysine--tRNA ligase) (LysRS)	HORVU5Hr1G106390	DNA helicase, putative domain containing protein	HORVU5Hr1G106400	Similar to Purple acid phosphatase	HORVU5Hr1G106410
mag1064	L-Tryptamine	Alkaloids	chr6H	54878402	57307587	55811313	1.00095e-10	0.156719	HORVU6Hr1G019900	Sporulation stage II, protein E C-terminal domain containing protein	HORVU6Hr1G019910	Similar to ATP binding protein	HORVU6Hr1G019920	Cyclin-like F-box domain containing protein	HORVU6Hr1G019930	Similar to Possible kinase	HORVU6Hr1G019940	Squalene cyclase domain containing protein	HORVU6Hr1G019950	Molybdopterin biosynthesis MoaE family protein	HORVU6Hr1G019960	Hypothetical conserved gene	HORVU6Hr1G020000	Putative harbinger transposase-derived nuclease domain containing protein	HORVU6Hr1G020020	Similar to Cycloartenol synthase	HORVU6Hr1G020040	Hypothetical conserved gene	HORVU6Hr1G020050	RNA-binding, CRM domain domain containing protein	HORVU6Hr1G020060	Ubiquitin-conjugating enzyme, E2 domain containing protein	HORVU6Hr1G020080	Conserved hypothetical protein	HORVU6Hr1G020090	Gamma tubulin complex protein 3 domain containing protein	HORVU6Hr1G020110	Conserved hypothetical protein	HORVU6Hr1G020120	Subtilase	HORVU6Hr1G020140	Similar to polyubiquitin containing 7 ubiquitin monomers	HORVU6Hr1G020160	Uncharacterized conserved protein UCP016210 domain containing protein	HORVU6Hr1G020190	Similar to Fibrillin-2 precursor	HORVU6Hr1G020200	Serine/threonine protein kinase-related domain containing protein	HORVU6Hr1G020210
mag1064	L-Tryptamine	Alkaloids	chr6H	113945605	115502657	115477641	1.84099e-10	0.15314	HORVU6Hr1G028680	B-type response regulator, Cytokinin signalin	HORVU6Hr1G028690	Similar to ClpB	HORVU6Hr1G028700	SNF2-related domain containing protein	HORVU6Hr1G028710	Similar to Glucose-6-phosphate dehydrogenase precursor	HORVU6Hr1G028720	Similar to Vacuolar ATP synthase subunit D (EC 3.6.3.14) (V-ATPase D subunit) (Vacuolar proton pump D subunit)	HORVU6Hr1G028730	Similar to Ubiquitin fusion degradation 1-like	HORVU6Hr1G028740	Conserved hypothetical protein	HORVU6Hr1G028750		HORVU6Hr1G028760	WD40 repeat-like domain containing protein	HORVU6Hr1G028770	Senescence-associated family protein	HORVU6Hr1G028780	Sterol-binding domain containing protein	HORVU6Hr1G028790	WRKY transcription factor, Defense respons
mag1064	L-Tryptamine	Alkaloids	chr6H	489745271	493546872	491124963	8.1161e-10	0.142544	HORVU6Hr1G070380		HORVU6Hr1G070390	Similar to Auxin response factor 10	HORVU6Hr1G070400	Zinc finger, CCHC-type domain containing protein	HORVU6Hr1G070410	Similar to Auxin response factor 5	HORVU6Hr1G070420	Delta12-fatty acid desaturas	HORVU6Hr1G070450	TGF-beta receptor, type I/II extracellular region family protein	HORVU6Hr1G070480	Mitochondrial import inner membrane translocase, subunit Tim17/22 family protein	HORVU6Hr1G070500	Esterase/lipase/thioesterase domain containing protein	HORVU6Hr1G070510	Similar to predicted protein	HORVU6Hr1G070530	Similar to Transposase	HORVU6Hr1G070540	Delta12-fatty acid desaturas	HORVU6Hr1G070550	Delta12-fatty acid desaturas	HORVU6Hr1G070560	Tetratricopeptide-like helical domain containing protein	HORVU6Hr1G070590	Pectinesterase inhibitor domain containing protein	HORVU6Hr1G070600	Similar to X7 (Fragment)	HORVU6Hr1G070610	Conserved hypothetical protein	HORVU6Hr1G070650	Acyl-CoA N-acyltransferase domain containing protein	HORVU6Hr1G070670	Similar to 60S ribosomal protein L31	HORVU6Hr1G070680	MSF1 domain containing protein	HORVU6Hr1G070690	Cyclin-like F-box domain containing protein	HORVU6Hr1G070700
mag1064	L-Tryptamine	Alkaloids	chr6H	518242275	519413116	518242275	2.49373e-10	0.151083	HORVU6Hr1G075110	Peptidase A1 domain containing protein	HORVU6Hr1G075130	Protein of unknown function DUF581 family protein	HORVU6Hr1G075150	Protein of unknown function DUF3049 domain containing protein	HORVU6Hr1G075170	Membrane-anchored ubiquitin-fold protein, HCG-1 domain containing protein	HORVU6Hr1G075180	Membrane-anchored ubiquitin-fold protein, HCG-1 domain containing protein	HORVU6Hr1G075210	Methyltransferase type 11 domain containing protein	HORVU6Hr1G075240	Glycoside hydrolase, family 27 protein	HORVU6Hr1G075250	Hypothetical conserved gene	HORVU6Hr1G075270		HORVU6Hr1G075280	Similar to ATP synthase	HORVU6Hr1G075300	Zinc finger, RING/FYVE/PHD-type domain containing protein	HORVU6Hr1G075320	Similar to NB-ARC domain containing protein	HORVU6Hr1G075330	Similar to SRK15 protein (Fragment)	HORVU6Hr1G075340	Mitochodrial transcription termination factor-related family protein	HORVU6Hr1G075350	Zinc finger, RING-type domain containing protein	HORVU6Hr1G075380	Cupredoxin domain containing protein	HORVU6Hr1G075400	Similar to SEC6	HORVU6Hr1G075420	Shikimate kinase domain containing protein	HORVU6Hr1G075440	ATPase, AAA-type, core domain containing protein	HORVU6Hr1G075450	Hypothetical conserved gene
mag1064	L-Tryptamine	Alkaloids	chr6H	526388797	527466388	527383882	4.45556e-11	0.162146	HORVU6Hr1G076490	Similar to Chaperone protein dnaJ 16 (Protein ARG1-LIKE1) (AtARL1) (AtJ16) (AtDjB16)	HORVU6Hr1G076510	Matrix metalloproteinase, Plant development, Symplastic apoplastic transpor	HORVU6Hr1G076520	Conserved hypothetical protein	HORVU6Hr1G076530	Conserved hypothetical protein	HORVU6Hr1G076540	Similar to H0818E04.12 protein	HORVU6Hr1G076550	ARID/BRIGHT DNA-binding domain domain containing protein	HORVU6Hr1G076600		HORVU6Hr1G076610	Cation/H+ exchanger domain containing protein	HORVU6Hr1G076620	Conserved hypothetical protein	HORVU6Hr1G076630	Thioesterase superfamily domain containing protein	HORVU6Hr1G076640	Similar to cDNA clone:J023028M23, full insert sequence	HORVU6Hr1G076660	Lipase, GDSL domain containing protein	HORVU6Hr1G076670	Similar to Helicase-like protein	HORVU6Hr1G076690	EF-Hand type domain containing protein	HORVU6Hr1G076710	Serine/threonine protein kinase, Hyperosmotic stress respons	HORVU6Hr1G076720	Endoplasmic reticulum (ER) localized K+ transporter, K+ homeostasis during flowerin	HORVU6Hr1G076730	Similar to GSDL-motif lipase	HORVU6Hr1G076740	Similar to GSDL-motif lipase	HORVU6Hr1G076750	ATPase, AAA-type, core domain containing protein	HORVU6Hr1G076760	Similar to microtubule-associated protein TORTIFOLIA1	HORVU6Hr1G076770
mag1064	L-Tryptamine	Alkaloids	chr6H	533814423	534619087	534618307	1.6494e-09	0.137695	HORVU6Hr1G078300	Similar to P-type R2R3 Myb protein (Fragment)	HORVU6Hr1G078320	Similar to S1 self-incompatibility locus-linked pollen G211 protein	HORVU6Hr1G078330	Alpha-amylase glycoprotein, Degradation of starch granul	HORVU6Hr1G078350	Zinc finger, NF-X1-type domain containing protein	HORVU6Hr1G078360	Alpha-amylase isozyme 3E precursor (EC 3.2.1.1) (1,4-alpha-D-glucan glucanohydrolase)	HORVU6Hr1G078370	Hypothetical conserved gene	HORVU6Hr1G078390	F-box domain, cyclin-like domain containing protein	HORVU6Hr1G078400	Similar to Sulfite reductase (Fragment)	HORVU6Hr1G078410	Similar to Nonphototropic hypocotyl protein 1 (EC 2.7.1.37) (Phototropin)	HORVU6Hr1G078420	Alpha-amylase glycoprotein, Degradation of starch granul	HORVU6Hr1G078430	F-box domain, cyclin-like domain containing protein	HORVU6Hr1G078440	Tetratricopeptide TPR-1 domain containing protein	HORVU6Hr1G078470	Domain of unknown function SprT-like domain containing protein	HORVU6Hr1G078500	Xyloglucan fucosyltransferase family protein	HORVU6Hr1G078510	Similar to Ethylene-responsive transcription factor 4 (Ethylene-responsive element binding factor 4) (Related to APETALA-2 protein 5) (EREBP-4) (AtERF4)	HORVU6Hr1G078520	Similar to Ethylene-responsive transcription factor 4 (Ethylene-responsive element binding factor 4) (Related to APETALA-2 protein 5) (EREBP-4) (AtERF4)
mag1064	L-Tryptamine	Alkaloids	chr6H	538572132	539363609	538607957	4.2793e-09	0.131141	HORVU6Hr1G079670	Ortholog of Arabidopsis CONSTITUTIVE PHOTOMORPHOGENIC1, Regulation of the onset of the adult phase, Regulation of vegetative-reproductive phase change and the time of flowerin	HORVU6Hr1G079680		HORVU6Hr1G079700	Similar to Nitrate reductase [NAD(P)H] (EC 1.7.1.2)	HORVU6Hr1G079710	Similar to WRKY transcription factor 32	HORVU6Hr1G079720	Protein of unknown function DUF1644 family protein	HORVU6Hr1G079730	Peptidase C50, separase domain containing protein	HORVU6Hr1G079740	Similar to J013022N21, full insert sequence	HORVU6Hr1G079780	Similar to predicted protein	HORVU6Hr1G079790	WD40 repeat domain containing protein	HORVU6Hr1G079810	Similar to predicted protein	HORVU6Hr1G079830	Pentatricopeptide repeat domain containing protein	HORVU6Hr1G079880	FAR1 DNA binding domain domain containing protein	HORVU6Hr1G079900	Hypothetical conserved gene
mag1064	L-Tryptamine	Alkaloids	chr7H	550424238	553746636	552959618	9.74177e-12	0.172839	HORVU7Hr1G090330	Cellular retinaldehyde-binding/triple function, C-terminal domain containing protein	HORVU7Hr1G090340	Similar to phosphatidic acid phosphatase-related / PAP2-related	HORVU7Hr1G090350	ATP-binding cassette (ABC) transporter, Post-meiotic anther and pollen developmen	HORVU7Hr1G090360	Similar to Protein kinase domain containing protein, expressed	HORVU7Hr1G090380	Similar to 26S proteasome subunit 4-like protein (26S proteasome subunit AtRPT2a)	HORVU7Hr1G090390	Similar to No pollen	HORVU7Hr1G090410	Similar to polyamine oxidase precursor	HORVU7Hr1G090430	Cyclin-like F-box domain containing protein	HORVU7Hr1G090440	AP2/ERF transcription factor, Drought resistance, Control of lignin biosynthesi	HORVU7Hr1G090450	Similar to CBL-interacting serine/threonine-protein kinase 24 (EC 2.7.1.37) (SNF1-related kinase 3.11) (SALT OVERLY SENSITIVE 2 protein)	HORVU7Hr1G090460	Pentatricopeptide repeat domain containing protein	HORVU7Hr1G090490	Similar to 60S ribosomal protein L11-2 (L16). Splice isoform 2	HORVU7Hr1G090500	Serine protein kinase-like protein	HORVU7Hr1G090510	FBD domain containing protein	HORVU7Hr1G090520	Similar to Helix-loop-helix DNA-binding domain containing protein	HORVU7Hr1G090530	Cyclin-like F-box domain containing protein	HORVU7Hr1G090540	Cyclin-like F-box domain containing protein	HORVU7Hr1G090550	F-box domain, cyclin-like domain containing protein	HORVU7Hr1G090560	Similar to Sinapyl alcohol dehydrogenase	HORVU7Hr1G090610	Uncharacterised conserved protein UCP037471 domain containing protein	HORVU7Hr1G090650
mag1064	L-Tryptamine	Alkaloids	chr7H	560853122	561354206	560853122	2.40062e-10	0.151341	HORVU7Hr1G091740	Similar to chloroplast post-illumination chlorophyll fluorescence increase protein	HORVU7Hr1G091760	Similar to Malate dehydrogenase precursor (EC 1.1.1.37)	HORVU7Hr1G091770	Pentatricopeptide repeat domain containing protein	HORVU7Hr1G091780	Similar to predicted protein	HORVU7Hr1G091790	Similar to DNA ligase (EC 6.5.1.2)	HORVU7Hr1G091800	Germin-like protein 8-6, Disease resistanc
mag1064	L-Tryptamine	Alkaloids	chr7H	562558007	565343670	563881105	1.08244e-10	0.15673	HORVU7Hr1G091890		HORVU7Hr1G091900	Similar to Centromere/kinetochore protein zw10 homolog	HORVU7Hr1G091910	Similar to Acidic ribosomal protein P2a-4 (Fragment)	HORVU7Hr1G091920	B-cell receptor-associated 31-like family protein	HORVU7Hr1G091930	Similar to OSIGBa0147J19.7 protein	HORVU7Hr1G092010	Hypothetical conserved gene	HORVU7Hr1G092030	Protein kinase, core domain containing protein	HORVU7Hr1G092040	Lipase, GDSL domain containing protein	HORVU7Hr1G092050	Similar to cDNA clone:001-114-H08, full insert sequence	HORVU7Hr1G092070	Similar to Thioredoxin h	HORVU7Hr1G092080	RabGAP/TBC domain containing protein	HORVU7Hr1G092130	Similar to Oxidoreductase, short chain dehydrogenase/reductase family protein, expressed	HORVU7Hr1G092230	Similar to male sterility protein 2	HORVU7Hr1G092240	Hypothetical conserved gene	HORVU7Hr1G092250	Similar to gastric triacylglycerol lipase	HORVU7Hr1G092270	Similar to predicted protein	HORVU7Hr1G092280	Similar to gastric triacylglycerol lipase	HORVU7Hr1G092300	Protein of unknown function DUF3537 domain containing protein
mag1064	L-Tryptamine	Alkaloids	chr7H	592836800	594242189	593504964	1.56827e-10	0.153694	HORVU7Hr1G097520	Proteasome/cyclosome, regulatory subunit domain containing protein	HORVU7Hr1G097550	Similar to UDP-glucoronosyl and UDP-glucosyl transferase family protein, expressed	HORVU7Hr1G097560	Similar to Helicase-like protein [Oryza sativa (japonica cultivar-group)]	HORVU7Hr1G097570	Anthranilate synthase alpha 1 subunit	HORVU7Hr1G097600	Receptor-like cytoplasmic kinase, Various stress responses, Regulation of resistance to bacterial leaf streak (BLS	HORVU7Hr1G097630	CCT domain containing protein	HORVU7Hr1G097660	Alpha/beta hydrolase fold-3 domain containing protein	HORVU7Hr1G097670	Tautomerase domain containing protein	HORVU7Hr1G097680	Thioredoxin-like fold domain containing protein	HORVU7Hr1G097690	Similar to DNA-binding factor of bZIP class	HORVU7Hr1G097730	MAP kinase 2	HORVU7Hr1G097740	MAP kinase 2	HORVU7Hr1G097760	Metallophosphoesterase domain containing protein	HORVU7Hr1G097780	Zinc finger, CCHC-type domain containing protein	HORVU7Hr1G097790	Similar to GATA transcription factor 25	HORVU7Hr1G097840	Similar to GATA transcription factor 25	HORVU7Hr1G097860	Zinc finger, C2H2-like domain containing protein	HORVU7Hr1G097870	Similar to Sulfotransferase domain containing protein, expressed	HORVU7Hr1G097880	Similar to NBS-LRR protein (Fragment)	HORVU7Hr1G097890	FAR1 DNA binding domain domain containing protein	HORVU7Hr1G097920
mag1646	2,4-Dihydroxy-7-methoxy-1,4-benzoxazin-3-one, DIMBOA	Alkaloids	chr2H	423676653	423676678	423676669	1.10017e-11	0.172032	HORVU2Hr1G062800	Similar to vacuolar protein-sorting protein 45	HORVU2Hr1G062810	Conserved hypothetical protein	HORVU2Hr1G062840	Cyclin-like F-box domain containing protein
mag1646	2,4-Dihydroxy-7-methoxy-1,4-benzoxazin-3-one, DIMBOA	Alkaloids	chr5H	429297630	429297659	429297630	2.78366e-08	0.118151	HORVU5Hr1G054650	Phytochrome and flowering time 1 protein	HORVU5Hr1G054690	Phytochrome and flowering time 1 protein	HORVU5Hr1G054730	Polycomb group protein, Supressor of Zeste(12) homolog, C2H2-type zinc finger motif containing protei	HORVU5Hr1G054820	Targeting for Xklp2 family protein
mag2054	Trigonelline	Alkaloids	chr2H	751904270	752061010	751904270	3.6061e-09	0.132789	HORVU2Hr1G121610	Similar to J013022N21, full insert sequence	HORVU2Hr1G121630		HORVU2Hr1G121650		HORVU2Hr1G121660	Similar to 40S ribosomal protein S5-1	HORVU2Hr1G121670	Ribosomal protein L25/L23 domain containing protein	HORVU2Hr1G121680	Similar to ribosomal protein L2	HORVU2Hr1G121690	Similar to 60S ribosomal protein L2 (Fragment)	HORVU2Hr1G121700	Similar to photosystem II protein D1	HORVU2Hr1G121710	Similar to Maturase K (Fragment)	HORVU2Hr1G121740	Similar to photosystem II protein D1	HORVU2Hr1G121750	Similar to Photosystem II reaction center protein Z	HORVU2Hr1G121760		HORVU2Hr1G121780	Similar to Photosystem II reaction center protein Z	HORVU2Hr1G121790		HORVU2Hr1G121800	Photosystem II reaction center protein K	HORVU2Hr1G121820	Similar to photosystem II protein D1	HORVU2Hr1G121830	Similar to ribosomal protein S19	HORVU2Hr1G121840	Similar to glycosyltransferase family-37	HORVU2Hr1G121850	Similar to 60S ribosomal protein L2 (Fragment)	HORVU2Hr1G121860	Similar to ribosomal protein L2	HORVU2Hr1G121870
mag2054	Trigonelline	Alkaloids	chr6H	578190223	578915110	578830407	3.25812e-10	0.149267	HORVU6Hr1G092750	Hypothetical conserved gene	HORVU6Hr1G092760	Serine/threonine-specific protein phosphatase and bis(5-nucleosyl)-tetraphosphatase domain containing protein	HORVU6Hr1G092770	Similar to Serine/threonine protein phosphatase PP1-alpha catalytic subunit (EC 3.1.3.16) (PP-1A). Splice isoform 1	HORVU6Hr1G092780	Similar to Flavonoid 7-O-methyltransferase	HORVU6Hr1G092790	Conserved hypothetical protein	HORVU6Hr1G092820	Forkhead-associated (FHA) domain domain containing protein	HORVU6Hr1G092840	Similar to Herbicide safener binding protein	HORVU6Hr1G092860	Rop nucleotide exchanger, PRONE domain containing protein	HORVU6Hr1G092870	Smg8/Smg9 domain containing protein	HORVU6Hr1G092890	Armadillo-like helical domain containing protein	HORVU6Hr1G092900	Similar to Serine/threonine protein phosphatase PP1-alpha catalytic subunit (EC 3.1.3.16) (PP-1A). Splice isoform 1	HORVU6Hr1G092910	Similar to Amine oxidase, flavin-containing	HORVU6Hr1G092920	Similar to Neuralized protein	HORVU6Hr1G092950	Similar to Cyclophilin-40 (Expressed protein)	HORVU6Hr1G092960	Aquaporin	HORVU6Hr1G092970	Similar to Plasma membrane intrinsic protein (Plasma membrane integral protein ZmPIP1-5)	HORVU6Hr1G092990	Galactose oxidase/kelch, beta-propeller domain containing protein	HORVU6Hr1G093000	Galactose oxidase/kelch, beta-propeller domain containing protein	HORVU6Hr1G093020	Similar to 50S ribosomal protein L9	HORVU6Hr1G093030	Similar to 50S ribosomal protein L9	HORVU6Hr1G093050
mag2065	sn-Glycero-3-phosphocholine	Alkaloids	chr2H	647167046	647757061	647523389	3.56331e-09	0.131937	HORVU2Hr1G091080	ATPase, AAA-type, core domain containing protein	HORVU2Hr1G091090	Protein kinase, core domain containing protein	HORVU2Hr1G091100	Glycosyltransferase sugar-binding region containing DXD motif domain containing protein	HORVU2Hr1G091110	Double stranded RNA binding domain (dsRBD) containing protein, Regulation of stress response	HORVU2Hr1G091130	Similar to Thioredoxin 1 (TRX-1) (Thioredoxin M)	HORVU2Hr1G091160	Similar to MLD (Degenerative spermatocyte homolog 1, lipid desaturase) (Migration-inducing gene 15 protein) (Sphingolipid delta 4 desaturase protein DES1)	HORVU2Hr1G091170	Similar to Expansin-B16	HORVU2Hr1G091180	Similar to OSIGBa0155K17.8 protein	HORVU2Hr1G091190	Sugar/inositol transporter domain containing protein	HORVU2Hr1G091200	Similar to Thioredoxin 1 (TRX-1) (Thioredoxin M)	HORVU2Hr1G091220	Hypothetical gene	HORVU2Hr1G091230	t-snare domain containing protein	HORVU2Hr1G091270	Similar to Beta-D-xylosidase	HORVU2Hr1G091280	Glycosyl transferase, family 8 protein	HORVU2Hr1G091290	GWT1 family protein	HORVU2Hr1G091320	Small C2-domain protein consisting of a single C2 domain, Phloem protein, Signaling pathway involving Ca<-2+</- ions, Defense respons	HORVU2Hr1G091360	Concanavalin A-like lectin/glucanase, subgroup domain containing protein	HORVU2Hr1G091370	tRNA-dihydrouridine synthase domain containing protein	HORVU2Hr1G091380	Short-chain dehydrogenase/reductase SDR domain containing protein	HORVU2Hr1G091390	Serine protein kinase-like protein	HORVU2Hr1G091400
mag2065	sn-Glycero-3-phosphocholine	Alkaloids	chr2H	651109500	651533200	651377044	3.05818e-10	0.148665	HORVU2Hr1G092080	Seed-type vacuolar processing enzyme (VPE), Glutelin maturatio	HORVU2Hr1G092170	Similar to Nodulin 21 (N-21)	HORVU2Hr1G092180	Similar to Elongation factor G 1, mitochondrial precursor (mEF-G-1) (EFGM)	HORVU2Hr1G092190	Tetratricopeptide TPR-1 domain containing protein	HORVU2Hr1G092200	Similar to Nodulin 21 (N-21)	HORVU2Hr1G092230	Autophagy-related protein 13 domain containing protein	HORVU2Hr1G092250	Similar to Kinesin heavy chain (Fragment)	HORVU2Hr1G092260	Zinc finger, RING/FYVE/PHD-type domain containing protein	HORVU2Hr1G092270	Glyoxalase/bleomycin resistance protein/dioxygenase domain containing protein	HORVU2Hr1G092280	Protein of unknown function DUF2485 domain containing protein
mag2065	sn-Glycero-3-phosphocholine	Alkaloids	chr2H	681053464	682183837	681467275	1.41628e-09	0.139226	HORVU2Hr1G097890	Similar to GA protein (Fragment)	HORVU2Hr1G097900	Conserved hypothetical protein	HORVU2Hr1G097910	Pyridoxal phosphate-dependent transferase, major region, subdomain 1 domain containing protein	HORVU2Hr1G097930		HORVU2Hr1G097940	Homeodomain-like containing protein	HORVU2Hr1G097980	Conserved hypothetical protein	HORVU2Hr1G097990	Similar to Histone H4	HORVU2Hr1G098010	Anti-sense to fibroblast growth factor protein GFG family protein	HORVU2Hr1G098020	Armadillo-type fold domain containing protein	HORVU2Hr1G098040	Serine/threonine protein kinase-related domain containing protein	HORVU2Hr1G098050	Similar to 163k15.5	HORVU2Hr1G098060		HORVU2Hr1G098070	Hypothetical conserved gene	HORVU2Hr1G098080	Protein of unknown function DUF862, eukaryotic domain containing protein	HORVU2Hr1G098100	NB-ARC domain containing protein	HORVU2Hr1G098110	Anti-sense to fibroblast growth factor protein GFG family protein	HORVU2Hr1G098120	TGF-beta receptor, type I/II extracellular region family protein	HORVU2Hr1G098140	Pathogenesis-related transcriptional factor and ERF domain containing protein	HORVU2Hr1G098160		HORVU2Hr1G098210	Similar to predicted protein	HORVU2Hr1G098220
mag2065	sn-Glycero-3-phosphocholine	Alkaloids	chr3H	587669673	589844138	589508536	3.66141e-09	0.132216	HORVU3Hr1G080210	Similar to microtubule organization protein	HORVU3Hr1G080220	Ribosome-inactivating protein family protein	HORVU3Hr1G080230		HORVU3Hr1G080240	Protease-associated PA domain containing protein	HORVU3Hr1G080280	F-box domain, cyclin-like domain containing protein	HORVU3Hr1G080310	Cyclin-like F-box domain containing protein	HORVU3Hr1G080320		HORVU3Hr1G080330	Protein kinase, core domain containing protein	HORVU3Hr1G080350	Similar to pollen-specific protein NTP303	HORVU3Hr1G080360	Similar to Pectinesterase-like protein	HORVU3Hr1G080370	Protein of unknown function DUF607 family protein	HORVU3Hr1G080390	Similar to proton antiporter/ sodium:hydrogen antiporter	HORVU3Hr1G080410	TRAM, LAG1 and CLN8 homology domain containing protein	HORVU3Hr1G080430	Protein of unknown function DUF567 family protein	HORVU3Hr1G080440	Protein of unknown function DUF567 family protein	HORVU3Hr1G080450	Similar to OSIGBa0099L20.7 protein	HORVU3Hr1G080460	Conserved hypothetical protein	HORVU3Hr1G080480	Hypothetical conserved gene	HORVU3Hr1G080490	Similar to OSIGBa0092G14.5 protein	HORVU3Hr1G080500	Cytochrome P450 domain containing protein	HORVU3Hr1G080520
mag2065	sn-Glycero-3-phosphocholine	Alkaloids	chr4H	545450205	547694524	546424156	4.2702e-09	0.131156	HORVU4Hr1G065440	Cytochrome P450 90B2, Brassinosteroid C-22 hydroxylase, Brassinosteroids biosynthesi	HORVU4Hr1G065470	Serine/threonine protein kinase domain containing protein	HORVU4Hr1G065520		HORVU4Hr1G065540	Hypothetical conserved gene	HORVU4Hr1G065560	Conserved hypothetical protein	HORVU4Hr1G065570	Putative harbinger transposase-derived nuclease domain containing protein	HORVU4Hr1G065610	Conserved hypothetical protein	HORVU4Hr1G065620	Protein kinase, core domain containing protein	HORVU4Hr1G065640	Similar to Helix-loop-helix DNA-binding domain containing protein	HORVU4Hr1G065650	Similar to MATE efflux family protein, expressed	HORVU4Hr1G065660	Similar to MATE efflux family protein, expressed	HORVU4Hr1G065700	Similar to 60S ribosomal protein L37 (Fragment)	HORVU4Hr1G065720	Protein of unknown function DUF635 family protein	HORVU4Hr1G065740	Similar to maf-like protein CV_0124
mag2065	sn-Glycero-3-phosphocholine	Alkaloids	chr4H	548995497	551556797	550197895	2.4029e-10	0.151334	HORVU4Hr1G065920	Similar to squalene monooxygenase	HORVU4Hr1G065960	Phosphatidylethanolamine-binding protein PEBP domain containing protein	HORVU4Hr1G065990	Similar to BABY BOOM	HORVU4Hr1G066000	Phytosulfokine family protein	HORVU4Hr1G066010	GTP-binding protein, HSR1-related domain containing protein	HORVU4Hr1G066070	U-Box E3 ubiquitin ligase, Regulation of brassinosteroid-mediated growt	HORVU4Hr1G066090	Hly-III related domain containing protein	HORVU4Hr1G066120		HORVU4Hr1G066130	Similar to Thaumatin-like protein; 23251-22305	HORVU4Hr1G066140	Protein of unknown function DUF607 family protein	HORVU4Hr1G066150	Similar to H1005F08.16 protein	HORVU4Hr1G066170	LysM receptor-like kinase, Arbuscular mycorrhizal (AM) symbiosi	HORVU4Hr1G066180	Zinc finger, C6HC-type domain containing protein	HORVU4Hr1G066200	Similar to Non-symbiotic hemoglobin 4 (rHb4	HORVU4Hr1G066210	Protein of unknown function DUF547 domain containing protein	HORVU4Hr1G066230	Allene oxide synthase (CYP74A4), Fatty acid 9-/13-hydroperoxide lyase (CYP74C), Biosynthesis of jasmonic acid (JA), Plant defens	HORVU4Hr1G066240	Similar to Non-symbiotic hemoglobin 4 (rHb4
mag2065	sn-Glycero-3-phosphocholine	Alkaloids	chr5H	563979765	564315883	564315883	5.49712e-09	0.129872	HORVU5Hr1G081310	UDP-glucuronosyl/UDP-glucosyltransferase domain containing protein	HORVU5Hr1G081330	Similar to DNA-binding factor of bZIP class	HORVU5Hr1G081350	Hypothetical conserved gene	HORVU5Hr1G081360	Similar to Dolichol-phosphate mannosyltransferase (EC 2.4.1.83) (Dolichol- phosphate mannose synthase) (Dolichyl-phosphate beta-D- mannosyltransferase) (Mannose-P-dolichol synthase) (MPD synthase) (DPM synthase)	HORVU5Hr1G081370	Similar to Auxin-resistance protein AXR1	HORVU5Hr1G081380	Hypothetical conserved gene	HORVU5Hr1G081390	Peptidase S8, subtilisin-related domain containing protein	HORVU5Hr1G081400	Similar to Oxydoreductase-like protein	HORVU5Hr1G081410	Similar to Cyclin-like F-box; FAR1; Zinc finger, SWIM-type	HORVU5Hr1G081420	RNA recognition motif 2 domain containing protein	HORVU5Hr1G081430		HORVU5Hr1G081440	Membrane-associated chitinase-like protein, Cellulose biosynthesi	HORVU5Hr1G081450	Protein of unknown function DUF702 domain containing protein	HORVU5Hr1G081460	Class III chitinase homologu
mag2065	sn-Glycero-3-phosphocholine	Alkaloids	chr5H	570211661	570902058	570353176	7.37059e-09	0.127838	HORVU5Hr1G083340	Similar to Purple acid phosphatase (EC 3.1.3.2)	HORVU5Hr1G083350	Proteasome subunit alpha type 2 (EC 3.4.25.1) (20S proteasome alpha subunit B) (20S proteasome subunit alpha-2)	HORVU5Hr1G083360	Aldehyde dehydrogenase, conserved site domain containing protein	HORVU5Hr1G083440	Hypothetical conserved gene	HORVU5Hr1G083450	Hypothetical conserved gene	HORVU5Hr1G083470		HORVU5Hr1G083620	D-arabinono-1,4-lactone oxidase domain containing protein	HORVU5Hr1G083710	Similar to Beta-1,3 glucanase precursor (EC 3.2.1.39)	HORVU5Hr1G083890		HORVU5Hr1G083910	R2R3 MYB transcription factor, Homologue of Arabidopsis transcription factor GL	HORVU5Hr1G083920	Similar to Male sterility MS5	HORVU5Hr1G083940	Similar to OCL1 homeobox protein	HORVU5Hr1G083950	Tetratricopeptide repeat (TPR) domain containing protein, Grain size and starch qualit	HORVU5Hr1G083980		HORVU5Hr1G083990		HORVU5Hr1G084000		HORVU5Hr1G084010	Similar to Synaptotagmin C	HORVU5Hr1G084020	Similar to Synaptotagmin C	HORVU5Hr1G084030	Protein of unknown function DUF632 domain containing protein	HORVU5Hr1G084050	Similar to MCM10 minichromosome maintenance deficient 10	HORVU5Hr1G084070
mag2065	sn-Glycero-3-phosphocholine	Alkaloids	chr5H	574872778	577122752	575545075	3.59123e-09	0.132817	HORVU5Hr1G085350	Protein of unknown function DUF674 domain containing protein	HORVU5Hr1G085500	Protein of unknown function DUF674 domain containing protein	HORVU5Hr1G085510	Small GTPase Rac/ROP guanine nucleotide exchange factor, Signal transductio	HORVU5Hr1G085520	MaoC-like dehydratase domain containing protein	HORVU5Hr1G085530	Chaperone, tailless complex polypeptide 1 domain containing protein	HORVU5Hr1G085540	Similar to SAUR55 - auxin-responsive SAUR family member	HORVU5Hr1G085550	Cyclin-like F-box domain containing protein	HORVU5Hr1G085560	Cwf15/Cwc15 cell cycle control protein family protein	HORVU5Hr1G085580	Protein of unknown function DUF1168 family protein	HORVU5Hr1G085610	Cation/H+ exchanger domain containing protein	HORVU5Hr1G085630	Similar to Helicase-like protein [Oryza sativa (japonica cultivar-group)]	HORVU5Hr1G085640	Zinc finger, DHHC-type domain containing protein	HORVU5Hr1G085680	SAUR family protein, Negative regulator of auxin synthesis and transpor	HORVU5Hr1G085700	Similar to cortical cell-delineating protein	HORVU5Hr1G085710	A member of the Nodulin26-like Intrinsic Protein (NIP) family, Arsenite transporte	HORVU5Hr1G085740	Cyclin-like F-box domain containing protein	HORVU5Hr1G085760	Uncharacterised protein family UPF0497, trans-membrane plant domain containing protein	HORVU5Hr1G085770		HORVU5Hr1G085780	SAUR family protein, Negative regulator of auxin synthesis and transpor	HORVU5Hr1G085790	Hypothetical conserved gene	HORVU5Hr1G085800
mag2065	sn-Glycero-3-phosphocholine	Alkaloids	chr5H	630196491	630492497	630362651	2.11403e-09	0.136472	HORVU5Hr1G109450	Similar to Histone H2A	HORVU5Hr1G109460	Similar to Histone H2A	HORVU5Hr1G109470	Similar to Pheophorbide a oxygenase	HORVU5Hr1G109480	Similar to Elongation factor P (EF-P)	HORVU5Hr1G109520	Thioredoxin domain 2 containing protein	HORVU5Hr1G109550	X8 domain containing protein	HORVU5Hr1G109570	Protein of unknown function DUF868, plant family protein	HORVU5Hr1G109580		HORVU5Hr1G109600	Mitochodrial transcription termination factor-related family protein	HORVU5Hr1G109610	Conserved hypothetical protein	HORVU5Hr1G109620	Similar to Cytochrome-C reductase 14 kDa subunit (EC 1.10.2.2) (Fragment)	HORVU5Hr1G109630	Similar to mitochondrial import inner membrane translocase subunit tim22	HORVU5Hr1G109640	Conserved hypothetical protein	HORVU5Hr1G109660	Guanylate-binding protein family protein	HORVU5Hr1G109680	Glucoamylase, putatuve domain containing protein
mag2065	sn-Glycero-3-phosphocholine	Alkaloids	chr6H	549959295	550061753	549964793	4.02043e-09	0.131108	HORVU6Hr1G082880	AP2/ERF transcription factor, Drought resistance, Control of lignin biosynthesi	HORVU6Hr1G082900	Leucine-rich repeat domain containing protein	HORVU6Hr1G082920	Hypothetical conserved gene	HORVU6Hr1G082930	Seven-in-absentia protein, sina domain containing protein	HORVU6Hr1G082970	Mitochodrial transcription termination factor-related family protein	HORVU6Hr1G082990	Similar to Pectinesterase	HORVU6Hr1G083000	Homeodomain-like containing protein
mag2066	Trigonelline (Tgn)	Alkaloids	chr2H	751904270	752061010	751904270	3.98978e-09	0.13209	HORVU2Hr1G121610	Similar to J013022N21, full insert sequence	HORVU2Hr1G121630		HORVU2Hr1G121650		HORVU2Hr1G121660	Similar to 40S ribosomal protein S5-1	HORVU2Hr1G121670	Ribosomal protein L25/L23 domain containing protein	HORVU2Hr1G121680	Similar to ribosomal protein L2	HORVU2Hr1G121690	Similar to 60S ribosomal protein L2 (Fragment)	HORVU2Hr1G121700	Similar to photosystem II protein D1	HORVU2Hr1G121710	Similar to Maturase K (Fragment)	HORVU2Hr1G121740	Similar to photosystem II protein D1	HORVU2Hr1G121750	Similar to Photosystem II reaction center protein Z	HORVU2Hr1G121760		HORVU2Hr1G121780	Similar to Photosystem II reaction center protein Z	HORVU2Hr1G121790		HORVU2Hr1G121800	Photosystem II reaction center protein K	HORVU2Hr1G121820	Similar to photosystem II protein D1	HORVU2Hr1G121830	Similar to ribosomal protein S19	HORVU2Hr1G121840	Similar to glycosyltransferase family-37	HORVU2Hr1G121850	Similar to 60S ribosomal protein L2 (Fragment)	HORVU2Hr1G121860	Similar to ribosomal protein L2	HORVU2Hr1G121870
mag2066	Trigonelline (Tgn)	Alkaloids	chr6H	578123783	578915110	578830407	1.9562e-10	0.152729	HORVU6Hr1G092750	Hypothetical conserved gene	HORVU6Hr1G092760	Serine/threonine-specific protein phosphatase and bis(5-nucleosyl)-tetraphosphatase domain containing protein	HORVU6Hr1G092770	Similar to Serine/threonine protein phosphatase PP1-alpha catalytic subunit (EC 3.1.3.16) (PP-1A). Splice isoform 1	HORVU6Hr1G092780	Similar to Flavonoid 7-O-methyltransferase	HORVU6Hr1G092790	Conserved hypothetical protein	HORVU6Hr1G092820	Forkhead-associated (FHA) domain domain containing protein	HORVU6Hr1G092840	Similar to Herbicide safener binding protein	HORVU6Hr1G092860	Rop nucleotide exchanger, PRONE domain containing protein	HORVU6Hr1G092870	Smg8/Smg9 domain containing protein	HORVU6Hr1G092890	Armadillo-like helical domain containing protein	HORVU6Hr1G092900	Similar to Serine/threonine protein phosphatase PP1-alpha catalytic subunit (EC 3.1.3.16) (PP-1A). Splice isoform 1	HORVU6Hr1G092910	Similar to Amine oxidase, flavin-containing	HORVU6Hr1G092920	Similar to Neuralized protein	HORVU6Hr1G092950	Similar to Cyclophilin-40 (Expressed protein)	HORVU6Hr1G092960	Aquaporin	HORVU6Hr1G092970	Similar to Plasma membrane intrinsic protein (Plasma membrane integral protein ZmPIP1-5)	HORVU6Hr1G092990	Galactose oxidase/kelch, beta-propeller domain containing protein	HORVU6Hr1G093000	Galactose oxidase/kelch, beta-propeller domain containing protein	HORVU6Hr1G093020	Similar to 50S ribosomal protein L9	HORVU6Hr1G093030	Similar to 50S ribosomal protein L9	HORVU6Hr1G093050
mag2186	2-(Indolin-3-Yl)Ethanamine	Alkaloids	chr3H	471633627	477494800	472693801	1.21375e-10	0.15489	HORVU3Hr1G061900	Protein of unknown function, ATP binding family protein	HORVU3Hr1G061930	Similar to cDNA clone:J023048A08, full insert sequence	HORVU3Hr1G061950	Similar to EMB2279 (EMBRYO DEFECTIVE 2279)	HORVU3Hr1G061970	Nucleoside phosphatase GDA1/CD39 family protein	HORVU3Hr1G061980	Hypothetical conserved gene	HORVU3Hr1G062000	Cyclin-like F-box domain containing protein	HORVU3Hr1G062010	Hypothetical conserved gene	HORVU3Hr1G062030	Rop nucleotide exchanger, PRONE domain containing protein	HORVU3Hr1G062040	Similar to peroxiredoxin	HORVU3Hr1G062050	Protein of unknown function DUF313 domain containing protein	HORVU3Hr1G062060	Protein of unknown function DUF819 family protein	HORVU3Hr1G062090		HORVU3Hr1G062100	DNA-binding pseudobarrel domain domain containing protein	HORVU3Hr1G062110	Endonuclease V family protein	HORVU3Hr1G062130	Similar to Glycoprotein-specific UDP-glucuronyltransferase-like protein	HORVU3Hr1G062150	No apical meristem (NAM) protein domain containing protein	HORVU3Hr1G062160	Similar to Auxin-responsive protein (Aux/IAA) (Fragment)	HORVU3Hr1G062170	Beta-glucosidase, GBA2 type domain containing protein	HORVU3Hr1G062240	Helix-loop-helix DNA-binding domain containing protein	HORVU3Hr1G062250	Conserved hypothetical protein	HORVU3Hr1G062290
mag2186	2-(Indolin-3-Yl)Ethanamine	Alkaloids	chr7H	592758582	594095150	593538288	2.51836e-11	0.166518	HORVU7Hr1G097510	Epsin-like, N-terminal domain containing protein	HORVU7Hr1G097520	Proteasome/cyclosome, regulatory subunit domain containing protein	HORVU7Hr1G097550	Similar to UDP-glucoronosyl and UDP-glucosyl transferase family protein, expressed	HORVU7Hr1G097560	Similar to Helicase-like protein [Oryza sativa (japonica cultivar-group)]	HORVU7Hr1G097570	Anthranilate synthase alpha 1 subunit	HORVU7Hr1G097600	Receptor-like cytoplasmic kinase, Various stress responses, Regulation of resistance to bacterial leaf streak (BLS	HORVU7Hr1G097630	CCT domain containing protein	HORVU7Hr1G097660	Alpha/beta hydrolase fold-3 domain containing protein	HORVU7Hr1G097670	Tautomerase domain containing protein	HORVU7Hr1G097680	Thioredoxin-like fold domain containing protein	HORVU7Hr1G097690	Similar to DNA-binding factor of bZIP class	HORVU7Hr1G097730	MAP kinase 2	HORVU7Hr1G097740	MAP kinase 2	HORVU7Hr1G097760	Metallophosphoesterase domain containing protein	HORVU7Hr1G097780	Zinc finger, CCHC-type domain containing protein	HORVU7Hr1G097790	Similar to GATA transcription factor 25	HORVU7Hr1G097840	Similar to GATA transcription factor 25	HORVU7Hr1G097860	Zinc finger, C2H2-like domain containing protein	HORVU7Hr1G097870	Similar to Sulfotransferase domain containing protein, expressed	HORVU7Hr1G097880	Similar to NBS-LRR protein (Fragment)	HORVU7Hr1G097890
mag2429	N-Feruloyl putrescine	Alkaloids	chr2H	722585365	723508385	722607449	4.88333e-09	0.130692	HORVU2Hr1G111240	Similar to OSIGBa0132E09-OSIGBa0108L24.21 protein	HORVU2Hr1G111280	Similar to OSIGBa0132E09-OSIGBa0108L24.10 protein	HORVU2Hr1G111290	Similar to OSIGBa0132E09-OSIGBa0108L24.10 protein	HORVU2Hr1G111300	Chloroplastic glutamine synthetase, Reassimilation of the ammonia generated by photorespiration, Salt toleranc	HORVU2Hr1G111340	Protein phosphatase 2C domain containing protein	HORVU2Hr1G111360	Hypothetical conserved gene	HORVU2Hr1G111370	Protein phosphatase 2C domain containing protein	HORVU2Hr1G111390		HORVU2Hr1G111430		HORVU2Hr1G111440	Similar to Ribulose bisphosphate carboxylase/oxygenase activase, chloroplast precursor (RuBisCO activase) (RA)	HORVU2Hr1G111460	Similar to OSIGBa0132E09-OSIGBa0108L24.8 protein	HORVU2Hr1G111480	Similar to OSIGBa0132E09-OSIGBa0108L24.7 protein	HORVU2Hr1G111500		HORVU2Hr1G111510	Pathogenesis-related transcriptional factor and ERF domain containing protein	HORVU2Hr1G111520	Similar to OSIGBa0132E09-OSIGBa0108L24.1 protein	HORVU2Hr1G111530	Lipase, class 3 family protein	HORVU2Hr1G111540	Similar to Farnesyl diphosphate synthase (Fragment)	HORVU2Hr1G111570	Lipase, class 3 family protein	HORVU2Hr1G111590	Similar to Fortune-1	HORVU2Hr1G111600	UspA domain containing protein	HORVU2Hr1G111610
mag2430	N'-Feruloyl putrescine	Alkaloids	chr2H	722585365	723508385	722607449	2.50645e-09	0.135299	HORVU2Hr1G111240	Similar to OSIGBa0132E09-OSIGBa0108L24.21 protein	HORVU2Hr1G111280	Similar to OSIGBa0132E09-OSIGBa0108L24.10 protein	HORVU2Hr1G111290	Similar to OSIGBa0132E09-OSIGBa0108L24.10 protein	HORVU2Hr1G111300	Chloroplastic glutamine synthetase, Reassimilation of the ammonia generated by photorespiration, Salt toleranc	HORVU2Hr1G111340	Protein phosphatase 2C domain containing protein	HORVU2Hr1G111360	Hypothetical conserved gene	HORVU2Hr1G111370	Protein phosphatase 2C domain containing protein	HORVU2Hr1G111390		HORVU2Hr1G111430		HORVU2Hr1G111440	Similar to Ribulose bisphosphate carboxylase/oxygenase activase, chloroplast precursor (RuBisCO activase) (RA)	HORVU2Hr1G111460	Similar to OSIGBa0132E09-OSIGBa0108L24.8 protein	HORVU2Hr1G111480	Similar to OSIGBa0132E09-OSIGBa0108L24.7 protein	HORVU2Hr1G111500		HORVU2Hr1G111510	Pathogenesis-related transcriptional factor and ERF domain containing protein	HORVU2Hr1G111520	Similar to OSIGBa0132E09-OSIGBa0108L24.1 protein	HORVU2Hr1G111530	Lipase, class 3 family protein	HORVU2Hr1G111540	Similar to Farnesyl diphosphate synthase (Fragment)	HORVU2Hr1G111570	Lipase, class 3 family protein	HORVU2Hr1G111590	Similar to Fortune-1	HORVU2Hr1G111600	UspA domain containing protein	HORVU2Hr1G111610
mag2437	N'-p-Coumaroyl putrescine	Alkaloids	chr2H	197799521	199565419	197799521	6.58505e-10	0.143428	HORVU2Hr1G040780	Similar to Type III chlorophyll a/b-binding protein (Fragment)	HORVU2Hr1G040790	Major facilitator superfamily protein	HORVU2Hr1G040800	Major facilitator superfamily protein	HORVU2Hr1G040810		HORVU2Hr1G040830	Cyclin-like F-box domain containing protein	HORVU2Hr1G040860	GRAS-domain transcription factor, Strigolactone (SL) biosynthesi	HORVU2Hr1G040880	Hypothetical conserved gene	HORVU2Hr1G040890	Domain of unknown function DUF223 domain containing protein	HORVU2Hr1G040900	Similar to NADPH-cytochrome P450 reductase (Fragment)	HORVU2Hr1G040910	Harpin-induced 1 domain containing protein	HORVU2Hr1G040930	Similar to H0425E08.4 protein
mag2437	N'-p-Coumaroyl putrescine	Alkaloids	chr3H	22887336	23370557	22887336	3.18299e-11	0.163783	HORVU3Hr1G010360	Pectinesterase inhibitor domain containing protein	HORVU3Hr1G010370	Similar to predicted protein	HORVU3Hr1G010380	Protein of unknown function DUF647 family protein	HORVU3Hr1G010390	UDP-glucuronosyl/UDP-glucosyltransferase family protein	HORVU3Hr1G010410	Similar to GmCK1p (EC 2.7.1.32)	HORVU3Hr1G010450	Cyclin-like F-box domain containing protein	HORVU3Hr1G010460	Peptidase M50 family protein	HORVU3Hr1G010470	Conserved hypothetical protein	HORVU3Hr1G010480	Similar to glutathione transferase16	HORVU3Hr1G010500	Hypothetical conserved gene	HORVU3Hr1G010510	Seven In Absentia Homolog-type domain containing protein	HORVU3Hr1G010530	Similar to 14-3-3 protein 6	HORVU3Hr1G010540	Glycosyl transferase, group 1 domain containing protein	HORVU3Hr1G010550	Kinase binding protein CGI-121 domain containing protein	HORVU3Hr1G010570	Similar to POT family protein, expressed	HORVU3Hr1G010590	Similar to calmodulin-binding family protein	HORVU3Hr1G010600	Homeodomain-like containing protein	HORVU3Hr1G010620	Similar to Transcription factor MYBS3	HORVU3Hr1G010630	Multi antimicrobial extrusion protein MatE family protein	HORVU3Hr1G010650	Nicotianamine synthase 1 (EC 2.5.1.43) (S-adenosyl-L-methionine:S- adenosyl-L-methionine:S-adenosyl-methionine 3-amino-3- carboxypropyltransferase 1
mag2437	N'-p-Coumaroyl putrescine	Alkaloids	chr3H	103893205	105049792	103893205	3.77996e-09	0.132428	HORVU3Hr1G026020	GSK3/SHAGGY-like kinase, Brassinosteroid signalin	HORVU3Hr1G026030	Hypothetical conserved gene	HORVU3Hr1G026040	Similar to OSIGBa0106P14.6 protein	HORVU3Hr1G026050	Crotonase, core domain containing protein	HORVU3Hr1G026060	Similar to 60S ribosomal protein L11	HORVU3Hr1G026070	Hypothetical conserved gene	HORVU3Hr1G026080	Similar to rho termination factor, N-terminal domain containing protein	HORVU3Hr1G026100	WD40 repeat-like domain containing protein	HORVU3Hr1G026110	Pentatricopeptide repeat domain containing protein	HORVU3Hr1G026120	Conserved hypothetical protein	HORVU3Hr1G026140	Conserved hypothetical protein	HORVU3Hr1G026150	Winged helix repressor DNA-binding domain containing protein	HORVU3Hr1G026160	Myb/SANT-like domain domain containing protein	HORVU3Hr1G026180	Similar to Uridylate kinase (EC 2.7.4.-) (UK) (Uridine monophosphate kinase) (UMP kinase) (UMP/CMP kinase)	HORVU3Hr1G026190
mag2437	N'-p-Coumaroyl putrescine	Alkaloids	chr3H	353920407	355624349	354056144	1.5228e-08	0.12276	HORVU3Hr1G049860	Similar to LOB domain protein 17	HORVU3Hr1G049900	3-hydroxyacid dehydrogenase/reductase domain containing protein	HORVU3Hr1G049910	ATPase, AAA-type, core domain containing protein	HORVU3Hr1G049920	Similar to transferase	HORVU3Hr1G049940	Harpin-induced 1 domain containing protein	HORVU3Hr1G049960	Root hair defective 3 GTP-binding family protein	HORVU3Hr1G050010	Similar to predicted protein	HORVU3Hr1G050030	Conserved hypothetical protein	HORVU3Hr1G050040	Similar to J013022N21, full insert sequence
mag2437	N'-p-Coumaroyl putrescine	Alkaloids	chr3H	415125977	426570215	418493163	4.32336e-10	0.147298	HORVU3Hr1G055780	Similar to Protein ABIL1	HORVU3Hr1G055820	Similar to ribulose 1,5-bisphosphate carboxylase/oxygenase large subunit	HORVU3Hr1G055830	ATPase, AAA-type, core domain containing protein	HORVU3Hr1G055840	DNA polymerase delta, subunit 4 family protein	HORVU3Hr1G055870	Neutral/alkaline nonlysosomal ceramidase family protein	HORVU3Hr1G055900	Late embryogenesis abundant protein 2 family protein	HORVU3Hr1G055910	Similar to WRKY transcription factor 12	HORVU3Hr1G055920	CS-like domain domain containing protein	HORVU3Hr1G055930		HORVU3Hr1G055940	Similar to kinesin motor family protein	HORVU3Hr1G055950	Ubiquitin domain containing protein	HORVU3Hr1G055960	Similar to Heat shock transcription factor 31 (Fragment)	HORVU3Hr1G055970	Protein kinase PKN/PRK1, effector domain containing protein	HORVU3Hr1G055980	Ovate Family Protein, Hormonal homeostasis, Vasculature developmen	HORVU3Hr1G055990	Similar to Adapter-related protein complex 2 beta 1 subunit (Beta-adaptin) (Plasma membrane adaptor HA2/AP2 adaptin beta subunit) (Clathrin assembly protein complex 2 beta large chain) (AP105B) (Fragment)	HORVU3Hr1G056090	Similar to Cytochrome P450	HORVU3Hr1G056100	Cytochrome P450	HORVU3Hr1G056110	Similar to Cytochrome P450 monooxygenase CYP72A5 (Fragment)	HORVU3Hr1G056120		HORVU3Hr1G056130		HORVU3Hr1G056170
mag2437	N'-p-Coumaroyl putrescine	Alkaloids	chr3H	427695399	429086788	428987216	1.33255e-10	0.154215	HORVU3Hr1G057090	beta-carbonic anhydrase (EC:4.2.1.1), Carbon assimilation, CO<sub-2</sub--mediated stomatal pore respons	HORVU3Hr1G057110		HORVU3Hr1G057130		HORVU3Hr1G057140	Peptidase C48, SUMO/Sentrin/Ubl1 domain containing protein	HORVU3Hr1G057180	Protein of unknown function DUF1645 family protein	HORVU3Hr1G057190	Similar to lectin-like receptor kinase 7	HORVU3Hr1G057200	NAD(P)-binding domain containing protein	HORVU3Hr1G057240	Thioredoxin fold domain containing protein
mag2437	N'-p-Coumaroyl putrescine	Alkaloids	chr3H	667696857	670187835	669604739	1.27925e-11	0.170973	HORVU3Hr1G104940	Leucine-rich repeat, N-terminal domain containing protein	HORVU3Hr1G105020	Similar to NB-ARC domain containing protein, expressed	HORVU3Hr1G105070	Hypothetical conserved gene	HORVU3Hr1G105110		HORVU3Hr1G105120	Cytochrome P450 family protein	HORVU3Hr1G105130	Myb/SANT-like domain domain containing protein	HORVU3Hr1G105140	ATP-binding cassette transporter, Cuticle formation, Defense respons	HORVU3Hr1G105170	Similar to Expansin-B12	HORVU3Hr1G105180	Similar to beta-expansin EXPB4	HORVU3Hr1G105190	Glycoside hydrolase, family 17 protein	HORVU3Hr1G105240	BTB/POZ domain containing protein	HORVU3Hr1G105260	Conserved hypothetical protein	HORVU3Hr1G105290	Similar to Glucan endo-1,3-beta-glucosidase GII precursor (EC 3.2.1.39) ((1--3)- beta-glucan endohydrolase GII) ((1--3)-beta-glucanase isoenzyme GII) (Beta-1,3-endoglucanase GII)	HORVU3Hr1G105300	Similar to Beta-glucanase	HORVU3Hr1G105360	Cytokinin oxidase/dehydrogenase, Crown root formatio	HORVU3Hr1G105380	Similar to Hexokinase-10	HORVU3Hr1G105390		HORVU3Hr1G105400	Similar to Beta-glucanase	HORVU3Hr1G105420	Similar to Glucan endo-1,3-beta-glucosidase GII precursor (EC 3.2.1.39) ((1--3)- beta-glucan endohydrolase GII) ((1--3)-beta-glucanase isoenzyme GII) (Beta-1,3-endoglucanase GII)	HORVU3Hr1G105430	Uncharacterised protein family UPF0005 domain containing protein	HORVU3Hr1G105460
mag2437	N'-p-Coumaroyl putrescine	Alkaloids	chr4H	641477623	641907285	641902468	3.11659e-09	0.13376	HORVU4Hr1G088910	Serine/threonine protein kinase domain containing protein	HORVU4Hr1G088930	Similar to Avr9/Cf-9 rapidly elicited protein 102 (Fragment)	HORVU4Hr1G089030	Protein of unknown function DUF584 family protein	HORVU4Hr1G089060	D-arabinono-1,4-lactone oxidase domain containing protein	HORVU4Hr1G089080	Tetratricopeptide-like helical domain containing protein	HORVU4Hr1G089090	Similar to Heat shock 70 kDa protein, mitochondrial precursor	HORVU4Hr1G089100	Conserved hypothetical protein	HORVU4Hr1G089120	SANT domain, DNA binding domain containing protein	HORVU4Hr1G089200	Similar to Resistance protein candidate (Fragment)	HORVU4Hr1G089210	Protein of unknown function DUF247, plant domain containing protein	HORVU4Hr1G089220	Protein of unknown function DUF567 family protein	HORVU4Hr1G089230	Similar to Ent-kaurene oxidase 1 (Fragment)	HORVU4Hr1G089270	Zinc finger CCCH domain-containing protei	HORVU4Hr1G089280	Protein of unknown function DUF726 family protein
mag2437	N'-p-Coumaroyl putrescine	Alkaloids	chr5H	529109461	529159078	529109461	7.56004e-10	0.143486	HORVU5Hr1G070450	Methyl-CpG DNA binding domain containing protein	HORVU5Hr1G070460	Peptidase C12, ubiquitin carboxyl-terminal hydrolase 1 domain containing protein	HORVU5Hr1G070500	Glucoamylase, putatuve domain containing protein	HORVU5Hr1G070510	Pentatricopeptide repeat domain containing protein
mag2437	N'-p-Coumaroyl putrescine	Alkaloids	chr6H	53373671	54659682	54325335	2.70226e-09	0.134744	HORVU6Hr1G019560		HORVU6Hr1G019580		HORVU6Hr1G019590		HORVU6Hr1G019610	Plant disease resistance response protein family protein	HORVU6Hr1G019620		HORVU6Hr1G019630		HORVU6Hr1G019650	Myb-like DNA-binding domain, SHAQKYF class domain containing protein	HORVU6Hr1G019670	Similar to 3-glucanase	HORVU6Hr1G019700	Similar to SBP-domain protein 5 (Fragment)	HORVU6Hr1G019730	Thioredoxin-like fold domain containing protein	HORVU6Hr1G019760	Similar to cycloartenol synthase	HORVU6Hr1G019770	D111/G-patch domain containing protein	HORVU6Hr1G019780	X8 domain containing protein	HORVU6Hr1G019800	Conserved hypothetical protein	HORVU6Hr1G019820	Conserved hypothetical protein	HORVU6Hr1G019840	Squalene cyclase domain containing protein	HORVU6Hr1G019870	Conserved hypothetical protein	HORVU6Hr1G019900	Sporulation stage II, protein E C-terminal domain containing protein
mag2465	Indole	Alkaloids	chr1H	16145757	16614065	16305459	3.35963e-09	0.133278	HORVU1Hr1G007720	Similar to UDP-glycosyltransferase UGT99C4	HORVU1Hr1G007730	Similar to KOB1	HORVU1Hr1G007790	Similar to P450	HORVU1Hr1G007800	Similar to Sinapyl alcohol dehydrogenase	HORVU1Hr1G007810	Similar to UDP-glycosyltransferase UGT99C4	HORVU1Hr1G007830	Cytochrome P450 family protein	HORVU1Hr1G007840	Cytochrome P450 family protein	HORVU1Hr1G007850	ThiJ/PfpI domain containing protein
mag2465	Indole	Alkaloids	chr1H	346436521	347060877	346925909	7.91096e-09	0.127347	HORVU1Hr1G047010	Serine/threonine protein kinase domain containing protein	HORVU1Hr1G047030	Similar to P450	HORVU1Hr1G047060	Similar to UPF0496 protein 4	HORVU1Hr1G047090	Similar to OSIGBa0126J24.7 protein
mag2465	Indole	Alkaloids	chr6H	545394454	545496574	545394491	2.35502e-08	0.119746	HORVU6Hr1G081260	Transferase family protein	HORVU6Hr1G081270	Similar to cation cation antiporter	HORVU6Hr1G081290	Similar to Receptor-like kinase (Fragment)	HORVU6Hr1G081310		HORVU6Hr1G081330	Protein kinase, core domain containing protein	HORVU6Hr1G081340	Similar to Myosin heavy chain (Fragment)	HORVU6Hr1G081350	Serine protein kinase-like protein
mag2467	Methoxyindoleacetic acid	Alkaloids	chr1H	346428530	347060877	346925909	1.13555e-09	0.140742	HORVU1Hr1G047010	Serine/threonine protein kinase domain containing protein	HORVU1Hr1G047030	Similar to P450	HORVU1Hr1G047060	Similar to UPF0496 protein 4	HORVU1Hr1G047090	Similar to OSIGBa0126J24.7 protein
mag2467	Methoxyindoleacetic acid	Alkaloids	chr1H	363441461	364047751	363779304	1.71755e-09	0.137901	HORVU1Hr1G048910	LysM domain-containing protein, Embryo sac developmen	HORVU1Hr1G048920	LysM domain-containing protein, Embryo sac developmen	HORVU1Hr1G048930	LysM domain-containing protein, Embryo sac developmen	HORVU1Hr1G048950	LysM domain-containing protein, Embryo sac developmen	HORVU1Hr1G048960	Putative glucose-methanol-choline (GMC) oxidoreductase, Cutin biosynthesis, Anther development, Pollen fertilit	HORVU1Hr1G048970	Similar to Phospholipase D beta 2	HORVU1Hr1G048990	Similar to NBS-LRR disease resistance protein homologue (Fragment)	HORVU1Hr1G049000	Peptidase S8, subtilisin-related domain containing protein	HORVU1Hr1G049030	Vacuolar protein sorting 55 family protein	HORVU1Hr1G049060	Cytochrome P450 family protein
mag2467	Methoxyindoleacetic acid	Alkaloids	chr1H	411289591	412550048	411889882	4.68055e-09	0.130986	HORVU1Hr1G056110	Similar to autophagocytosis protein AUT1-like [Oryza sativa (japonica cultivar-group)]	HORVU1Hr1G056120	Similar to CONSTANS-like protein CO9 (Fragment)	HORVU1Hr1G056130	Protein of unknown function Cys-rich family protein	HORVU1Hr1G056150	Protein of unknown function DUF828, plant family protein	HORVU1Hr1G056160	Ribosomal protein L18/L5 domain containing protein	HORVU1Hr1G056170	Protein of unknown function DUF547 domain containing protein	HORVU1Hr1G056180	Similar to D-3-phosphoglycerate dehydrogenase	HORVU1Hr1G056210	2OG-Fe(II) oxygenase domain containing protein	HORVU1Hr1G056220	Similar to Agenet domain containing protein, expressed	HORVU1Hr1G056250	Similar to Cdc48 cell division control protein 48, AAA family	HORVU1Hr1G056260	Conserved hypothetical protein	HORVU1Hr1G056270	Peptidase M10A and M12B, matrixin and adamalysin family protein
mag2467	Methoxyindoleacetic acid	Alkaloids	chr5H	624737501	624872560	624737501	4.53286e-09	0.131207	HORVU5Hr1G106610	Similar to Histone H1	HORVU5Hr1G106640	Similar to Protein synthesis inhibitor II (EC 3.2.2.22) (Ribosome-inactivating protein II) (rRNA N-glycosidase)	HORVU5Hr1G106680	Similar to Tocopherol cyclase	HORVU5Hr1G106690	Similar to WAVE-DAMPENED2	HORVU5Hr1G106710	Serine/threonine protein kinase domain containing protein	HORVU5Hr1G106720	Wall-associated kinase, Negative regulation of rice blast resistanc	HORVU5Hr1G106730	Similar to Histone H1
mag2467	Methoxyindoleacetic acid	Alkaloids	chr6H	545394489	545545876	545394539	4.57347e-09	0.131146	HORVU6Hr1G081260	Transferase family protein	HORVU6Hr1G081270	Similar to cation cation antiporter	HORVU6Hr1G081290	Similar to Receptor-like kinase (Fragment)	HORVU6Hr1G081310		HORVU6Hr1G081330	Protein kinase, core domain containing protein	HORVU6Hr1G081340	Similar to Myosin heavy chain (Fragment)	HORVU6Hr1G081350	Serine protein kinase-like protein	HORVU6Hr1G081370	Isoleucyl-tRNA synthetase domain containing protein	HORVU6Hr1G081380	Conserved hypothetical protein
mag2468	3-Indoleacetonitrile	Alkaloids	chr1H	57895112	59959247	57989366	7.41964e-10	0.143656	HORVU1Hr1G017100	Peptidase C12, ubiquitin carboxyl-terminal hydrolase 1 domain containing protein	HORVU1Hr1G017120	Ser/Thr protein kinase, Negative regulator of innate immunit	HORVU1Hr1G017170	Similar to Germin-like protein subfamily 2 member 4 precursor	HORVU1Hr1G017190	Cyclin-like F-box domain containing protein	HORVU1Hr1G017210	Similar to Peptide chain release factor 2 (Fragment)	HORVU1Hr1G017220	EGF-like region, conserved site domain containing protein	HORVU1Hr1G017230	Conserved hypothetical protein	HORVU1Hr1G017240	Serine/threonine protein kinase domain containing protein	HORVU1Hr1G017260	Similar to COP9 signalosome complex subunit 5b (EC 3.4.-.-) (Signalosome subunit 5b) (Jun activation domain-binding homolog 1)	HORVU1Hr1G017270	Similar to OSIGBa0143N19.8 protein	HORVU1Hr1G017290	Phospholipase C, phosphatidylinositol-specific, Y domain domain containing protein	HORVU1Hr1G017320	Ankyrin repeat containing protein	HORVU1Hr1G017330	Zinc finger, NF-X1-type domain containing protein	HORVU1Hr1G017370	ARF/SAR superfamily domain containing protein	HORVU1Hr1G017380	Serine/threonine protein kinase domain containing protein	HORVU1Hr1G017410	Hypothetical conserved gene	HORVU1Hr1G017430	Similar to ATRAD54/CHR25 (ARABIDOPSIS HOMOLOG OF RAD54); ATP binding / DNA binding / helicase	HORVU1Hr1G017440	Similar to ATRAD54/CHR25 (ARABIDOPSIS HOMOLOG OF RAD54); ATP binding / DNA binding / helicase	HORVU1Hr1G017460	Similar to MDR-like ABC transporter	HORVU1Hr1G017470	Reticulon family protein	HORVU1Hr1G017480
mag2468	3-Indoleacetonitrile	Alkaloids	chr1H	346428530	347097178	346925909	1.10014e-10	0.15662	HORVU1Hr1G047010	Serine/threonine protein kinase domain containing protein	HORVU1Hr1G047030	Similar to P450	HORVU1Hr1G047060	Similar to UPF0496 protein 4	HORVU1Hr1G047090	Similar to OSIGBa0126J24.7 protein
mag2468	3-Indoleacetonitrile	Alkaloids	chr1H	363215189	364047751	363683487	1.26178e-10	0.155695	HORVU1Hr1G048870	Similar to Dehydration-responsive element-binding protein 1H	HORVU1Hr1G048890	Similar to Nucleosome assembly protein 1	HORVU1Hr1G048900	Conserved hypothetical protein	HORVU1Hr1G048910	LysM domain-containing protein, Embryo sac developmen	HORVU1Hr1G048920	LysM domain-containing protein, Embryo sac developmen	HORVU1Hr1G048930	LysM domain-containing protein, Embryo sac developmen	HORVU1Hr1G048950	LysM domain-containing protein, Embryo sac developmen	HORVU1Hr1G048960	Putative glucose-methanol-choline (GMC) oxidoreductase, Cutin biosynthesis, Anther development, Pollen fertilit	HORVU1Hr1G048970	Similar to Phospholipase D beta 2	HORVU1Hr1G048990	Similar to NBS-LRR disease resistance protein homologue (Fragment)	HORVU1Hr1G049000	Peptidase S8, subtilisin-related domain containing protein	HORVU1Hr1G049030	Vacuolar protein sorting 55 family protein	HORVU1Hr1G049060	Cytochrome P450 family protein
mag2468	3-Indoleacetonitrile	Alkaloids	chr1H	376523295	377331100	376838982	1.34306e-08	0.123666	HORVU1Hr1G050730		HORVU1Hr1G050740	Similar to NADH-ubiquinone oxidoreductase-related	HORVU1Hr1G050750	Similar to F5D14.6 protein	HORVU1Hr1G050760	Similar to Inositol phosphate kinase	HORVU1Hr1G050780	Tetratricopeptide-like helical domain containing protein	HORVU1Hr1G050810	Conserved hypothetical protein	HORVU1Hr1G050830	NAD(P)-binding domain containing protein	HORVU1Hr1G050840	Conserved hypothetical protein	HORVU1Hr1G050850	Conserved hypothetical protein	HORVU1Hr1G050880	ENTH/VHS domain containing protein	HORVU1Hr1G050900	Similar to Glycerol-3-phosphate acyltransferase (Fragment)
mag2468	3-Indoleacetonitrile	Alkaloids	chr1H	411159325	413036592	411889882	3.18968e-10	0.149411	HORVU1Hr1G056110	Similar to autophagocytosis protein AUT1-like [Oryza sativa (japonica cultivar-group)]	HORVU1Hr1G056120	Similar to CONSTANS-like protein CO9 (Fragment)	HORVU1Hr1G056130	Protein of unknown function Cys-rich family protein	HORVU1Hr1G056150	Protein of unknown function DUF828, plant family protein	HORVU1Hr1G056160	Ribosomal protein L18/L5 domain containing protein	HORVU1Hr1G056170	Protein of unknown function DUF547 domain containing protein	HORVU1Hr1G056180	Similar to D-3-phosphoglycerate dehydrogenase	HORVU1Hr1G056210	2OG-Fe(II) oxygenase domain containing protein	HORVU1Hr1G056220	Similar to Agenet domain containing protein, expressed	HORVU1Hr1G056250	Similar to Cdc48 cell division control protein 48, AAA family	HORVU1Hr1G056260	Conserved hypothetical protein	HORVU1Hr1G056270	Peptidase M10A and M12B, matrixin and adamalysin family protein	HORVU1Hr1G056280	Similar to GATA transcription factor 9
mag2468	3-Indoleacetonitrile	Alkaloids	chr6H	545394454	545545876	545394539	1.98622e-09	0.136901	HORVU6Hr1G081260	Transferase family protein	HORVU6Hr1G081270	Similar to cation cation antiporter	HORVU6Hr1G081290	Similar to Receptor-like kinase (Fragment)	HORVU6Hr1G081310		HORVU6Hr1G081330	Protein kinase, core domain containing protein	HORVU6Hr1G081340	Similar to Myosin heavy chain (Fragment)	HORVU6Hr1G081350	Serine protein kinase-like protein	HORVU6Hr1G081370	Isoleucyl-tRNA synthetase domain containing protein	HORVU6Hr1G081380	Conserved hypothetical protein
mag2488	trans-zeatin 9-O-glucoside	Alkaloids	chr1H	66267932	69576982	66724919	8.78063e-10	0.142504	HORVU1Hr1G018200	Arbuscular mycorrhizal specific marker 10.,Benzyl alcohol benzoyl transferase	HORVU1Hr1G018260	Similar to OSIGBa0157A06.5 protein	HORVU1Hr1G018290	Conserved hypothetical protein	HORVU1Hr1G018310	Zinc finger, RING-type domain containing protein	HORVU1Hr1G018340	Similar to Nucleosome assembly protein 1	HORVU1Hr1G018350		HORVU1Hr1G018360	Conserved hypothetical protein	HORVU1Hr1G018370	Conserved hypothetical protein	HORVU1Hr1G018380	Similar to Gag polyprotein [Contains: Core protein p15 (Matrix protein); Core protein p24; Core protein p12]	HORVU1Hr1G018420	Similar to H0702G05.12 protein	HORVU1Hr1G018430	Protein of unknown function DUF1230 family protein	HORVU1Hr1G018450	Conserved hypothetical protein	HORVU1Hr1G018480	Conserved hypothetical protein	HORVU1Hr1G018500	Acyl-CoA N-acyltransferase domain containing protein	HORVU1Hr1G018530	RNA-directed DNA polymerase (reverse transcriptase), related domain containing protein	HORVU1Hr1G018540	Similar to Alanine aminotransferase 2 (EC 2.6.1.2) (GPT) (Glutamic--pyruvic transaminase 2) (Glutamic--alanine transaminase 2) (ALAAT-2)	HORVU1Hr1G018590	Conserved hypothetical protein	HORVU1Hr1G018600	Similar to Oxidoreductase, 2OG-Fe oxygenase family protein, expressed	HORVU1Hr1G018610	Similar to Oxidoreductase, 2OG-Fe oxygenase family protein, expressed	HORVU1Hr1G018680	Similar to chloroplast channel forming outer membrane protein	HORVU1Hr1G018700
mag2488	trans-zeatin 9-O-glucoside	Alkaloids	chr1H	73256883	74146465	73324935	8.82559e-09	0.126587	HORVU1Hr1G019380	Transferase family protein	HORVU1Hr1G019390	Similar to ATP binding protein	HORVU1Hr1G019410	Transferase family protein	HORVU1Hr1G019480	Similar to Queuine tRNA-ribosyltransferase (EC 2.4.2.29) (tRNA-guanine transglycosylase) (Guanine insertion enzyme)	HORVU1Hr1G019490		HORVU1Hr1G019500	Similar to Sucrose-phosphatase (EC 3.1.3.24)	HORVU1Hr1G019510	RNA-binding, CRM domain domain containing protein	HORVU1Hr1G019520	Similar to Cellulase (Fragment)	HORVU1Hr1G019530	Lipase, GDSL domain containing protein	HORVU1Hr1G019560	Similar to DNA-binding factor of bZIP class	HORVU1Hr1G019570	PHD, FNIII, and VID domains containing protei	HORVU1Hr1G019580	RNA-binding, CRM domain domain containing protein	HORVU1Hr1G019590	Similar to Sad1-unc84-like protein	HORVU1Hr1G019600	Pentatricopeptide repeat containing protein	HORVU1Hr1G019630	Pentatricopeptide repeat domain containing protein	HORVU1Hr1G019640	Similar to predicted protein	HORVU1Hr1G019650	Similar to Schizosaccharomyces pombe (Fragment)	HORVU1Hr1G019660	Similar to calcium ion binding protein	HORVU1Hr1G019670	Pentatricopeptide repeat domain containing protein
mag2488	trans-zeatin 9-O-glucoside	Alkaloids	chr1H	346523607	347015459	346925909	7.35621e-09	0.127852	HORVU1Hr1G047010	Serine/threonine protein kinase domain containing protein	HORVU1Hr1G047030	Similar to P450	HORVU1Hr1G047060	Similar to UPF0496 protein 4	HORVU1Hr1G047090	Similar to OSIGBa0126J24.7 protein
mag2488	trans-zeatin 9-O-glucoside	Alkaloids	chr1H	348981004	352112176	352112176	9.52924e-09	0.125606	HORVU1Hr1G047260	Protein of unknown function DUF726 family protein	HORVU1Hr1G047300	Similar to Lysosomal Pro-X carboxypeptidase	HORVU1Hr1G047350	Similar to calcium dependent protein kinase1	HORVU1Hr1G047360	Conserved hypothetical protein	HORVU1Hr1G047370	Conserved hypothetical protein	HORVU1Hr1G047380	Conserved hypothetical protein	HORVU1Hr1G047390	SAUR family protein, Negative regulator of auxin synthesis and transpor	HORVU1Hr1G047400	Hypothetical conserved gene	HORVU1Hr1G047410	Peptidase C12, ubiquitin carboxyl-terminal hydrolase 1 domain containing protein	HORVU1Hr1G047430	Protein of unknown function DUF241, plant family protein	HORVU1Hr1G047440	Similar to Actin	HORVU1Hr1G047550	Similar to Isoform 2 of MADS-box transcription factor 14	HORVU1Hr1G047560	Similar to Isoform 2 of MADS-box transcription factor 14	HORVU1Hr1G047570	Conserved hypothetical protein	HORVU1Hr1G047610	Similar to predicted protein	HORVU1Hr1G047620		HORVU1Hr1G047640	Similar to MutS domain V family protein, expressed	HORVU1Hr1G047670	Putative cyclin-F1-3	HORVU1Hr1G047680	Similar to Methionine aminopeptidase-like protein
mag2496	N-p-Coumaroyl agmatine	Alkaloids	chr1H	57298190	57571519	57411567	1.44377e-10	0.154784	HORVU1Hr1G016960	Transcription elongation factor, TFIIS/CRSP70, N-terminal, sub-type domain containing protein	HORVU1Hr1G016980	Similar to Peroxidase (EC 1.11.1.7)	HORVU1Hr1G017020	Helix-loop-helix DNA-binding domain containing protein	HORVU1Hr1G017050	Similar to Glutathione-S-transferase 19E50	HORVU1Hr1G017070	Lecithin:cholesterol/phospholipid:diacylglycerol acyltransferase domain containing protein	HORVU1Hr1G017080	Lecithin:cholesterol acyltransferase family protein
mag2501	N-Caffeoyl agmatine	Alkaloids	chr1H	509280064	509291724	509291724	4.66097e-11	0.162398	HORVU1Hr1G074790	Protein of unknown function DUF1218 domain containing protein	HORVU1Hr1G074800	Protein of unknown function DUF1218 domain containing protein	HORVU1Hr1G074820	Similar to Subtilase	HORVU1Hr1G074840	Protein of unknown function DUF1218 domain containing protein	HORVU1Hr1G074850	Conserved hypothetical protein	HORVU1Hr1G074860	Similar to Ser Thr specific protein kinase-like protein	HORVU1Hr1G074890	Zinc finger, DHHC-type domain containing protein	HORVU1Hr1G074900
mag2537	Imidazole-4-acetate	Alkaloids	chr1H	15554868	17580839	15967525	5.32862e-14	0.206741	HORVU1Hr1G007530	Similar to OSIGBa0114M03.4 protein	HORVU1Hr1G007540	Similar to Transposase	HORVU1Hr1G007580	Hypothetical conserved gene	HORVU1Hr1G007600	Hypothetical conserved gene	HORVU1Hr1G007630	Protein of unknown function DUF231, plant domain containing protein	HORVU1Hr1G007640	Similar to Nudix hydrolase 9 (EC 3.6.1.-) (AtNUDT9)	HORVU1Hr1G007660	Conserved hypothetical protein	HORVU1Hr1G007720	Similar to UDP-glycosyltransferase UGT99C4	HORVU1Hr1G007730	Similar to KOB1	HORVU1Hr1G007790	Similar to P450	HORVU1Hr1G007800	Similar to Sinapyl alcohol dehydrogenase	HORVU1Hr1G007810	Similar to UDP-glycosyltransferase UGT99C4	HORVU1Hr1G007830	Cytochrome P450 family protein	HORVU1Hr1G007840	Cytochrome P450 family protein	HORVU1Hr1G007850	ThiJ/PfpI domain containing protein	HORVU1Hr1G007860	ThiJ/PfpI domain containing protein	HORVU1Hr1G007870	Histone lysine demethylase, Stress-responsive H3K27me3(histon H3 lysine 27 trimethylation) demethylatio	HORVU1Hr1G007880	Zinc finger, CCHC-type domain containing protein	HORVU1Hr1G007890	Histone lysine demethylase, Stress-responsive H3K27me3(histon H3 lysine 27 trimethylation) demethylatio	HORVU1Hr1G007900	Putative cytochrome P450 protein, Similar to flavonoid 3-monooxygenase	HORVU1Hr1G007910
mag2537	Imidazole-4-acetate	Alkaloids	chr3H	596381529	596401903	596401665	8.86535e-12	0.173465	HORVU3Hr1G081820	Pentatricopeptide repeat domain containing protein	HORVU3Hr1G081860	Longin domain containing protein	HORVU3Hr1G081880	Sad1/UNC-like, C-terminal domain containing protein	HORVU3Hr1G081920	Similar to Chloride channel
mag2549	tryptamine	Alkaloids	chr6H	539068052	539528611	539316486	1.7162e-09	0.137906	HORVU6Hr1G079780	Similar to predicted protein	HORVU6Hr1G079790	WD40 repeat domain containing protein	HORVU6Hr1G079810	Similar to predicted protein	HORVU6Hr1G079830	Pentatricopeptide repeat domain containing protein	HORVU6Hr1G079880	FAR1 DNA binding domain domain containing protein	HORVU6Hr1G079900	Hypothetical conserved gene	HORVU6Hr1G079940	Conserved hypothetical protein	HORVU6Hr1G079960	Similar to 60S ribosomal protein L7-2	HORVU6Hr1G080000	Auxin responsive SAUR protein family protein
mag2794	N', N''-Diferuloylspermidine	Alkaloids	chr1H	57981603	58859686	57989312	5.09961e-11	0.161794	HORVU1Hr1G017100	Peptidase C12, ubiquitin carboxyl-terminal hydrolase 1 domain containing protein	HORVU1Hr1G017120	Ser/Thr protein kinase, Negative regulator of innate immunit	HORVU1Hr1G017170	Similar to Germin-like protein subfamily 2 member 4 precursor	HORVU1Hr1G017190	Cyclin-like F-box domain containing protein	HORVU1Hr1G017210	Similar to Peptide chain release factor 2 (Fragment)	HORVU1Hr1G017220	EGF-like region, conserved site domain containing protein	HORVU1Hr1G017230	Conserved hypothetical protein	HORVU1Hr1G017240	Serine/threonine protein kinase domain containing protein	HORVU1Hr1G017260	Similar to COP9 signalosome complex subunit 5b (EC 3.4.-.-) (Signalosome subunit 5b) (Jun activation domain-binding homolog 1)	HORVU1Hr1G017270	Similar to OSIGBa0143N19.8 protein	HORVU1Hr1G017290	Phospholipase C, phosphatidylinositol-specific, Y domain domain containing protein	HORVU1Hr1G017320	Ankyrin repeat containing protein	HORVU1Hr1G017330	Zinc finger, NF-X1-type domain containing protein	HORVU1Hr1G017370	ARF/SAR superfamily domain containing protein	HORVU1Hr1G017380	Serine/threonine protein kinase domain containing protein
mag2794	N', N''-Diferuloylspermidine	Alkaloids	chr1H	220578888	220580619	220580586	1.41541e-10	0.153857	HORVU1Hr1G034400	Similar to Ras-related protein RIC2	HORVU1Hr1G034420	Hypothetical conserved gene
mag2794	N', N''-Diferuloylspermidine	Alkaloids	chr1H	346523607	346812301	346812301	1.27241e-10	0.155638	HORVU1Hr1G047010	Serine/threonine protein kinase domain containing protein	HORVU1Hr1G047030	Similar to P450
mag2794	N', N''-Diferuloylspermidine	Alkaloids	chr1H	362062680	365338396	363885873	4.18804e-10	0.147046	HORVU1Hr1G048830	Multi antimicrobial extrusion protein MatE family protein	HORVU1Hr1G048840	Isopenicillin N synthase family protein	HORVU1Hr1G048860	Prephenate dehydratase domain containing protein	HORVU1Hr1G048870	Similar to Dehydration-responsive element-binding protein 1H	HORVU1Hr1G048890	Similar to Nucleosome assembly protein 1	HORVU1Hr1G048900	Conserved hypothetical protein	HORVU1Hr1G048910	LysM domain-containing protein, Embryo sac developmen	HORVU1Hr1G048920	LysM domain-containing protein, Embryo sac developmen	HORVU1Hr1G048930	LysM domain-containing protein, Embryo sac developmen	HORVU1Hr1G048950	LysM domain-containing protein, Embryo sac developmen	HORVU1Hr1G048960	Putative glucose-methanol-choline (GMC) oxidoreductase, Cutin biosynthesis, Anther development, Pollen fertilit	HORVU1Hr1G048970	Similar to Phospholipase D beta 2	HORVU1Hr1G048990	Similar to NBS-LRR disease resistance protein homologue (Fragment)	HORVU1Hr1G049000	Peptidase S8, subtilisin-related domain containing protein	HORVU1Hr1G049030	Vacuolar protein sorting 55 family protein	HORVU1Hr1G049060	Cytochrome P450 family protein	HORVU1Hr1G049070	Similar to Glutathione S-transferase GSTU31 (Fragment)	HORVU1Hr1G049090	Similar to Glutathione S-transferase GSTU31 (Fragment)	HORVU1Hr1G049100	Similar to Glutathione S-transferase GST 42 (EC 2.5.1.18) (Fragment)	HORVU1Hr1G049120	Glutathione S-transferase GST 30 (EC 2.5.1.18)	HORVU1Hr1G049130
mag2794	N', N''-Diferuloylspermidine	Alkaloids	chr1H	411260810	413036592	411886679	9.14071e-11	0.156792	HORVU1Hr1G056110	Similar to autophagocytosis protein AUT1-like [Oryza sativa (japonica cultivar-group)]	HORVU1Hr1G056120	Similar to CONSTANS-like protein CO9 (Fragment)	HORVU1Hr1G056130	Protein of unknown function Cys-rich family protein	HORVU1Hr1G056150	Protein of unknown function DUF828, plant family protein	HORVU1Hr1G056160	Ribosomal protein L18/L5 domain containing protein	HORVU1Hr1G056170	Protein of unknown function DUF547 domain containing protein	HORVU1Hr1G056180	Similar to D-3-phosphoglycerate dehydrogenase	HORVU1Hr1G056210	2OG-Fe(II) oxygenase domain containing protein	HORVU1Hr1G056220	Similar to Agenet domain containing protein, expressed	HORVU1Hr1G056250	Similar to Cdc48 cell division control protein 48, AAA family	HORVU1Hr1G056260	Conserved hypothetical protein	HORVU1Hr1G056270	Peptidase M10A and M12B, matrixin and adamalysin family protein	HORVU1Hr1G056280	Similar to GATA transcription factor 9
mag2794	N', N''-Diferuloylspermidine	Alkaloids	chr2H	640128393	640213150	640213150	5.71409e-09	0.12869	HORVU2Hr1G089610	Transposase, MuDR, plant domain containing protein	HORVU2Hr1G089620	Probable cytokinin riboside 5'-monophosphate phosphoribohydrolase LOGL2	HORVU2Hr1G089630	Pentatricopeptide repeat domain containing protein	HORVU2Hr1G089640	Protein of unknown function DUF250 domain containing protein	HORVU2Hr1G089650	Similar to OSIGBa0145G11.5 protein	HORVU2Hr1G089660	Similar to Auxin response factor 8	HORVU2Hr1G089670	Similar to Auxin response factor 8	HORVU2Hr1G089690	Similar to Cyclin-like F-box; FAR1; Zinc finger, SWIM-type	HORVU2Hr1G089710	Similar to OSIGBa0145G11.5 protein	HORVU2Hr1G089730	Similar to H0321H01.8 protein	HORVU2Hr1G089770	F-box domain, Skp2-like domain containing protein
mag2794	N', N''-Diferuloylspermidine	Alkaloids	chr6H	489020654	491028273	491028273	6.86011e-10	0.143191	HORVU6Hr1G070290	Conserved hypothetical protein	HORVU6Hr1G070300	NAD(P)-binding domain containing protein	HORVU6Hr1G070320	Similar to Cysteine proteinase	HORVU6Hr1G070330	Tetratricopeptide-like helical domain containing protein	HORVU6Hr1G070350	Conserved hypothetical protein	HORVU6Hr1G070380		HORVU6Hr1G070390	Similar to Auxin response factor 10	HORVU6Hr1G070400	Zinc finger, CCHC-type domain containing protein	HORVU6Hr1G070410	Similar to Auxin response factor 5	HORVU6Hr1G070420	Delta12-fatty acid desaturas	HORVU6Hr1G070450	TGF-beta receptor, type I/II extracellular region family protein	HORVU6Hr1G070480	Mitochondrial import inner membrane translocase, subunit Tim17/22 family protein	HORVU6Hr1G070500	Esterase/lipase/thioesterase domain containing protein	HORVU6Hr1G070510	Similar to predicted protein	HORVU6Hr1G070530	Similar to Transposase	HORVU6Hr1G070540	Delta12-fatty acid desaturas	HORVU6Hr1G070550	Delta12-fatty acid desaturas
mag2811	5-Methoxy-N,N-dimethyltryptamine	Alkaloids	chr3H	575244545	579271963	578082777	1.58234e-14	0.213773	HORVU3Hr1G077880	Conserved hypothetical protein	HORVU3Hr1G077890	Conserved hypothetical protein	HORVU3Hr1G077920	Similar to B protein	HORVU3Hr1G077930	Thioredoxin domain 2 containing protein	HORVU3Hr1G077950	Similar to Subtilase	HORVU3Hr1G077960	Translation initiation factor SUI1 domain containing protein	HORVU3Hr1G077980	Protein of unknown function DUF1677, Oryza sativa family protein	HORVU3Hr1G078030	Beta-glucosidase, GBA2 type domain containing protein	HORVU3Hr1G078090	Similar to predicted protein	HORVU3Hr1G078100	NAD(P)-binding domain containing protein	HORVU3Hr1G078110	Zinc finger, RING/FYVE/PHD-type domain containing protein	HORVU3Hr1G078140		HORVU3Hr1G078150	AP2/ERF family protein, ERF-associated EAR-motif-containing repressor, Abiotic stress response, Stress signalin	HORVU3Hr1G078190	Similar to B0616E02-H0507E05.5 protein	HORVU3Hr1G078200	Similar to predicted protein	HORVU3Hr1G078210	Conserved hypothetical protein	HORVU3Hr1G078220		HORVU3Hr1G078230	Peptidase C12, ubiquitin carboxyl-terminal hydrolase 1 family protein	HORVU3Hr1G078260	Methyladenine glycosylase domain containing protein	HORVU3Hr1G078270	Similar to Latex-abundant protein	HORVU3Hr1G078300
mws0017	Spermidine	Alkaloids	chr3H	636226061	636416520	636416495	7.83881e-10	0.14328	HORVU3Hr1G091640	Protein kinase, core domain containing protein	HORVU3Hr1G091670	Similar to Transcription initiation factor IID, 31kD subunit family protein, expressed	HORVU3Hr1G091680	Homolog of xylanase inhibitor, Chitinase-like protein, Defense response against pathogens, Growth regulation through calcium signalin	HORVU3Hr1G091690	SAM dependent carboxyl methyltransferase domain containing protein	HORVU3Hr1G091720	NAC transcription factor, Drought and cold stress toleranc	HORVU3Hr1G091730	Haem peroxidase, plant/fungal/bacterial family protein	HORVU3Hr1G091740	Similar to Peroxidase 17 precursor (EC 1.11.1.7) (Atperox P17) (ATP25a)	HORVU3Hr1G091750	Similar to Class III peroxidase 124	HORVU3Hr1G091770	Similar to nodulation protein-related	HORVU3Hr1G091780		HORVU3Hr1G091790	Similar to Ervatamin C (EC 3.4.22.-) (ERV-C)	HORVU3Hr1G091800	Similar to Ervatamin C (EC 3.4.22.-) (ERV-C)	HORVU3Hr1G091810	Conserved hypothetical protein	HORVU3Hr1G091830	Similar to nodulation protein-related	HORVU3Hr1G091850	Hypothetical conserved gene
mws0017	Spermidine	Alkaloids	chr7H	12866774	12868644	12866774	3.29426e-09	0.133414	HORVU7Hr1G009200	Similar to Iron/ascorbate-dependent oxidoreductase	HORVU7Hr1G009230	Similar to GFA2	HORVU7Hr1G009260	Peptidase A1 domain containing protein	HORVU7Hr1G009280	Conserved hypothetical protein	HORVU7Hr1G009310	Similar to Oxidoreductase, 2OG-Fe oxygenase family protein	HORVU7Hr1G009320	Similar to leucoanthocyanidin dioxygenase	HORVU7Hr1G009330	Similar to Iron/ascorbate-dependent oxidoreductase	HORVU7Hr1G009340	Conserved hypothetical protein	HORVU7Hr1G009350	Protein of unknown function DUF594 family protein	HORVU7Hr1G009360	Hypothetical conserved gene	HORVU7Hr1G009370	Conserved hypothetical protein	HORVU7Hr1G009380	Peptidase A1 domain containing protein	HORVU7Hr1G009400	Conserved hypothetical protein	HORVU7Hr1G009410	Peptidase A1 domain containing protein	HORVU7Hr1G009480	Similar to Glutaredoxin
mag0028	N-Acetyl-l-leucine	Amino acids and derivatives	chr2H	701039801	701043483	701039825	5.97143e-10	0.144133	HORVU2Hr1G103780	Similar to Resistance protein candidate (Fragment)	HORVU2Hr1G103800	EKC/KEOPS complex, subunit Pcc1 domain containing protein	HORVU2Hr1G103820	F-box domain, cyclin-like domain containing protein	HORVU2Hr1G103840	Similar to Isoform 2 of Protein argonaute 1B	HORVU2Hr1G103850	Similar to ZCN12 protein	HORVU2Hr1G103860	Similar to Enolase 2 (EC 4.2.1.11) (2-phosphoglycerate dehydratase 2) (2-phospho- D-glycerate hydro-lyase 2)	HORVU2Hr1G103880	Similar to H0114G12.4 protein	HORVU2Hr1G103890	Protein kinase, core domain containing protein
mag0028	N-Acetyl-l-leucine	Amino acids and derivatives	chr7H	13526707	13688267	13529703	2.15094e-09	0.136353	HORVU7Hr1G009680	Protein kinase, catalytic domain domain containing protein	HORVU7Hr1G009700		HORVU7Hr1G009770	Similar to Oligopeptide transporter 9	HORVU7Hr1G009800	Similar to Oligopeptide transporter 9	HORVU7Hr1G009840	Domain of unknown function DUF1618 domain containing protein	HORVU7Hr1G009890	Single-stranded nucleic acid binding R3H domain containing protein	HORVU7Hr1G009930	Essential protein Yae1, N-terminal domain containing protein	HORVU7Hr1G009940	Zinc finger, RING/FYVE/PHD-type domain containing protein	HORVU7Hr1G009970	Similar to Thioredoxin h	HORVU7Hr1G009980	Concanavalin A-like lectin/glucanase, subgroup domain containing protein	HORVU7Hr1G010020	Ankyrin repeat domain containing protein	HORVU7Hr1G010050	LIM binding protein domain containing protein
mag0033	L-Glutamic acid	Amino acids and derivatives	chr5H	547129097	547263743	547263220	1.0766e-08	0.12476	HORVU5Hr1G075380	Protein of unknown function DUF568, DOMON-like domain containing protein	HORVU5Hr1G075390	Protein of unknown function DUF568, DOMON-like domain containing protein	HORVU5Hr1G075400	Protein of unknown function DUF568, DOMON-like domain containing protein	HORVU5Hr1G075420	Ribosomal protein L32e family protein	HORVU5Hr1G075430	Similar to MYC1	HORVU5Hr1G075460		HORVU5Hr1G075470	Von Willebrand factor type A (VWA) domain containing protein, RNA binding protein, Regulation of vegetative growth and developmen	HORVU5Hr1G075490	Similar to FK506-binding protein 2-1 precursor (EC 5.2.1.8) (Peptidyl-prolyl cis- trans isomerase) (PPIase) (Rotamase) (15 kDa FKBP) (FKBP-15-1)	HORVU5Hr1G075500	Ribosomal protein L32e family protein	HORVU5Hr1G075510	Similar to Beta-1,3-glucanase (Fragment)	HORVU5Hr1G075530	Similar to Short-chain dehydrogenase Tic32	HORVU5Hr1G075540	Alcohol dehydrogenase superfamily, zinc-containing protein	HORVU5Hr1G075550	Alcohol dehydrogenase superfamily, zinc-containing protein	HORVU5Hr1G075560	Conserved hypothetical protein	HORVU5Hr1G075570	FAS1 domain domain containing protein	HORVU5Hr1G075590	Cyclin-like F-box domain containing protein
mag0126	L-Asparagine	Amino acids and derivatives	chr2H	22703819	24049454	22995480	1.36719e-10	0.15462	HORVU2Hr1G011270	Homeodomain-like containing protein	HORVU2Hr1G011280		HORVU2Hr1G011300	NB-ARC domain containing protein	HORVU2Hr1G011340	Plastid chaperonin 60 alpha subunit, Folding of Rubisco large subunit (rbcL), Seedling developmen	HORVU2Hr1G011350	Tetratricopeptide-like helical domain containing protein	HORVU2Hr1G011360	Similar to NAC transcription factor	HORVU2Hr1G011370	Similar to NAC transcription factor	HORVU2Hr1G011390	Similar to NAC transcription factor	HORVU2Hr1G011400	Hypothetical conserved gene	HORVU2Hr1G011420	Protein of unknown function DUF1210 family protein	HORVU2Hr1G011430	Protein of unknown function DUF1210 family protein	HORVU2Hr1G011450	Thioredoxin domain domain containing protein	HORVU2Hr1G011460	Similar to UDP-glycosyltransferase UGT74H5	HORVU2Hr1G011470	Protein of unknown function DUF1210 family protein	HORVU2Hr1G011480	Protein of unknown function DUF1210 family protein	HORVU2Hr1G011490	Protein of unknown function DUF1210 family protein	HORVU2Hr1G011510	Protein of unknown function DUF1210 family protein	HORVU2Hr1G011530	Protein of unknown function DUF1210 family protein	HORVU2Hr1G011550	Similar to Tapetum specific protein (Tapetum-specific endoxylanase)	HORVU2Hr1G011560	WD40 repeat-like domain containing protein	HORVU2Hr1G011570
mag0126	L-Asparagine	Amino acids and derivatives	chr2H	25147637	25850979	25728752	2.0714e-09	0.136133	HORVU2Hr1G011840	Similar to DNA-binding factor of bZIP class	HORVU2Hr1G011870	Cation-chloride cotransporter, Regulation of ion (Cl-, K+ and Na+) homeostasis, Cell elongation, Osmoregulatio	HORVU2Hr1G011910	Protein of unknown function DUF239, plant domain containing protein	HORVU2Hr1G011930	Similar to Cys/Met metabolism PLP-dependent enzyme family protein	HORVU2Hr1G011960	Heat shock protein DnaJ, cysteine-rich region domain containing protein	HORVU2Hr1G011970	Similar to Cys/Met metabolism PLP-dependent enzyme family protein	HORVU2Hr1G011980	Similar to Cys/Met metabolism PLP-dependent enzyme family protein	HORVU2Hr1G011990	Similar to Cys/Met metabolism PLP-dependent enzyme family protein	HORVU2Hr1G012010	NB-ARC domain containing protein	HORVU2Hr1G012040	Heat shock protein DnaJ, cysteine-rich region domain containing protein	HORVU2Hr1G012060	Similar to Xaa-Pro dipeptidase (EC 3.4.13.9) (X-Pro dipeptidase) (Proline dipeptidase) (Prolidase) (Imidodipeptidase)	HORVU2Hr1G012080	40S ribosomal protein S29	HORVU2Hr1G012100	Clathrin light chain family protein	HORVU2Hr1G012110	Similar to Ervatamin C (EC 3.4.22.-) (ERV-C)	HORVU2Hr1G012130	Membrane bound O-acyl transferase, MBOAT family protein	HORVU2Hr1G012140	Leucine-rich repeat, N-terminal domain containing protein	HORVU2Hr1G012160	Hypothetical conserved gene	HORVU2Hr1G012180	Cyclin-like F-box domain containing protein	HORVU2Hr1G012200	C2 calcium-dependent membrane targeting domain containing protein	HORVU2Hr1G012210	Hypothetical conserved gene	HORVU2Hr1G012220
mag0126	L-Asparagine	Amino acids and derivatives	chr2H	409094927	432301600	418330463	4.86277e-11	0.161012	HORVU2Hr1G061030	Protein kinase, core domain containing protein	HORVU2Hr1G061040	Similar to Succinate dehydrogenase [ubiquinone] flavoprotein subunit, mitochondrial (EC 1.3.5.1) (FP) (Flavoprotein subunit of complex II)	HORVU2Hr1G061060	Protein kinase, core domain containing protein	HORVU2Hr1G061070		HORVU2Hr1G061080	Similar to Succinate dehydrogenase [ubiquinone] flavoprotein subunit, mitochondrial (EC 1.3.5.1) (FP) (Flavoprotein subunit of complex II)	HORVU2Hr1G061090	BR receptor kinase, Brassinosteroid (BR) perception in the roo	HORVU2Hr1G061100	Zinc finger, DHHC-type domain containing protein	HORVU2Hr1G061110	Armadillo-type fold domain containing protein	HORVU2Hr1G061120	Zinc finger, DHHC-type domain containing protein	HORVU2Hr1G061130	Similar to Helicase-like protein	HORVU2Hr1G061140	Conserved hypothetical protein	HORVU2Hr1G061190	Amino acid permease, Transport of amino acid	HORVU2Hr1G061200	Similar to Pentatricopeptide repeat protein PPR868-14	HORVU2Hr1G061210	Zinc finger, BED-type predicted domain containing protein	HORVU2Hr1G061240		HORVU2Hr1G061250	Similar to J013022N21, full insert sequence	HORVU2Hr1G061260	Conserved hypothetical protein	HORVU2Hr1G061320	KNOTTED-type homeodomain protein, KNOX protein, Shoot formation during embryogenesis, Control of seed shattering, Control of internode development, Repression of lignin biosynthesi	HORVU2Hr1G061330		HORVU2Hr1G061350	Conserved hypothetical protein	HORVU2Hr1G061380
mag0126	L-Asparagine	Amino acids and derivatives	chr3H	44649870	45025799	44794282	5.63028e-10	0.145035	HORVU3Hr1G017470	Pentatricopeptide repeat domain containing protein	HORVU3Hr1G017480	Hypothetical conserved gene	HORVU3Hr1G017490	Conserved hypothetical protein	HORVU3Hr1G017530	Plant disease resistance response protein family protein	HORVU3Hr1G017560	Protein of unknown function DUF250 domain containing protein	HORVU3Hr1G017570	Similar to ETG1 (E2F TARGET GENE 1)	HORVU3Hr1G017580	Saposin family protein
mag0126	L-Asparagine	Amino acids and derivatives	chr4H	69578420	69596200	69585495	2.56435e-09	0.135142	HORVU4Hr1G016640	Gelsolin region domain containing protein
mag0126	L-Asparagine	Amino acids and derivatives	chr4H	523386249	523838754	523838754	9.10569e-09	0.125921	HORVU4Hr1G062480	PCF2	HORVU4Hr1G062490	Mitochondrial import inner membrane translocase, subunit Tim21 domain containing protein	HORVU4Hr1G062500	Conserved hypothetical protein	HORVU4Hr1G062510	Homeodomain-leucine zipper (HD-ZIP) transcription factor, Drought tolerance, Lignin biosynthesis, Stomatal closur	HORVU4Hr1G062520	Mitochondrial import inner membrane translocase, subunit Tim21 domain containing protein	HORVU4Hr1G062540	Conserved hypothetical protein	HORVU4Hr1G062570	Zinc finger, RING/FYVE/PHD-type domain containing protein	HORVU4Hr1G062580	D111/G-patch domain containing protein	HORVU4Hr1G062610	Similar to WAG1; kinase	HORVU4Hr1G062620	Conserved hypothetical protein	HORVU4Hr1G062630	Phosphomevalonate kinase, ERG8 domain containing protein
mag0126	L-Asparagine	Amino acids and derivatives	chr4H	560705509	565514844	562334653	2.26164e-10	0.151745	HORVU4Hr1G067600	Pentatricopeptide repeat domain containing protein	HORVU4Hr1G067610	Pyridoxal phosphate-dependent enzyme, beta subunit domain containing protein	HORVU4Hr1G067620	Vacuolar ATPase assembly integral membrane protein VMA21-like domain domain containing protein	HORVU4Hr1G067630	Myosin II heavy chain-like family protein	HORVU4Hr1G067650	Methionyl-tRNA synthetase, class Ia domain containing protein	HORVU4Hr1G067680	MADS-box transcription factor, Regulation of floral organ identity and meristem fate, Endosperm developmen	HORVU4Hr1G067740	UspA domain containing protein	HORVU4Hr1G067760	DNA polymerase delta, subunit 4 family protein	HORVU4Hr1G067780	Putative transcription factor, Carpel specification, Midrib formatio	HORVU4Hr1G067800	Protein of unknown function DUF674 domain containing protein	HORVU4Hr1G067810	WD40 repeat-like domain containing protein	HORVU4Hr1G067840	Similar to integral membrane family protein	HORVU4Hr1G067850	Beta-expansin precursor	HORVU4Hr1G067860	Inosine/uridine-preferring nucleoside hydrolase domain containing protein	HORVU4Hr1G067870	Similar to MRP-like ABC transporter	HORVU4Hr1G067900		HORVU4Hr1G067920	Similar to Digalactosyldiacylglycerol synthase 2	HORVU4Hr1G067930	Mediator of OsbZIP46 deactivation and degradation, Negative regulation of ABA signaling and drought toleranc	HORVU4Hr1G067940	Replication protein A 70 kDa, Meiotic and somatic DNA repai	HORVU4Hr1G067950	Metallophosphoesterase domain containing protein	HORVU4Hr1G067960
mag0126	L-Asparagine	Amino acids and derivatives	chr5H	62363352	62365398	62364689	3.38816e-09	0.132284	HORVU5Hr1G016660	Similar to Ubiquitin conjugating enzyme 2	HORVU5Hr1G016670	Similar to Cinnamoyl-CoA reductase (EC 1.2.1.44)	HORVU5Hr1G016680	Similar to Syntaxin 52 (AtSYP52)	HORVU5Hr1G016690	Similar to Cinnamoyl CoA reductase
mag0126	L-Asparagine	Amino acids and derivatives	chr6H	566866489	567611815	567126388	5.77343e-10	0.144864	HORVU6Hr1G088500	Zinc finger, CCHC retroviral-type domain containing protein	HORVU6Hr1G088530	Transferase family protein	HORVU6Hr1G088540	Similar to Iron/ascorbate-dependent oxidoreductase	HORVU6Hr1G088550	Similar to Peroxisome type ascorbate peroxidase	HORVU6Hr1G088560	Similar to J013022N21, full insert sequence	HORVU6Hr1G088570	ENTH/VHS domain containing protein	HORVU6Hr1G088580	Zinc finger, RING/FYVE/PHD-type domain containing protein	HORVU6Hr1G088610	Terpenoid synthase domain containing protein	HORVU6Hr1G088630	Similar to virulent strain associated lipoprotein	HORVU6Hr1G088680	SAP-like protein BP-7	HORVU6Hr1G088700	Patatin family protein	HORVU6Hr1G088710	Similar to Starch synthase V	HORVU6Hr1G088730	Similar to Protein kinase family protein	HORVU6Hr1G088740	Hypothetical conserved gene	HORVU6Hr1G088750	Laccase, Lignin biosynthesis, Response to Cu stress of rice root	HORVU6Hr1G088790	DUF640 domain containing protein, ALOG domain-containing nuclear protein, Reguration of plant height, floral development and grain yield, Spikelet morphogenesi	HORVU6Hr1G088800	Similar to endoribonuclease	HORVU6Hr1G088820	RabGAP/TBC domain containing protein	HORVU6Hr1G088830	Hypothetical conserved gene	HORVU6Hr1G088840	Survival motor neuron interacting protein 1 family protein	HORVU6Hr1G088850
mag0126	L-Asparagine	Amino acids and derivatives	chr7H	546345299	547255646	547191734	2.18745e-10	0.150927	HORVU7Hr1G089870	Similar to DNA-directed RNA polymerase III 39 kDa polypeptide (EC 2.7.7.6) (RNA polymerase III C39 subunit)	HORVU7Hr1G089880	VQ domain containing protein	HORVU7Hr1G089910	SPX domain-containing protein, Phosphate (Pi) homeostasis, Negative regulation of leaf inclinatio	HORVU7Hr1G089930	Ethylene response factor, Transcription factor, Regulation of wax synthesis, Drought toleranc	HORVU7Hr1G089960	Similar to Phospholipase D alpha 1	HORVU7Hr1G090020	EF-Hand type domain containing protein	HORVU7Hr1G090040		HORVU7Hr1G090050
mag0126	L-Asparagine	Amino acids and derivatives	chr7H	549206923	554159559	551590487	8.8876e-11	0.158059	HORVU7Hr1G090250	Similar to H0306F12.5 protein	HORVU7Hr1G090260	Serine/threonine-protein kinase required for the salt overly sensitive (SOS) pathway, Calcineurin B-like (CBL) protein-interacting protein kinase, Control of intracellular Na<-+</- and K<-+</- homeostasis, Salt tolerance, Mutation in OsSOS2 reduces radiocesium in rice grai	HORVU7Hr1G090280	Tetratricopeptide-like helical domain containing protein	HORVU7Hr1G090290	Targeting for Xklp2 family protein	HORVU7Hr1G090320	Protein of unknown function DUF635 family protein	HORVU7Hr1G090330	Cellular retinaldehyde-binding/triple function, C-terminal domain containing protein	HORVU7Hr1G090340	Similar to phosphatidic acid phosphatase-related / PAP2-related	HORVU7Hr1G090350	ATP-binding cassette (ABC) transporter, Post-meiotic anther and pollen developmen	HORVU7Hr1G090360	Similar to Protein kinase domain containing protein, expressed	HORVU7Hr1G090380	Similar to 26S proteasome subunit 4-like protein (26S proteasome subunit AtRPT2a)	HORVU7Hr1G090390	Similar to No pollen	HORVU7Hr1G090410	Similar to polyamine oxidase precursor	HORVU7Hr1G090430	Cyclin-like F-box domain containing protein	HORVU7Hr1G090440	AP2/ERF transcription factor, Drought resistance, Control of lignin biosynthesi	HORVU7Hr1G090450	Similar to CBL-interacting serine/threonine-protein kinase 24 (EC 2.7.1.37) (SNF1-related kinase 3.11) (SALT OVERLY SENSITIVE 2 protein)	HORVU7Hr1G090460	Pentatricopeptide repeat domain containing protein	HORVU7Hr1G090490	Similar to 60S ribosomal protein L11-2 (L16). Splice isoform 2	HORVU7Hr1G090500	Serine protein kinase-like protein	HORVU7Hr1G090510	FBD domain containing protein	HORVU7Hr1G090520	Similar to Helix-loop-helix DNA-binding domain containing protein	HORVU7Hr1G090530
mag0126	L-Asparagine	Amino acids and derivatives	chr7H	561150498	563498198	563408369	1.9391e-09	0.137067	HORVU7Hr1G091800	Germin-like protein 8-6, Disease resistanc	HORVU7Hr1G091810	Brain and reproductive organ-expressed family protein	HORVU7Hr1G091830	Similar to Calmodulin-stimulated calcium-ATPase	HORVU7Hr1G091860	Aromatic L-amino acid decarboxylase (AADC), Senescence-induced serotonin biosynthesi	HORVU7Hr1G091880	Conserved hypothetical protein	HORVU7Hr1G091890		HORVU7Hr1G091900	Similar to Centromere/kinetochore protein zw10 homolog	HORVU7Hr1G091910	Similar to Acidic ribosomal protein P2a-4 (Fragment)	HORVU7Hr1G091920	B-cell receptor-associated 31-like family protein	HORVU7Hr1G091930	Similar to OSIGBa0147J19.7 protein	HORVU7Hr1G092010	Hypothetical conserved gene	HORVU7Hr1G092030	Protein kinase, core domain containing protein	HORVU7Hr1G092040	Lipase, GDSL domain containing protein	HORVU7Hr1G092050	Similar to cDNA clone:001-114-H08, full insert sequence	HORVU7Hr1G092070	Similar to Thioredoxin h
mag0159	L-(-)-Tyrosine	Amino acids and derivatives	chr3H	521129932	521207843	521195265	1.26478e-08	0.124084	HORVU3Hr1G068750	Similar to Pleiotropic drug resistance protein 3	HORVU3Hr1G068760	Similar to lachrymatory-factor synthase	HORVU3Hr1G068780	Regulator of chromosome condensation, RCC1 domain containing protein	HORVU3Hr1G068810	Similar to J013022N21, full insert sequence
mag0430	L-Cysteine	Amino acids and derivatives	chr2H	700974450	701332195	701278618	1.40249e-09	0.138806	HORVU2Hr1G103760	Similar to Cytochrome P450 CYP71Y10	HORVU2Hr1G103770	Cyclin-like F-box domain containing protein	HORVU2Hr1G103780	Similar to Resistance protein candidate (Fragment)	HORVU2Hr1G103800	EKC/KEOPS complex, subunit Pcc1 domain containing protein	HORVU2Hr1G103820	F-box domain, cyclin-like domain containing protein	HORVU2Hr1G103840	Similar to Isoform 2 of Protein argonaute 1B	HORVU2Hr1G103850	Similar to ZCN12 protein	HORVU2Hr1G103860	Similar to Enolase 2 (EC 4.2.1.11) (2-phosphoglycerate dehydratase 2) (2-phospho- D-glycerate hydro-lyase 2)	HORVU2Hr1G103880	Similar to H0114G12.4 protein	HORVU2Hr1G103890	Protein kinase, core domain containing protein	HORVU2Hr1G103910	RING-type E3 ubiquitin ligase, Control of pollen tube growth, Regulation of seed setting rat	HORVU2Hr1G103930	NAC transcription factor, Negative regulation of drought toleranc	HORVU2Hr1G103950	Similar to H0114G12.1 protein	HORVU2Hr1G103960	Similar to H0114G12.1 protein	HORVU2Hr1G103970	Cytochrome P450 family protein	HORVU2Hr1G103980	UDP-glucuronosyl/UDP-glucosyltransferase family protein
mag0430	L-Cysteine	Amino acids and derivatives	chr2H	718405928	718824576	718406523	1.7152e-09	0.13791	HORVU2Hr1G109850	Similar to OSIGBa0099L20.2 protein	HORVU2Hr1G109910	Similar to UVB-resistance protein UVR8	HORVU2Hr1G109940	Conserved hypothetical protein	HORVU2Hr1G109960	HAD superfamily hydrolase-like, type 3 domain containing protein	HORVU2Hr1G109970	Callose synthase, Ovary expansion by affecting vascular cell patternin	HORVU2Hr1G109980	Similar to GTP cyclohydrolase 1 isoform TaA	HORVU2Hr1G109990	Similar to T-cell immune regulator 1 transcript variant 3 (Fragment)	HORVU2Hr1G110080	Hypothetical conserved gene	HORVU2Hr1G110090	Similar to Helicase-like protein	HORVU2Hr1G110100	Similar to 3-mercaptopyruvate sulfurtransferase precursor (EC 2.8.1.1)	HORVU2Hr1G110110	Similar to Serine hydroxymethyltransferase	HORVU2Hr1G110120	Similar to Adenosylhomocysteinase	HORVU2Hr1G110130	Similar to Oxidoreductase, 2OG-Fe oxygenase family protein
mag0430	L-Cysteine	Amino acids and derivatives	chr3H	39447069	39451143	39448096	8.89454e-11	0.158054	HORVU3Hr1G016240	Protein kinase, catalytic domain domain containing protein	HORVU3Hr1G016280	Cytochrome c oxidase polypeptide Vc (EC 1.9.3.1) (Cytochrome c oxidase subunit 5c)	HORVU3Hr1G016310	Pentatricopeptide repeat domain containing protein	HORVU3Hr1G016320	Similar to LBD40 (LOB DOMAIN-CONTAINING PROTEIN 40)	HORVU3Hr1G016330	Similar to Pseudouridylate synthase	HORVU3Hr1G016340	Late embryogenesis abundant protein 2 family protein	HORVU3Hr1G016350	Zinc finger, RING/FYVE/PHD-type domain containing protein
mag0430	L-Cysteine	Amino acids and derivatives	chr3H	61159226	61852596	61852596	4.38268e-11	0.162256	HORVU3Hr1G020100	Similar to Phototropin	HORVU3Hr1G020120	Atypical late embryogenesis abundant (LEA) protein, Resistance to multiple abiotic stresse	HORVU3Hr1G020130	Plastid-localized pentatricopeptide repeat (PPR) protein, Plant growth and pollen developmen	HORVU3Hr1G020140	WRKY transcription factor 70
mag0616	L-(+)-Arginine	Amino acids and derivatives	chr6H	53879540	55786380	53879540	3.46968e-11	0.164376	HORVU6Hr1G019670	Similar to 3-glucanase	HORVU6Hr1G019700	Similar to SBP-domain protein 5 (Fragment)	HORVU6Hr1G019730	Thioredoxin-like fold domain containing protein	HORVU6Hr1G019760	Similar to cycloartenol synthase	HORVU6Hr1G019770	D111/G-patch domain containing protein	HORVU6Hr1G019780	X8 domain containing protein	HORVU6Hr1G019800	Conserved hypothetical protein	HORVU6Hr1G019820	Conserved hypothetical protein	HORVU6Hr1G019840	Squalene cyclase domain containing protein	HORVU6Hr1G019870	Conserved hypothetical protein	HORVU6Hr1G019900	Sporulation stage II, protein E C-terminal domain containing protein	HORVU6Hr1G019910	Similar to ATP binding protein	HORVU6Hr1G019920	Cyclin-like F-box domain containing protein	HORVU6Hr1G019930	Similar to Possible kinase	HORVU6Hr1G019940	Squalene cyclase domain containing protein	HORVU6Hr1G019950	Molybdopterin biosynthesis MoaE family protein	HORVU6Hr1G019960	Hypothetical conserved gene	HORVU6Hr1G020000	Putative harbinger transposase-derived nuclease domain containing protein	HORVU6Hr1G020020	Similar to Cycloartenol synthase	HORVU6Hr1G020040	Hypothetical conserved gene	HORVU6Hr1G020050
mag0616	L-(+)-Arginine	Amino acids and derivatives	chr6H	115209274	115594168	115575416	1.41227e-11	0.170373	HORVU6Hr1G028720	Similar to Vacuolar ATP synthase subunit D (EC 3.6.3.14) (V-ATPase D subunit) (Vacuolar proton pump D subunit)	HORVU6Hr1G028730	Similar to Ubiquitin fusion degradation 1-like	HORVU6Hr1G028740	Conserved hypothetical protein	HORVU6Hr1G028750		HORVU6Hr1G028760	WD40 repeat-like domain containing protein	HORVU6Hr1G028770	Senescence-associated family protein	HORVU6Hr1G028780	Sterol-binding domain containing protein	HORVU6Hr1G028790	WRKY transcription factor, Defense respons
mag0616	L-(+)-Arginine	Amino acids and derivatives	chr6H	415861741	416572315	416392091	1.98487e-10	0.15263	HORVU6Hr1G062110		HORVU6Hr1G062120	Conserved hypothetical protein	HORVU6Hr1G062140		HORVU6Hr1G062150	Cupredoxin domain containing protein	HORVU6Hr1G062160	Reverse transcriptase domain containing protein	HORVU6Hr1G062170	Reverse transcriptase domain containing protein	HORVU6Hr1G062180	Cupredoxin domain containing protein	HORVU6Hr1G062190	Transferase family protein
mag0616	L-(+)-Arginine	Amino acids and derivatives	chr7H	550584518	554159559	553707907	1.83503e-10	0.15211	HORVU7Hr1G090330	Cellular retinaldehyde-binding/triple function, C-terminal domain containing protein	HORVU7Hr1G090340	Similar to phosphatidic acid phosphatase-related / PAP2-related	HORVU7Hr1G090350	ATP-binding cassette (ABC) transporter, Post-meiotic anther and pollen developmen	HORVU7Hr1G090360	Similar to Protein kinase domain containing protein, expressed	HORVU7Hr1G090380	Similar to 26S proteasome subunit 4-like protein (26S proteasome subunit AtRPT2a)	HORVU7Hr1G090390	Similar to No pollen	HORVU7Hr1G090410	Similar to polyamine oxidase precursor	HORVU7Hr1G090430	Cyclin-like F-box domain containing protein	HORVU7Hr1G090440	AP2/ERF transcription factor, Drought resistance, Control of lignin biosynthesi	HORVU7Hr1G090450	Similar to CBL-interacting serine/threonine-protein kinase 24 (EC 2.7.1.37) (SNF1-related kinase 3.11) (SALT OVERLY SENSITIVE 2 protein)	HORVU7Hr1G090460	Pentatricopeptide repeat domain containing protein	HORVU7Hr1G090490	Similar to 60S ribosomal protein L11-2 (L16). Splice isoform 2	HORVU7Hr1G090500	Serine protein kinase-like protein	HORVU7Hr1G090510	FBD domain containing protein	HORVU7Hr1G090520	Similar to Helix-loop-helix DNA-binding domain containing protein	HORVU7Hr1G090530	Cyclin-like F-box domain containing protein	HORVU7Hr1G090540	Cyclin-like F-box domain containing protein	HORVU7Hr1G090550	F-box domain, cyclin-like domain containing protein	HORVU7Hr1G090560	Similar to Sinapyl alcohol dehydrogenase	HORVU7Hr1G090610	Uncharacterised conserved protein UCP037471 domain containing protein	HORVU7Hr1G090650
mag0616	L-(+)-Arginine	Amino acids and derivatives	chr7H	559710257	563422067	561186238	4.20068e-12	0.177806	HORVU7Hr1G091480	ATPase, AAA-type, core domain containing protein	HORVU7Hr1G091490	Similar to GTP-binding protein	HORVU7Hr1G091500	Similar to Novel plant SNARE 11 (AtNPSN11)	HORVU7Hr1G091520	Similar to Protein kinase APK1B, chloroplast precursor (EC 2.7.1.-)	HORVU7Hr1G091530		HORVU7Hr1G091560	Similar to Dehydration-responsive element-binding protein 1H	HORVU7Hr1G091570	Similar to CEL4=CELLULASE 4 (Fragment)	HORVU7Hr1G091580	Conserved hypothetical protein	HORVU7Hr1G091600	t-snare domain containing protein	HORVU7Hr1G091620	Similar to ribulose-1,5-bisphosphate carboxylase/oxygenase large subunit	HORVU7Hr1G091640	Photosystem II reaction center protein K	HORVU7Hr1G091650	Similar to 60S ribosomal protein L2 (Fragment)	HORVU7Hr1G091660	Similar to glycosyltransferase family-37	HORVU7Hr1G091670	Similar to 60S ribosomal protein L2 (Fragment)	HORVU7Hr1G091680	Similar to ribosomal protein L2	HORVU7Hr1G091700	Pentatricopeptide repeat domain containing protein	HORVU7Hr1G091720	Similar to Translocon-associated protein alpha subunit precursor (TRAP-alpha) (Signal sequence receptor alpha subunit) (SSR-alpha)	HORVU7Hr1G091730	Similar to Beta-primeverosidase (EC 3.2.1.149)	HORVU7Hr1G091740	Similar to chloroplast post-illumination chlorophyll fluorescence increase protein	HORVU7Hr1G091760	Similar to Malate dehydrogenase precursor (EC 1.1.1.37)	HORVU7Hr1G091770
mag0672	N-Acetyl-L-tyrosine	Amino acids and derivatives	chr2H	729555929	730509393	730428652	3.70238e-11	0.163941	HORVU2Hr1G113660	Phospholipase C, phosphatidylinositol-specific, Y domain domain containing protein	HORVU2Hr1G113690	DNA-binding pseudobarrel domain domain containing protein	HORVU2Hr1G113700	Phospholipase C, phosphatidylinositol-specific, Y domain domain containing protein	HORVU2Hr1G113730	Similar to H0212B02.4 protein	HORVU2Hr1G113820	WUSCHEL-related homeobox protein, Meristem maintenanc	HORVU2Hr1G113830	Similar to H0212B02.1 protein	HORVU2Hr1G113880	Similar to cDNA clone:J023121E19, full insert sequence	HORVU2Hr1G113930	C3HC4 RING domain-containing E3 ubiquitin ligase, Modulation of heading date by physically interacting with Hd	HORVU2Hr1G113940	Similar to Dehydration responsive element binding protein 2F (DREB2F protein)
mag0672	N-Acetyl-L-tyrosine	Amino acids and derivatives	chr4H	271086278	271172934	271168741	4.52828e-16	0.236644	HORVU4Hr1G036400		HORVU4Hr1G036440	Reverse transcriptase domain containing protein
mag0672	N-Acetyl-L-tyrosine	Amino acids and derivatives	chr5H	73423558	77799326	76254639	4.98021e-13	0.192353	HORVU5Hr1G018220	Myb-like DNA-binding domain, SHAQKYF class domain containing protein	HORVU5Hr1G018240	Similar to senescence-associated protein	HORVU5Hr1G018260	Cation/H+ exchanger domain containing protein	HORVU5Hr1G018290	Similar to F-box domain containing protein, expressed	HORVU5Hr1G018300	Cyclin-like F-box domain containing protein	HORVU5Hr1G018310	Similar to NBS-LRR disease resistance protein homologue (Fragment)	HORVU5Hr1G018330	Methionyl-tRNA synthetase, class Ia domain containing protein	HORVU5Hr1G018340	Serine/threonine protein kinase, Abscisic acid (ABA)-activated protein kinase, Hyperosmotic stress response, ABA signal transductio	HORVU5Hr1G018350	NB-ARC domain containing protein	HORVU5Hr1G018360	EF-Hand type domain containing protein	HORVU5Hr1G018400	Similar to PDE135 (PIGMENT DEFECTIVE EMBRYO 135); transmembrane transporter	HORVU5Hr1G018410		HORVU5Hr1G018460	Hypothetical conserved gene	HORVU5Hr1G018480	BTB domain containing protein	HORVU5Hr1G018540		HORVU5Hr1G018580		HORVU5Hr1G018590	Similar to RNA helicase (Fragment)	HORVU5Hr1G018610	Peptidase M1, membrane alanine aminopeptidase family protein	HORVU5Hr1G018620	NADP-malic enzyme, Splicing varian	HORVU5Hr1G018660	Similar to Heterochromatin protein (Fragment)	HORVU5Hr1G018670
mag0672	N-Acetyl-L-tyrosine	Amino acids and derivatives	chr5H	83588230	84896246	84086711	3.11945e-10	0.149562	HORVU5Hr1G019220	Similar to Coatomer protein complex, beta prime; beta'-COP protein	HORVU5Hr1G019250	Similar to OSIGBa0126J24.2 protein	HORVU5Hr1G019270	Similar to dnaJ subfamily C member 7	HORVU5Hr1G019290	Hypothetical conserved gene	HORVU5Hr1G019300	DEAD-like helicase, N-terminal domain containing protein	HORVU5Hr1G019310	Similar to Resistance protein T10rga2-1A	HORVU5Hr1G019320	Similar to J013022N21, full insert sequence	HORVU5Hr1G019370	Similar to RALF
mag0672	N-Acetyl-L-tyrosine	Amino acids and derivatives	chr5H	86605005	89857837	88510835	4.96966e-09	0.130571	HORVU5Hr1G019640	Glycosyl transferase, family 8 protein	HORVU5Hr1G019650	Glycoside hydrolase family 79, N-terminal protein	HORVU5Hr1G019660	Similar to predicted protein	HORVU5Hr1G019670	Similar to Phosphate/phosphoenolpyruvate translocator protein-like	HORVU5Hr1G019700	Pectinesterase inhibitor domain containing protein	HORVU5Hr1G019720	Similar to invertase inhibitor	HORVU5Hr1G019730	Similar to predicted protein	HORVU5Hr1G019740	Similar to Purine permease-like protein	HORVU5Hr1G019750	Pectinesterase inhibitor domain containing protein	HORVU5Hr1G019780	Endonuclease/exonuclease/phosphatase domain containing protein	HORVU5Hr1G019810	Hypothetical conserved gene	HORVU5Hr1G019820	Similar to ATPase 3	HORVU5Hr1G019840	Similar to 29 kDa ribonucleoprotein, chloroplast precursor (RNA-binding protein cp29)	HORVU5Hr1G019870	Similar to carboxyl-terminal proteinase	HORVU5Hr1G019880	Calmodulin-binding, plant family protein	HORVU5Hr1G019900	Zinc finger, CCHC retroviral-type domain containing protein	HORVU5Hr1G019910		HORVU5Hr1G019940	Trimeric LpxA-like domain containing protein	HORVU5Hr1G019950	Hypothetical conserved gene	HORVU5Hr1G019960	Similar to J013022N21, full insert sequence	HORVU5Hr1G019980
mag0672	N-Acetyl-L-tyrosine	Amino acids and derivatives	chr5H	90977677	96163796	92311781	1.70856e-10	0.153645	HORVU5Hr1G020150	Cyclin-like F-box domain containing protein	HORVU5Hr1G020170	Similar to pollen Ole e 1 allergen and extensin family protein	HORVU5Hr1G020180	Formin-like protein 12	HORVU5Hr1G020200	Nucleotide-binding, alpha-beta plait domain containing protein	HORVU5Hr1G020240	Peptidase C1A, papain family protein	HORVU5Hr1G020250	Targeting for Xklp2 family protein	HORVU5Hr1G020280	Similar to Diacylglycerol kinase 1 (EC 2.7.1.107) (Diglyceride kinase 1) (DGK 1) (DAG kinase 1)	HORVU5Hr1G020290	Cellular retinaldehyde-binding/triple function, N-terminal domain containing protein	HORVU5Hr1G020300	Similar to DNA-binding protein phosphatase 2C	HORVU5Hr1G020310	Similar to OSIGBa0138H21-OSIGBa0138E01.9 protein	HORVU5Hr1G020320		HORVU5Hr1G020340		HORVU5Hr1G020350	Similar to Coatomer delta subunit (Delta-coat protein) (Delta-COP)	HORVU5Hr1G020370	Similar to Enolase 2 (EC 4.2.1.11) (2-phosphoglycerate dehydratase 2) (2-phospho- D-glycerate hydro-lyase 2)	HORVU5Hr1G020390	DEAD-like helicase, N-terminal domain containing protein	HORVU5Hr1G020400	Nucleotide pyrophosphatase, Hydrolysis of UDP, ADP and adenosine 5'-phosphosulfat	HORVU5Hr1G020410	Conserved hypothetical protein	HORVU5Hr1G020430	Similar to exonuclease	HORVU5Hr1G020470		HORVU5Hr1G020490		HORVU5Hr1G020500
mag0672	N-Acetyl-L-tyrosine	Amino acids and derivatives	chr5H	318518555	320765011	319075549	6.05588e-16	0.234852	HORVU5Hr1G041930	IQ calmodulin-binding region domain containing protein	HORVU5Hr1G041960	Serine/threonine protein kinase domain containing protein	HORVU5Hr1G041970	Similar to Syntaxin 52 (AtSYP52)	HORVU5Hr1G041990	Ribosomal RNA adenine methylase transferase family protein	HORVU5Hr1G042000	Similar to galactosyl transferase GMA12/MNN10 family protein	HORVU5Hr1G042010	Peptidase S14, ClpP family protein	HORVU5Hr1G042030	Cytochrome P450 family protein	HORVU5Hr1G042050	Similar to Signal recognition particle 68 kDa protein	HORVU5Hr1G042070	Similar to Single myb histone 1	HORVU5Hr1G042080	Major facilitator superfamily protein	HORVU5Hr1G042090	Similar to H0525E10.9 protein	HORVU5Hr1G042110	Crinkly4 receptor-like kinase, Epidermal cell differentiation, Interlocking of the palea and lemm	HORVU5Hr1G042120	Similar to MATE efflux family protein, expressed	HORVU5Hr1G042130	Defensin-like protein, Positive regulation of Cd accumulation in rice leaves, Mediation of Cd efflux from cytosol into extracellular spaces via chelatio
mag0672	N-Acetyl-L-tyrosine	Amino acids and derivatives	chr5H	321950410	323264910	321950410	8.15763e-10	0.143007	HORVU5Hr1G042220	Similar to Alpha-2,8-sialyltransferase 8B (EC 2.4.99.-) (ST8Sia II) (Sialyltransferase X) (STX)	HORVU5Hr1G042230	Similar to ZCN17	HORVU5Hr1G042280	Similar to OSIGBa0114M03.4 protein	HORVU5Hr1G042290	Hypothetical protein	HORVU5Hr1G042300	Hypothetical conserved gene	HORVU5Hr1G042310	Amino acid-binding ACT domain containing protein	HORVU5Hr1G042320	Pentatricopeptide repeat domain containing protein	HORVU5Hr1G042330	Conserved hypothetical protein
mag0672	N-Acetyl-L-tyrosine	Amino acids and derivatives	chr5H	327213590	332146386	330546970	3.9573e-10	0.147431	HORVU5Hr1G042700	FAR1 DNA binding domain domain containing protein	HORVU5Hr1G042710	Similar to OSIGBa0092G14.5 protein	HORVU5Hr1G042740	Similar to UDP-glycosyltransferase UGT99C4	HORVU5Hr1G042820	DTW domain containing protein	HORVU5Hr1G042950		HORVU5Hr1G042960		HORVU5Hr1G042990	Phosphatidylinositol-4-phosphate 5-kinase, core domain containing protein	HORVU5Hr1G043010	Conserved hypothetical protein	HORVU5Hr1G043020	Protein of unknown function DUF1230 family protein	HORVU5Hr1G043060	Similar to L-Galactono-1,4-lactone dehydrogenase	HORVU5Hr1G043080	DNA-directed RNA polymerase, RPB5 subunit domain containing protein	HORVU5Hr1G043090	A-type response regulator, Cytokinin signalin	HORVU5Hr1G043100	Homolog of Rad52 (Radiation sensitive 52), Mediation of homologous recombination and DNA repair	HORVU5Hr1G043120	Similar to GDT1-like protein 1, chloroplastic	HORVU5Hr1G043130	TRAUB family protein	HORVU5Hr1G043140	Cytochrome P450 family protein	HORVU5Hr1G043160		HORVU5Hr1G043190	Isopropylmalate synthase, Regulation of seed vigou	HORVU5Hr1G043200	Six-bladed beta-propeller, TolB-like domain containing protein	HORVU5Hr1G043220	Ankyrin domain containing protein
mag0672	N-Acetyl-L-tyrosine	Amino acids and derivatives	chr5H	336294436	337864652	336294436	2.5501e-10	0.149892	HORVU5Hr1G043550	Similar to Saccharopine dehydrogenase family protein, expressed	HORVU5Hr1G043560	NC domain containing protein	HORVU5Hr1G043600	Similar to Cytochrome C biogenesis protein transmembrane region containing protein, expressed	HORVU5Hr1G043630		HORVU5Hr1G043640	Similar to Calcium-transporting ATPase 4, plasma membrane-type (EC 3.6.3.8) (Ca(2+)-ATPase isoform 4)	HORVU5Hr1G043650	EF-Hand type domain containing protein	HORVU5Hr1G043670	Similar to mitochondrial glycoprotein	HORVU5Hr1G043700		HORVU5Hr1G043710
mag0672	N-Acetyl-L-tyrosine	Amino acids and derivatives	chr5H	344660714	345222846	344663437	7.84276e-13	0.188155	HORVU5Hr1G044540	Similar to predicted protein	HORVU5Hr1G044550	Similar to Calcium-dependent protein kinase (Fragment)	HORVU5Hr1G044590	Similar to Major facilitator superfamily antiporter	HORVU5Hr1G044610	Similar to Metacaspase 7 (Metacaspase 4)	HORVU5Hr1G044620	DEAD-like helicase, N-terminal domain containing protein	HORVU5Hr1G044640	Similar to Major facilitator superfamily antiporter	HORVU5Hr1G044700	WD40 repeat-like domain containing protein	HORVU5Hr1G044710	Centrin
mag0672	N-Acetyl-L-tyrosine	Amino acids and derivatives	chr5H	349415310	350630515	349415314	1.15453e-08	0.124275	HORVU5Hr1G045170	Similar to SET domain protein SDG111	HORVU5Hr1G045180	bZIP transcription factor, Modulation of the floral transition, Floral represso	HORVU5Hr1G045190	Sucrose transporter	HORVU5Hr1G045220	Conserved hypothetical protein	HORVU5Hr1G045240	Similar to Nrap protein, expressed	HORVU5Hr1G045250	Peptidase aspartic, catalytic domain containing protein	HORVU5Hr1G045290	Similar to AP2 domain containing protein, expressed	HORVU5Hr1G045300	Zinc finger, PHD-type domain containing protein
mag0672	N-Acetyl-L-tyrosine	Amino acids and derivatives	chr5H	404632438	404646833	404633951	9.84218e-13	0.18792	HORVU5Hr1G051810		HORVU5Hr1G051820	Alcohol dehydrogenase 1	HORVU5Hr1G051830	Replication protein A 30kDa
mag0672	N-Acetyl-L-tyrosine	Amino acids and derivatives	chr5H	448054802	448819436	448514674	2.85375e-40	0.513465	HORVU5Hr1G057170	Similar to Transposase	HORVU5Hr1G057180	Cytochrome P450 family protein	HORVU5Hr1G057190	Glutaredoxin 2 family protein	HORVU5Hr1G057200	Potassium uptake protein, kup domain containing protein	HORVU5Hr1G057210	Similar to Diacylglycerol kinase 1 (EC 2.7.1.107) (Diglyceride kinase 1) (DGK 1) (DAG kinase 1)	HORVU5Hr1G057220	Similar to Diacylglycerol kinase 1 (EC 2.7.1.107) (Diglyceride kinase 1) (DGK 1) (DAG kinase 1)	HORVU5Hr1G057230	SANT domain, DNA binding domain containing protein
mag0672	N-Acetyl-L-tyrosine	Amino acids and derivatives	chr6H	71753249	71759604	71759604	6.66495e-30	0.410327	HORVU6Hr1G022460	Ribosomal protein S2 family protein	HORVU6Hr1G022500	BTB domain containing protein	HORVU6Hr1G022540	Similar to Leucine Rich Repeat family protein, expressed	HORVU6Hr1G022550	Hypothetical conserved gene
mag0672	N-Acetyl-L-tyrosine	Amino acids and derivatives	chr6H	234013366	234014249	234014249	1.11541e-19	0.28456	HORVU6Hr1G042090	Similar to ABI3-interacting protein 2-1 protein
mag0813	L-Pipecolic acid	Amino acids and derivatives	chr3H	659574511	659634283	659574511	7.72201e-10	0.143383	HORVU3Hr1G098590	SET domain containing protein	HORVU3Hr1G098610	Leucine-rich repeat, N-terminal domain containing protein	HORVU3Hr1G098640	Cyclin-like F-box domain containing protein	HORVU3Hr1G098650	Similar to Cytochrome c1, heme protein	HORVU3Hr1G098660	Immunoglobulin/major histocompatibility complex, conserved site domain containing protein	HORVU3Hr1G098670	Potassium transporter, Salt stress response, Alkali toleranc	HORVU3Hr1G098700	Similar to inner membrane transport protein	HORVU3Hr1G098720	Protein of unknown function DUF292, eukaryotic domain containing protein
mag0874	N-Acetylmethionine	Amino acids and derivatives	chr2H	651547233	654128586	651547233	9.74389e-11	0.156899	HORVU2Hr1G092180	Similar to Elongation factor G 1, mitochondrial precursor (mEF-G-1) (EFGM)	HORVU2Hr1G092190	Tetratricopeptide TPR-1 domain containing protein	HORVU2Hr1G092200	Similar to Nodulin 21 (N-21)	HORVU2Hr1G092230	Autophagy-related protein 13 domain containing protein	HORVU2Hr1G092250	Similar to Kinesin heavy chain (Fragment)	HORVU2Hr1G092260	Zinc finger, RING/FYVE/PHD-type domain containing protein	HORVU2Hr1G092270	Glyoxalase/bleomycin resistance protein/dioxygenase domain containing protein	HORVU2Hr1G092280	Protein of unknown function DUF2485 domain containing protein	HORVU2Hr1G092290	Homeodomain-leucine zipper (HD-Zip) transcription factor, Regulation of panicle developmen	HORVU2Hr1G092300	Similar to Homeobox-leucine zipper protein HOX25	HORVU2Hr1G092340	Conserved hypothetical protein	HORVU2Hr1G092350	Similar to WD-40 repeat protein MSI1	HORVU2Hr1G092360	Similar to Elicitor-inducible cytochrome P450	HORVU2Hr1G092370	Similar to Kinesin-like protein	HORVU2Hr1G092380	Transcription factor jumonji domain containing protein	HORVU2Hr1G092390	Phytic acid metabolis	HORVU2Hr1G092400		HORVU2Hr1G092420	Similar to H0115B09.1 protein	HORVU2Hr1G092430	Src homology-3 domain containing protein	HORVU2Hr1G092460	Zinc finger, B-box domain containing protein	HORVU2Hr1G092510
mag0874	N-Acetylmethionine	Amino acids and derivatives	chr3H	208376202	224558119	210497622	1.10833e-15	0.22967	HORVU3Hr1G036860	Similar to Peroxidase 72 precursor (EC 1.11.1.7) (Atperox P72) (PRXR8) (ATP6a)	HORVU3Hr1G036870	Pentatricopeptide repeat domain containing protein	HORVU3Hr1G036880	Similar to Peroxidase	HORVU3Hr1G036900	Reverse transcriptase domain containing protein	HORVU3Hr1G036930	Similar to predicted protein	HORVU3Hr1G036960		HORVU3Hr1G036970		HORVU3Hr1G037030	Conserved hypothetical protein	HORVU3Hr1G037040	Similar to T11I18.15 protein	HORVU3Hr1G037050	Cellular retinaldehyde binding/alpha-tocopherol transport family protein	HORVU3Hr1G037080		HORVU3Hr1G037170	Mitochondrial carrier protein, Early leaf developmen	HORVU3Hr1G037180	RNA-directed DNA polymerase (reverse transcriptase), related domain containing protein	HORVU3Hr1G037200	Similar to DNA-binding factor of bZIP class	HORVU3Hr1G037260		HORVU3Hr1G037270	Similar to 26S protease regulatory subunit 6B (MIP224) (MB67 interacting protein) (TAT-binding protein-7) (TBP-7)	HORVU3Hr1G037280	RNA-binding region RNP-1 (RNA recognition motif) domain containing protein	HORVU3Hr1G037310	Similar to translin family protein	HORVU3Hr1G037330	Phenazine biosynthesis PhzC/PhzF protein family protein	HORVU3Hr1G037340	HhH-GPD domain domain containing protein	HORVU3Hr1G037350
mag0874	N-Acetylmethionine	Amino acids and derivatives	chr3H	371700773	371702444	371700789	1.24692e-09	0.13961	HORVU3Hr1G051370
mag0950	N-Acetylaspartate	Amino acids and derivatives	chr3H	208369510	211058354	208883375	9.78512e-10	0.141267	HORVU3Hr1G036860	Similar to Peroxidase 72 precursor (EC 1.11.1.7) (Atperox P72) (PRXR8) (ATP6a)	HORVU3Hr1G036870	Pentatricopeptide repeat domain containing protein	HORVU3Hr1G036880	Similar to Peroxidase	HORVU3Hr1G036900	Reverse transcriptase domain containing protein	HORVU3Hr1G036930	Similar to predicted protein	HORVU3Hr1G036960		HORVU3Hr1G036970		HORVU3Hr1G037030	Conserved hypothetical protein	HORVU3Hr1G037040	Similar to T11I18.15 protein	HORVU3Hr1G037050	Cellular retinaldehyde binding/alpha-tocopherol transport family protein	HORVU3Hr1G037080		HORVU3Hr1G037170	Mitochondrial carrier protein, Early leaf developmen	HORVU3Hr1G037180	RNA-directed DNA polymerase (reverse transcriptase), related domain containing protein	HORVU3Hr1G037200	Similar to DNA-binding factor of bZIP class
mag0950	N-Acetylaspartate	Amino acids and derivatives	chr3H	212261750	224788697	221509097	5.20617e-10	0.146075	HORVU3Hr1G037330	Phenazine biosynthesis PhzC/PhzF protein family protein	HORVU3Hr1G037340	HhH-GPD domain domain containing protein	HORVU3Hr1G037350	Conserved hypothetical protein	HORVU3Hr1G037360	Conserved hypothetical protein	HORVU3Hr1G037370	Hypothetical conserved gene	HORVU3Hr1G037400		HORVU3Hr1G037410		HORVU3Hr1G037420	Similar to Cinnamyl alcohol dehydrogenase	HORVU3Hr1G037440		HORVU3Hr1G037450	Similar to RING finger family protein	HORVU3Hr1G037470	RNA-binding protein Lupus La domain containing protein	HORVU3Hr1G037510		HORVU3Hr1G037520	Similar to predicted protein	HORVU3Hr1G037530	Acyl-CoA-binding protein , Stress respons	HORVU3Hr1G037540	Phenazine biosynthesis PhzC/PhzF protein family protein	HORVU3Hr1G037560	Multi antimicrobial extrusion protein MatE family protein	HORVU3Hr1G037570	Kelch repeat type 1 domain containing protein	HORVU3Hr1G037580	Glutaredoxin 2 family protein	HORVU3Hr1G037600	Similar to Respiratory burst oxidase homolog	HORVU3Hr1G037630	Phenazine biosynthesis PhzC/PhzF protein family protein	HORVU3Hr1G037650
mag0950	N-Acetylaspartate	Amino acids and derivatives	chr3H	232135674	253111554	251709360	2.24018e-09	0.13512	HORVU3Hr1G039250	Cyclin-like F-box domain containing protein	HORVU3Hr1G039290		HORVU3Hr1G039300		HORVU3Hr1G039400	Glucosidase II beta subunit, Potential switch between programmed cell death and autophag	HORVU3Hr1G039460	UBX domain containing protein	HORVU3Hr1G039470	Similar to hydrogen-transporting ATP synthase, rotational mechanism	HORVU3Hr1G039480	Similar to Arginine/serine-rich splicing factor 1 variant 2	HORVU3Hr1G039500	WRKY transcription factor 68	HORVU3Hr1G039540	Similar to aminophospholipid ATPase	HORVU3Hr1G039560	Similar to Dihydrolipoamide S-acetyltransferase	HORVU3Hr1G039600	Similar to Importin-beta N-terminal domain containing protein, expressed	HORVU3Hr1G039610		HORVU3Hr1G039630	Similar to Phosphoethanolamine methyltransferase	HORVU3Hr1G039660	Similar to chaperone protein dnaJ 20	HORVU3Hr1G039680	GRAM domain containing protein	HORVU3Hr1G039700	Molecular chaperone, heat shock protein, Hsp40, DnaJ domain containing protein	HORVU3Hr1G039740	Similar to anther-specific proline-rich protein APG	HORVU3Hr1G039750	Zinc finger, C6HC-type domain containing protein	HORVU3Hr1G039760	Lipase, class 3 family protein	HORVU3Hr1G039790	Similar to 50S ribosomal protein L40	HORVU3Hr1G039800
mag0950	N-Acetylaspartate	Amino acids and derivatives	chr3H	254358656	261445148	255772387	1.55436e-09	0.138102	HORVU3Hr1G040990	Similar to Type B-like cyclin (Fragment)	HORVU3Hr1G041030	Zinc finger, RING/FYVE/PHD-type domain containing protein	HORVU3Hr1G041070	Similar to Exo-1,3-beta-glucanase precursor (EC 3.2.1.58) (Fragment)	HORVU3Hr1G041090	Conserved hypothetical protein	HORVU3Hr1G041110		HORVU3Hr1G041130	Transferase family protein	HORVU3Hr1G041160	Similar to Protein translocase subunit secA	HORVU3Hr1G041190	Similar to NBS-LRR disease resistance protein homologue (Fragment)	HORVU3Hr1G041230		HORVU3Hr1G041250	Similar to Protein translocase subunit secA	HORVU3Hr1G041290	Hypothetical conserved gene	HORVU3Hr1G041310	Hypothetical conserved gene	HORVU3Hr1G041330	Similar to H0215A08.3 protein	HORVU3Hr1G041370	Conserved hypothetical protein	HORVU3Hr1G041400	Similar to Calreticulin-3	HORVU3Hr1G041430	Serine/threonine protein kinase domain containing protein	HORVU3Hr1G041440	Similar to Flavanone 3-hydroxylase-like protein	HORVU3Hr1G041520	UAA transporter domain containing protein	HORVU3Hr1G041560	Phospholipid/glycerol acyltransferase domain containing protein	HORVU3Hr1G041600		HORVU3Hr1G041620
mag0950	N-Acetylaspartate	Amino acids and derivatives	chr3H	263527870	276644416	265240864	4.0926e-10	0.146694	HORVU3Hr1G041900	Similar to CRS2-associated factor 1	HORVU3Hr1G041990	Similar to Biostress-resistance-related protein (Fragment)	HORVU3Hr1G042050	Timeless protein domain containing protein	HORVU3Hr1G042060	Similar to Mcm2-prov protein	HORVU3Hr1G042110	Dimethylmenaquinone methyltransferase family protein	HORVU3Hr1G042140	Similar to Fimbrin 1 (AtFIM1)	HORVU3Hr1G042280		HORVU3Hr1G042290	Similar to lipase family protein	HORVU3Hr1G042320	Golgi-localized nucleotide sugar transporter, UDP-glucose transporter, Modulation of cell wall biosynthesis and plant growt	HORVU3Hr1G042330	Kinesin 13 protein, Regulation of grain length and plant heigh	HORVU3Hr1G042400	Conserved hypothetical protein	HORVU3Hr1G042440	Trivalent AI influx transporter, Aluminum (Al) toleranc	HORVU3Hr1G042500	Similar to Chaperone protein dnaJ 15 (Protein ALTERED RESPONSE TO GRAVITY) (AtARG1) (AtJ15) (AtDjB15)	HORVU3Hr1G042520	Hypothetical conserved gene	HORVU3Hr1G042540	Similar to predicted protein	HORVU3Hr1G042600	Callose synthase, Microsporogenesis, Male fertilit	HORVU3Hr1G042670	Transcriptional factor B3 family protein	HORVU3Hr1G042680	Conserved hypothetical protein	HORVU3Hr1G042690	Hypothetical conserved gene	HORVU3Hr1G042770	Major facilitator superfamily protein	HORVU3Hr1G042790
mag0950	N-Acetylaspartate	Amino acids and derivatives	chr3H	277797043	286685610	286246393	2.17702e-10	0.152004	HORVU3Hr1G043110	Similar to J013022N21, full insert sequence	HORVU3Hr1G043140	Zinc finger, CCHC-type domain containing protein	HORVU3Hr1G043160	Similar to Thylakoid lumenal 13.3 kDa protein (P16.5) (Fragment)	HORVU3Hr1G043210		HORVU3Hr1G043250		HORVU3Hr1G043300	Major facilitator superfamily protein	HORVU3Hr1G043310		HORVU3Hr1G043320	Transcriptional factor B3 family protein	HORVU3Hr1G043350	Similar to Transposase	HORVU3Hr1G043380	Mitochondrial carnitine/acylcarnitine carrier-like protein (A BOUT DE SOUFFLE) (Carnitine/acylcarnitine translocase-like protein) (CAC-like protein)	HORVU3Hr1G043390	Similar to carbohydrate binding	HORVU3Hr1G043440	Mov34/MPN/PAD-1 family protein	HORVU3Hr1G043460	Conserved hypothetical protein	HORVU3Hr1G043510	Peptidase C48, SUMO/Sentrin/Ubl1 family protein	HORVU3Hr1G043530	Tetratricopeptide-like helical domain containing protein	HORVU3Hr1G043560	Similar to OSIGBa0114M03.4 protein	HORVU3Hr1G043600		HORVU3Hr1G043640	Armadillo-type fold domain containing protein	HORVU3Hr1G043660	Protein of unknown function DUF635 family protein	HORVU3Hr1G043690	Armadillo-type fold domain containing protein	HORVU3Hr1G043730
mag0950	N-Acetylaspartate	Amino acids and derivatives	chr3H	287734556	299231965	292195543	6.22999e-10	0.143846	HORVU3Hr1G044550	Similar to Serine/threonine protein phosphatase PP1 (EC 3.1.3.16) (Fragment)	HORVU3Hr1G044570	Similar to NADH dehydrogenase subunit 3	HORVU3Hr1G044580	Similar to 40S ribosomal protein S23 (S12)	HORVU3Hr1G044610		HORVU3Hr1G044640	Homolog of Arabidopsis DE-ETIOLATED1 (DET1), Modulation of the ABA signaling pathway and ABA biosynthesis, Regulation of chlorophyll conten	HORVU3Hr1G044660		HORVU3Hr1G044680	Conserved hypothetical protein	HORVU3Hr1G044700	Uncharacterised protein family UPF0121 domain containing protein	HORVU3Hr1G044720	Hypothetical gene	HORVU3Hr1G044750	Peptidase S14, ClpP family protein	HORVU3Hr1G044760	Similar to predicted protein	HORVU3Hr1G044780	Similar to predicted protein	HORVU3Hr1G044830	Protein phosphatase 2C domain containing protein	HORVU3Hr1G044850	Exo70 exocyst complex subunit family protein	HORVU3Hr1G044880	Similar to predicted protein	HORVU3Hr1G044920	Ribonucleotide reductase, Chloroplast biogenesi	HORVU3Hr1G044940		HORVU3Hr1G044950		HORVU3Hr1G044960	Similar to Alcohol dehydrogenase ADH	HORVU3Hr1G044970		HORVU3Hr1G044980
mag0950	N-Acetylaspartate	Amino acids and derivatives	chr3H	300798393	308771453	302044775	2.99128e-09	0.133607	HORVU3Hr1G045860	Conserved hypothetical protein	HORVU3Hr1G045890	YT521-B-like protein family protein	HORVU3Hr1G045900	Transcription elongation factor S-II, central region domain containing protein	HORVU3Hr1G045960	Similar to PRLI-interacting factor K (Fragment)	HORVU3Hr1G046040	Similar to Yippee-like protein CG15309	HORVU3Hr1G046180	Conserved hypothetical protein	HORVU3Hr1G046190	Zinc finger, CCHC retroviral-type domain containing protein	HORVU3Hr1G046200	Similar to Zinc knuckle family protein, expressed	HORVU3Hr1G046240		HORVU3Hr1G046280	Similar to OSIGBa0148D14.7 protein	HORVU3Hr1G046320	Similar to Oxidoreductase, short chain dehydrogenase/reductase family protein, expressed
mag0950	N-Acetylaspartate	Amino acids and derivatives	chr3H	309812985	311547839	311189932	1.26346e-08	0.124091	HORVU3Hr1G046540	Similar to Transposase
mag0950	N-Acetylaspartate	Amino acids and derivatives	chr3H	313990352	325237597	324290984	5.47745e-09	0.128981	HORVU3Hr1G046860		HORVU3Hr1G046880	Similar to glycosyltransferase family 28 C-terminal domain containing protein	HORVU3Hr1G046900	Similar to glycosyltransferase family 28 C-terminal domain containing protein	HORVU3Hr1G046920	Conserved hypothetical protein	HORVU3Hr1G046960	Vacuolar protein sorting 55 family protein	HORVU3Hr1G046970	Similar to Condensin complex subunit 2	HORVU3Hr1G047030	Similar to AGL157Cp	HORVU3Hr1G047040	Similar to HASTY	HORVU3Hr1G047090	Mitochondrial phosphate transporter	HORVU3Hr1G047110	Transcription elognation factor Eaf, N-terminal domain containing protein	HORVU3Hr1G047140	Similar to Desaturase/cytochrome b5 protein	HORVU3Hr1G047160	Protein kinase, core domain containing protein	HORVU3Hr1G047170	Similar to Outer membrane cytochrome b(5) (Fragment)	HORVU3Hr1G047180	bZIP transcription factor, bZIP-1 domain containing protein	HORVU3Hr1G047210	Lipoxygenase, Seed germination and longevit	HORVU3Hr1G047220		HORVU3Hr1G047230	Similar to DNA replication licensing factor mcm4	HORVU3Hr1G047250	Similar to HAP3	HORVU3Hr1G047290	Similar to Transcription factor MYB86 (Myb-related protein 86) (AtMYB86) (Myb homolog 4) (AtMyb4)	HORVU3Hr1G047320	Similar to peptide-N4-asparagine amidase A	HORVU3Hr1G047370
mag0950	N-Acetylaspartate	Amino acids and derivatives	chr3H	326297467	339045298	334282479	1.89471e-09	0.137226	HORVU3Hr1G047690	Protein of unknown function DUF3511 domain containing protein	HORVU3Hr1G047730	Similar to H0215A08.3 protein	HORVU3Hr1G047750	PWWP domain containing protein	HORVU3Hr1G047780	TGF-beta receptor, type I/II extracellular region family protein	HORVU3Hr1G047860	Conserved hypothetical protein	HORVU3Hr1G047870	Hypothetical conserved gene	HORVU3Hr1G047880	Myb/SANT-like domain domain containing protein	HORVU3Hr1G047890	Conserved hypothetical protein	HORVU3Hr1G047900	No apical meristem (NAM) protein domain containing protein	HORVU3Hr1G047980	Hypothetical conserved gene	HORVU3Hr1G048000	Similar to H0215A08.3 protein	HORVU3Hr1G048090	Similar to GTP-binding protein YPTM2	HORVU3Hr1G048130	Conserved hypothetical protein	HORVU3Hr1G048170	Similar to MLH1 protein (Fragment)	HORVU3Hr1G048210	Similar to oxidoreductase/ transition metal ion binding protein	HORVU3Hr1G048240	Similar to peptidase M16 family protein / insulinase family protein	HORVU3Hr1G048310	Protein of unknown function DUF1000 family protein	HORVU3Hr1G048340	Phosphorylated adapter RNA export protein, RNA-binding domain domain containing protein	HORVU3Hr1G048470	Hypothetical conserved gene	HORVU3Hr1G048510		HORVU3Hr1G048520
mag0950	N-Acetylaspartate	Amino acids and derivatives	chr3H	340048108	343943693	342138398	1.16066e-08	0.124682	HORVU3Hr1G048940	Guanine nucleotide binding protein (G-protein), alpha subunit family protein	HORVU3Hr1G048950	Similar to Protein phosphatase-2C	HORVU3Hr1G048960	Zinc finger, CCHC-type domain containing protein	HORVU3Hr1G049000	Similar to J013022N21, full insert sequence	HORVU3Hr1G049030	Similar to Cinnamyl alcohol dehydrogenase	HORVU3Hr1G049060	Cation/proton exchanger 1a	HORVU3Hr1G049070	ThiJ/PfpI domain containing protein	HORVU3Hr1G049100	Pentatricopeptide repeat domain containing protein	HORVU3Hr1G049110	Similar to BSD domain containing protein	HORVU3Hr1G049120	Similar to Ubiquitin-specific protease 6	HORVU3Hr1G049130		HORVU3Hr1G049190	Similar to J013022N21, full insert sequence	HORVU3Hr1G049210	Similar to transcription factor jumonji (jmjC) domain-containing protein	HORVU3Hr1G049220	Pleckstrin homology-type domain containing protein	HORVU3Hr1G049230	TGF-beta receptor, type I/II extracellular region family protein
mag0950	N-Acetylaspartate	Amino acids and derivatives	chr3H	345598028	347917643	346370668	4.08408e-09	0.131463	HORVU3Hr1G049370	ATMRK serine/threonine protein kinase-like domain containing protein	HORVU3Hr1G049390	Similar to TATA-binding protein associated factor 2N (RNA-binding protein 56) (TAFII68) (TAF(II)68)	HORVU3Hr1G049400	Caffeic acid O-methyltransferase, Flavonoid 3'-O-methyltransferase, Melatonin biosynthesis, Tricin biosynthesi	HORVU3Hr1G049410		HORVU3Hr1G049420		HORVU3Hr1G049440	Reverse transcriptase domain containing protein	HORVU3Hr1G049450	Heat shock protein DnaJ family protein
mag0950	N-Acetylaspartate	Amino acids and derivatives	chr3H	349182824	350971268	350873749	1.31526e-08	0.12337	HORVU3Hr1G049520	Conserved hypothetical protein	HORVU3Hr1G049560	Similar to Cytochrome b-c1 complex subunit 8	HORVU3Hr1G049580	Similar to Cytochrome b-c1 complex subunit 8	HORVU3Hr1G049610	Carbamoyl-phosphate synthetase, large subunit, ATP-binding domain containing protein	HORVU3Hr1G049640	IQ calmodulin-binding region domain containing protein	HORVU3Hr1G049670	Seven In Absentia Homolog-type domain containing protein	HORVU3Hr1G049680	Zinc finger, RING-type domain containing protein
mag1961	Methionine sulfoxide	Amino acids and derivatives	chr2H	25203661	25849929	25843489	2.12757e-11	0.167076	HORVU2Hr1G011840	Similar to DNA-binding factor of bZIP class	HORVU2Hr1G011870	Cation-chloride cotransporter, Regulation of ion (Cl-, K+ and Na+) homeostasis, Cell elongation, Osmoregulatio	HORVU2Hr1G011910	Protein of unknown function DUF239, plant domain containing protein	HORVU2Hr1G011930	Similar to Cys/Met metabolism PLP-dependent enzyme family protein	HORVU2Hr1G011960	Heat shock protein DnaJ, cysteine-rich region domain containing protein	HORVU2Hr1G011970	Similar to Cys/Met metabolism PLP-dependent enzyme family protein	HORVU2Hr1G011980	Similar to Cys/Met metabolism PLP-dependent enzyme family protein	HORVU2Hr1G011990	Similar to Cys/Met metabolism PLP-dependent enzyme family protein	HORVU2Hr1G012010	NB-ARC domain containing protein	HORVU2Hr1G012040	Heat shock protein DnaJ, cysteine-rich region domain containing protein	HORVU2Hr1G012060	Similar to Xaa-Pro dipeptidase (EC 3.4.13.9) (X-Pro dipeptidase) (Proline dipeptidase) (Prolidase) (Imidodipeptidase)	HORVU2Hr1G012080	40S ribosomal protein S29	HORVU2Hr1G012100	Clathrin light chain family protein	HORVU2Hr1G012110	Similar to Ervatamin C (EC 3.4.22.-) (ERV-C)	HORVU2Hr1G012130	Membrane bound O-acyl transferase, MBOAT family protein	HORVU2Hr1G012140	Leucine-rich repeat, N-terminal domain containing protein	HORVU2Hr1G012160	Hypothetical conserved gene	HORVU2Hr1G012180	Cyclin-like F-box domain containing protein	HORVU2Hr1G012200	C2 calcium-dependent membrane targeting domain containing protein	HORVU2Hr1G012210	Hypothetical conserved gene	HORVU2Hr1G012220
mag1961	Methionine sulfoxide	Amino acids and derivatives	chr7H	601146223	603457392	603457392	4.53288e-10	0.147019	HORVU7Hr1G099550	BR receptor kinase, Brassinosteroid (BR) perception in the roo	HORVU7Hr1G099560	EF-Hand type domain containing protein	HORVU7Hr1G099580	Similar to Auxin amidohydrolase	HORVU7Hr1G099640	Similar to IAA-amino acid conjugate hydrolase-like protein (Fragment)	HORVU7Hr1G099650	Similar to Alpha-amylase/trypsin inhibitor (Antifungal protein)	HORVU7Hr1G099670	Pathogenesis-related transcriptional factor and ERF domain containing protein	HORVU7Hr1G099690	ThiJ/PfpI domain containing protein	HORVU7Hr1G099700	DNA-repair protein, UmuC-like domain containing protein	HORVU7Hr1G099720	Transcription factor IIS, N-terminal domain containing protein	HORVU7Hr1G099740	Transcription factor IIS, N-terminal domain containing protein	HORVU7Hr1G099790	Fimbriata-associated protein (Fragment)	HORVU7Hr1G099800	Similar to Dihydroneopterin aldolase	HORVU7Hr1G099840	Similar to Skp1-like protein 2	HORVU7Hr1G099860	Similar to Skp1-like protein 2	HORVU7Hr1G099870	Similar to OSIGBa0093K19.10 protein	HORVU7Hr1G099880	Transcription factor IIS, N-terminal domain containing protein	HORVU7Hr1G099900	Conserved hypothetical protein	HORVU7Hr1G099910	Hypothetical conserved gene	HORVU7Hr1G099950	Similar to Skp1-like protein 2	HORVU7Hr1G099980	Transcription factor IIS, N-terminal domain containing protein	HORVU7Hr1G099990
mag2071	DL-Methionine	Amino acids and derivatives	chr3H	634180841	634949150	634949150	4.65934e-12	0.177124	HORVU3Hr1G090970	Protein of unknown function DUF248, methyltransferase putative family protein	HORVU3Hr1G090980	GA 20-oxidase3, GA metabolis	HORVU3Hr1G090990	Protein kinase, core domain containing protein	HORVU3Hr1G091000	Similar to PISTILLATA-like MADS box protein	HORVU3Hr1G091010	Conserved hypothetical protein	HORVU3Hr1G091020	Similar to Amino acid carrier (Fragment)	HORVU3Hr1G091030	Protein of unknown function DUF295 family protein	HORVU3Hr1G091070	Amino acid permease, Transport of amino acid	HORVU3Hr1G091110	Similar to Transmembrane amino acid transporter protein	HORVU3Hr1G091120	Similar to Amino acid carrier (Fragment)	HORVU3Hr1G091130	Similar to RDG2A	HORVU3Hr1G091140	Similar to NADH dehydrogenase I subunit N	HORVU3Hr1G091150	Similar to AER274Wp	HORVU3Hr1G091170	Similar to Protein kinase domain containing protein, expressed	HORVU3Hr1G091200	Leucine-rich repeat, cysteine-containing containing protein	HORVU3Hr1G091210	2OG-Fe(II) oxygenase domain containing protein	HORVU3Hr1G091220	Conserved hypothetical protein	HORVU3Hr1G091230	Bidirectional sugar transporter SWEET7b	HORVU3Hr1G091240	DNA repair metallo-beta-lactamase domain containing protein	HORVU3Hr1G091250	Similar to Scarecrow-like 1 (Fragment)	HORVU3Hr1G091270
mag2077	L-Citrulline	Amino acids and derivatives	chr6H	548891197	549082908	548892054	1.14788e-08	0.124315	HORVU6Hr1G082570	Zinc finger, CCHC-type domain containing protein	HORVU6Hr1G082580	Conserved hypothetical protein	HORVU6Hr1G082590	Similar to OO_Ba0005L10-OO_Ba0081K17.16 protein	HORVU6Hr1G082600	Similar to Heat shock 70 kDa protein, mitochondrial precursor	HORVU6Hr1G082630	Protein of unknown function DUF3615 domain containing protein	HORVU6Hr1G082670	Similar to SAC domain protein 3	HORVU6Hr1G082680	Cytochrome P450 family protein	HORVU6Hr1G082700	Heat shock protein Hsp70 family protein	HORVU6Hr1G082710	Similar to H0815C01.4 protein	HORVU6Hr1G082750	Conserved hypothetical protein
mag2077	L-Citrulline	Amino acids and derivatives	chr6H	561831126	562189976	561845727	3.59122e-09	0.132817	HORVU6Hr1G086520	Similar to OSIGBa0107E14.10 protein	HORVU6Hr1G086540		HORVU6Hr1G086560	Similar to DNA-binding protein phosphatase 2C	HORVU6Hr1G086570	Conserved hypothetical protein	HORVU6Hr1G086580	Similar to Gpi16 subunit, GPI transamidase component family protein, expressed	HORVU6Hr1G086590	UDP-glucuronosyl/UDP-glucosyltransferase family protein	HORVU6Hr1G086600	Hypothetical conserved gene	HORVU6Hr1G086640	Similar to H0306F03.11 protein	HORVU6Hr1G086650		HORVU6Hr1G086670	Cyclin-like F-box domain containing protein	HORVU6Hr1G086690	Similar to Flavohemoprotein b5/b5R variant	HORVU6Hr1G086770	Similar to serine-rich protein	HORVU6Hr1G086790	Similar to serine-rich protein	HORVU6Hr1G086800	Similar to serine-rich protein	HORVU6Hr1G086810	Similar to serine-rich protein	HORVU6Hr1G086820	Similar to serine-rich protein	HORVU6Hr1G086830	Conserved hypothetical protein	HORVU6Hr1G086860	Similar to serine-rich protein	HORVU6Hr1G086870	No apical meristem (NAM) protein domain containing protein
mag2091	L-Valine	Amino acids and derivatives	chr2H	21535268	21814900	21697031	1.23663e-08	0.123798	HORVU2Hr1G010830	Similar to Cinnamyl alcohol dehydrogenase	HORVU2Hr1G010840	Similar to Cinnamyl alcohol dehydrogenase	HORVU2Hr1G010860	Similar to Rac GTPase activating protein 3 (Fragment)	HORVU2Hr1G010870	Similar to Ribosomal protein s6 RPS6-2	HORVU2Hr1G010880	F-box domain, Skp2-like domain containing protein	HORVU2Hr1G010890	Similar to Ribosomal protein s6 RPS6-2	HORVU2Hr1G010920	NB-ARC domain containing protein	HORVU2Hr1G010930	Similar to Leucoanthocyanidin dioxygenase-like protein	HORVU2Hr1G010950	Similar to Leucoanthocyanidin dioxygenase-like protein	HORVU2Hr1G010960	2OG-Fe(II) oxygenase domain containing protein	HORVU2Hr1G010970	Zinc finger, RING/FYVE/PHD-type domain containing protein	HORVU2Hr1G010980	Nucleic acid-binding, OB-fold domain containing protein	HORVU2Hr1G010990	Similar to Aquaporin 2	HORVU2Hr1G011010	Similar to AHM2 (Fragment)	HORVU2Hr1G011030	Thioredoxin fold domain containing protein	HORVU2Hr1G011040	Hypothetical conserved gene	HORVU2Hr1G011060		HORVU2Hr1G011070	Heavy metal transport/detoxification protein domain containing protein	HORVU2Hr1G011080	Similar to Glucose inhibited division protein A
mag2091	L-Valine	Amino acids and derivatives	chr2H	23431465	24050216	24049151	3.40876e-09	0.133178	HORVU2Hr1G011580	UV-damaged DNA binding protein	HORVU2Hr1G011610	Similar to Sec1p-like protein 2 (Fragment)	HORVU2Hr1G011640	Conserved hypothetical protein	HORVU2Hr1G011650	Conserved hypothetical protein	HORVU2Hr1G011660	2OG-Fe(II) oxygenase domain containing protein	HORVU2Hr1G011670	Similar to cDNA, clone: J100014C05, full insert sequence	HORVU2Hr1G011680	Similar to Cytochrome P450-like protein	HORVU2Hr1G011690	Similar to Valosin-containing protein (Fragment)	HORVU2Hr1G011700	Similar to Hin19 (Fragment)	HORVU2Hr1G011720	Similar to Cytochrome P450-like protein
mag2091	L-Valine	Amino acids and derivatives	chr6H	53879540	55730402	55099662	3.11959e-09	0.13379	HORVU6Hr1G019670	Similar to 3-glucanase	HORVU6Hr1G019700	Similar to SBP-domain protein 5 (Fragment)	HORVU6Hr1G019730	Thioredoxin-like fold domain containing protein	HORVU6Hr1G019760	Similar to cycloartenol synthase	HORVU6Hr1G019770	D111/G-patch domain containing protein	HORVU6Hr1G019780	X8 domain containing protein	HORVU6Hr1G019800	Conserved hypothetical protein	HORVU6Hr1G019820	Conserved hypothetical protein	HORVU6Hr1G019840	Squalene cyclase domain containing protein	HORVU6Hr1G019870	Conserved hypothetical protein	HORVU6Hr1G019900	Sporulation stage II, protein E C-terminal domain containing protein	HORVU6Hr1G019910	Similar to ATP binding protein	HORVU6Hr1G019920	Cyclin-like F-box domain containing protein	HORVU6Hr1G019930	Similar to Possible kinase	HORVU6Hr1G019940	Squalene cyclase domain containing protein	HORVU6Hr1G019950	Molybdopterin biosynthesis MoaE family protein	HORVU6Hr1G019960	Hypothetical conserved gene	HORVU6Hr1G020000	Putative harbinger transposase-derived nuclease domain containing protein	HORVU6Hr1G020020	Similar to Cycloartenol synthase	HORVU6Hr1G020040	Hypothetical conserved gene	HORVU6Hr1G020050
mag2091	L-Valine	Amino acids and derivatives	chr7H	449421372	449623752	449623752	1.8533e-08	0.12142	HORVU7Hr1G076840	Longin domain containing protein	HORVU7Hr1G076850	Similar to DNA-directed RNA polymerase	HORVU7Hr1G076860	Similar to DNA-directed RNA polymerase
mag2091	L-Valine	Amino acids and derivatives	chr7H	453724832	455738083	453724832	2.87417e-09	0.134355	HORVU7Hr1G077320	G-protein, beta subunit family protein	HORVU7Hr1G077360	Hypothetical conserved gene	HORVU7Hr1G077370	Similar to FK506-binding protein 39 kDa	HORVU7Hr1G077400	DNA repair metallo-beta-lactamase domain containing protein	HORVU7Hr1G077420	Core subunit of exon junction complex (EJC), Multiple organ development and reproductio	HORVU7Hr1G077430	Pectinesterase inhibitor domain containing protein	HORVU7Hr1G077470	Similar to GDP-mannose transporter	HORVU7Hr1G077490		HORVU7Hr1G077500	Zinc finger, CCHC-type domain containing protein	HORVU7Hr1G077530	R2R3-type MYB transcription factor, Adaptive growth, Salt toleranc	HORVU7Hr1G077550	Pectin lyase fold/virulence factor domain containing protein	HORVU7Hr1G077560	Pectin lyase fold/virulence factor domain containing protein	HORVU7Hr1G077590	Cytochrome P450 family protein	HORVU7Hr1G077600	Hypothetical conserved gene	HORVU7Hr1G077620	Protein of unknown function DUF679 domain containing protein
mag2092	Dl-Norvaline	Amino acids and derivatives	chr2H	23431465	24049506	24049151	3.24039e-09	0.133527	HORVU2Hr1G011580	UV-damaged DNA binding protein	HORVU2Hr1G011610	Similar to Sec1p-like protein 2 (Fragment)	HORVU2Hr1G011640	Conserved hypothetical protein	HORVU2Hr1G011650	Conserved hypothetical protein	HORVU2Hr1G011660	2OG-Fe(II) oxygenase domain containing protein	HORVU2Hr1G011670	Similar to cDNA, clone: J100014C05, full insert sequence	HORVU2Hr1G011680	Similar to Cytochrome P450-like protein	HORVU2Hr1G011690	Similar to Valosin-containing protein (Fragment)	HORVU2Hr1G011700	Similar to Hin19 (Fragment)	HORVU2Hr1G011720	Similar to Cytochrome P450-like protein
mag2092	Dl-Norvaline	Amino acids and derivatives	chr6H	53879540	55730402	55099662	4.08808e-09	0.131922	HORVU6Hr1G019670	Similar to 3-glucanase	HORVU6Hr1G019700	Similar to SBP-domain protein 5 (Fragment)	HORVU6Hr1G019730	Thioredoxin-like fold domain containing protein	HORVU6Hr1G019760	Similar to cycloartenol synthase	HORVU6Hr1G019770	D111/G-patch domain containing protein	HORVU6Hr1G019780	X8 domain containing protein	HORVU6Hr1G019800	Conserved hypothetical protein	HORVU6Hr1G019820	Conserved hypothetical protein	HORVU6Hr1G019840	Squalene cyclase domain containing protein	HORVU6Hr1G019870	Conserved hypothetical protein	HORVU6Hr1G019900	Sporulation stage II, protein E C-terminal domain containing protein	HORVU6Hr1G019910	Similar to ATP binding protein	HORVU6Hr1G019920	Cyclin-like F-box domain containing protein	HORVU6Hr1G019930	Similar to Possible kinase	HORVU6Hr1G019940	Squalene cyclase domain containing protein	HORVU6Hr1G019950	Molybdopterin biosynthesis MoaE family protein	HORVU6Hr1G019960	Hypothetical conserved gene	HORVU6Hr1G020000	Putative harbinger transposase-derived nuclease domain containing protein	HORVU6Hr1G020020	Similar to Cycloartenol synthase	HORVU6Hr1G020040	Hypothetical conserved gene	HORVU6Hr1G020050
mag2092	Dl-Norvaline	Amino acids and derivatives	chr7H	449373957	449627517	449623752	1.50611e-08	0.122867	HORVU7Hr1G076790	Protein of unknown function DUF266, plant family protein	HORVU7Hr1G076810	Phospholipase-like protein homologous to phosphatidic acid-preferring phospholipaseA1, Glycerolipid metabolism, Amyloplast developmen	HORVU7Hr1G076820	Conserved hypothetical protein	HORVU7Hr1G076840	Longin domain containing protein	HORVU7Hr1G076850	Similar to DNA-directed RNA polymerase	HORVU7Hr1G076860	Similar to DNA-directed RNA polymerase
mag2092	Dl-Norvaline	Amino acids and derivatives	chr7H	453724832	455738083	453724832	2.73702e-09	0.134692	HORVU7Hr1G077320	G-protein, beta subunit family protein	HORVU7Hr1G077360	Hypothetical conserved gene	HORVU7Hr1G077370	Similar to FK506-binding protein 39 kDa	HORVU7Hr1G077400	DNA repair metallo-beta-lactamase domain containing protein	HORVU7Hr1G077420	Core subunit of exon junction complex (EJC), Multiple organ development and reproductio	HORVU7Hr1G077430	Pectinesterase inhibitor domain containing protein	HORVU7Hr1G077470	Similar to GDP-mannose transporter	HORVU7Hr1G077490		HORVU7Hr1G077500	Zinc finger, CCHC-type domain containing protein	HORVU7Hr1G077530	R2R3-type MYB transcription factor, Adaptive growth, Salt toleranc	HORVU7Hr1G077550	Pectin lyase fold/virulence factor domain containing protein	HORVU7Hr1G077560	Pectin lyase fold/virulence factor domain containing protein	HORVU7Hr1G077590	Cytochrome P450 family protein	HORVU7Hr1G077600	Hypothetical conserved gene	HORVU7Hr1G077620	Protein of unknown function DUF679 domain containing protein
mag2093	D-(-)-Valine	Amino acids and derivatives	chr6H	53879540	55730402	55099662	5.7305e-09	0.129584	HORVU6Hr1G019670	Similar to 3-glucanase	HORVU6Hr1G019700	Similar to SBP-domain protein 5 (Fragment)	HORVU6Hr1G019730	Thioredoxin-like fold domain containing protein	HORVU6Hr1G019760	Similar to cycloartenol synthase	HORVU6Hr1G019770	D111/G-patch domain containing protein	HORVU6Hr1G019780	X8 domain containing protein	HORVU6Hr1G019800	Conserved hypothetical protein	HORVU6Hr1G019820	Conserved hypothetical protein	HORVU6Hr1G019840	Squalene cyclase domain containing protein	HORVU6Hr1G019870	Conserved hypothetical protein	HORVU6Hr1G019900	Sporulation stage II, protein E C-terminal domain containing protein	HORVU6Hr1G019910	Similar to ATP binding protein	HORVU6Hr1G019920	Cyclin-like F-box domain containing protein	HORVU6Hr1G019930	Similar to Possible kinase	HORVU6Hr1G019940	Squalene cyclase domain containing protein	HORVU6Hr1G019950	Molybdopterin biosynthesis MoaE family protein	HORVU6Hr1G019960	Hypothetical conserved gene	HORVU6Hr1G020000	Putative harbinger transposase-derived nuclease domain containing protein	HORVU6Hr1G020020	Similar to Cycloartenol synthase	HORVU6Hr1G020040	Hypothetical conserved gene	HORVU6Hr1G020050
mag2093	D-(-)-Valine	Amino acids and derivatives	chr7H	449373957	449625123	449623752	1.51921e-08	0.122807	HORVU7Hr1G076790	Protein of unknown function DUF266, plant family protein	HORVU7Hr1G076810	Phospholipase-like protein homologous to phosphatidic acid-preferring phospholipaseA1, Glycerolipid metabolism, Amyloplast developmen	HORVU7Hr1G076820	Conserved hypothetical protein	HORVU7Hr1G076840	Longin domain containing protein	HORVU7Hr1G076850	Similar to DNA-directed RNA polymerase	HORVU7Hr1G076860	Similar to DNA-directed RNA polymerase
mag2093	D-(-)-Valine	Amino acids and derivatives	chr7H	453724832	455621104	453724832	5.04569e-09	0.130466	HORVU7Hr1G077320	G-protein, beta subunit family protein	HORVU7Hr1G077360	Hypothetical conserved gene	HORVU7Hr1G077370	Similar to FK506-binding protein 39 kDa	HORVU7Hr1G077400	DNA repair metallo-beta-lactamase domain containing protein	HORVU7Hr1G077420	Core subunit of exon junction complex (EJC), Multiple organ development and reproductio	HORVU7Hr1G077430	Pectinesterase inhibitor domain containing protein	HORVU7Hr1G077470	Similar to GDP-mannose transporter	HORVU7Hr1G077490		HORVU7Hr1G077500	Zinc finger, CCHC-type domain containing protein	HORVU7Hr1G077530	R2R3-type MYB transcription factor, Adaptive growth, Salt toleranc	HORVU7Hr1G077550	Pectin lyase fold/virulence factor domain containing protein	HORVU7Hr1G077560	Pectin lyase fold/virulence factor domain containing protein	HORVU7Hr1G077590	Cytochrome P450 family protein	HORVU7Hr1G077600	Hypothetical conserved gene
mag2130	L-Methionine	Amino acids and derivatives	chr3H	634180841	634949150	634659478	1.04432e-12	0.187533	HORVU3Hr1G090970	Protein of unknown function DUF248, methyltransferase putative family protein	HORVU3Hr1G090980	GA 20-oxidase3, GA metabolis	HORVU3Hr1G090990	Protein kinase, core domain containing protein	HORVU3Hr1G091000	Similar to PISTILLATA-like MADS box protein	HORVU3Hr1G091010	Conserved hypothetical protein	HORVU3Hr1G091020	Similar to Amino acid carrier (Fragment)	HORVU3Hr1G091030	Protein of unknown function DUF295 family protein	HORVU3Hr1G091070	Amino acid permease, Transport of amino acid	HORVU3Hr1G091110	Similar to Transmembrane amino acid transporter protein	HORVU3Hr1G091120	Similar to Amino acid carrier (Fragment)	HORVU3Hr1G091130	Similar to RDG2A	HORVU3Hr1G091140	Similar to NADH dehydrogenase I subunit N	HORVU3Hr1G091150	Similar to AER274Wp	HORVU3Hr1G091170	Similar to Protein kinase domain containing protein, expressed	HORVU3Hr1G091200	Leucine-rich repeat, cysteine-containing containing protein	HORVU3Hr1G091210	2OG-Fe(II) oxygenase domain containing protein	HORVU3Hr1G091220	Conserved hypothetical protein	HORVU3Hr1G091230	Bidirectional sugar transporter SWEET7b	HORVU3Hr1G091240	DNA repair metallo-beta-lactamase domain containing protein	HORVU3Hr1G091250	Similar to Scarecrow-like 1 (Fragment)	HORVU3Hr1G091270
mag2138	N-Acetylthreonine	Amino acids and derivatives	chr2H	641679938	642253548	641799051	4.21171e-11	0.162522	HORVU2Hr1G090050	Protein of unknown function DUF635 family protein	HORVU2Hr1G090060	Conserved hypothetical protein	HORVU2Hr1G090070	Photosystem II oxygen evolving complex protein PsbQ family protein	HORVU2Hr1G090090	Homeodomain-like containing protein	HORVU2Hr1G090100	Photosystem II oxygen evolving complex protein PsbQ family protein	HORVU2Hr1G090110	Similar to Initiation factor eIF-4 gamma, middle; Up-frameshift suppressor 2	HORVU2Hr1G090120	Similar to Monoglyceride lipase	HORVU2Hr1G090140	Hypothetical conserved gene	HORVU2Hr1G090150	Cytokinin oxidase/dehydrogenase, Crown root formatio	HORVU2Hr1G090160	Cytokinin oxidase/dehydrogenase, Crown root formatio
mag2138	N-Acetylthreonine	Amino acids and derivatives	chr3H	55383954	59053073	56598411	3.36399e-09	0.133269	HORVU3Hr1G019530	Similar to NAC-type transcription factor	HORVU3Hr1G019540	Similar to Mitochondrial processing peptidase	HORVU3Hr1G019560	Transposase, MuDR, plant domain containing protein	HORVU3Hr1G019570	Similar to Calcium-dependent protein kinase (Fragment)	HORVU3Hr1G019580	Similar to Pyrophosphate-fructose-6-phosphate 1-phosphotransferase-like protein (Pyrophosphate-dependent phosphofructo-1-kinase-like protein)	HORVU3Hr1G019590	Similar to Blind	HORVU3Hr1G019620	Conserved hypothetical protein	HORVU3Hr1G019630	IQ calmodulin-binding region domain containing protein	HORVU3Hr1G019640	Similar to H0425E08.1 protein	HORVU3Hr1G019660	Similar to NBS-LRR disease resistance protein homologue (Fragment)	HORVU3Hr1G019670	Similar to Profilin A	HORVU3Hr1G019680	Similar to Oxidoreductase, short chain dehydrogenase/reductase family protein, expressed	HORVU3Hr1G019700	Similar to Short-chain dehydrogenase/reductase (Fragment)	HORVU3Hr1G019720	Similar to oxidoreductase	HORVU3Hr1G019730	Similar to Hexokinase	HORVU3Hr1G019750	Similar to Auxin-responsive protein IAA26 (Indoleacetic acid-induced protein 26) (Phytochrome-associated protein 1)	HORVU3Hr1G019760	Similar to F-box domain containing protein	HORVU3Hr1G019770	Similar to CRS2-associated factor 2	HORVU3Hr1G019790	NADP-dependent malic enzyme, chloroplast precursor (EC 1.1.1.40) (NADP-ME)	HORVU3Hr1G019820	Similar to Oxidoreductase, 2OG-Fe oxygenase family protein, expressed	HORVU3Hr1G019840
mag2138	N-Acetylthreonine	Amino acids and derivatives	chr3H	463079831	463755093	463672976	6.81655e-09	0.127926	HORVU3Hr1G060760	Similar to Microtubule-associated protein MAP65-1a	HORVU3Hr1G060780	Similar to predicted protein	HORVU3Hr1G060800	Similar to 60S ribosomal protein L18a-1	HORVU3Hr1G060850	Mitochondrial sulfur dioxygenase, Abiotic stress respons	HORVU3Hr1G060860	Steroid nuclear receptor, ligand-binding domain containing protein
mag2138	N-Acetylthreonine	Amino acids and derivatives	chr3H	558478814	558777669	558478814	9.93169e-09	0.125766	HORVU3Hr1G074370	Small GTP-binding protein domain containing protein	HORVU3Hr1G074380	Conserved hypothetical protein	HORVU3Hr1G074390	Conserved hypothetical protein	HORVU3Hr1G074430	WD40 repeat-like domain containing protein	HORVU3Hr1G074470		HORVU3Hr1G074480	Similar to Nuclear matrix constituent-like protein (Fragment)	HORVU3Hr1G074490	Glycoside hydrolase, family 43 protein	HORVU3Hr1G074510	Zinc finger, CCHC retroviral-type domain containing protein	HORVU3Hr1G074570	Similar to Cellulose synthase-like family C1 protein	HORVU3Hr1G074600		HORVU3Hr1G074620	Similar to Lysosomal Pro-X carboxypeptidase
mag2138	N-Acetylthreonine	Amino acids and derivatives	chr3H	658464015	658643989	658643989	2.85717e-09	0.134396	HORVU3Hr1G098310	Cyclin-like F-box domain containing protein	HORVU3Hr1G098320	Cyclin-like F-box domain containing protein	HORVU3Hr1G098330	Cyclin-like F-box domain containing protein	HORVU3Hr1G098340	Conserved hypothetical protein	HORVU3Hr1G098360	Alpha/beta hydrolase fold-1 domain containing protein	HORVU3Hr1G098400	Alpha/beta hydrolase fold-1 domain containing protein	HORVU3Hr1G098430		HORVU3Hr1G098440	Clathrin adaptor, sigma subunit/coatomer, zeta subunit domain containing protein	HORVU3Hr1G098450	Serine/threonine protein kinase-related domain containing protein	HORVU3Hr1G098480	Similar to Jasmonate-induced protein	HORVU3Hr1G098490	Similar to Nuclear factor Y transcription factor subunit B homolog
mag2138	N-Acetylthreonine	Amino acids and derivatives	chr3H	670721485	670858238	670721485	1.17218e-09	0.139545	HORVU3Hr1G106210	Restriction endonuclease, type II-like, core domain containing protein	HORVU3Hr1G106260	Similar to GRAS family transcription factor containing protein	HORVU3Hr1G106310	PRP38 family protein	HORVU3Hr1G106370	Similar to Cyprosin precursor (EC 3.4.23.-) (Fragment)	HORVU3Hr1G106390	Similar to Transposase	HORVU3Hr1G106430	3'-5' exonuclease domain containing protein	HORVU3Hr1G106440	Hypothetical conserved gene	HORVU3Hr1G106450	Glutathione S-transferase, C-terminal domain containing protein
mag2138	N-Acetylthreonine	Amino acids and derivatives	chr4H	92763526	93592898	93586026	1.09494e-09	0.140992	HORVU4Hr1G019360	RING finger E3 ligase, Negative regulator in response to salinit	HORVU4Hr1G019380	Similar to Transcription factor PCF3	HORVU4Hr1G019400	Similar to Receptor-like protein kinase	HORVU4Hr1G019410	Plant neutral invertase family protein	HORVU4Hr1G019420	Frigida-like family protein	HORVU4Hr1G019450		HORVU4Hr1G019460	Similar to RKF3 (RECEPTOR-LIKE KINASE IN IN FLOWERS 3); kinase	HORVU4Hr1G019470	Hypothetical conserved gene
mag2138	N-Acetylthreonine	Amino acids and derivatives	chr4H	493757064	494060582	494060582	1.14368e-09	0.140693	HORVU4Hr1G059060	Similar to ADP ribosylation GTPase-like protein (Fragment)	HORVU4Hr1G059070	Nucleotide-binding, alpha-beta plait domain containing protein	HORVU4Hr1G059090	Similar to ALY protein	HORVU4Hr1G059120	NAD(P)-binding domain containing protein
mag2138	N-Acetylthreonine	Amino acids and derivatives	chr4H	506322622	507628256	506760702	1.17673e-10	0.15563	HORVU4Hr1G060310	Protein of unknown function DUF604 family protein	HORVU4Hr1G060330	Short chain alcohol dehydrogenase-like	HORVU4Hr1G060350	Similar to tropinone reductase	HORVU4Hr1G060360	Protein of unknown function DUF635 family protein	HORVU4Hr1G060370	Similar to Protein phosphatase type 2C	HORVU4Hr1G060380	Similar to Mannose-1-phosphate guanyltransferase (EC 2.7.7.13) (ATP-mannose-1- phosphate guanylyltransferase) (GDP-mannose pyrophosphorylase) (NDP- hexose pyrophosphorylase)	HORVU4Hr1G060390	Similar to Mannose-1-phosphate guanyltransferase (EC 2.7.7.13) (ATP-mannose-1- phosphate guanylyltransferase) (GDP-mannose pyrophosphorylase) (NDP- hexose pyrophosphorylase)	HORVU4Hr1G060400
mag2138	N-Acetylthreonine	Amino acids and derivatives	chr4H	574774539	577036706	575369069	3.25855e-10	0.149266	HORVU4Hr1G070220	Similar to Adenylyl-sulfate kinase	HORVU4Hr1G070240	Similar to Histone H2B.1	HORVU4Hr1G070250	Similar to H2A protein	HORVU4Hr1G070260	Glycoside hydrolase, family 10 protein	HORVU4Hr1G070280	Similar to H0321H01.8 protein	HORVU4Hr1G070310	Pentatricopeptide repeat domain containing protein	HORVU4Hr1G070320	Conserved hypothetical protein	HORVU4Hr1G070330	Similar to Cyclophilin-like protein PPIL3b	HORVU4Hr1G070350	Conserved hypothetical protein	HORVU4Hr1G070360	Glycosyl transferase, family 43 protein	HORVU4Hr1G070370	40S ribosomal protein S3a (CYC07 protein)	HORVU4Hr1G070380	Similar to predicted protein	HORVU4Hr1G070400	Similar to Surfeit 1 homolog	HORVU4Hr1G070410	ARF/SAR superfamily domain containing protein	HORVU4Hr1G070430	Glycoside hydrolase, family 43 protein	HORVU4Hr1G070440	ARF/SAR superfamily domain containing protein	HORVU4Hr1G070470	Conserved hypothetical protein	HORVU4Hr1G070480	Conserved hypothetical protein	HORVU4Hr1G070490	Similar to Haemolysin-III related family protein, expressed	HORVU4Hr1G070520	Conserved hypothetical protein	HORVU4Hr1G070530
mag2138	N-Acetylthreonine	Amino acids and derivatives	chr5H	426592442	428354150	427628357	3.71022e-09	0.13166	HORVU5Hr1G054250	WD40/YVTN repeat-like domain containing protein	HORVU5Hr1G054350	Similar to CDPK substrate protein 1	HORVU5Hr1G054380	Similar to predicted protein	HORVU5Hr1G054400	Similar to TPK1	HORVU5Hr1G054420	Similar to TPK1	HORVU5Hr1G054450	MYB-type transcription factor, Reguration of high-affinity potassium transporter, Salt toleranc	HORVU5Hr1G054480	Similar to predicted protein	HORVU5Hr1G054500	Nucleotide-binding, alpha-beta plait domain containing protein
mag2138	N-Acetylthreonine	Amino acids and derivatives	chr5H	527419516	527625907	527491711	1.01724e-08	0.1256	HORVU5Hr1G070230	Similar to Plastidic 2-oxoglutarate/malate transporter	HORVU5Hr1G070240	Similar to Queuine tRNA-ribosyltransferase (EC 2.4.2.29) (tRNA-guanine transglycosylase) (Guanine insertion enzyme)	HORVU5Hr1G070250	Integrase, catalytic core domain containing protein	HORVU5Hr1G070260	Homeodomain leucine zipper protein	HORVU5Hr1G070270	Uncharacterised conserved protein UCP013022 domain containing protein
mag2138	N-Acetylthreonine	Amino acids and derivatives	chr5H	630170565	630492635	630419257	2.3041e-11	0.167112	HORVU5Hr1G109450	Similar to Histone H2A	HORVU5Hr1G109460	Similar to Histone H2A	HORVU5Hr1G109470	Similar to Pheophorbide a oxygenase	HORVU5Hr1G109480	Similar to Elongation factor P (EF-P)	HORVU5Hr1G109520	Thioredoxin domain 2 containing protein	HORVU5Hr1G109550	X8 domain containing protein	HORVU5Hr1G109570	Protein of unknown function DUF868, plant family protein	HORVU5Hr1G109580		HORVU5Hr1G109600	Mitochodrial transcription termination factor-related family protein	HORVU5Hr1G109610	Conserved hypothetical protein	HORVU5Hr1G109620	Similar to Cytochrome-C reductase 14 kDa subunit (EC 1.10.2.2) (Fragment)	HORVU5Hr1G109630	Similar to mitochondrial import inner membrane translocase subunit tim22	HORVU5Hr1G109640	Conserved hypothetical protein	HORVU5Hr1G109660	Guanylate-binding protein family protein	HORVU5Hr1G109680	Glucoamylase, putatuve domain containing protein
mag2138	N-Acetylthreonine	Amino acids and derivatives	chr7H	47731902	48265621	47792847	4.1109e-09	0.130955	HORVU7Hr1G027000	Similar to predicted protein	HORVU7Hr1G027010	Hypothetical conserved gene	HORVU7Hr1G027050	Armadillo-like helical domain containing protein	HORVU7Hr1G027060	Similar to RING-H2 finger protein ATL1R (RING-H2 finger protein ATL8)	HORVU7Hr1G027070	Similar to TPR Domain containing protein	HORVU7Hr1G027080	Zinc finger, RING/FYVE/PHD-type domain containing protein	HORVU7Hr1G027110	Similar to HAT family dimerisation domain containing protein	HORVU7Hr1G027120	Di-trans-poly-cis-decaprenylcistransferase family protein	HORVU7Hr1G027130	Cyclin-like F-box domain containing protein	HORVU7Hr1G027220	Similar to Proteasome subunit alpha-3 (Fragment)	HORVU7Hr1G027230	Leucine-rich repeat, N-terminal domain containing protein	HORVU7Hr1G027240	Bucentaur or craniofacial development family protein	HORVU7Hr1G027270	Similar to TRANSPARENT TESTA 12 protein	HORVU7Hr1G027310	Protein kinase, core domain containing protein	HORVU7Hr1G027350	Glutathione S-transferase, C-terminal-like domain containing protein	HORVU7Hr1G027370	Similar to MYB1
mag2138	N-Acetylthreonine	Amino acids and derivatives	chr7H	55351453	56275822	55351453	1.09143e-08	0.124665	HORVU7Hr1G029400	Similar to Root determined nodulation 1	HORVU7Hr1G029420	Major facilitator superfamily protein	HORVU7Hr1G029440	Conserved hypothetical protein	HORVU7Hr1G029460	Hypothetical conserved gene	HORVU7Hr1G029510		HORVU7Hr1G029520		HORVU7Hr1G029530	Similar to Integral membrane protein DUF6 containing protein, expressed	HORVU7Hr1G029540		HORVU7Hr1G029550		HORVU7Hr1G029560	Conserved hypothetical protein	HORVU7Hr1G029580	Mad3/BUB1 homology region 1 domain containing protein	HORVU7Hr1G029600	UDP-glucuronosyl/UDP-glucosyltransferase family protein	HORVU7Hr1G029610	Zinc finger, CCHC retroviral-type domain containing protein	HORVU7Hr1G029620	PDZ/DHR/GLGF domain containing protein	HORVU7Hr1G029630	UDP-glucuronosyl/UDP-glucosyltransferase domain containing protein	HORVU7Hr1G029640	EF-Hand type domain containing protein	HORVU7Hr1G029650	LIM binding protein domain containing protein	HORVU7Hr1G029660	Similar to Cellulase	HORVU7Hr1G029670	Similar to Cytochrome b-c1 complex subunit 8	HORVU7Hr1G029680	Similar to Cellulase
mag2138	N-Acetylthreonine	Amino acids and derivatives	chr7H	114558094	115853495	114563887	6.64756e-11	0.160014	HORVU7Hr1G041380	Similar to EF-hand calcium bining protein	HORVU7Hr1G041410	Methyltransferase, METTL2, predicted domain containing protein	HORVU7Hr1G041430	Leucine-rich repeat receptor kinase, Regulation of grain yiel	HORVU7Hr1G041440	Conserved hypothetical protein	HORVU7Hr1G041450	DEAD-like helicase, N-terminal domain containing protein	HORVU7Hr1G041460	Similar to Oxidoreductase, 2OG-Fe oxygenase family protein, expressed	HORVU7Hr1G041470	Caleosin related family protein	HORVU7Hr1G041500	NUDIX hydrolase domain containing protein	HORVU7Hr1G041520	Similar to Keratinocytes proline-rich protein	HORVU7Hr1G041540	Conserved hypothetical protein	HORVU7Hr1G041570	Similar to Calmodulin-binding heat-shock protein
mag2138	N-Acetylthreonine	Amino acids and derivatives	chr7H	507184720	509784781	509449823	1.2166e-09	0.139292	HORVU7Hr1G084230	Cytochrome P450 family protein	HORVU7Hr1G084240	Similar to BZIP2	HORVU7Hr1G084260	Similar to H0818E04.20 protein	HORVU7Hr1G084270	Cellulose synthase-like protei	HORVU7Hr1G084280	Similar to Cyclin-like F-box; FAR1; Zinc finger, SWIM-type	HORVU7Hr1G084290	Conserved hypothetical protein	HORVU7Hr1G084310	Homeodomain-like containing protein	HORVU7Hr1G084320		HORVU7Hr1G084370	Hypothetical conserved gene	HORVU7Hr1G084390	Similar to Cytochrome P450 monooxygenase CYP72A5 (Fragment)	HORVU7Hr1G084420	Similar to GTP-binding nuclear protein Ran1B (Fragment)	HORVU7Hr1G084490	Similar to OSIGBa0147H17.8 protein	HORVU7Hr1G084500	Coniferaldehyde 5-hydroxylase, Lignin biosynthesi	HORVU7Hr1G084510	Thioredoxin-like fold domain containing protein	HORVU7Hr1G084520	Similar to Transcription factor AP2D8	HORVU7Hr1G084550	Similar to TAT-binding protein homolog (Fragment)	HORVU7Hr1G084570	Conserved hypothetical protein	HORVU7Hr1G084580	UspA domain containing protein	HORVU7Hr1G084590	SOUL haem-binding protein domain containing protein	HORVU7Hr1G084610	Similar to Fatty acid elongase 1	HORVU7Hr1G084630
mag2176	N-Acetyl-L-glutamic acid	Amino acids and derivatives	chr1H	57298533	58726343	58725592	9.2592e-12	0.172015	HORVU1Hr1G016960	Transcription elongation factor, TFIIS/CRSP70, N-terminal, sub-type domain containing protein	HORVU1Hr1G016980	Similar to Peroxidase (EC 1.11.1.7)	HORVU1Hr1G017020	Helix-loop-helix DNA-binding domain containing protein	HORVU1Hr1G017050	Similar to Glutathione-S-transferase 19E50	HORVU1Hr1G017070	Lecithin:cholesterol/phospholipid:diacylglycerol acyltransferase domain containing protein	HORVU1Hr1G017080	Lecithin:cholesterol acyltransferase family protein	HORVU1Hr1G017100	Peptidase C12, ubiquitin carboxyl-terminal hydrolase 1 domain containing protein	HORVU1Hr1G017120	Ser/Thr protein kinase, Negative regulator of innate immunit	HORVU1Hr1G017170	Similar to Germin-like protein subfamily 2 member 4 precursor	HORVU1Hr1G017190	Cyclin-like F-box domain containing protein	HORVU1Hr1G017210	Similar to Peptide chain release factor 2 (Fragment)	HORVU1Hr1G017220	EGF-like region, conserved site domain containing protein	HORVU1Hr1G017230	Conserved hypothetical protein	HORVU1Hr1G017240	Serine/threonine protein kinase domain containing protein	HORVU1Hr1G017260	Similar to COP9 signalosome complex subunit 5b (EC 3.4.-.-) (Signalosome subunit 5b) (Jun activation domain-binding homolog 1)	HORVU1Hr1G017270	Similar to OSIGBa0143N19.8 protein	HORVU1Hr1G017290	Phospholipase C, phosphatidylinositol-specific, Y domain domain containing protein	HORVU1Hr1G017320	Ankyrin repeat containing protein	HORVU1Hr1G017330	Zinc finger, NF-X1-type domain containing protein	HORVU1Hr1G017370	ARF/SAR superfamily domain containing protein	HORVU1Hr1G017380
mag2185	L-Leucine	Amino acids and derivatives	chr2H	21594181	24299405	23938445	2.66568e-10	0.15063	HORVU2Hr1G010860	Similar to Rac GTPase activating protein 3 (Fragment)	HORVU2Hr1G010870	Similar to Ribosomal protein s6 RPS6-2	HORVU2Hr1G010880	F-box domain, Skp2-like domain containing protein	HORVU2Hr1G010890	Similar to Ribosomal protein s6 RPS6-2	HORVU2Hr1G010920	NB-ARC domain containing protein	HORVU2Hr1G010930	Similar to Leucoanthocyanidin dioxygenase-like protein	HORVU2Hr1G010950	Similar to Leucoanthocyanidin dioxygenase-like protein	HORVU2Hr1G010960	2OG-Fe(II) oxygenase domain containing protein	HORVU2Hr1G010970	Zinc finger, RING/FYVE/PHD-type domain containing protein	HORVU2Hr1G010980	Nucleic acid-binding, OB-fold domain containing protein	HORVU2Hr1G010990	Similar to Aquaporin 2	HORVU2Hr1G011010	Similar to AHM2 (Fragment)	HORVU2Hr1G011030	Thioredoxin fold domain containing protein	HORVU2Hr1G011040	Hypothetical conserved gene	HORVU2Hr1G011060		HORVU2Hr1G011070	Heavy metal transport/detoxification protein domain containing protein	HORVU2Hr1G011080	Similar to Glucose inhibited division protein A	HORVU2Hr1G011100	Zinc finger, PHD-type domain containing protein	HORVU2Hr1G011110	Cyclin-like F-box domain containing protein	HORVU2Hr1G011120	Cyclin-like F-box domain containing protein	HORVU2Hr1G011140
mag2185	L-Leucine	Amino acids and derivatives	chr2H	25488694	25850979	25727021	4.50583e-10	0.14655	HORVU2Hr1G011960	Heat shock protein DnaJ, cysteine-rich region domain containing protein	HORVU2Hr1G011970	Similar to Cys/Met metabolism PLP-dependent enzyme family protein	HORVU2Hr1G011980	Similar to Cys/Met metabolism PLP-dependent enzyme family protein	HORVU2Hr1G011990	Similar to Cys/Met metabolism PLP-dependent enzyme family protein	HORVU2Hr1G012010	NB-ARC domain containing protein	HORVU2Hr1G012040	Heat shock protein DnaJ, cysteine-rich region domain containing protein	HORVU2Hr1G012060	Similar to Xaa-Pro dipeptidase (EC 3.4.13.9) (X-Pro dipeptidase) (Proline dipeptidase) (Prolidase) (Imidodipeptidase)	HORVU2Hr1G012080	40S ribosomal protein S29	HORVU2Hr1G012100	Clathrin light chain family protein	HORVU2Hr1G012110	Similar to Ervatamin C (EC 3.4.22.-) (ERV-C)	HORVU2Hr1G012130	Membrane bound O-acyl transferase, MBOAT family protein	HORVU2Hr1G012140	Leucine-rich repeat, N-terminal domain containing protein	HORVU2Hr1G012160	Hypothetical conserved gene	HORVU2Hr1G012180	Cyclin-like F-box domain containing protein	HORVU2Hr1G012200	C2 calcium-dependent membrane targeting domain containing protein	HORVU2Hr1G012210	Hypothetical conserved gene	HORVU2Hr1G012220	UDP-glucuronosyl/UDP-glucosyltransferase family protein	HORVU2Hr1G012230	Zinc finger, DHHC-type domain containing protein	HORVU2Hr1G012240	Clathrin light chain family protein	HORVU2Hr1G012250	Uncharacterised protein family UPF0089 domain containing protein	HORVU2Hr1G012260
mag2185	L-Leucine	Amino acids and derivatives	chr2H	33895592	34035690	34035690	3.71614e-09	0.132581	HORVU2Hr1G015240	Similar to Auxin response factor 1	HORVU2Hr1G015260	Similar to Nascent polypeptide-associated complex alpha subunit-like protein 3 (NAC-alpha-like protein 3) (Alpha-NAC-like protein 3)	HORVU2Hr1G015310	Armadillo-like helical domain containing protein	HORVU2Hr1G015320	Serine/threonine protein kinase domain containing protein	HORVU2Hr1G015340	EGF-type aspartate/asparagine hydroxylation site domain containing protein	HORVU2Hr1G015360	Wound-induced protein, Wun1 domain containing protein	HORVU2Hr1G015380	Protein kinase, core domain containing protein	HORVU2Hr1G015410	Wound-induced protein, Wun1 domain containing protein	HORVU2Hr1G015430	Similar to D-alanine--D-alanine ligase B (EC 6.3.2.4) (D-alanylalanine synthetase B) (D-Ala-D-Ala ligase B)	HORVU2Hr1G015440	COBRA-like protein 7 precursor
mag2185	L-Leucine	Amino acids and derivatives	chr4H	560765918	565437659	564359180	2.03946e-09	0.136239	HORVU4Hr1G067600	Pentatricopeptide repeat domain containing protein	HORVU4Hr1G067610	Pyridoxal phosphate-dependent enzyme, beta subunit domain containing protein	HORVU4Hr1G067620	Vacuolar ATPase assembly integral membrane protein VMA21-like domain domain containing protein	HORVU4Hr1G067630	Myosin II heavy chain-like family protein	HORVU4Hr1G067650	Methionyl-tRNA synthetase, class Ia domain containing protein	HORVU4Hr1G067680	MADS-box transcription factor, Regulation of floral organ identity and meristem fate, Endosperm developmen	HORVU4Hr1G067740	UspA domain containing protein	HORVU4Hr1G067760	DNA polymerase delta, subunit 4 family protein	HORVU4Hr1G067780	Putative transcription factor, Carpel specification, Midrib formatio	HORVU4Hr1G067800	Protein of unknown function DUF674 domain containing protein	HORVU4Hr1G067810	WD40 repeat-like domain containing protein	HORVU4Hr1G067840	Similar to integral membrane family protein	HORVU4Hr1G067850	Beta-expansin precursor	HORVU4Hr1G067860	Inosine/uridine-preferring nucleoside hydrolase domain containing protein	HORVU4Hr1G067870	Similar to MRP-like ABC transporter	HORVU4Hr1G067900		HORVU4Hr1G067920	Similar to Digalactosyldiacylglycerol synthase 2	HORVU4Hr1G067930	Mediator of OsbZIP46 deactivation and degradation, Negative regulation of ABA signaling and drought toleranc	HORVU4Hr1G067940	Replication protein A 70 kDa, Meiotic and somatic DNA repai	HORVU4Hr1G067950	Metallophosphoesterase domain containing protein	HORVU4Hr1G067960
mag2185	L-Leucine	Amino acids and derivatives	chr4H	568395592	569559699	568516906	5.25701e-09	0.130181	HORVU4Hr1G069070	Protein of unknown function DUF538 family protein	HORVU4Hr1G069090	Hypothetical gene	HORVU4Hr1G069100	Similar to Alpha-L-arabinofuranosidase/beta-D-xylosidase isoenzyme ARA-I	HORVU4Hr1G069120	Myb/SANT-like domain domain containing protein	HORVU4Hr1G069130	Similar to MEtRS (EC 6.1.1.10)	HORVU4Hr1G069140	Hypothetical conserved gene	HORVU4Hr1G069150	Hypothetical conserved gene	HORVU4Hr1G069190	Zinc finger, DHHC-type domain containing protein	HORVU4Hr1G069200	Vesicle transport protein, Regulation of protein export from ER in developing endosperm cell	HORVU4Hr1G069210	Similar to MFP1 attachment factor 1	HORVU4Hr1G069220	Myb/SANT-like domain domain containing protein	HORVU4Hr1G069230	Similar to ADP-glucose pyrophosphorylase (Fragment)	HORVU4Hr1G069260
mag2185	L-Leucine	Amino acids and derivatives	chr4H	630875862	631298966	630946541	2.91299e-09	0.134263	HORVU4Hr1G084950	Similar to AP2 domain containing protein RAP2.8 (Fragment)	HORVU4Hr1G085030	Similar to J013022N21, full insert sequence	HORVU4Hr1G085050	Metallophosphoesterase domain containing protein	HORVU4Hr1G085060	Lipid transfer protein LPT IV	HORVU4Hr1G085090	Heavy metal transport/detoxification protein domain containing protein	HORVU4Hr1G085100	Similar to Cinnamyl alcohol dehydrogenase	HORVU4Hr1G085120	Protein of unknown function DUF538 domain containing protein	HORVU4Hr1G085130		HORVU4Hr1G085140	Remorin, C-terminal region domain containing protein	HORVU4Hr1G085150	Hypothetical conserved gene	HORVU4Hr1G085160	Protein of unknown function DUF303, acetylesterase putative domain containing protein	HORVU4Hr1G085200	Protein of unknown function DUF303, acetylesterase putative domain containing protein	HORVU4Hr1G085210	Similar to cDNA clone:J013002N02, full insert sequence	HORVU4Hr1G085220	Similar to cDNA clone:J013002N02, full insert sequence	HORVU4Hr1G085240	Similar to DNA-directed RNA polymerase II largest chain	HORVU4Hr1G085250	Delta-tonoplast intrinsic protein	HORVU4Hr1G085270	Protein of unknown function DUF284, transmembrane eukaryotic family protein	HORVU4Hr1G085280	Protein of unknown function DUF674 domain containing protein	HORVU4Hr1G085290	Polyamine uptake transporter, High-affinity spermidine transporter, Import of spermidine transported via phloem, Polyamine uptak	HORVU4Hr1G085300	Protein of unknown function DUF284, transmembrane eukaryotic family protein	HORVU4Hr1G085310
mag2185	L-Leucine	Amino acids and derivatives	chr5H	551800042	551863401	551857929	1.37184e-08	0.123078	HORVU5Hr1G076610	Defensin-like protein, Positive regulation of Cd accumulation in rice leaves, Mediation of Cd efflux from cytosol into extracellular spaces via chelatio	HORVU5Hr1G076620	Hemopexin domain containing protein	HORVU5Hr1G076660	Similar to calmodulin binding protein	HORVU5Hr1G076690	Similar to small auxin up RNA1	HORVU5Hr1G076700	60S ribosomal protein L7a	HORVU5Hr1G076710	Haem peroxidase, plant/fungal/bacterial family protein	HORVU5Hr1G076730	Similar to calmodulin binding protein	HORVU5Hr1G076740	Similar to calmodulin binding protein	HORVU5Hr1G076760	Pollen Ole e 1 allergen and extensin domain containing protein	HORVU5Hr1G076770	Similar to MtN3-like protein	HORVU5Hr1G076780	Zinc finger, DHHC-type domain containing protein	HORVU5Hr1G076820	Conserved hypothetical protein	HORVU5Hr1G076830	Conserved hypothetical protein
mag2185	L-Leucine	Amino acids and derivatives	chr6H	527383882	527536670	527383882	8.08251e-09	0.126747	HORVU6Hr1G076810	Similar to Pyruvate dehydrogenase E1 component alpha subunit, mitochondrial precursor (EC 1.2.4.1) (PDHE1-A)	HORVU6Hr1G076820	Similar to Avr9/Cf-9 rapidly elicited protein 231 precursor	HORVU6Hr1G076860	DEAD-like helicase, N-terminal domain containing protein	HORVU6Hr1G076870	Class I formin protein, Regulation of grain size, Control of microtubule and actin filament cytoskeleton system	HORVU6Hr1G076880	H subunit of glycine decarboxylase complex (GDC), Photorespiratio	HORVU6Hr1G076890	Putative harbinger transposase-derived nuclease domain containing protein	HORVU6Hr1G076930	Dynamin-related protein, Secondary cell wall cellulose biosynthesi
mag2185	L-Leucine	Amino acids and derivatives	chr7H	550685142	553707923	552069425	1.80197e-09	0.136609	HORVU7Hr1G090350	ATP-binding cassette (ABC) transporter, Post-meiotic anther and pollen developmen	HORVU7Hr1G090360	Similar to Protein kinase domain containing protein, expressed	HORVU7Hr1G090380	Similar to 26S proteasome subunit 4-like protein (26S proteasome subunit AtRPT2a)	HORVU7Hr1G090390	Similar to No pollen	HORVU7Hr1G090410	Similar to polyamine oxidase precursor	HORVU7Hr1G090430	Cyclin-like F-box domain containing protein	HORVU7Hr1G090440	AP2/ERF transcription factor, Drought resistance, Control of lignin biosynthesi	HORVU7Hr1G090450	Similar to CBL-interacting serine/threonine-protein kinase 24 (EC 2.7.1.37) (SNF1-related kinase 3.11) (SALT OVERLY SENSITIVE 2 protein)	HORVU7Hr1G090460	Pentatricopeptide repeat domain containing protein	HORVU7Hr1G090490	Similar to 60S ribosomal protein L11-2 (L16). Splice isoform 2	HORVU7Hr1G090500	Serine protein kinase-like protein	HORVU7Hr1G090510	FBD domain containing protein	HORVU7Hr1G090520	Similar to Helix-loop-helix DNA-binding domain containing protein	HORVU7Hr1G090530	Cyclin-like F-box domain containing protein	HORVU7Hr1G090540	Cyclin-like F-box domain containing protein	HORVU7Hr1G090550	F-box domain, cyclin-like domain containing protein	HORVU7Hr1G090560	Similar to Sinapyl alcohol dehydrogenase	HORVU7Hr1G090610	Uncharacterised conserved protein UCP037471 domain containing protein	HORVU7Hr1G090650	Similar to Serine carboxypeptidase family protein	HORVU7Hr1G090670	UBX domain containing protein	HORVU7Hr1G090700
mag2188	L-Isoleucine	Amino acids and derivatives	chr2H	21193354	25850979	23938445	1.3127e-10	0.155428	HORVU2Hr1G010780	Similar to Mcm2-prov protein	HORVU2Hr1G010800	Beta-expansin precursor	HORVU2Hr1G010830	Similar to Cinnamyl alcohol dehydrogenase	HORVU2Hr1G010840	Similar to Cinnamyl alcohol dehydrogenase	HORVU2Hr1G010860	Similar to Rac GTPase activating protein 3 (Fragment)	HORVU2Hr1G010870	Similar to Ribosomal protein s6 RPS6-2	HORVU2Hr1G010880	F-box domain, Skp2-like domain containing protein	HORVU2Hr1G010890	Similar to Ribosomal protein s6 RPS6-2	HORVU2Hr1G010920	NB-ARC domain containing protein	HORVU2Hr1G010930	Similar to Leucoanthocyanidin dioxygenase-like protein	HORVU2Hr1G010950	Similar to Leucoanthocyanidin dioxygenase-like protein	HORVU2Hr1G010960	2OG-Fe(II) oxygenase domain containing protein	HORVU2Hr1G010970	Zinc finger, RING/FYVE/PHD-type domain containing protein	HORVU2Hr1G010980	Nucleic acid-binding, OB-fold domain containing protein	HORVU2Hr1G010990	Similar to Aquaporin 2	HORVU2Hr1G011010	Similar to AHM2 (Fragment)	HORVU2Hr1G011030	Thioredoxin fold domain containing protein	HORVU2Hr1G011040	Hypothetical conserved gene	HORVU2Hr1G011060		HORVU2Hr1G011070	Heavy metal transport/detoxification protein domain containing protein	HORVU2Hr1G011080
mag2188	L-Isoleucine	Amino acids and derivatives	chr2H	33895592	34035690	34035690	3.44613e-09	0.133102	HORVU2Hr1G015240	Similar to Auxin response factor 1	HORVU2Hr1G015260	Similar to Nascent polypeptide-associated complex alpha subunit-like protein 3 (NAC-alpha-like protein 3) (Alpha-NAC-like protein 3)	HORVU2Hr1G015310	Armadillo-like helical domain containing protein	HORVU2Hr1G015320	Serine/threonine protein kinase domain containing protein	HORVU2Hr1G015340	EGF-type aspartate/asparagine hydroxylation site domain containing protein	HORVU2Hr1G015360	Wound-induced protein, Wun1 domain containing protein	HORVU2Hr1G015380	Protein kinase, core domain containing protein	HORVU2Hr1G015410	Wound-induced protein, Wun1 domain containing protein	HORVU2Hr1G015430	Similar to D-alanine--D-alanine ligase B (EC 6.3.2.4) (D-alanylalanine synthetase B) (D-Ala-D-Ala ligase B)	HORVU2Hr1G015440	COBRA-like protein 7 precursor
mag2188	L-Isoleucine	Amino acids and derivatives	chr2H	640464649	640577722	640575090	6.60279e-09	0.128146	HORVU2Hr1G089710	Similar to OSIGBa0145G11.5 protein	HORVU2Hr1G089730	Similar to H0321H01.8 protein	HORVU2Hr1G089770	F-box domain, Skp2-like domain containing protein	HORVU2Hr1G089820	Similar to cDNA clone:001-039-E03, full insert sequence	HORVU2Hr1G089830	Pentatricopeptide repeat domain containing protein	HORVU2Hr1G089940	Major intrinsic protein family protein	HORVU2Hr1G089950	Peptidase M20 family protein
mag2188	L-Isoleucine	Amino acids and derivatives	chr2H	649536078	649735111	649538337	7.74675e-09	0.127041	HORVU2Hr1G091720	Cytochrome b561 family protein	HORVU2Hr1G091780	Glucose/ribitol dehydrogenase family protein	HORVU2Hr1G091790	Similar to Barley stem rust resistance protein	HORVU2Hr1G091800	Protein of unknown function DUF821, CAP10-like family protein	HORVU2Hr1G091830	Similar to VAP27	HORVU2Hr1G091840	Protein kinase, catalytic domain domain containing protein	HORVU2Hr1G091850	Similar to OSIGBa0159I10.11 protein	HORVU2Hr1G091870	Peroxisomal protei
mag2188	L-Isoleucine	Amino acids and derivatives	chr2H	689943808	690002393	690001728	4.8312e-09	0.129845	HORVU2Hr1G100150	Transferase family protein	HORVU2Hr1G100170	Similar to 50S ribosomal protein L22	HORVU2Hr1G100210	Transferase family protein	HORVU2Hr1G100220	EF-Hand type domain containing protein	HORVU2Hr1G100230	Transferase family protein
mag2188	L-Isoleucine	Amino acids and derivatives	chr3H	635382396	635973199	635973199	1.66732e-08	0.122158	HORVU3Hr1G091360	Similar to Pectin methylesterase-like protein	HORVU3Hr1G091400	Glycosyl transferase, family 8 protein	HORVU3Hr1G091440	Protein of unknown function DUF506, plant domain containing protein	HORVU3Hr1G091450	Hypothetical conserved gene	HORVU3Hr1G091460	RuBisCO-cytochrome methylase, RMS1 domain containing protein	HORVU3Hr1G091470	Similar to phosphoadenosine phosphosulfate (PAPS) reductase family protein	HORVU3Hr1G091480	Zinc finger, RING/FYVE/PHD-type domain containing protein	HORVU3Hr1G091500	Similar to RNA polymerase II mediator complex protein-related	HORVU3Hr1G091570	Putative B3 domain-containing protein Os03g0619850	HORVU3Hr1G091620	Zinc finger, CCHC-type domain containing protein
mag2188	L-Isoleucine	Amino acids and derivatives	chr3H	664704317	664899076	664704373	1.63255e-09	0.13825	HORVU3Hr1G101950	Pentatricopeptide repeat domain containing protein	HORVU3Hr1G101970	Pentatricopeptide repeat domain containing protein	HORVU3Hr1G101990	Conserved hypothetical protein	HORVU3Hr1G102030	Hypothetical conserved gene	HORVU3Hr1G102060	Armadillo-type fold domain containing protein	HORVU3Hr1G102150	Similar to DNA-binding factor of bZIP class	HORVU3Hr1G102230	Similar to Nascent polypeptide-associated complex alpha subunit-like protein 3 (NAC-alpha-like protein 3) (Alpha-NAC-like protein 3)	HORVU3Hr1G102310	Similar to Nascent polypeptide-associated complex alpha subunit-like protein 3 (NAC-alpha-like protein 3) (Alpha-NAC-like protein 3)	HORVU3Hr1G102340	Cytosolic NADP malic enzyme	HORVU3Hr1G102370	Similar to Nascent polypeptide-associated complex alpha subunit-like protein 3 (NAC-alpha-like protein 3) (Alpha-NAC-like protein 3)	HORVU3Hr1G102520	Similar to Nascent polypeptide-associated complex alpha subunit-like protein 3 (NAC-alpha-like protein 3) (Alpha-NAC-like protein 3)	HORVU3Hr1G102560	Conserved hypothetical protein	HORVU3Hr1G102630		HORVU3Hr1G102720	Protein of unknown function DUF1692 domain containing protein	HORVU3Hr1G102840	Similar to Hexose transporter	HORVU3Hr1G102860	Similar to Hexose transporter
mag2188	L-Isoleucine	Amino acids and derivatives	chr4H	69578420	69596200	69578420	2.55099e-09	0.135178	HORVU4Hr1G016640	Gelsolin region domain containing protein
mag2188	L-Isoleucine	Amino acids and derivatives	chr4H	560734762	565459213	564359180	7.03238e-10	0.143521	HORVU4Hr1G067600	Pentatricopeptide repeat domain containing protein	HORVU4Hr1G067610	Pyridoxal phosphate-dependent enzyme, beta subunit domain containing protein	HORVU4Hr1G067620	Vacuolar ATPase assembly integral membrane protein VMA21-like domain domain containing protein	HORVU4Hr1G067630	Myosin II heavy chain-like family protein	HORVU4Hr1G067650	Methionyl-tRNA synthetase, class Ia domain containing protein	HORVU4Hr1G067680	MADS-box transcription factor, Regulation of floral organ identity and meristem fate, Endosperm developmen	HORVU4Hr1G067740	UspA domain containing protein	HORVU4Hr1G067760	DNA polymerase delta, subunit 4 family protein	HORVU4Hr1G067780	Putative transcription factor, Carpel specification, Midrib formatio	HORVU4Hr1G067800	Protein of unknown function DUF674 domain containing protein	HORVU4Hr1G067810	WD40 repeat-like domain containing protein	HORVU4Hr1G067840	Similar to integral membrane family protein	HORVU4Hr1G067850	Beta-expansin precursor	HORVU4Hr1G067860	Inosine/uridine-preferring nucleoside hydrolase domain containing protein	HORVU4Hr1G067870	Similar to MRP-like ABC transporter	HORVU4Hr1G067900		HORVU4Hr1G067920	Similar to Digalactosyldiacylglycerol synthase 2	HORVU4Hr1G067930	Mediator of OsbZIP46 deactivation and degradation, Negative regulation of ABA signaling and drought toleranc	HORVU4Hr1G067940	Replication protein A 70 kDa, Meiotic and somatic DNA repai	HORVU4Hr1G067950	Metallophosphoesterase domain containing protein	HORVU4Hr1G067960
mag2188	L-Isoleucine	Amino acids and derivatives	chr4H	568395592	569744162	568516906	3.85338e-09	0.132331	HORVU4Hr1G069070	Protein of unknown function DUF538 family protein	HORVU4Hr1G069090	Hypothetical gene	HORVU4Hr1G069100	Similar to Alpha-L-arabinofuranosidase/beta-D-xylosidase isoenzyme ARA-I	HORVU4Hr1G069120	Myb/SANT-like domain domain containing protein	HORVU4Hr1G069130	Similar to MEtRS (EC 6.1.1.10)	HORVU4Hr1G069140	Hypothetical conserved gene	HORVU4Hr1G069150	Hypothetical conserved gene	HORVU4Hr1G069190	Zinc finger, DHHC-type domain containing protein	HORVU4Hr1G069200	Vesicle transport protein, Regulation of protein export from ER in developing endosperm cell	HORVU4Hr1G069210	Similar to MFP1 attachment factor 1	HORVU4Hr1G069220	Myb/SANT-like domain domain containing protein	HORVU4Hr1G069230	Similar to ADP-glucose pyrophosphorylase (Fragment)	HORVU4Hr1G069260		HORVU4Hr1G069280	Similar to Alpha-1,2-fucosidase	HORVU4Hr1G069300	2OG-Fe(II) oxygenase domain containing protein	HORVU4Hr1G069310	Cyclin	HORVU4Hr1G069320	Integral membrane protein
mag2188	L-Isoleucine	Amino acids and derivatives	chr4H	630868059	631298966	630946541	1.42655e-09	0.139177	HORVU4Hr1G084950	Similar to AP2 domain containing protein RAP2.8 (Fragment)	HORVU4Hr1G085030	Similar to J013022N21, full insert sequence	HORVU4Hr1G085050	Metallophosphoesterase domain containing protein	HORVU4Hr1G085060	Lipid transfer protein LPT IV	HORVU4Hr1G085090	Heavy metal transport/detoxification protein domain containing protein	HORVU4Hr1G085100	Similar to Cinnamyl alcohol dehydrogenase	HORVU4Hr1G085120	Protein of unknown function DUF538 domain containing protein	HORVU4Hr1G085130		HORVU4Hr1G085140	Remorin, C-terminal region domain containing protein	HORVU4Hr1G085150	Hypothetical conserved gene	HORVU4Hr1G085160	Protein of unknown function DUF303, acetylesterase putative domain containing protein	HORVU4Hr1G085200	Protein of unknown function DUF303, acetylesterase putative domain containing protein	HORVU4Hr1G085210	Similar to cDNA clone:J013002N02, full insert sequence	HORVU4Hr1G085220	Similar to cDNA clone:J013002N02, full insert sequence	HORVU4Hr1G085240	Similar to DNA-directed RNA polymerase II largest chain	HORVU4Hr1G085250	Delta-tonoplast intrinsic protein	HORVU4Hr1G085270	Protein of unknown function DUF284, transmembrane eukaryotic family protein	HORVU4Hr1G085280	Protein of unknown function DUF674 domain containing protein	HORVU4Hr1G085290	Polyamine uptake transporter, High-affinity spermidine transporter, Import of spermidine transported via phloem, Polyamine uptak	HORVU4Hr1G085300	Protein of unknown function DUF284, transmembrane eukaryotic family protein	HORVU4Hr1G085310
mag2188	L-Isoleucine	Amino acids and derivatives	chr6H	55099662	56757131	56757131	1.46655e-08	0.122178	HORVU6Hr1G019910	Similar to ATP binding protein	HORVU6Hr1G019920	Cyclin-like F-box domain containing protein	HORVU6Hr1G019930	Similar to Possible kinase	HORVU6Hr1G019940	Squalene cyclase domain containing protein	HORVU6Hr1G019950	Molybdopterin biosynthesis MoaE family protein	HORVU6Hr1G019960	Hypothetical conserved gene	HORVU6Hr1G020000	Putative harbinger transposase-derived nuclease domain containing protein	HORVU6Hr1G020020	Similar to Cycloartenol synthase	HORVU6Hr1G020040	Hypothetical conserved gene	HORVU6Hr1G020050	RNA-binding, CRM domain domain containing protein	HORVU6Hr1G020060	Ubiquitin-conjugating enzyme, E2 domain containing protein	HORVU6Hr1G020080	Conserved hypothetical protein	HORVU6Hr1G020090	Gamma tubulin complex protein 3 domain containing protein	HORVU6Hr1G020110	Conserved hypothetical protein	HORVU6Hr1G020120	Subtilase	HORVU6Hr1G020140	Similar to polyubiquitin containing 7 ubiquitin monomers	HORVU6Hr1G020160	Uncharacterized conserved protein UCP016210 domain containing protein	HORVU6Hr1G020190	Similar to Fibrillin-2 precursor	HORVU6Hr1G020200	Serine/threonine protein kinase-related domain containing protein	HORVU6Hr1G020210	Serine/threonine protein kinase-related domain containing protein	HORVU6Hr1G020220
mag2188	L-Isoleucine	Amino acids and derivatives	chr6H	114099952	115247987	114910740	3.83317e-09	0.1319	HORVU6Hr1G028680	B-type response regulator, Cytokinin signalin	HORVU6Hr1G028690	Similar to ClpB	HORVU6Hr1G028700	SNF2-related domain containing protein	HORVU6Hr1G028710	Similar to Glucose-6-phosphate dehydrogenase precursor	HORVU6Hr1G028720	Similar to Vacuolar ATP synthase subunit D (EC 3.6.3.14) (V-ATPase D subunit) (Vacuolar proton pump D subunit)	HORVU6Hr1G028730	Similar to Ubiquitin fusion degradation 1-like	HORVU6Hr1G028740	Conserved hypothetical protein	HORVU6Hr1G028750		HORVU6Hr1G028760	WD40 repeat-like domain containing protein	HORVU6Hr1G028770	Senescence-associated family protein	HORVU6Hr1G028780	Sterol-binding domain containing protein	HORVU6Hr1G028790	WRKY transcription factor, Defense respons
mag2188	L-Isoleucine	Amino acids and derivatives	chr6H	520385132	520929700	520434248	9.54595e-09	0.125594	HORVU6Hr1G075600	RINT-1/TIP-1 family protein	HORVU6Hr1G075610	UDP-glucuronosyl/UDP-glucosyltransferase family protein	HORVU6Hr1G075630	TB2/DP1 and HVA22 related protein family protein	HORVU6Hr1G075640	Similar to Transcription factor AP2D8	HORVU6Hr1G075650	Similar to PCF1
mag2188	L-Isoleucine	Amino acids and derivatives	chr6H	527383336	527821789	527383882	3.38067e-09	0.132765	HORVU6Hr1G076810	Similar to Pyruvate dehydrogenase E1 component alpha subunit, mitochondrial precursor (EC 1.2.4.1) (PDHE1-A)	HORVU6Hr1G076820	Similar to Avr9/Cf-9 rapidly elicited protein 231 precursor	HORVU6Hr1G076860	DEAD-like helicase, N-terminal domain containing protein	HORVU6Hr1G076870	Class I formin protein, Regulation of grain size, Control of microtubule and actin filament cytoskeleton system	HORVU6Hr1G076880	H subunit of glycine decarboxylase complex (GDC), Photorespiratio	HORVU6Hr1G076890	Putative harbinger transposase-derived nuclease domain containing protein	HORVU6Hr1G076930	Dynamin-related protein, Secondary cell wall cellulose biosynthesi	HORVU6Hr1G076960	Similar to NTGB2 (Fragment)	HORVU6Hr1G076980	Similar to polyubiquitin containing 7 ubiquitin monomers	HORVU6Hr1G077000	Dynamin-related protein, Secondary cell wall cellulose biosynthesi	HORVU6Hr1G077010	Similar to CEL5=CELLULASE 5 (Fragment)	HORVU6Hr1G077020
mag2188	L-Isoleucine	Amino acids and derivatives	chr7H	549050860	554159559	552069425	5.658e-10	0.144499	HORVU7Hr1G090210	Leucine-rich repeat, cysteine-containing subtype containing protein	HORVU7Hr1G090240	Similar to F-box domain containing protein, expressed	HORVU7Hr1G090250	Similar to H0306F12.5 protein	HORVU7Hr1G090260	Serine/threonine-protein kinase required for the salt overly sensitive (SOS) pathway, Calcineurin B-like (CBL) protein-interacting protein kinase, Control of intracellular Na<-+</- and K<-+</- homeostasis, Salt tolerance, Mutation in OsSOS2 reduces radiocesium in rice grai	HORVU7Hr1G090280	Tetratricopeptide-like helical domain containing protein	HORVU7Hr1G090290	Targeting for Xklp2 family protein	HORVU7Hr1G090320	Protein of unknown function DUF635 family protein	HORVU7Hr1G090330	Cellular retinaldehyde-binding/triple function, C-terminal domain containing protein	HORVU7Hr1G090340	Similar to phosphatidic acid phosphatase-related / PAP2-related	HORVU7Hr1G090350	ATP-binding cassette (ABC) transporter, Post-meiotic anther and pollen developmen	HORVU7Hr1G090360	Similar to Protein kinase domain containing protein, expressed	HORVU7Hr1G090380	Similar to 26S proteasome subunit 4-like protein (26S proteasome subunit AtRPT2a)	HORVU7Hr1G090390	Similar to No pollen	HORVU7Hr1G090410	Similar to polyamine oxidase precursor	HORVU7Hr1G090430	Cyclin-like F-box domain containing protein	HORVU7Hr1G090440	AP2/ERF transcription factor, Drought resistance, Control of lignin biosynthesi	HORVU7Hr1G090450	Similar to CBL-interacting serine/threonine-protein kinase 24 (EC 2.7.1.37) (SNF1-related kinase 3.11) (SALT OVERLY SENSITIVE 2 protein)	HORVU7Hr1G090460	Pentatricopeptide repeat domain containing protein	HORVU7Hr1G090490	Similar to 60S ribosomal protein L11-2 (L16). Splice isoform 2	HORVU7Hr1G090500	Serine protein kinase-like protein	HORVU7Hr1G090510
mag2191	L-Tyramine	Amino acids and derivatives	chr1H	406518107	409442040	408820561	1.90427e-09	0.136232	HORVU1Hr1G055440	Nucleoside diphosphate kinase, Cell elongation process in coleoptil	HORVU1Hr1G055470	Cyclin-related 2 domain containing protein	HORVU1Hr1G055480	Similar to KH domain containing protein, expressed	HORVU1Hr1G055490	SOH1 family protein	HORVU1Hr1G055500	Protein kinase, core domain containing protein	HORVU1Hr1G055510	Protein kinase, core domain containing protein	HORVU1Hr1G055520	Similar to Peptide methionine sulfoxide reductase	HORVU1Hr1G055530	Conserved hypothetical protein	HORVU1Hr1G055540	Similar to OSIGBa0114M03.4 protein	HORVU1Hr1G055550	Similar to Oxo-phytodienoic acid reductase	HORVU1Hr1G055560	Similar to mRNA, clone: RTFL01-05-M08	HORVU1Hr1G055570	WD40 repeat-like domain containing protein	HORVU1Hr1G055580	Armadillo-like helical domain containing protein	HORVU1Hr1G055600	Similar to Palmitoyl-protein thioesterase-like	HORVU1Hr1G055630	Similar to Palmitoyl-protein thioesterase-like	HORVU1Hr1G055640	Conserved hypothetical protein	HORVU1Hr1G055690	Similar to Palmitoyl-protein thioesterase-like	HORVU1Hr1G055710	Similar to Ap25	HORVU1Hr1G055740	DUF630 and DUF632 domains containing protein, Control of leaf rollin	HORVU1Hr1G055800	Similar to Viroid symptom modulation protein	HORVU1Hr1G055810
mag2204	alpha-Aminocaproic acid	Amino acids and derivatives	chr1H	524326959	524658466	524483288	6.44987e-09	0.128308	HORVU1Hr1G079940	MtN3 and saliva related transmembrane protein family protein	HORVU1Hr1G079960	Similar to 26S protease regulatory subunit 6B (MIP224) (MB67 interacting protein) (TAT-binding protein-7) (TBP-7)	HORVU1Hr1G079970		HORVU1Hr1G079980	Similar to CEL4=CELLULASE 4 (Fragment)	HORVU1Hr1G080000	Similar to Calcium-dependent protein kinase	HORVU1Hr1G080040	Mitochondrial carrier protein domain containing protein	HORVU1Hr1G080060	Similar to Nucleosome assembly protein 1	HORVU1Hr1G080070	Similar to Formylglycinamide ribonucleotide amidotransferase (Fragment)	HORVU1Hr1G080080	Similar to Sulfotransferase domain containing protein, expressed	HORVU1Hr1G080090	Glycoside hydrolase, family 35 protein	HORVU1Hr1G080120	Sulfotransferase family protein	HORVU1Hr1G080150	Similar to DNA-binding factor of bZIP class	HORVU1Hr1G080160	Serine/threonine protein kinase domain containing protein	HORVU1Hr1G080180	Esterase/lipase/thioesterase domain containing protein	HORVU1Hr1G080190	Histone H3	HORVU1Hr1G080200	Similar to Histone H4	HORVU1Hr1G080240	Similar to unconventional myosin heavy chain	HORVU1Hr1G080250	Conserved hypothetical protein	HORVU1Hr1G080290	Similar to Protein phosphatase 2C	HORVU1Hr1G080300	WRKY transcription factor 10
mag2204	alpha-Aminocaproic acid	Amino acids and derivatives	chr2H	21594181	25850979	23938445	1.34409e-10	0.155268	HORVU2Hr1G010860	Similar to Rac GTPase activating protein 3 (Fragment)	HORVU2Hr1G010870	Similar to Ribosomal protein s6 RPS6-2	HORVU2Hr1G010880	F-box domain, Skp2-like domain containing protein	HORVU2Hr1G010890	Similar to Ribosomal protein s6 RPS6-2	HORVU2Hr1G010920	NB-ARC domain containing protein	HORVU2Hr1G010930	Similar to Leucoanthocyanidin dioxygenase-like protein	HORVU2Hr1G010950	Similar to Leucoanthocyanidin dioxygenase-like protein	HORVU2Hr1G010960	2OG-Fe(II) oxygenase domain containing protein	HORVU2Hr1G010970	Zinc finger, RING/FYVE/PHD-type domain containing protein	HORVU2Hr1G010980	Nucleic acid-binding, OB-fold domain containing protein	HORVU2Hr1G010990	Similar to Aquaporin 2	HORVU2Hr1G011010	Similar to AHM2 (Fragment)	HORVU2Hr1G011030	Thioredoxin fold domain containing protein	HORVU2Hr1G011040	Hypothetical conserved gene	HORVU2Hr1G011060		HORVU2Hr1G011070	Heavy metal transport/detoxification protein domain containing protein	HORVU2Hr1G011080	Similar to Glucose inhibited division protein A	HORVU2Hr1G011100	Zinc finger, PHD-type domain containing protein	HORVU2Hr1G011110	Cyclin-like F-box domain containing protein	HORVU2Hr1G011120	Cyclin-like F-box domain containing protein	HORVU2Hr1G011140
mag2204	alpha-Aminocaproic acid	Amino acids and derivatives	chr2H	33895592	34035690	34035690	2.73467e-09	0.134698	HORVU2Hr1G015240	Similar to Auxin response factor 1	HORVU2Hr1G015260	Similar to Nascent polypeptide-associated complex alpha subunit-like protein 3 (NAC-alpha-like protein 3) (Alpha-NAC-like protein 3)	HORVU2Hr1G015310	Armadillo-like helical domain containing protein	HORVU2Hr1G015320	Serine/threonine protein kinase domain containing protein	HORVU2Hr1G015340	EGF-type aspartate/asparagine hydroxylation site domain containing protein	HORVU2Hr1G015360	Wound-induced protein, Wun1 domain containing protein	HORVU2Hr1G015380	Protein kinase, core domain containing protein	HORVU2Hr1G015410	Wound-induced protein, Wun1 domain containing protein	HORVU2Hr1G015430	Similar to D-alanine--D-alanine ligase B (EC 6.3.2.4) (D-alanylalanine synthetase B) (D-Ala-D-Ala ligase B)	HORVU2Hr1G015440	COBRA-like protein 7 precursor
mag2204	alpha-Aminocaproic acid	Amino acids and derivatives	chr2H	640464649	640577722	640575090	4.51286e-09	0.130774	HORVU2Hr1G089710	Similar to OSIGBa0145G11.5 protein	HORVU2Hr1G089730	Similar to H0321H01.8 protein	HORVU2Hr1G089770	F-box domain, Skp2-like domain containing protein	HORVU2Hr1G089820	Similar to cDNA clone:001-039-E03, full insert sequence	HORVU2Hr1G089830	Pentatricopeptide repeat domain containing protein	HORVU2Hr1G089940	Major intrinsic protein family protein	HORVU2Hr1G089950	Peptidase M20 family protein
mag2204	alpha-Aminocaproic acid	Amino acids and derivatives	chr3H	635382396	635973199	635973199	1.42817e-08	0.123237	HORVU3Hr1G091360	Similar to Pectin methylesterase-like protein	HORVU3Hr1G091400	Glycosyl transferase, family 8 protein	HORVU3Hr1G091440	Protein of unknown function DUF506, plant domain containing protein	HORVU3Hr1G091450	Hypothetical conserved gene	HORVU3Hr1G091460	RuBisCO-cytochrome methylase, RMS1 domain containing protein	HORVU3Hr1G091470	Similar to phosphoadenosine phosphosulfate (PAPS) reductase family protein	HORVU3Hr1G091480	Zinc finger, RING/FYVE/PHD-type domain containing protein	HORVU3Hr1G091500	Similar to RNA polymerase II mediator complex protein-related	HORVU3Hr1G091570	Putative B3 domain-containing protein Os03g0619850	HORVU3Hr1G091620	Zinc finger, CCHC-type domain containing protein
mag2204	alpha-Aminocaproic acid	Amino acids and derivatives	chr4H	69578420	69596200	69578420	3.14346e-09	0.133737	HORVU4Hr1G016640	Gelsolin region domain containing protein
mag2204	alpha-Aminocaproic acid	Amino acids and derivatives	chr4H	560734762	565459213	564359180	8.27147e-10	0.142414	HORVU4Hr1G067600	Pentatricopeptide repeat domain containing protein	HORVU4Hr1G067610	Pyridoxal phosphate-dependent enzyme, beta subunit domain containing protein	HORVU4Hr1G067620	Vacuolar ATPase assembly integral membrane protein VMA21-like domain domain containing protein	HORVU4Hr1G067630	Myosin II heavy chain-like family protein	HORVU4Hr1G067650	Methionyl-tRNA synthetase, class Ia domain containing protein	HORVU4Hr1G067680	MADS-box transcription factor, Regulation of floral organ identity and meristem fate, Endosperm developmen	HORVU4Hr1G067740	UspA domain containing protein	HORVU4Hr1G067760	DNA polymerase delta, subunit 4 family protein	HORVU4Hr1G067780	Putative transcription factor, Carpel specification, Midrib formatio	HORVU4Hr1G067800	Protein of unknown function DUF674 domain containing protein	HORVU4Hr1G067810	WD40 repeat-like domain containing protein	HORVU4Hr1G067840	Similar to integral membrane family protein	HORVU4Hr1G067850	Beta-expansin precursor	HORVU4Hr1G067860	Inosine/uridine-preferring nucleoside hydrolase domain containing protein	HORVU4Hr1G067870	Similar to MRP-like ABC transporter	HORVU4Hr1G067900		HORVU4Hr1G067920	Similar to Digalactosyldiacylglycerol synthase 2	HORVU4Hr1G067930	Mediator of OsbZIP46 deactivation and degradation, Negative regulation of ABA signaling and drought toleranc	HORVU4Hr1G067940	Replication protein A 70 kDa, Meiotic and somatic DNA repai	HORVU4Hr1G067950	Metallophosphoesterase domain containing protein	HORVU4Hr1G067960
mag2204	alpha-Aminocaproic acid	Amino acids and derivatives	chr4H	568395592	569744162	568516906	2.79206e-09	0.134555	HORVU4Hr1G069070	Protein of unknown function DUF538 family protein	HORVU4Hr1G069090	Hypothetical gene	HORVU4Hr1G069100	Similar to Alpha-L-arabinofuranosidase/beta-D-xylosidase isoenzyme ARA-I	HORVU4Hr1G069120	Myb/SANT-like domain domain containing protein	HORVU4Hr1G069130	Similar to MEtRS (EC 6.1.1.10)	HORVU4Hr1G069140	Hypothetical conserved gene	HORVU4Hr1G069150	Hypothetical conserved gene	HORVU4Hr1G069190	Zinc finger, DHHC-type domain containing protein	HORVU4Hr1G069200	Vesicle transport protein, Regulation of protein export from ER in developing endosperm cell	HORVU4Hr1G069210	Similar to MFP1 attachment factor 1	HORVU4Hr1G069220	Myb/SANT-like domain domain containing protein	HORVU4Hr1G069230	Similar to ADP-glucose pyrophosphorylase (Fragment)	HORVU4Hr1G069260		HORVU4Hr1G069280	Similar to Alpha-1,2-fucosidase	HORVU4Hr1G069300	2OG-Fe(II) oxygenase domain containing protein	HORVU4Hr1G069310	Cyclin	HORVU4Hr1G069320	Integral membrane protein
mag2204	alpha-Aminocaproic acid	Amino acids and derivatives	chr4H	630868059	631298966	631298966	2.79804e-09	0.134067	HORVU4Hr1G084950	Similar to AP2 domain containing protein RAP2.8 (Fragment)	HORVU4Hr1G085030	Similar to J013022N21, full insert sequence	HORVU4Hr1G085050	Metallophosphoesterase domain containing protein	HORVU4Hr1G085060	Lipid transfer protein LPT IV	HORVU4Hr1G085090	Heavy metal transport/detoxification protein domain containing protein	HORVU4Hr1G085100	Similar to Cinnamyl alcohol dehydrogenase	HORVU4Hr1G085120	Protein of unknown function DUF538 domain containing protein	HORVU4Hr1G085130		HORVU4Hr1G085140	Remorin, C-terminal region domain containing protein	HORVU4Hr1G085150	Hypothetical conserved gene	HORVU4Hr1G085160	Protein of unknown function DUF303, acetylesterase putative domain containing protein	HORVU4Hr1G085200	Protein of unknown function DUF303, acetylesterase putative domain containing protein	HORVU4Hr1G085210	Similar to cDNA clone:J013002N02, full insert sequence	HORVU4Hr1G085220	Similar to cDNA clone:J013002N02, full insert sequence	HORVU4Hr1G085240	Similar to DNA-directed RNA polymerase II largest chain	HORVU4Hr1G085250	Delta-tonoplast intrinsic protein	HORVU4Hr1G085270	Protein of unknown function DUF284, transmembrane eukaryotic family protein	HORVU4Hr1G085280	Protein of unknown function DUF674 domain containing protein	HORVU4Hr1G085290	Polyamine uptake transporter, High-affinity spermidine transporter, Import of spermidine transported via phloem, Polyamine uptak	HORVU4Hr1G085300	Protein of unknown function DUF284, transmembrane eukaryotic family protein	HORVU4Hr1G085310
mag2204	alpha-Aminocaproic acid	Amino acids and derivatives	chr5H	551800042	551863401	551860722	6.80951e-09	0.127933	HORVU5Hr1G076610	Defensin-like protein, Positive regulation of Cd accumulation in rice leaves, Mediation of Cd efflux from cytosol into extracellular spaces via chelatio	HORVU5Hr1G076620	Hemopexin domain containing protein	HORVU5Hr1G076660	Similar to calmodulin binding protein	HORVU5Hr1G076690	Similar to small auxin up RNA1	HORVU5Hr1G076700	60S ribosomal protein L7a	HORVU5Hr1G076710	Haem peroxidase, plant/fungal/bacterial family protein	HORVU5Hr1G076730	Similar to calmodulin binding protein	HORVU5Hr1G076740	Similar to calmodulin binding protein	HORVU5Hr1G076760	Pollen Ole e 1 allergen and extensin domain containing protein	HORVU5Hr1G076770	Similar to MtN3-like protein	HORVU5Hr1G076780	Zinc finger, DHHC-type domain containing protein	HORVU5Hr1G076820	Conserved hypothetical protein	HORVU5Hr1G076830	Conserved hypothetical protein
mag2204	alpha-Aminocaproic acid	Amino acids and derivatives	chr6H	31205927	31211484	31208347	2.99515e-08	0.118063	HORVU6Hr1G014600	Similar to Bowman-Birk type trypsin inhibitor (WTI)	HORVU6Hr1G014610	Eukaryotic translation initiation factor 3 subunit f, Microgametogenesi	HORVU6Hr1G014620	Hypothetical conserved gene	HORVU6Hr1G014630	Conserved hypothetical protein	HORVU6Hr1G014650	Membrane protein, At2g17000, predicted domain containing protein	HORVU6Hr1G014660	Cyclin-like F-box domain containing protein	HORVU6Hr1G014670	Cytochrome P450 family protein	HORVU6Hr1G014680	Similar to BEL1-type homeodomain protein
mag2204	alpha-Aminocaproic acid	Amino acids and derivatives	chr6H	55811313	56757131	56757131	1.58186e-08	0.121653	HORVU6Hr1G020080	Conserved hypothetical protein	HORVU6Hr1G020090	Gamma tubulin complex protein 3 domain containing protein	HORVU6Hr1G020110	Conserved hypothetical protein	HORVU6Hr1G020120	Subtilase	HORVU6Hr1G020140	Similar to polyubiquitin containing 7 ubiquitin monomers	HORVU6Hr1G020160	Uncharacterized conserved protein UCP016210 domain containing protein	HORVU6Hr1G020190	Similar to Fibrillin-2 precursor	HORVU6Hr1G020200	Serine/threonine protein kinase-related domain containing protein	HORVU6Hr1G020210	Serine/threonine protein kinase-related domain containing protein	HORVU6Hr1G020220	Cyclin-like F-box domain containing protein	HORVU6Hr1G020280	Hypothetical conserved gene	HORVU6Hr1G020300	eIF4-gamma/eIF5/eIF2-epsilon domain containing protein	HORVU6Hr1G020310	Similar to phosphoglycerate mutase gpmB
mag2204	alpha-Aminocaproic acid	Amino acids and derivatives	chr6H	114101686	115209274	115118439	1.76682e-08	0.120887	HORVU6Hr1G028680	B-type response regulator, Cytokinin signalin	HORVU6Hr1G028690	Similar to ClpB	HORVU6Hr1G028700	SNF2-related domain containing protein	HORVU6Hr1G028710	Similar to Glucose-6-phosphate dehydrogenase precursor	HORVU6Hr1G028720	Similar to Vacuolar ATP synthase subunit D (EC 3.6.3.14) (V-ATPase D subunit) (Vacuolar proton pump D subunit)	HORVU6Hr1G028730	Similar to Ubiquitin fusion degradation 1-like	HORVU6Hr1G028740	Conserved hypothetical protein	HORVU6Hr1G028750		HORVU6Hr1G028760	WD40 repeat-like domain containing protein	HORVU6Hr1G028770	Senescence-associated family protein	HORVU6Hr1G028780	Sterol-binding domain containing protein
mag2204	alpha-Aminocaproic acid	Amino acids and derivatives	chr6H	527383336	527821789	527383882	5.8742e-09	0.128954	HORVU6Hr1G076810	Similar to Pyruvate dehydrogenase E1 component alpha subunit, mitochondrial precursor (EC 1.2.4.1) (PDHE1-A)	HORVU6Hr1G076820	Similar to Avr9/Cf-9 rapidly elicited protein 231 precursor	HORVU6Hr1G076860	DEAD-like helicase, N-terminal domain containing protein	HORVU6Hr1G076870	Class I formin protein, Regulation of grain size, Control of microtubule and actin filament cytoskeleton system	HORVU6Hr1G076880	H subunit of glycine decarboxylase complex (GDC), Photorespiratio	HORVU6Hr1G076890	Putative harbinger transposase-derived nuclease domain containing protein	HORVU6Hr1G076930	Dynamin-related protein, Secondary cell wall cellulose biosynthesi	HORVU6Hr1G076960	Similar to NTGB2 (Fragment)	HORVU6Hr1G076980	Similar to polyubiquitin containing 7 ubiquitin monomers	HORVU6Hr1G077000	Dynamin-related protein, Secondary cell wall cellulose biosynthesi	HORVU6Hr1G077010	Similar to CEL5=CELLULASE 5 (Fragment)	HORVU6Hr1G077020
mag2204	alpha-Aminocaproic acid	Amino acids and derivatives	chr7H	549497318	554159559	552069425	1.11899e-09	0.139862	HORVU7Hr1G090280	Tetratricopeptide-like helical domain containing protein	HORVU7Hr1G090290	Targeting for Xklp2 family protein	HORVU7Hr1G090320	Protein of unknown function DUF635 family protein	HORVU7Hr1G090330	Cellular retinaldehyde-binding/triple function, C-terminal domain containing protein	HORVU7Hr1G090340	Similar to phosphatidic acid phosphatase-related / PAP2-related	HORVU7Hr1G090350	ATP-binding cassette (ABC) transporter, Post-meiotic anther and pollen developmen	HORVU7Hr1G090360	Similar to Protein kinase domain containing protein, expressed	HORVU7Hr1G090380	Similar to 26S proteasome subunit 4-like protein (26S proteasome subunit AtRPT2a)	HORVU7Hr1G090390	Similar to No pollen	HORVU7Hr1G090410	Similar to polyamine oxidase precursor	HORVU7Hr1G090430	Cyclin-like F-box domain containing protein	HORVU7Hr1G090440	AP2/ERF transcription factor, Drought resistance, Control of lignin biosynthesi	HORVU7Hr1G090450	Similar to CBL-interacting serine/threonine-protein kinase 24 (EC 2.7.1.37) (SNF1-related kinase 3.11) (SALT OVERLY SENSITIVE 2 protein)	HORVU7Hr1G090460	Pentatricopeptide repeat domain containing protein	HORVU7Hr1G090490	Similar to 60S ribosomal protein L11-2 (L16). Splice isoform 2	HORVU7Hr1G090500	Serine protein kinase-like protein	HORVU7Hr1G090510	FBD domain containing protein	HORVU7Hr1G090520	Similar to Helix-loop-helix DNA-binding domain containing protein	HORVU7Hr1G090530	Cyclin-like F-box domain containing protein	HORVU7Hr1G090540	Cyclin-like F-box domain containing protein	HORVU7Hr1G090550
mag2204	alpha-Aminocaproic acid	Amino acids and derivatives	chr7H	563407162	563881105	563407162	4.70476e-09	0.13095	HORVU7Hr1G092010	Hypothetical conserved gene	HORVU7Hr1G092030	Protein kinase, core domain containing protein	HORVU7Hr1G092040	Lipase, GDSL domain containing protein	HORVU7Hr1G092050	Similar to cDNA clone:001-114-H08, full insert sequence	HORVU7Hr1G092070	Similar to Thioredoxin h	HORVU7Hr1G092080	RabGAP/TBC domain containing protein	HORVU7Hr1G092130	Similar to Oxidoreductase, short chain dehydrogenase/reductase family protein, expressed
mag2212	Glu-Glu	Amino acids and derivatives	chr1H	15705101	17568068	15817308	1.12553e-09	0.139783	HORVU1Hr1G007530	Similar to OSIGBa0114M03.4 protein	HORVU1Hr1G007540	Similar to Transposase	HORVU1Hr1G007580	Hypothetical conserved gene	HORVU1Hr1G007600	Hypothetical conserved gene	HORVU1Hr1G007630	Protein of unknown function DUF231, plant domain containing protein	HORVU1Hr1G007640	Similar to Nudix hydrolase 9 (EC 3.6.1.-) (AtNUDT9)	HORVU1Hr1G007660	Conserved hypothetical protein	HORVU1Hr1G007720	Similar to UDP-glycosyltransferase UGT99C4	HORVU1Hr1G007730	Similar to KOB1	HORVU1Hr1G007790	Similar to P450	HORVU1Hr1G007800	Similar to Sinapyl alcohol dehydrogenase	HORVU1Hr1G007810	Similar to UDP-glycosyltransferase UGT99C4	HORVU1Hr1G007830	Cytochrome P450 family protein	HORVU1Hr1G007840	Cytochrome P450 family protein	HORVU1Hr1G007850	ThiJ/PfpI domain containing protein	HORVU1Hr1G007860	ThiJ/PfpI domain containing protein	HORVU1Hr1G007870	Histone lysine demethylase, Stress-responsive H3K27me3(histon H3 lysine 27 trimethylation) demethylatio	HORVU1Hr1G007880	Zinc finger, CCHC-type domain containing protein	HORVU1Hr1G007890	Histone lysine demethylase, Stress-responsive H3K27me3(histon H3 lysine 27 trimethylation) demethylatio	HORVU1Hr1G007900	Putative cytochrome P450 protein, Similar to flavonoid 3-monooxygenase	HORVU1Hr1G007910
mag2223	(-)-3-(3,4-Dihydroxyphenyl)-2-methylalanine	Amino acids and derivatives	chr1H	17808199	17943460	17808264	1.25617e-13	0.199945	HORVU1Hr1G008150	Hypothetical conserved gene	HORVU1Hr1G008160	Similar to COP9 signalosome complex subunit 5b (EC 3.4.-.-) (Signalosome subunit 5b) (Jun activation domain-binding homolog 1)	HORVU1Hr1G008170	Similar to ubiquitin-like protein	HORVU1Hr1G008230	Mitogen-activated protein kinase (MAPK) phosphatase, Negative regulation of wound responses, Negative regulator of grain size, Positive regulator of grain numbe	HORVU1Hr1G008250	Glycoside hydrolase, family 20 protein	HORVU1Hr1G008270	Hypothetical conserved gene	HORVU1Hr1G008290	Similar to M23 protein (Fragment)
mag2223	(-)-3-(3,4-Dihydroxyphenyl)-2-methylalanine	Amino acids and derivatives	chr1H	132526905	132527018	132526944	2.05854e-12	0.183093	HORVU1Hr1G026430
mag2223	(-)-3-(3,4-Dihydroxyphenyl)-2-methylalanine	Amino acids and derivatives	chr1H	141704948	141705560	141705444	2.96396e-13	0.194438	HORVU1Hr1G027600	Similar to E2 ubiquitin-conjugating enzyme UbcH5B (Fragment)
mag2223	(-)-3-(3,4-Dihydroxyphenyl)-2-methylalanine	Amino acids and derivatives	chr1H	146232710	146351079	146351038	5.05343e-12	0.177183
mag2223	(-)-3-(3,4-Dihydroxyphenyl)-2-methylalanine	Amino acids and derivatives	chr1H	178587356	178588181	178587741	2.38623e-13	0.195832	HORVU1Hr1G030660	Similar to Multidomain cyclophilin type peptidyl-prolyl cis-trans isomerase
mag2223	(-)-3-(3,4-Dihydroxyphenyl)-2-methylalanine	Amino acids and derivatives	chr1H	184727641	184730345	184727798	6.47957e-14	0.205492
mag2223	(-)-3-(3,4-Dihydroxyphenyl)-2-methylalanine	Amino acids and derivatives	chr1H	192000460	192002563	192002563	1.05851e-11	0.171132	HORVU1Hr1G031600	Similar to ATP synthase gamma chain, mitochondrial precursor (EC 3.6.3.14)
mag2223	(-)-3-(3,4-Dihydroxyphenyl)-2-methylalanine	Amino acids and derivatives	chr1H	210448809	210449175	210449119	1.56823e-13	0.199171
mag2223	(-)-3-(3,4-Dihydroxyphenyl)-2-methylalanine	Amino acids and derivatives	chr1H	221423805	221423907	221423907	7.97004e-11	0.158793	HORVU1Hr1G034470	ABC-1 domain containing protein	HORVU1Hr1G034490
mag2223	(-)-3-(3,4-Dihydroxyphenyl)-2-methylalanine	Amino acids and derivatives	chr1H	297202424	297202811	297202424	9.55914e-12	0.171805	HORVU1Hr1G041630	Protein of unknown function DUF295 family protein
mag2223	(-)-3-(3,4-Dihydroxyphenyl)-2-methylalanine	Amino acids and derivatives	chr1H	313694825	313698591	313698441	7.2375e-14	0.204122	HORVU1Hr1G043130	Similar to H0103C06.10 protein	HORVU1Hr1G043140	Similar to Peptide transporter	HORVU1Hr1G043150	Similar to predicted protein
mag2223	(-)-3-(3,4-Dihydroxyphenyl)-2-methylalanine	Amino acids and derivatives	chr1H	388695591	388697045	388695730	1.83544e-11	0.168058	HORVU1Hr1G052400	Protein of unknown function DUF241, plant family protein	HORVU1Hr1G052410	Similar to Taxa-1	HORVU1Hr1G052420	Brassinosteroid-signaling kinase, A member of the receptor-like cytoplasmic kinase (RLCK)-XII sub group, Major regulator in rice immunit	HORVU1Hr1G052430	Similar to Chitinase 11	HORVU1Hr1G052450	Six-bladed beta-propeller, TolB-like domain containing protein
mag2223	(-)-3-(3,4-Dihydroxyphenyl)-2-methylalanine	Amino acids and derivatives	chr1H	429124376	429124552	429124380	6.12206e-14	0.205855	HORVU1Hr1G058860	Protein of unknown function DUF538 family protein	HORVU1Hr1G058870	Harpin-induced 1 domain containing protein	HORVU1Hr1G058880	Similar to MFP2 (Fatty acid multifunctional protein) (AtMFP2)	HORVU1Hr1G058920	Similar to OSIGBa0136O08-OSIGBa0153H12.1 protein	HORVU1Hr1G058930	Similar to 60S ribosomal protein L27	HORVU1Hr1G058940	Similar to EREBP-2 protein (Fragment)
mag2223	(-)-3-(3,4-Dihydroxyphenyl)-2-methylalanine	Amino acids and derivatives	chr1H	497281963	497281987	497281987	1.53907e-11	0.169801	HORVU1Hr1G072360	Protein of unknown function DUF246, plant family protein	HORVU1Hr1G072370	Kinesin, motor region domain containing protein	HORVU1Hr1G072380	Conserved hypothetical protein	HORVU1Hr1G072390	Similar to Membrin 11 (AtMEMB11) (Golgi SNAP receptor complex member 2-1) (27 kDa Golgi SNARE protein)	HORVU1Hr1G072400	Similar to RING-H2 finger protein ATL1Q	HORVU1Hr1G072410	Conserved hypothetical protein	HORVU1Hr1G072420	Auxin responsive SAUR protein family protein
mag2223	(-)-3-(3,4-Dihydroxyphenyl)-2-methylalanine	Amino acids and derivatives	chr1H	535842277	536021145	536021145	2.89614e-09	0.134303	HORVU1Hr1G085500	Peptidase A1 domain containing protein	HORVU1Hr1G085520	Conserved hypothetical protein	HORVU1Hr1G085540	Similar to Histone H2B.2	HORVU1Hr1G085550	Similar to 50S ribosomal protein L21	HORVU1Hr1G085570	Ubiquitin-conjugating E2 enzyme, Phosphate homeostasis, Negative regulator of the inorganic phosphate (Pi)-starvation response-signaling pathwa	HORVU1Hr1G085620	Protein of unknown function DUF2921 domain containing protein	HORVU1Hr1G085630	Ubiquitin-conjugating enzyme/RWD-like domain containing protein	HORVU1Hr1G085640	Esterase/lipase/thioesterase domain containing protein	HORVU1Hr1G085660	Similar to oxidoreductase	HORVU1Hr1G085680	Similar to predicted protein	HORVU1Hr1G085700	Similar to leucine-rich repeat family protein / protein kinase family protein	HORVU1Hr1G085720		HORVU1Hr1G085730	Ribosomal protein L1 family protein	HORVU1Hr1G085740	Similar to CCR4-NOT transcription complex subunit 2	HORVU1Hr1G085780
mag2223	(-)-3-(3,4-Dihydroxyphenyl)-2-methylalanine	Amino acids and derivatives	chr1H	537859849	538730848	538504727	6.2199e-13	0.190909	HORVU1Hr1G086580	Similar to tumor-related protein-like	HORVU1Hr1G086590	Similar to Pollen-specific kinase partner protein	HORVU1Hr1G086610	Ubiquitin-conjugating enzyme, Error-free DNA damage tolerance, Regulation of abiotic stress and hormone response	HORVU1Hr1G086680		HORVU1Hr1G086690	Ubiquitin-conjugating enzyme, Error-free DNA damage tolerance, Regulation of abiotic stress and hormone response	HORVU1Hr1G086710	Similar to gibberellin 2-beta-dioxygenase	HORVU1Hr1G086750	Protein of unknown function DUF3252 domain containing protein	HORVU1Hr1G086760	Similar to 3-ketoacyl-CoA synthase	HORVU1Hr1G086780		HORVU1Hr1G086790	Conserved hypothetical protein	HORVU1Hr1G086810	Similar to gibberellin 2-beta-dioxygenase	HORVU1Hr1G086850	Similar to Wound-induced basic protein	HORVU1Hr1G086870	Hypothetical conserved gene	HORVU1Hr1G086890	Similar to Cell wall invertase (EC 3.2.1.26)	HORVU1Hr1G086900	Calcium-binding EF-hand domain containing protein	HORVU1Hr1G086910	Hypothetical conserved gene	HORVU1Hr1G086920	Cytochrome P450 domain containing protein	HORVU1Hr1G086930	Protein of unknown function DUF1421 domain containing protein	HORVU1Hr1G086970		HORVU1Hr1G086980	Similar to CMP-KDO synthetase (EC 2.7.7.38) (Fragment)	HORVU1Hr1G087010
mag2223	(-)-3-(3,4-Dihydroxyphenyl)-2-methylalanine	Amino acids and derivatives	chr1H	558116434	558118586	558116618	2.63277e-14	0.20988	HORVU1Hr1G095210	Similar to cDNA clone:001-104-D04, full insert sequence	HORVU1Hr1G095220	Similar to RING-H2 finger protein ATL3I (YGHL1-C3HC4 RING fusion protein)	HORVU1Hr1G095230	Similar to SMC5 protein	HORVU1Hr1G095240	Hypothetical conserved gene	HORVU1Hr1G095250	Conserved hypothetical protein	HORVU1Hr1G095270	Zinc finger, CCCH-type domain containing protein	HORVU1Hr1G095300	Argonaute and Dicer protein, PAZ domain containing protein	HORVU1Hr1G095310	Similar to OSIGBa0092J07.5 protein	HORVU1Hr1G095330	Peptidase A1 domain containing protein	HORVU1Hr1G095340	Hypothetical conserved gene	HORVU1Hr1G095370		HORVU1Hr1G095390	NRR alternative splicing variant, Regulation of root development in response to macronutrient deficienc	HORVU1Hr1G095400	Nucleoside diphosphate kinas	HORVU1Hr1G095410	NRR alternative splicing variant, Regulation of root development in response to macronutrient deficienc
mag2223	(-)-3-(3,4-Dihydroxyphenyl)-2-methylalanine	Amino acids and derivatives	chr2H	8028287	8030826	8030820	4.15736e-11	0.162058	HORVU2Hr1G003450	Cytochrome P450 71E1 (EC 1.14.13.68) (4-hydroxyphenylacetaldehyde oxime monooxygenase)	HORVU2Hr1G003460	Ribosomal protein L7/L12, C-terminal/adaptor protein ClpS-like domain containing protein	HORVU2Hr1G003470	Similar to Cytochrome P450 CYP99A1 (EC 1.14.-.-) (Fragment)	HORVU2Hr1G003480	Similar to Flavonoid 3'-monooxygenase (EC 1.14.13.21) (Flavonoid 3'-hydroxylase) (Cytochrome P450 75B2)	HORVU2Hr1G003500	Similar to Flavonoid 3'-monooxygenase (EC 1.14.13.21) (Flavonoid 3'-hydroxylase) (Cytochrome P450 75B2)	HORVU2Hr1G003510	Tyrosine protein kinase domain containing protein
mag2223	(-)-3-(3,4-Dihydroxyphenyl)-2-methylalanine	Amino acids and derivatives	chr2H	123095355	123097372	123097158	4.41676e-13	0.193132	HORVU2Hr1G032170	Similar to leucine-rich repeat family protein
mag2223	(-)-3-(3,4-Dihydroxyphenyl)-2-methylalanine	Amino acids and derivatives	chr2H	138579589	139253496	138579643	3.1156e-12	0.18037	HORVU2Hr1G034230	Similar to predicted protein	HORVU2Hr1G034270	Similar to Circadian clock coupling factor ZGT	HORVU2Hr1G034280	Bifunctional inhibitor/plant lipid transfer protein/seed storage domain containing protein	HORVU2Hr1G034290	Similar to Lecithine cholesterol acyltransferase-like protein	HORVU2Hr1G034310	Plant lipid transfer protein and hydrophobic protein, helical domain containing protein	HORVU2Hr1G034320	Phytochrome-interacting factor-like protein, Basic helix-loop-helix factor, Repression of seedling growth in the dar
mag2223	(-)-3-(3,4-Dihydroxyphenyl)-2-methylalanine	Amino acids and derivatives	chr2H	197125807	197138850	197132262	2.38623e-13	0.195832	HORVU2Hr1G040610	Diacylglycerol kinase, catalytic region domain containing protein	HORVU2Hr1G040640	Diacylglycerol kinase, catalytic region domain containing protein	HORVU2Hr1G040650		HORVU2Hr1G040680	Similar to Heat shock transcription factor 31 (Fragment)
mag2223	(-)-3-(3,4-Dihydroxyphenyl)-2-methylalanine	Amino acids and derivatives	chr2H	222599286	222599362	222599286	3.12212e-12	0.179755
mag2223	(-)-3-(3,4-Dihydroxyphenyl)-2-methylalanine	Amino acids and derivatives	chr2H	244691642	245106225	245106200	7.98931e-13	0.188655	HORVU2Hr1G046160	Similar to Potyviral helper component protease-interacting protein 2	HORVU2Hr1G046180	Similar to Carbonic anhydrase	HORVU2Hr1G046210	Cytochrome P450 family protein	HORVU2Hr1G046220	Uncharacterised protein family UPF0136, Transmembrane domain containing protein
mag2223	(-)-3-(3,4-Dihydroxyphenyl)-2-methylalanine	Amino acids and derivatives	chr2H	282099973	282100052	282100022	6.0611e-12	0.174806
mag2223	(-)-3-(3,4-Dihydroxyphenyl)-2-methylalanine	Amino acids and derivatives	chr2H	338873484	338873905	338873484	8.90877e-14	0.202794	HORVU2Hr1G054930	Similar to biopterin transport-related protein BT1	HORVU2Hr1G054970	Conserved hypothetical protein	HORVU2Hr1G054990	Similar to J013022N21, full insert sequence
mag2223	(-)-3-(3,4-Dihydroxyphenyl)-2-methylalanine	Amino acids and derivatives	chr2H	444157932	444159749	444158033	1.68617e-13	0.19806	HORVU2Hr1G065030	Cupredoxin domain containing protein	HORVU2Hr1G065040	Laccase-8
mag2223	(-)-3-(3,4-Dihydroxyphenyl)-2-methylalanine	Amino acids and derivatives	chr2H	503925349	503925507	503925507	4.50495e-13	0.19174	HORVU2Hr1G071080	Similar to ATP-dependent Clp protease ATP-binding subunit clpA homolog, chloroplast precursor (Fragment)
mag2223	(-)-3-(3,4-Dihydroxyphenyl)-2-methylalanine	Amino acids and derivatives	chr2H	569103655	569106744	569106744	8.63853e-12	0.173636	HORVU2Hr1G078560	Similar to Glutamate decarboxylase isozyme 3 (EC 4.1.1.15)
mag2223	(-)-3-(3,4-Dihydroxyphenyl)-2-methylalanine	Amino acids and derivatives	chr2H	577739370	577741202	577740296	8.57873e-14	0.203036	HORVU2Hr1G079850	Reverse transcriptase domain containing protein	HORVU2Hr1G079870	Similar to nucleotidyltransferase family protein	HORVU2Hr1G079890	Malectin-like carbohydrate-binding domain domain containing protein	HORVU2Hr1G079900	Similar to EIL3
mag2223	(-)-3-(3,4-Dihydroxyphenyl)-2-methylalanine	Amino acids and derivatives	chr2H	582799785	583056794	582800395	3.41369e-13	0.193529	HORVU2Hr1G080390	Amino acid transporter, transmembrane domain containing protein	HORVU2Hr1G080400		HORVU2Hr1G080410		HORVU2Hr1G080420	Amino acid transporter, transmembrane domain containing protein	HORVU2Hr1G080430	Amino acid transporter, transmembrane domain containing protein	HORVU2Hr1G080440	Similar to predicted protein	HORVU2Hr1G080450	Similar to H0219H12.9 protein	HORVU2Hr1G080460	Similar to H0219H12.10 protein	HORVU2Hr1G080480	Ribosomal protein, PSRP-3/Ycf65 domain containing protein
mag2223	(-)-3-(3,4-Dihydroxyphenyl)-2-methylalanine	Amino acids and derivatives	chr2H	652302007	652303223	652303030	2.75176e-11	0.165363	HORVU2Hr1G092340	Conserved hypothetical protein	HORVU2Hr1G092350	Similar to WD-40 repeat protein MSI1	HORVU2Hr1G092360	Similar to Elicitor-inducible cytochrome P450
mag2223	(-)-3-(3,4-Dihydroxyphenyl)-2-methylalanine	Amino acids and derivatives	chr2H	691912495	691912703	691912495	2.48882e-12	0.18064	HORVU2Hr1G100610	Similar to Peroxidase 11 precursor (EC 1.11.1.7) (Atperox P11) (ATP23a/ATP23b)	HORVU2Hr1G100620	Protein kinase, core domain containing protein	HORVU2Hr1G100630	Cyclin-like F-box domain containing protein	HORVU2Hr1G100640	Similar to OSIGBa0113I13.5 protein	HORVU2Hr1G100660	Similar to OSIGBa0113I13.4 protein	HORVU2Hr1G100670		HORVU2Hr1G100680	Zinc finger, CCHC retroviral-type domain containing protein	HORVU2Hr1G100690		HORVU2Hr1G100700	Similar to OSIGBa0113I13.4 protein	HORVU2Hr1G100720	Similar to SKIP interacting protein 28 (Fragment)	HORVU2Hr1G100740	Similar to DNA ligase
mag2223	(-)-3-(3,4-Dihydroxyphenyl)-2-methylalanine	Amino acids and derivatives	chr2H	726722852	726723869	726723698	3.52691e-13	0.193952	HORVU2Hr1G112780	Clathrin adaptor, sigma subunit/coatomer, zeta subunit domain containing protein	HORVU2Hr1G112790	Similar to male sterility protein 2	HORVU2Hr1G112800	Similar to predicted protein	HORVU2Hr1G112810	Similar to Translational elongation factor EF-TuM	HORVU2Hr1G112830	Similar to Nuclease I	HORVU2Hr1G112840	Similar to 3-ketoacyl-CoA synthase	HORVU2Hr1G112850	Similar to 3-ketoacyl-CoA synthase
mag2223	(-)-3-(3,4-Dihydroxyphenyl)-2-methylalanine	Amino acids and derivatives	chr3H	11035473	12477539	11976604	3.27445e-13	0.19507	HORVU3Hr1G004050	Myb transcription factor domain containing protein	HORVU3Hr1G004060	Similar to Bowman Birk trypsin inhibitor	HORVU3Hr1G004070	Similar to Bowman-Birk type proteinase inhibitor (EBI)	HORVU3Hr1G004090	Similar to Leucine Rich Repeat family protein, expressed	HORVU3Hr1G004100	Hypothetical conserved gene	HORVU3Hr1G004110	3'-5' exonuclease domain containing protein	HORVU3Hr1G004130	Protein kinase, catalytic domain domain containing protein	HORVU3Hr1G004140	Similar to cDNA clone:001-125-E08, full insert sequence	HORVU3Hr1G004150		HORVU3Hr1G004170	Similar to J013022N21, full insert sequence	HORVU3Hr1G004180	Similar to Receptor-like kinase (Fragment)	HORVU3Hr1G004190	Similar to Bowman Birk trypsin inhibitor	HORVU3Hr1G004210	Similar to Bowman-Birk type proteinase inhibitor D-II precursor (IV)	HORVU3Hr1G004220	Similar to Patatin-like protein 1	HORVU3Hr1G004230	Hypothetical conserved gene	HORVU3Hr1G004250	Similar to cDNA clone:001-125-E08, full insert sequence	HORVU3Hr1G004270	Similar to Cinnamyl alcohol dehydrogenase	HORVU3Hr1G004280	Similar to Bowman Birk trypsin inhibitor	HORVU3Hr1G004290	Similar to Bowman Birk trypsin inhibitor	HORVU3Hr1G004300	Similar to cDNA clone:001-125-E08, full insert sequence	HORVU3Hr1G004310
mag2223	(-)-3-(3,4-Dihydroxyphenyl)-2-methylalanine	Amino acids and derivatives	chr3H	78462582	78464999	78464711	2.38623e-13	0.195832	HORVU3Hr1G022300	Adenylate cyclase domain containing protein	HORVU3Hr1G022310
mag2223	(-)-3-(3,4-Dihydroxyphenyl)-2-methylalanine	Amino acids and derivatives	chr3H	99591146	100144411	99591431	4.28193e-13	0.192698	HORVU3Hr1G025210	Similar to THAP domain-containing protein 4	HORVU3Hr1G025240	Similar to GTP-binding protein-like; root hair defective 3 protein-like	HORVU3Hr1G025270	Similar to predicted protein
mag2223	(-)-3-(3,4-Dihydroxyphenyl)-2-methylalanine	Amino acids and derivatives	chr3H	112620331	112621056	112621039	1.32928e-13	0.200885	HORVU3Hr1G026920	Similar to Metallothionein-like protein type 3 (MT-3) (MWMT3)	HORVU3Hr1G026930	3-hydroxyacyl-CoA dehydrogenase, Multifunctional protein, RNA- and microtubule-binding protein, Salicylic acid (SA) biosynthesis, Maintenance of root meristem activity, Beta -oxidation of fatty acid	HORVU3Hr1G026940
mag2223	(-)-3-(3,4-Dihydroxyphenyl)-2-methylalanine	Amino acids and derivatives	chr3H	121234128	121235594	121235361	9.67564e-14	0.201612
mag2223	(-)-3-(3,4-Dihydroxyphenyl)-2-methylalanine	Amino acids and derivatives	chr3H	158831757	159026872	158831821	8.35415e-13	0.187745	HORVU3Hr1G031690	Similar to TRZ3 (TRNASE Z 3); 3'-tRNA processing endoribonuclease/ catalytic	HORVU3Hr1G031710	Similar to cDNA clone:J033010C22, full insert sequence	HORVU3Hr1G031720	WD40 repeat domain containing protein	HORVU3Hr1G031730	Ubiquitin-conjugating enzyme/RWD-like domain containing protein	HORVU3Hr1G031740	Conserved hypothetical protein	HORVU3Hr1G031760		HORVU3Hr1G031770	Conserved hypothetical protein
mag2223	(-)-3-(3,4-Dihydroxyphenyl)-2-methylalanine	Amino acids and derivatives	chr3H	219968245	219968619	219968619	7.05416e-13	0.188841	HORVU3Hr1G038190	Similar to Cysteine protease inhibitor	HORVU3Hr1G038200	GDP dissociation inhibitor, Negative regulator for Rab, Negative feedback between Rab GDP-GTP cycle and MAPK pathway
mag2223	(-)-3-(3,4-Dihydroxyphenyl)-2-methylalanine	Amino acids and derivatives	chr3H	239200024	239200115	239200076	2.38623e-13	0.195832	HORVU3Hr1G039980	Similar to COP9 signalosome complex subunit 2
mag2223	(-)-3-(3,4-Dihydroxyphenyl)-2-methylalanine	Amino acids and derivatives	chr3H	296495286	296503137	296501062	5.08393e-14	0.206373
mag2223	(-)-3-(3,4-Dihydroxyphenyl)-2-methylalanine	Amino acids and derivatives	chr3H	368366791	368366850	368366849	3.34841e-10	0.149081	HORVU3Hr1G051130	Domain of unknown function DUF632 domain containing protein
mag2223	(-)-3-(3,4-Dihydroxyphenyl)-2-methylalanine	Amino acids and derivatives	chr3H	482354755	482654597	482354755	3.68305e-13	0.194309	HORVU3Hr1G063050	Ferredoxin-dependent glutamate synthase, Leaf senescence and nitrogen remobilizatio	HORVU3Hr1G063060		HORVU3Hr1G063180		HORVU3Hr1G063220	Zinc finger, C2H2-type matrin domain containing protein
mag2223	(-)-3-(3,4-Dihydroxyphenyl)-2-methylalanine	Amino acids and derivatives	chr3H	489024004	489024631	489024242	2.7639e-13	0.196167	HORVU3Hr1G064040	Protein of unknown function DUF1639 family protein
mag2223	(-)-3-(3,4-Dihydroxyphenyl)-2-methylalanine	Amino acids and derivatives	chr3H	496661211	497647758	496665037	3.28334e-13	0.194414	HORVU3Hr1G065040	Zinc finger, GRF-type domain containing protein	HORVU3Hr1G065060	Similar to 61 kDa protein homolog	HORVU3Hr1G065070	Zinc finger, SWIM-type domain containing protein	HORVU3Hr1G065130	Zinc finger, RING/FYVE/PHD-type domain containing protein	HORVU3Hr1G065140	Similar to Transposase	HORVU3Hr1G065150	Glucoamylase, putatuve domain containing protein	HORVU3Hr1G065170	Hypothetical conserved gene	HORVU3Hr1G065180	Glucoamylase, putatuve domain containing protein	HORVU3Hr1G065190	Similar to Farnesyl pyrophosphate synthetase (FPP synthetase) (FPS) (Farnesyl diphosphate synthetase) [Includes: Dimethylallyltranstransferase (EC 2.5.1.1); Geranyltranstransferase (EC 2.5.1.10)]	HORVU3Hr1G065210	Protein of unknown function DUF239, plant domain containing protein	HORVU3Hr1G065230	Pyridoxal phosphate-dependent deaminase family protein	HORVU3Hr1G065240	ABC transporter-like domain containing protein	HORVU3Hr1G065250	Thioredoxin fold domain containing protein	HORVU3Hr1G065260	Similar to Multidrug resistance protein 1 homolog	HORVU3Hr1G065280	Similar to MDR-like ABC transporter	HORVU3Hr1G065320	Similar to MDR-like ABC transporter
mag2223	(-)-3-(3,4-Dihydroxyphenyl)-2-methylalanine	Amino acids and derivatives	chr3H	534959146	534959164	534959148	6.32737e-11	0.159254	HORVU3Hr1G070750	Similar to IQ calmodulin-binding motif family protein	HORVU3Hr1G070760	Similar to IQ calmodulin-binding motif family protein	HORVU3Hr1G070780	Similar to Tryptophanyl-tRNA synthetase (Fragment)	HORVU3Hr1G070790	Protease-associated PA domain containing protein
mag2223	(-)-3-(3,4-Dihydroxyphenyl)-2-methylalanine	Amino acids and derivatives	chr3H	640218525	640638431	640638399	3.93032e-13	0.193252	HORVU3Hr1G092740	Similar to Acyl-[acyl-carrier-protein] desaturase, chloroplast precursor (EC 1.14.19.2) (Stearoyl-ACP desaturase) (Delta(9) stearoyl-acyl carrier protein desaturase)	HORVU3Hr1G092750	Similar to SRD2 (SHOOT REDIFFERENTIATION DEFECTIVE 2); DNA binding	HORVU3Hr1G092760	Transcription factor, MADS-box domain containing protein	HORVU3Hr1G092770	Similar to Uncharacterized ACR, COG1565 family protein	HORVU3Hr1G092780	Similar to Heavy meromyosin-like protein (Fragment)	HORVU3Hr1G092790	Yos1-like domain containing protein	HORVU3Hr1G092820	Myb transcription factor domain containing protein	HORVU3Hr1G092840	Pentatricopeptide repeat domain containing protein	HORVU3Hr1G092860	Protein of unknown function DUF538 family protein	HORVU3Hr1G092870	TGF-beta receptor, type I/II extracellular region family protein	HORVU3Hr1G092880	Pentatricopeptide repeat domain containing protein	HORVU3Hr1G092890	Similar to Glyceraldehyde-3-phosphate dehydrogenase (EC 1.2.1.12) (GAPDH)	HORVU3Hr1G092930	Similar to YyaF/YCHF TRANSFAC/OBG family small GTpase plus RNA binding domain TGS (Fragment)	HORVU3Hr1G092940	Conserved hypothetical protein	HORVU3Hr1G092950		HORVU3Hr1G092970	Similar to YyaF/YCHF TRANSFAC/OBG family small GTpase plus RNA binding domain TGS (Fragment)	HORVU3Hr1G092980	Similar to Rho GDP-dissociation inhibitor 1 (Rho GDI-1) (AtRhoGDI1)	HORVU3Hr1G092990	Pentatricopeptide repeat domain containing protein	HORVU3Hr1G093010	Transcriptional factor B3 family protein	HORVU3Hr1G093030	Plant lipid transfer protein/seed storage/trypsin-alpha amylase inhibitor domain containing protein	HORVU3Hr1G093040
mag2223	(-)-3-(3,4-Dihydroxyphenyl)-2-methylalanine	Amino acids and derivatives	chr4H	1811697	1812155	1811991	3.68956e-12	0.178659	HORVU4Hr1G000980	D111/G-patch domain containing protein	HORVU4Hr1G000990	Similar to GAMYB-binding protein (Fragment)	HORVU4Hr1G001040	Similar to Leucine Rich Repeat family protein, expressed	HORVU4Hr1G001060	Leucine rich repeat containing protein kinase	HORVU4Hr1G001070	Protein kinase, core domain containing protein	HORVU4Hr1G001080	Leucine-rich repeat, N-terminal domain containing protein	HORVU4Hr1G001090	Leucine-rich repeat domain containing protein	HORVU4Hr1G001130		HORVU4Hr1G001140	Similar to DNA polymerase epsilon subunit 3	HORVU4Hr1G001170	Protein kinase, core domain containing protein	HORVU4Hr1G001190	Similar to Oxalate oxidase 1 (EC 1.2.3.4) (Germin)	HORVU4Hr1G001200	Germin-like protein, Fungal blast and bacterial blight resistanc	HORVU4Hr1G001210	Similar to Germin-like protein 1-3	HORVU4Hr1G001220	Similar to Ribosomal protein S25 (40S ribosomal 25S subunit)	HORVU4Hr1G001250	Similar to 0-methyltransferase (EC 2.1.1.6) (Fragment)	HORVU4Hr1G001340	Similar to J013022N21, full insert sequence
mag2223	(-)-3-(3,4-Dihydroxyphenyl)-2-methylalanine	Amino acids and derivatives	chr4H	26140505	26141693	26140505	2.4942e-12	0.181833	HORVU4Hr1G009100	Similar to hydroquinone glucosyltransferase	HORVU4Hr1G009140	Carbohydrate/purine kinase domain containing protein	HORVU4Hr1G009150	Pentatricopeptide repeat domain containing protein	HORVU4Hr1G009160	Similar to Alanyl-tRNA synthetase, mitochondrial precursor (EC 6.1.1.7) (Alanine--tRNA ligase) (AlaRS)	HORVU4Hr1G009170	Similar to Alanyl-tRNA synthetase, mitochondrial precursor (EC 6.1.1.7) (Alanine--tRNA ligase) (AlaRS)	HORVU4Hr1G009180		HORVU4Hr1G009190	Phosphatidylinositol transfer protein-like, N-terminal domain containing protein	HORVU4Hr1G009210	Phosphatidylinositol transfer protein-like, N-terminal domain containing protein	HORVU4Hr1G009220	Similar to Kinesin	HORVU4Hr1G009230	Protein of unknown function DUF26 domain containing protein	HORVU4Hr1G009270	Conserved hypothetical protein
mag2223	(-)-3-(3,4-Dihydroxyphenyl)-2-methylalanine	Amino acids and derivatives	chr4H	65965757	65967219	65965823	1.18691e-13	0.201613
mag2223	(-)-3-(3,4-Dihydroxyphenyl)-2-methylalanine	Amino acids and derivatives	chr4H	103276168	103298684	103277486	6.87157e-13	0.189634	HORVU4Hr1G020710	Similar to cDNA clone:J023038C04, full insert sequence
mag2223	(-)-3-(3,4-Dihydroxyphenyl)-2-methylalanine	Amino acids and derivatives	chr4H	119679563	119682566	119679563	3.36361e-11	0.163469	HORVU4Hr1G022620	NB-ARC domain containing protein	HORVU4Hr1G022630	Similar to CBL-interacting protein kinase 2
mag2223	(-)-3-(3,4-Dihydroxyphenyl)-2-methylalanine	Amino acids and derivatives	chr4H	128104610	128107199	128105038	1.25617e-13	0.199945	HORVU4Hr1G023510	Similar to Myb factor	HORVU4Hr1G023520	CDC45-like protein family protein
mag2223	(-)-3-(3,4-Dihydroxyphenyl)-2-methylalanine	Amino acids and derivatives	chr4H	197270309	197270438	197270333	1.82785e-11	0.167519
mag2223	(-)-3-(3,4-Dihydroxyphenyl)-2-methylalanine	Amino acids and derivatives	chr4H	245534736	245535948	245535729	2.56787e-14	0.21139	HORVU4Hr1G034240	Similar to MLH1 protein (Fragment)
mag2223	(-)-3-(3,4-Dihydroxyphenyl)-2-methylalanine	Amino acids and derivatives	chr4H	287934464	287936180	287935836	1.41292e-13	0.199192	HORVU4Hr1G038240	Zinc finger, RING/FYVE/PHD-type domain containing protein
mag2223	(-)-3-(3,4-Dihydroxyphenyl)-2-methylalanine	Amino acids and derivatives	chr4H	296788258	296792487	296788366	2.32991e-13	0.195986
mag2223	(-)-3-(3,4-Dihydroxyphenyl)-2-methylalanine	Amino acids and derivatives	chr4H	408075125	408075384	408075149	1.24174e-12	0.185785
mag2223	(-)-3-(3,4-Dihydroxyphenyl)-2-methylalanine	Amino acids and derivatives	chr4H	435528145	435528171	435528145	2.32796e-09	0.134857	HORVU4Hr1G052470	Similar to 30S ribosomal protein S1, chloroplast precursor (CS1)
mag2223	(-)-3-(3,4-Dihydroxyphenyl)-2-methylalanine	Amino acids and derivatives	chr4H	488564998	488576265	488573914	1.77182e-13	0.198387	HORVU4Hr1G058390	Histone lysine demethylase, Stress-responsive H3K27me3(histon H3 lysine 27 trimethylation) demethylatio	HORVU4Hr1G058410	Pyridine nucleotide-disulphide oxidoreductase, NAD-binding region domain containing protein	HORVU4Hr1G058430	Conserved hypothetical protein
mag2223	(-)-3-(3,4-Dihydroxyphenyl)-2-methylalanine	Amino acids and derivatives	chr4H	489967113	489969694	489967251	1.55766e-12	0.184306	HORVU4Hr1G058560	Similar to plant-specific domain TIGR01589 family protein	HORVU4Hr1G058580	Similar to MDR-like ABC transporter	HORVU4Hr1G058600	Nitric oxide synthase-interacting domain containing protein
mag2223	(-)-3-(3,4-Dihydroxyphenyl)-2-methylalanine	Amino acids and derivatives	chr4H	600515536	601038344	601038344	1.49389e-10	0.153494	HORVU4Hr1G076250	Similar to Serine carboxypeptidase family protein, expressed	HORVU4Hr1G076260	Similar to Nuclear RNA binding protein B (Fragment)	HORVU4Hr1G076270	Protein of unknown function DUF538 family protein	HORVU4Hr1G076330	Similar to Copper-translocating P-type ATPase family protein, expressed	HORVU4Hr1G076350	Alpha/beta hydrolase fold-1 domain containing protein	HORVU4Hr1G076360	Hypothetical conserved gene	HORVU4Hr1G076380	Protein of unknown function YGGT family protein	HORVU4Hr1G076420	Similar to flavoprotein wrbA	HORVU4Hr1G076440	Zinc finger, RING/FYVE/PHD-type domain containing protein	HORVU4Hr1G076460		HORVU4Hr1G076470	Conserved hypothetical protein	HORVU4Hr1G076480	Similar to Germin-like protein subfamily T member 1 precursor	HORVU4Hr1G076490		HORVU4Hr1G076510	Similar to inner membrane transport protein	HORVU4Hr1G076520	Drought-inducible receptor-like cytoplasmic kinase, Drought tolerance, Regulator of grain yiel	HORVU4Hr1G076550	Transferase family protein	HORVU4Hr1G076570	Similar to Avr9/Cf-9 rapidly elicited protein 44 (Fragment)	HORVU4Hr1G076600	Similar to OSIGBa0140O07.11 protein	HORVU4Hr1G076610	TPR-like domain containing protein	HORVU4Hr1G076620	Transferase family protein	HORVU4Hr1G076630
mag2223	(-)-3-(3,4-Dihydroxyphenyl)-2-methylalanine	Amino acids and derivatives	chr5H	27694873	28205257	28205218	6.2321e-13	0.190896	HORVU5Hr1G010740	Similar to Glutathione S-transferase GST 19 (EC 2.5.1.18)	HORVU5Hr1G010780	Peptidase A1 domain containing protein	HORVU5Hr1G010790	Protein of unknown function DUF567 family protein	HORVU5Hr1G010800	Protein of unknown function DUF567 family protein	HORVU5Hr1G010810	Protein of unknown function DUF674 domain containing protein	HORVU5Hr1G010830	Pentatricopeptide repeat domain containing protein	HORVU5Hr1G010860	Similar to Pectinesterase	HORVU5Hr1G010870	Similar to Glutaredoxin-C1	HORVU5Hr1G010880	Germin-like protein 8-6, Disease resistanc	HORVU5Hr1G010890	Similar to PIF-like orf1	HORVU5Hr1G010900	Pentatricopeptide repeat domain containing protein	HORVU5Hr1G010930	PDZ/DHR/GLGF domain containing protein	HORVU5Hr1G010950	Similar to Glutaredoxin-C1	HORVU5Hr1G010960	Similar to Glutaredoxin-C1	HORVU5Hr1G010990	Similar to OSIGBa0136O08-OSIGBa0153H12.1 protein
mag2223	(-)-3-(3,4-Dihydroxyphenyl)-2-methylalanine	Amino acids and derivatives	chr5H	94183825	94193524	94184470	4.00222e-14	0.208567	HORVU5Hr1G020370	Similar to Enolase 2 (EC 4.2.1.11) (2-phosphoglycerate dehydratase 2) (2-phospho- D-glycerate hydro-lyase 2)	HORVU5Hr1G020390	DEAD-like helicase, N-terminal domain containing protein	HORVU5Hr1G020400	Nucleotide pyrophosphatase, Hydrolysis of UDP, ADP and adenosine 5'-phosphosulfat	HORVU5Hr1G020410	Conserved hypothetical protein	HORVU5Hr1G020430	Similar to exonuclease
mag2223	(-)-3-(3,4-Dihydroxyphenyl)-2-methylalanine	Amino acids and derivatives	chr5H	163170985	163171106	163171007	4.69799e-12	0.17648	HORVU5Hr1G028030	Similar to Sorbitol transporter
mag2223	(-)-3-(3,4-Dihydroxyphenyl)-2-methylalanine	Amino acids and derivatives	chr5H	183518249	183518283	183518249	4.50495e-13	0.19174
mag2223	(-)-3-(3,4-Dihydroxyphenyl)-2-methylalanine	Amino acids and derivatives	chr5H	193249462	193249549	193249549	1.52326e-13	0.200009	HORVU5Hr1G030970	Defective in cullin neddylation domain containing protein	HORVU5Hr1G030980		HORVU5Hr1G031010	Hypothetical protein
mag2223	(-)-3-(3,4-Dihydroxyphenyl)-2-methylalanine	Amino acids and derivatives	chr5H	234407200	234409923	234409167	4.50495e-13	0.19174
mag2223	(-)-3-(3,4-Dihydroxyphenyl)-2-methylalanine	Amino acids and derivatives	chr5H	291461044	291462059	291461658	3.88956e-13	0.193956	HORVU5Hr1G039940	Zinc finger, RING/FYVE/PHD-type domain containing protein
mag2223	(-)-3-(3,4-Dihydroxyphenyl)-2-methylalanine	Amino acids and derivatives	chr5H	330525531	330525603	330525583	6.83475e-10	0.143216	HORVU5Hr1G043130	TRAUB family protein
mag2223	(-)-3-(3,4-Dihydroxyphenyl)-2-methylalanine	Amino acids and derivatives	chr5H	420774450	420774516	420774494	8.51558e-10	0.142216	HORVU5Hr1G053580	Conserved hypothetical protein
mag2223	(-)-3-(3,4-Dihydroxyphenyl)-2-methylalanine	Amino acids and derivatives	chr5H	432542249	432542583	432542249	1.84229e-10	0.152084	HORVU5Hr1G055180	Conserved hypothetical protein	HORVU5Hr1G055190	Ethylene response factor, Transcription factor, Negative regulation of ethylene biosynthesis, Drought toleranc
mag2223	(-)-3-(3,4-Dihydroxyphenyl)-2-methylalanine	Amino acids and derivatives	chr5H	495720347	495720844	495720614	2.17657e-12	0.181516	HORVU5Hr1G064200	BR receptor kinase, Brassinosteroid (BR) perception in the roo
mag2223	(-)-3-(3,4-Dihydroxyphenyl)-2-methylalanine	Amino acids and derivatives	chr5H	501375564	501375630	501375619	3.91072e-11	0.162465	HORVU5Hr1G065470	Armadillo-like helical domain containing protein	HORVU5Hr1G065480	Similar to J013022N21, full insert sequence	HORVU5Hr1G065500	Vesicle transport v-SNARE family protein	HORVU5Hr1G065520	Protein of unknown function DUF868, plant family protein	HORVU5Hr1G065530	Vesicle transport v-SNARE family protein
mag2223	(-)-3-(3,4-Dihydroxyphenyl)-2-methylalanine	Amino acids and derivatives	chr5H	515177164	515177426	515177404	2.38623e-13	0.195832	HORVU5Hr1G067910	Peptidase S54, rhomboid domain containing protein	HORVU5Hr1G067920		HORVU5Hr1G067930	Conserved hypothetical protein	HORVU5Hr1G067940	Similar to Phytochelatin synthetase (Fragment)	HORVU5Hr1G068010	Cyclin-like F-box domain containing protein	HORVU5Hr1G068020		HORVU5Hr1G068030		HORVU5Hr1G068040		HORVU5Hr1G068050
mag2223	(-)-3-(3,4-Dihydroxyphenyl)-2-methylalanine	Amino acids and derivatives	chr5H	558264686	558268625	558268473	5.69527e-12	0.175802	HORVU5Hr1G079830	Conserved hypothetical protein	HORVU5Hr1G079850	Rhamnosyl O-methyltransferase/Cephalosporin hydroxylase domain containing protein	HORVU5Hr1G079900	Helix-loop-helix DNA-binding domain containing protein	HORVU5Hr1G079910	Similar to RING-H2 finger protein ATL1B
mag2223	(-)-3-(3,4-Dihydroxyphenyl)-2-methylalanine	Amino acids and derivatives	chr5H	564417104	564534278	564534278	8.54996e-13	0.188214	HORVU5Hr1G081430		HORVU5Hr1G081440	Membrane-associated chitinase-like protein, Cellulose biosynthesi	HORVU5Hr1G081450	Protein of unknown function DUF702 domain containing protein	HORVU5Hr1G081460	Class III chitinase homologu	HORVU5Hr1G081490	Serine/threonine protein kinase-related domain containing protein
mag2223	(-)-3-(3,4-Dihydroxyphenyl)-2-methylalanine	Amino acids and derivatives	chr5H	634476719	634476748	634476741	4.46826e-10	0.146606	HORVU5Hr1G110850	Similar to Fimbriata-associated protein (Fragment)	HORVU5Hr1G110860	Hypothetical conserved gene	HORVU5Hr1G110870	Similar to SKP1-like protein 1A	HORVU5Hr1G110880	Similar to SKP1-like protein 1A	HORVU5Hr1G110890	Ubiquitin-conjugating enzyme/RWD-like domain containing protein	HORVU5Hr1G110900	Similar to Calcium-dependent protein kinase	HORVU5Hr1G110910	FAR1 DNA binding domain domain containing protein	HORVU5Hr1G110920	Concanavalin A-like lectin/glucanase, subgroup domain containing protein	HORVU5Hr1G110940	UDP-glucuronosyl/UDP-glucosyltransferase family protein	HORVU5Hr1G110950	UDP-glucuronosyl/UDP-glucosyltransferase family protein
mag2223	(-)-3-(3,4-Dihydroxyphenyl)-2-methylalanine	Amino acids and derivatives	chr5H	637245049	637245550	637245240	6.81719e-13	0.189685	HORVU5Hr1G111710		HORVU5Hr1G111740	Protein of unknown function DUF688 domain containing protein	HORVU5Hr1G111760	Similar to Cytochrome P450 family protein, expressed	HORVU5Hr1G111780		HORVU5Hr1G111790	Protein of unknown function DUF688 domain containing protein	HORVU5Hr1G111810	GTP-binding protein, HSR1-related domain containing protein	HORVU5Hr1G111820	Similar to Ribosomal protein S26	HORVU5Hr1G111830		HORVU5Hr1G111840		HORVU5Hr1G111850	Hypothetical conserved gene	HORVU5Hr1G111860	Similar to cDNA clone:002-125-A07, full insert sequence	HORVU5Hr1G111870	Similar to Gda-1 protein
mag2223	(-)-3-(3,4-Dihydroxyphenyl)-2-methylalanine	Amino acids and derivatives	chr6H	39076080	39076567	39076397	1.56124e-13	0.1992	HORVU6Hr1G016970	Conserved hypothetical protein	HORVU6Hr1G016980	Similar to CUC1	HORVU6Hr1G017000	Similar to Branched chain alpha-keto acid dehydrogenase E1 beta subunit
mag2223	(-)-3-(3,4-Dihydroxyphenyl)-2-methylalanine	Amino acids and derivatives	chr6H	61623311	61626510	61624625	5.6371e-14	0.205716	HORVU6Hr1G021060	Hypothetical conserved gene	HORVU6Hr1G021090	Conserved hypothetical protein	HORVU6Hr1G021120		HORVU6Hr1G021130	Zinc finger, RING-type domain containing protein	HORVU6Hr1G021150	Nuf2 family protein	HORVU6Hr1G021160	Similar to Histone H2A	HORVU6Hr1G021170	Conserved hypothetical protein	HORVU6Hr1G021190	Similar to DNA-binding factor of bZIP class
mag2223	(-)-3-(3,4-Dihydroxyphenyl)-2-methylalanine	Amino acids and derivatives	chr6H	71851591	72978372	71852446	1.99796e-13	0.198262	HORVU6Hr1G022500	BTB domain containing protein	HORVU6Hr1G022540	Similar to Leucine Rich Repeat family protein, expressed	HORVU6Hr1G022550	Hypothetical conserved gene	HORVU6Hr1G022570	Serine/threonine protein kinase-related domain containing protein	HORVU6Hr1G022580	Similar to Uvs101	HORVU6Hr1G022590	Zinc finger, RING/FYVE/PHD-type domain containing protein	HORVU6Hr1G022610	Protein of unknown function DUF679 family protein	HORVU6Hr1G022660	Similar to Aspartyl-tRNA synthetase (EC 6.1.1.12) (Aspartate--tRNA ligase) (AspRS)	HORVU6Hr1G022670	Zinc finger, CCHC-type domain containing protein	HORVU6Hr1G022680	Harpin-induced 1 domain containing protein	HORVU6Hr1G022750	Similar to dirigent-like protein pDIR9	HORVU6Hr1G022760	Similar to GRAS family transcription factor containing protein	HORVU6Hr1G022770	Chromatin remodeling factor, Protein containing PHD domain, FNIII domain and VID domain, Positive regulator of flowering, Regulation of leaf angl
mag2223	(-)-3-(3,4-Dihydroxyphenyl)-2-methylalanine	Amino acids and derivatives	chr6H	96255502	96255926	96255757	3.49701e-10	0.147759	HORVU6Hr1G025960	F-box domain, cyclin-like domain containing protein	HORVU6Hr1G025970	Similar to strictosidine synthase 1	HORVU6Hr1G025980	Zinc finger, CCCH-type domain containing protein	HORVU6Hr1G026000	F-box domain, cyclin-like domain containing protein	HORVU6Hr1G026020	Similar to strictosidine synthase 1	HORVU6Hr1G026030	Hypothetical conserved gene	HORVU6Hr1G026040	Plastid-localized pentatricopeptide repeat (PPR) protein, Plant growth and pollen developmen
mag2223	(-)-3-(3,4-Dihydroxyphenyl)-2-methylalanine	Amino acids and derivatives	chr6H	99433978	99434114	99434110	4.30569e-11	0.162375	HORVU6Hr1G026370	Conserved hypothetical protein
mag2223	(-)-3-(3,4-Dihydroxyphenyl)-2-methylalanine	Amino acids and derivatives	chr6H	142460289	143212853	143208524	7.8336e-12	0.173117	HORVU6Hr1G032490	Glycoside hydrolase, family 17 protein	HORVU6Hr1G032510	Cellular retinaldehyde-binding/triple function, C-terminal domain containing protein	HORVU6Hr1G032530	Subunit of the exocyst complex, Defense respons	HORVU6Hr1G032540	Receptor-like cytoplasmic kinase, Leaf senescence, Salt stress respons	HORVU6Hr1G032550	Pentatricopeptide repeat domain containing protein	HORVU6Hr1G032560	Similar to No pollen	HORVU6Hr1G032570	Similar to 26S proteasome regulatory complex subunit p42D
mag2223	(-)-3-(3,4-Dihydroxyphenyl)-2-methylalanine	Amino acids and derivatives	chr6H	174067327	174067402	174067402	6.4092e-14	0.204897	HORVU6Hr1G035720	Transcription facto	HORVU6Hr1G035730	Cytochrome P450 family protein
mag2223	(-)-3-(3,4-Dihydroxyphenyl)-2-methylalanine	Amino acids and derivatives	chr6H	339944632	339947676	339947665	4.55964e-12	0.176676	HORVU6Hr1G053980	Similar to BCL-2 binding anthanogene-1	HORVU6Hr1G054000	Beta-ketoacyl-CoA reductase, Cuticular wax biosynthesis, Fatty acid elongatio	HORVU6Hr1G054010	Nuclear hormone receptor, ligand-binding domain containing protein	HORVU6Hr1G054020
mag2223	(-)-3-(3,4-Dihydroxyphenyl)-2-methylalanine	Amino acids and derivatives	chr6H	526490018	526490102	526490018	4.73503e-12	0.177018	HORVU6Hr1G076510	Matrix metalloproteinase, Plant development, Symplastic apoplastic transpor	HORVU6Hr1G076520	Conserved hypothetical protein	HORVU6Hr1G076530	Conserved hypothetical protein	HORVU6Hr1G076540	Similar to H0818E04.12 protein	HORVU6Hr1G076550	ARID/BRIGHT DNA-binding domain domain containing protein	HORVU6Hr1G076600		HORVU6Hr1G076610	Cation/H+ exchanger domain containing protein	HORVU6Hr1G076620	Conserved hypothetical protein	HORVU6Hr1G076630	Thioesterase superfamily domain containing protein	HORVU6Hr1G076640	Similar to cDNA clone:J023028M23, full insert sequence	HORVU6Hr1G076660	Lipase, GDSL domain containing protein
mag2223	(-)-3-(3,4-Dihydroxyphenyl)-2-methylalanine	Amino acids and derivatives	chr6H	544193504	544194749	544194672	2.92679e-13	0.195156	HORVU6Hr1G081020	Similar to predicted protein	HORVU6Hr1G081050	Conserved hypothetical protein	HORVU6Hr1G081080	Similar to nuclear transcription factor Y subunit A-3	HORVU6Hr1G081090		HORVU6Hr1G081120	Helix-loop-helix DNA-binding domain containing protein
mag2223	(-)-3-(3,4-Dihydroxyphenyl)-2-methylalanine	Amino acids and derivatives	chr6H	546744782	546744919	546744782	6.92986e-13	0.188956	HORVU6Hr1G081850	Similar to predicted protein	HORVU6Hr1G081890	Lipase, class 3 family protein	HORVU6Hr1G081920	Armadillo-type fold domain containing protein	HORVU6Hr1G081930	Similar to S-like ribonuclease (RNase PD2) (Fragment)	HORVU6Hr1G081950	Similar to Ribonuclease 2	HORVU6Hr1G081980	Similar to AP2/ERF domain-containing transcription factor
mag2223	(-)-3-(3,4-Dihydroxyphenyl)-2-methylalanine	Amino acids and derivatives	chr7H	465805	466572	465936	8.30248e-13	0.189029	HORVU7Hr1G000040	NB-ARC domain containing protein	HORVU7Hr1G000260	Similar to Beta-fructofuranosidase 1 precursor (EC 3.2.1.26) (Sucrose 1) (Invertase 1)	HORVU7Hr1G000270	Similar to Beta-fructofuranosidase 1 precursor (EC 3.2.1.26) (Sucrose 1) (Invertase 1)	HORVU7Hr1G000280	NB-ARC domain containing protein	HORVU7Hr1G000340	Similar to VMP3 protein	HORVU7Hr1G000370	Similar to AML1	HORVU7Hr1G000380	Peptidase A22B, signal peptide peptidase domain containing protein
mag2223	(-)-3-(3,4-Dihydroxyphenyl)-2-methylalanine	Amino acids and derivatives	chr7H	139246813	139272880	139246845	1.00089e-13	0.202707	HORVU7Hr1G044660	Esterase, SGNH hydrolase-type, subgroup domain containing protein	HORVU7Hr1G044670	Similar to OSIGBa0142I02-OSIGBa0101B20.17 protein	HORVU7Hr1G044690
mag2223	(-)-3-(3,4-Dihydroxyphenyl)-2-methylalanine	Amino acids and derivatives	chr7H	162290158	162290409	162290158	2.04159e-13	0.198122	HORVU7Hr1G047870		HORVU7Hr1G047910	Similar to MCB2 protein
mag2223	(-)-3-(3,4-Dihydroxyphenyl)-2-methylalanine	Amino acids and derivatives	chr7H	219800138	219800239	219800196	2.6636e-11	0.166144	HORVU7Hr1G054580	Similar to cDNA clone:J023048A08, full insert sequence
mag2223	(-)-3-(3,4-Dihydroxyphenyl)-2-methylalanine	Amino acids and derivatives	chr7H	272402543	272403081	272402789	1.78219e-12	0.18282	HORVU7Hr1G060010	Similar to Calmodulin-like protein
mag2223	(-)-3-(3,4-Dihydroxyphenyl)-2-methylalanine	Amino acids and derivatives	chr7H	464271901	464271994	464271962	1.06772e-12	0.187388	HORVU7Hr1G078960	Pectin lyase fold domain containing protein
mag2223	(-)-3-(3,4-Dihydroxyphenyl)-2-methylalanine	Amino acids and derivatives	chr7H	465725212	465725566	465725265	3.51209e-12	0.178387	HORVU7Hr1G079140		HORVU7Hr1G079150	Otubain-like protease with deubiquitination activity, Determination of grain size and shap	HORVU7Hr1G079160	Legume lectin, beta domain containing protein	HORVU7Hr1G079180	Similar to CRN (Crooked neck) protein	HORVU7Hr1G079190	Similar to 30S ribosomal protein S31, chloroplast (Fragment)
mag2223	(-)-3-(3,4-Dihydroxyphenyl)-2-methylalanine	Amino acids and derivatives	chr7H	477616318	477616910	477616720	3.79168e-13	0.194121
mag2223	(-)-3-(3,4-Dihydroxyphenyl)-2-methylalanine	Amino acids and derivatives	chr7H	609290211	609299799	609290660	2.44645e-12	0.181354	HORVU7Hr1G101410	Conserved hypothetical protein	HORVU7Hr1G101460	Conserved hypothetical protein	HORVU7Hr1G101470	Ribosome-inactivating protein family protein	HORVU7Hr1G101490	Cyclin-like F-box domain containing protein	HORVU7Hr1G101500	Similar to External rotenone-insensitive NADPH dehydrogenase	HORVU7Hr1G101510	Conserved hypothetical protein
mag2306	D-(+)-Phenylalanine	Amino acids and derivatives	chr1H	57298427	57994962	57409497	5.21393e-09	0.129778	HORVU1Hr1G016960	Transcription elongation factor, TFIIS/CRSP70, N-terminal, sub-type domain containing protein	HORVU1Hr1G016980	Similar to Peroxidase (EC 1.11.1.7)	HORVU1Hr1G017020	Helix-loop-helix DNA-binding domain containing protein	HORVU1Hr1G017050	Similar to Glutathione-S-transferase 19E50	HORVU1Hr1G017070	Lecithin:cholesterol/phospholipid:diacylglycerol acyltransferase domain containing protein	HORVU1Hr1G017080	Lecithin:cholesterol acyltransferase family protein	HORVU1Hr1G017100	Peptidase C12, ubiquitin carboxyl-terminal hydrolase 1 domain containing protein	HORVU1Hr1G017120	Ser/Thr protein kinase, Negative regulator of innate immunit	HORVU1Hr1G017170	Similar to Germin-like protein subfamily 2 member 4 precursor	HORVU1Hr1G017190	Cyclin-like F-box domain containing protein
mag2306	D-(+)-Phenylalanine	Amino acids and derivatives	chr1H	420927480	423049769	422461459	7.56983e-09	0.1272	HORVU1Hr1G057760	Similar to Hexokinase-10	HORVU1Hr1G057800	Tetratricopeptide-like helical domain containing protein	HORVU1Hr1G057810	Similar to NBS-LRR disease resistance protein homologue (Fragment)	HORVU1Hr1G057860	Similar to Cytokinin dehydrogenase 2	HORVU1Hr1G057880	Similar to Eukaryotic peptide chain release factor subunit 1 (eRF1) (Eukaryotic release factor 1) (TB3-1) (Cl1 protein)	HORVU1Hr1G057900	Conserved hypothetical protein	HORVU1Hr1G057910	Similar to Threonyl-tRNA synthetase, cytoplasmic (EC 6.1.1.3) (Threonine--tRNA ligase) (ThrRS)	HORVU1Hr1G057940	Similar to Diacylglycerol kinase 1 (EC 2.7.1.107) (Diglyceride kinase 1) (DGK 1) (DAG kinase 1)	HORVU1Hr1G057950	Similar to DNA-directed RNA polymerases I, II, and III 7.3 kDa polypeptide	HORVU1Hr1G057970	Similar to Nascent polypeptide-associated complex alpha subunit-like protein 3 (NAC-alpha-like protein 3) (Alpha-NAC-like protein 3)	HORVU1Hr1G058000	Similar to predicted protein	HORVU1Hr1G058010		HORVU1Hr1G058020	Nucleotide-binding, alpha-beta plait domain containing protein	HORVU1Hr1G058040	Hypothetical conserved gene
mag2306	D-(+)-Phenylalanine	Amino acids and derivatives	chr2H	21681868	24299405	23428354	8.82009e-11	0.157031	HORVU2Hr1G010930	Similar to Leucoanthocyanidin dioxygenase-like protein	HORVU2Hr1G010950	Similar to Leucoanthocyanidin dioxygenase-like protein	HORVU2Hr1G010960	2OG-Fe(II) oxygenase domain containing protein	HORVU2Hr1G010970	Zinc finger, RING/FYVE/PHD-type domain containing protein	HORVU2Hr1G010980	Nucleic acid-binding, OB-fold domain containing protein	HORVU2Hr1G010990	Similar to Aquaporin 2	HORVU2Hr1G011010	Similar to AHM2 (Fragment)	HORVU2Hr1G011030	Thioredoxin fold domain containing protein	HORVU2Hr1G011040	Hypothetical conserved gene	HORVU2Hr1G011060		HORVU2Hr1G011070	Heavy metal transport/detoxification protein domain containing protein	HORVU2Hr1G011080	Similar to Glucose inhibited division protein A	HORVU2Hr1G011100	Zinc finger, PHD-type domain containing protein	HORVU2Hr1G011110	Cyclin-like F-box domain containing protein	HORVU2Hr1G011120	Cyclin-like F-box domain containing protein	HORVU2Hr1G011140	Splicing isoform of OsRMR	HORVU2Hr1G011160	Transferase family protein	HORVU2Hr1G011170	Similar to predicted protein	HORVU2Hr1G011180	Hypothetical conserved gene	HORVU2Hr1G011200	Uncharacterised protein family UPF0307 domain containing protein	HORVU2Hr1G011250
mag2306	D-(+)-Phenylalanine	Amino acids and derivatives	chr2H	25527995	25849607	25752097	1.62626e-09	0.137792	HORVU2Hr1G011960	Heat shock protein DnaJ, cysteine-rich region domain containing protein	HORVU2Hr1G011970	Similar to Cys/Met metabolism PLP-dependent enzyme family protein	HORVU2Hr1G011980	Similar to Cys/Met metabolism PLP-dependent enzyme family protein	HORVU2Hr1G011990	Similar to Cys/Met metabolism PLP-dependent enzyme family protein	HORVU2Hr1G012010	NB-ARC domain containing protein	HORVU2Hr1G012040	Heat shock protein DnaJ, cysteine-rich region domain containing protein	HORVU2Hr1G012060	Similar to Xaa-Pro dipeptidase (EC 3.4.13.9) (X-Pro dipeptidase) (Proline dipeptidase) (Prolidase) (Imidodipeptidase)	HORVU2Hr1G012080	40S ribosomal protein S29	HORVU2Hr1G012100	Clathrin light chain family protein	HORVU2Hr1G012110	Similar to Ervatamin C (EC 3.4.22.-) (ERV-C)	HORVU2Hr1G012130	Membrane bound O-acyl transferase, MBOAT family protein	HORVU2Hr1G012140	Leucine-rich repeat, N-terminal domain containing protein	HORVU2Hr1G012160	Hypothetical conserved gene	HORVU2Hr1G012180	Cyclin-like F-box domain containing protein	HORVU2Hr1G012200	C2 calcium-dependent membrane targeting domain containing protein	HORVU2Hr1G012210	Hypothetical conserved gene	HORVU2Hr1G012220	UDP-glucuronosyl/UDP-glucosyltransferase family protein	HORVU2Hr1G012230	Zinc finger, DHHC-type domain containing protein	HORVU2Hr1G012240	Clathrin light chain family protein	HORVU2Hr1G012250	Uncharacterised protein family UPF0089 domain containing protein	HORVU2Hr1G012260
mag2306	D-(+)-Phenylalanine	Amino acids and derivatives	chr2H	732435509	732784606	732724661	1.05487e-08	0.125347	HORVU2Hr1G114440	Aromatic L-amino acid decarboxylase (AADC), Senescence-induced serotonin biosynthesi	HORVU2Hr1G114450	Aromatic L-amino acid decarboxylase (AADC), Senescence-induced serotonin biosynthesi	HORVU2Hr1G114460	Nicotinamide N-methyltransferase, putative domain containing protein	HORVU2Hr1G114480	Hypothetical conserved gene	HORVU2Hr1G114490	Similar to Chloride channel-like protein Osclc	HORVU2Hr1G114530	Conserved hypothetical protein	HORVU2Hr1G114550		HORVU2Hr1G114560	Nicotinamide N-methyltransferase, putative domain containing protein	HORVU2Hr1G114570	VQ domain containing protein	HORVU2Hr1G114580	Tetratricopeptide repeat (TPR) domain containing protein, Grain size and starch qualit	HORVU2Hr1G114590	Similar to Synaptotagmin C	HORVU2Hr1G114610	Autophagy-related protein 1010 domain containing protein	HORVU2Hr1G114640	Similar to bifunctional dihydrofolate reductase-thymidylate synthase	HORVU2Hr1G114660	Similar to H0413E07.5 protein	HORVU2Hr1G114670	Pectinesterase inhibitor domain containing protein	HORVU2Hr1G114680	Similar to Root-specific protein (RCc2 protein)	HORVU2Hr1G114700	Plant lipid transfer protein and hydrophobic protein, helical domain containing protein	HORVU2Hr1G114720	Epoxide hydrolase family protein	HORVU2Hr1G114750	Similar to H0413E07.9 protein	HORVU2Hr1G114790	Reverse transcriptase domain containing protein	HORVU2Hr1G114800
mag2306	D-(+)-Phenylalanine	Amino acids and derivatives	chr2H	734403462	736368888	735231591	5.08269e-09	0.130415	HORVU2Hr1G115210	Similar to H0423H10.3 protein	HORVU2Hr1G115290	Similar to Pectin methylesterase-like protein	HORVU2Hr1G115360		HORVU2Hr1G115380	Similar to Kinetechore (Skp1p-like) protein-like	HORVU2Hr1G115400	Similar to Kinetechore (Skp1p-like) protein-like	HORVU2Hr1G115410	Similar to Kinetechore (Skp1p-like) protein-like	HORVU2Hr1G115420	Similar to Kinetechore (Skp1p-like) protein-like	HORVU2Hr1G115430	Similar to SKP1-like protein 1A	HORVU2Hr1G115450	Similar to Allyl alcohol dehydrogenase	HORVU2Hr1G115460	Allyl alcohol dehydrogenase	HORVU2Hr1G115490	Similar to SKP1-like protein 1A	HORVU2Hr1G115520	Similar to cDNA clone:J013022N21, full insert sequence	HORVU2Hr1G115530	Similar to J013022N21, full insert sequence	HORVU2Hr1G115540	3'-5' exonuclease domain containing protein	HORVU2Hr1G115590	N-6 adenine-specific DNA methylase, conserved site domain containing protein	HORVU2Hr1G115600	Similar to DNA-directed RNA polymerase	HORVU2Hr1G115610	Similar to SWIM zinc finger family protein	HORVU2Hr1G115620	Similar to ORW1943Ba0077G13.1 protein	HORVU2Hr1G115630	Programmed cell death protein 2, C-terminal domain containing protein	HORVU2Hr1G115640	Similar to Alpha-L-arabinofuranosidase/beta-D-xylosidase isoenzyme ARA-I	HORVU2Hr1G115650
mag2306	D-(+)-Phenylalanine	Amino acids and derivatives	chr3H	83011563	84202788	83011563	4.76328e-09	0.130402	HORVU3Hr1G022800	ATP-binding cassette transporter, Cuticle formation, Defense respons	HORVU3Hr1G022830	ATP-binding cassette transporter, Cuticle formation, Defense respons	HORVU3Hr1G022840	GA 3 beta-hydroxylase2, GA metabolis	HORVU3Hr1G022850	Multidrug resistance associated protein 1	HORVU3Hr1G022880	Protein kinase, core domain containing protein	HORVU3Hr1G022890	Conserved hypothetical protein	HORVU3Hr1G022900	Similar to STYLOSA protein
mag2306	D-(+)-Phenylalanine	Amino acids and derivatives	chr4H	505846397	508206714	506781355	8.64509e-09	0.126731	HORVU4Hr1G060310	Protein of unknown function DUF604 family protein	HORVU4Hr1G060330	Short chain alcohol dehydrogenase-like	HORVU4Hr1G060350	Similar to tropinone reductase	HORVU4Hr1G060360	Protein of unknown function DUF635 family protein	HORVU4Hr1G060370	Similar to Protein phosphatase type 2C	HORVU4Hr1G060380	Similar to Mannose-1-phosphate guanyltransferase (EC 2.7.7.13) (ATP-mannose-1- phosphate guanylyltransferase) (GDP-mannose pyrophosphorylase) (NDP- hexose pyrophosphorylase)	HORVU4Hr1G060390	Similar to Mannose-1-phosphate guanyltransferase (EC 2.7.7.13) (ATP-mannose-1- phosphate guanylyltransferase) (GDP-mannose pyrophosphorylase) (NDP- hexose pyrophosphorylase)	HORVU4Hr1G060400		HORVU4Hr1G060420	Conserved hypothetical protein	HORVU4Hr1G060430	Pyridoxal phosphate-dependent enzyme, beta subunit domain containing protein	HORVU4Hr1G060440	Similar to Digalactosyldiacylglycerol synthase 2	HORVU4Hr1G060450	Serine/threonine protein kinase domain containing protein	HORVU4Hr1G060490	Protein phosphatas	HORVU4Hr1G060500	Similar to T-snare	HORVU4Hr1G060510	Mpv17/PMP22 family protein	HORVU4Hr1G060520	Zinc finger, DHHC-type, palmitoyltransferase domain containing protein	HORVU4Hr1G060530	Protein phosphatas
mag2306	D-(+)-Phenylalanine	Amino acids and derivatives	chr4H	561621151	565437659	564359180	4.26441e-09	0.131165	HORVU4Hr1G067680	MADS-box transcription factor, Regulation of floral organ identity and meristem fate, Endosperm developmen	HORVU4Hr1G067740	UspA domain containing protein	HORVU4Hr1G067760	DNA polymerase delta, subunit 4 family protein	HORVU4Hr1G067780	Putative transcription factor, Carpel specification, Midrib formatio	HORVU4Hr1G067800	Protein of unknown function DUF674 domain containing protein	HORVU4Hr1G067810	WD40 repeat-like domain containing protein	HORVU4Hr1G067840	Similar to integral membrane family protein	HORVU4Hr1G067850	Beta-expansin precursor	HORVU4Hr1G067860	Inosine/uridine-preferring nucleoside hydrolase domain containing protein	HORVU4Hr1G067870	Similar to MRP-like ABC transporter	HORVU4Hr1G067900		HORVU4Hr1G067920	Similar to Digalactosyldiacylglycerol synthase 2	HORVU4Hr1G067930	Mediator of OsbZIP46 deactivation and degradation, Negative regulation of ABA signaling and drought toleranc	HORVU4Hr1G067940	Replication protein A 70 kDa, Meiotic and somatic DNA repai	HORVU4Hr1G067950	Metallophosphoesterase domain containing protein	HORVU4Hr1G067960	Conserved hypothetical protein	HORVU4Hr1G067970	Similar to Histone H3 (Fragment)	HORVU4Hr1G068000	Protein of unknown function DUF1723 domain containing protein	HORVU4Hr1G068010	Phosphatidylethanolamine-binding protein PEBP domain containing protein	HORVU4Hr1G068020	Nucleotide-binding, alpha-beta plait domain containing protein	HORVU4Hr1G068030
mag2306	D-(+)-Phenylalanine	Amino acids and derivatives	chr4H	568395592	569874213	568516906	1.15861e-09	0.140604	HORVU4Hr1G069070	Protein of unknown function DUF538 family protein	HORVU4Hr1G069090	Hypothetical gene	HORVU4Hr1G069100	Similar to Alpha-L-arabinofuranosidase/beta-D-xylosidase isoenzyme ARA-I	HORVU4Hr1G069120	Myb/SANT-like domain domain containing protein	HORVU4Hr1G069130	Similar to MEtRS (EC 6.1.1.10)	HORVU4Hr1G069140	Hypothetical conserved gene	HORVU4Hr1G069150	Hypothetical conserved gene	HORVU4Hr1G069190	Zinc finger, DHHC-type domain containing protein	HORVU4Hr1G069200	Vesicle transport protein, Regulation of protein export from ER in developing endosperm cell	HORVU4Hr1G069210	Similar to MFP1 attachment factor 1	HORVU4Hr1G069220	Myb/SANT-like domain domain containing protein	HORVU4Hr1G069230	Similar to ADP-glucose pyrophosphorylase (Fragment)	HORVU4Hr1G069260		HORVU4Hr1G069280	Similar to Alpha-1,2-fucosidase	HORVU4Hr1G069300	2OG-Fe(II) oxygenase domain containing protein	HORVU4Hr1G069310	Cyclin	HORVU4Hr1G069320	Integral membrane protein
mag2306	D-(+)-Phenylalanine	Amino acids and derivatives	chr4H	630939397	631298966	630939397	2.59372e-08	0.119071	HORVU4Hr1G085030	Similar to J013022N21, full insert sequence	HORVU4Hr1G085050	Metallophosphoesterase domain containing protein	HORVU4Hr1G085060	Lipid transfer protein LPT IV	HORVU4Hr1G085090	Heavy metal transport/detoxification protein domain containing protein	HORVU4Hr1G085100	Similar to Cinnamyl alcohol dehydrogenase	HORVU4Hr1G085120	Protein of unknown function DUF538 domain containing protein	HORVU4Hr1G085130		HORVU4Hr1G085140	Remorin, C-terminal region domain containing protein	HORVU4Hr1G085150	Hypothetical conserved gene	HORVU4Hr1G085160	Protein of unknown function DUF303, acetylesterase putative domain containing protein	HORVU4Hr1G085200	Protein of unknown function DUF303, acetylesterase putative domain containing protein	HORVU4Hr1G085210	Similar to cDNA clone:J013002N02, full insert sequence	HORVU4Hr1G085220	Similar to cDNA clone:J013002N02, full insert sequence	HORVU4Hr1G085240	Similar to DNA-directed RNA polymerase II largest chain	HORVU4Hr1G085250	Delta-tonoplast intrinsic protein	HORVU4Hr1G085270	Protein of unknown function DUF284, transmembrane eukaryotic family protein	HORVU4Hr1G085280	Protein of unknown function DUF674 domain containing protein	HORVU4Hr1G085290	Polyamine uptake transporter, High-affinity spermidine transporter, Import of spermidine transported via phloem, Polyamine uptak	HORVU4Hr1G085300	Protein of unknown function DUF284, transmembrane eukaryotic family protein	HORVU4Hr1G085310	Conserved hypothetical protein
mag2306	D-(+)-Phenylalanine	Amino acids and derivatives	chr6H	53879540	56765028	56764003	6.21982e-11	0.160461	HORVU6Hr1G019670	Similar to 3-glucanase	HORVU6Hr1G019700	Similar to SBP-domain protein 5 (Fragment)	HORVU6Hr1G019730	Thioredoxin-like fold domain containing protein	HORVU6Hr1G019760	Similar to cycloartenol synthase	HORVU6Hr1G019770	D111/G-patch domain containing protein	HORVU6Hr1G019780	X8 domain containing protein	HORVU6Hr1G019800	Conserved hypothetical protein	HORVU6Hr1G019820	Conserved hypothetical protein	HORVU6Hr1G019840	Squalene cyclase domain containing protein	HORVU6Hr1G019870	Conserved hypothetical protein	HORVU6Hr1G019900	Sporulation stage II, protein E C-terminal domain containing protein	HORVU6Hr1G019910	Similar to ATP binding protein	HORVU6Hr1G019920	Cyclin-like F-box domain containing protein	HORVU6Hr1G019930	Similar to Possible kinase	HORVU6Hr1G019940	Squalene cyclase domain containing protein	HORVU6Hr1G019950	Molybdopterin biosynthesis MoaE family protein	HORVU6Hr1G019960	Hypothetical conserved gene	HORVU6Hr1G020000	Putative harbinger transposase-derived nuclease domain containing protein	HORVU6Hr1G020020	Similar to Cycloartenol synthase	HORVU6Hr1G020040	Hypothetical conserved gene	HORVU6Hr1G020050
mag2306	D-(+)-Phenylalanine	Amino acids and derivatives	chr6H	114099877	115209274	114099877	2.75315e-09	0.134652	HORVU6Hr1G028680	B-type response regulator, Cytokinin signalin	HORVU6Hr1G028690	Similar to ClpB	HORVU6Hr1G028700	SNF2-related domain containing protein	HORVU6Hr1G028710	Similar to Glucose-6-phosphate dehydrogenase precursor	HORVU6Hr1G028720	Similar to Vacuolar ATP synthase subunit D (EC 3.6.3.14) (V-ATPase D subunit) (Vacuolar proton pump D subunit)	HORVU6Hr1G028730	Similar to Ubiquitin fusion degradation 1-like	HORVU6Hr1G028740	Conserved hypothetical protein	HORVU6Hr1G028750		HORVU6Hr1G028760	WD40 repeat-like domain containing protein	HORVU6Hr1G028770	Senescence-associated family protein	HORVU6Hr1G028780	Sterol-binding domain containing protein
mag2306	D-(+)-Phenylalanine	Amino acids and derivatives	chr7H	547192199	547192516	547192199	1.05361e-09	0.140272	HORVU7Hr1G090020	EF-Hand type domain containing protein	HORVU7Hr1G090040		HORVU7Hr1G090050
mag0021	Isovitexin	Flavonoids	chr2H	97719	168773	168758	9.76296e-10	0.141777	HORVU2Hr1G000010	Polycomb group protein, Supressor of Zeste(12) homolog, Component of the polycomb repression complex 2 (PRC2), Control of flowering tim	HORVU2Hr1G000030	Similar to Ethylene receptor-like protein 1	HORVU2Hr1G000040	Similar to OSIGBa0136O08-OSIGBa0153H12.4 protein	HORVU2Hr1G000050	Aldo-keto reductase, Detoxification of abiotic stress-related reactive aldehydes, Oxidative and heat stress tolerance, Herbicide resistanc	HORVU2Hr1G000060	Similar to Ethylene receptor-like protein 1	HORVU2Hr1G000090	Probable protein phosphatase 2C 55	HORVU2Hr1G000130	Similar to OSIGBa0136O08-OSIGBa0153H12.2 protein	HORVU2Hr1G000140	Aldo-keto reductase, Detoxification of abiotic stress-related reactive aldehydes, Oxidative and heat stress tolerance, Herbicide resistanc
mag0021	Isovitexin	Flavonoids	chr2H	1188427	3484092	2355336	1.61658e-24	0.347845	HORVU2Hr1G000390	Polycomb group protein, Supressor of Zeste(12) homolog, C2H2-type zinc finger motif containing protei	HORVU2Hr1G000410	Transferase family protein	HORVU2Hr1G000420	Transferase family protein	HORVU2Hr1G000430	Cytochrome P450 family protein	HORVU2Hr1G000450	von Willebrand factor, type A domain containing protein	HORVU2Hr1G000480	Cytochrome P450 protein, Anther cutin biosynthesis and pollen exine formatio	HORVU2Hr1G000490	Similar to reticuline oxidase	HORVU2Hr1G000510	Similar to NBS-LRR protein (Fragment)	HORVU2Hr1G000530	FAD linked oxidase, N-terminal domain containing protein	HORVU2Hr1G000540	FAD linked oxidase, N-terminal domain containing protein	HORVU2Hr1G000550	Similar to Berberine bridge enzyme-like protein	HORVU2Hr1G000560	Disease resistance protein domain containing protein	HORVU2Hr1G000570	Similar to NBS-LRR protein (Fragment)	HORVU2Hr1G000580	Eukaryotic initiation factor 3, gamma subunit family protein	HORVU2Hr1G000590	D111/G-patch domain containing protein	HORVU2Hr1G000610	Similar to NBS-LRR disease resistance protein homologue	HORVU2Hr1G000620	Similar to OSIGBa0148A10.13 protein	HORVU2Hr1G000630	Similar to OSIGBa0148A10.13 protein	HORVU2Hr1G000640	Similar to OSIGBa0148A10.13 protein	HORVU2Hr1G000660	Cytochrome P450-like protein (CYP86B1)	HORVU2Hr1G000670
mag0021	Isovitexin	Flavonoids	chr2H	130852955	130853071	130853071	1.74031e-17	0.255691	HORVU2Hr1G033000	Similar to Nucleosome assembly protein 1	HORVU2Hr1G033040	Similar to Mitochondrial import inner membrane translocase subunit Tim17	HORVU2Hr1G033060	Similar to Phytochelatin synthetase (Fragment)	HORVU2Hr1G033070	COBRA-like protein, Cellulose synthesi	HORVU2Hr1G033080	BRITTLE CULM1
mag0021	Isovitexin	Flavonoids	chr2H	714528516	714528980	714528854	1.70961e-15	0.22699	HORVU2Hr1G108480	Basic helix-loop-helix dimerisation region bHLH domain containing protein	HORVU2Hr1G108490	Serine/threonine protein kinase-related domain containing protein	HORVU2Hr1G108500	S-locus glycoprotein domain containing protein	HORVU2Hr1G108520	Similar to ZCN20	HORVU2Hr1G108530	Serine/threonine protein kinase-related domain containing protein	HORVU2Hr1G108560	Serine/threonine protein kinase-related domain containing protein	HORVU2Hr1G108580
mag0021	Isovitexin	Flavonoids	chr7H	457220820	457222437	457221231	2.71399e-20	0.293492	HORVU7Hr1G077810	Similar to Receptor-like protein kinase 6	HORVU7Hr1G077840	Pentatricopeptide repeat domain containing protein	HORVU7Hr1G077860	Conserved hypothetical protein
mag0022	Apigenin 8-C-glucoside	Flavonoids	chr2H	1729610	3326670	2893300	8.38932e-13	0.188892	HORVU2Hr1G000700	Similar to NBS-LRR disease resistance protein homologue	HORVU2Hr1G000710	Similar to OSIGBa0148A10.13 protein	HORVU2Hr1G000760	Similar to NBS-LRR protein (Fragment)	HORVU2Hr1G000770	Similar to OSIGBa0148A10.13 protein	HORVU2Hr1G000780	Disease resistance protein domain containing protein	HORVU2Hr1G000840	Similar to Transferase family protein	HORVU2Hr1G000890	Cytochrome P450 family protein	HORVU2Hr1G000900	Disease resistance protein domain containing protein	HORVU2Hr1G000910	Similar to Disease resistance protein RGA2 (RGA2-blb) (Blight resistance protein RPI)	HORVU2Hr1G000940	SET domain domain containing protein	HORVU2Hr1G000970	Similar to J013022N21, full insert sequence	HORVU2Hr1G000990	Similar to Hexokinase 1 (EC 2.7.1.1)	HORVU2Hr1G001010	Protein of unknown function DUF827, plant family protein	HORVU2Hr1G001020		HORVU2Hr1G001030		HORVU2Hr1G001070	Harpin-induced 1 domain containing protein	HORVU2Hr1G001110	Similar to Cytochrome P450 CYP99A1 (EC 1.14.-.-) (Fragment)	HORVU2Hr1G001120	Similar to OSIGBa0159H11-OSIGBa0137A07.8 protein	HORVU2Hr1G001130	Cytochrome P450 family protein	HORVU2Hr1G001150	Similar to Cytochrome P450 71A1 (EC 1.14.-.-) (CYPLXXIA1) (ARP-2)	HORVU2Hr1G001160
mag0027	Vicenin-3	Flavonoids	chr1H	480263546	481006750	481006750	3.50778e-09	0.132045	HORVU1Hr1G068110	Similar to Cyclin-B1-5	HORVU1Hr1G068120	Protein of unknown function DUF6, transmembrane domain containing protein	HORVU1Hr1G068130	UDP-glucuronosyl/UDP-glucosyltransferase family protein	HORVU1Hr1G068140	Similar to MRP-like ABC transporter	HORVU1Hr1G068150	beta subunit of polygalacturonase 1, Abiotic stress respons	HORVU1Hr1G068160	Similar to Type B-like cyclin (Fragment)	HORVU1Hr1G068170	Beta-tubulin , Responseto gebberellin (GA) and brassinolide (BL	HORVU1Hr1G068200	NB-ARC domain containing protein	HORVU1Hr1G068220	Similar to BZIP transcription factor	HORVU1Hr1G068240	Similar to Calcium-dependent protein kinase (Fragment)	HORVU1Hr1G068260	Protein of unknown function DUF635 family protein	HORVU1Hr1G068280	VQ domain containing protein	HORVU1Hr1G068300	A member of the somatic embryogenesis receptor kinases (SERKs) family, Brassinosteroid (BR) signaling, Regulation of plant architectur	HORVU1Hr1G068320	Similar to Transfactor-like protein	HORVU1Hr1G068330	Similar to CAA30376.1 protein	HORVU1Hr1G068380	Protein kinase, core domain containing protein
mag0027	Vicenin-3	Flavonoids	chr1H	482687181	487865779	486329542	2.78793e-20	0.294184	HORVU1Hr1G068910	Conserved hypothetical protein	HORVU1Hr1G068930	Similar to Phosphate starvation regulator protein (Regulatory protein of P- starvation acclimation response Psr1)	HORVU1Hr1G068940	Hypothetical conserved gene	HORVU1Hr1G068950	Salt-induced RING Finger Protein, Negative regulation of response to salt stres	HORVU1Hr1G068960	Aluminum-induced citrate transporter, Aluminum toleranc	HORVU1Hr1G068970	Similar to ATP-dependent Clp protease ATP-binding subunit clpA homolog, chloroplast precursor (Fragment)	HORVU1Hr1G069000	Similar to Class III peroxidase 46	HORVU1Hr1G069020	Hypothetical conserved gene	HORVU1Hr1G069060	Similar to NOT2/NOT3/NOT5 family protein, expressed	HORVU1Hr1G069080	Protein of unknown function KRTCAP2 domain containing protein	HORVU1Hr1G069100	Protein kinase, catalytic domain domain containing protein	HORVU1Hr1G069130	Similar to Pectinesterase-like protein	HORVU1Hr1G069140	Transcription factor GRAS domain containing protein	HORVU1Hr1G069150	Conserved hypothetical protein	HORVU1Hr1G069160	FAR1 DNA binding domain domain containing protein	HORVU1Hr1G069170	Cation/H+ exchanger domain containing protein	HORVU1Hr1G069180	Protein of unknown function DUF567 family protein	HORVU1Hr1G069200	Patatin-related phospholipase A, Modulation of longitudinal growth of vegetative tissues and seed	HORVU1Hr1G069210	WD40 repeat-like domain containing protein	HORVU1Hr1G069220		HORVU1Hr1G069250
mag0027	Vicenin-3	Flavonoids	chr2H	318364667	318366626	318366626	3.34366e-11	0.163508	HORVU2Hr1G052810	Similar to SAC1-like protein AtSAC1b (SAC domain protein 6)
mag0027	Vicenin-3	Flavonoids	chr3H	48815449	48968984	48968984	5.23645e-09	0.130209	HORVU3Hr1G018610	Similar to Lectin receptor-type kinase	HORVU3Hr1G018620	Phospholipase C, phosphatidylinositol-specific, Y domain domain containing protein	HORVU3Hr1G018630	Chlorophyllase family protein	HORVU3Hr1G018640	Seven-in-absentia protein, sina domain containing protein	HORVU3Hr1G018650	Similar to Pyruvate decarboxylase isozyme 2 (EC 4.1.1.1) (PDC) (Fragment)	HORVU3Hr1G018660		HORVU3Hr1G018670	Similar to Amino acid permease	HORVU3Hr1G018680	Similar to DNA binding protein	HORVU3Hr1G018690	Similar to lectin-like receptor kinase 7	HORVU3Hr1G018700	Sugar/inositol transporter domain containing protein	HORVU3Hr1G018710		HORVU3Hr1G018720		HORVU3Hr1G018730		HORVU3Hr1G018740	Similar to Monosaccharide transporter 3	HORVU3Hr1G018780		HORVU3Hr1G018800	Zinc finger, RING/FYVE/PHD-type domain containing protein	HORVU3Hr1G018810	Similar to Arabinogalactan-like protein
mag0027	Vicenin-3	Flavonoids	chr4H	44640319	44640706	44640586	2.79806e-13	0.195446	HORVU4Hr1G013150	Conserved hypothetical protein
mag0027	Vicenin-3	Flavonoids	chr4H	285751771	285827401	285826358	9.648e-16	0.231247
mag0054	Chrysoeriol 6-C-pentosyl-O-rutinoside	Flavonoids	chr3H	559042240	559608279	559042240	6.20654e-09	0.128574	HORVU3Hr1G074510	Zinc finger, CCHC retroviral-type domain containing protein	HORVU3Hr1G074570	Similar to Cellulose synthase-like family C1 protein	HORVU3Hr1G074600		HORVU3Hr1G074620	Similar to Lysosomal Pro-X carboxypeptidase	HORVU3Hr1G074640	Ankyrin-repeat protein, Herbivore-induced defense response, Blast disease resistanc	HORVU3Hr1G074660	Similar to DEIH-box RNA/DNA helicase	HORVU3Hr1G074670	Transposase, MuDR, plant domain containing protein	HORVU3Hr1G074680	Conserved hypothetical protein	HORVU3Hr1G074720	Similar to predicted protein	HORVU3Hr1G074730	TRAM, LAG1 and CLN8 homology domain containing protein	HORVU3Hr1G074770	Topoisomerase II-associated protein PAT1 domain containing protein	HORVU3Hr1G074780	Six-bladed beta-propeller, TolB-like domain containing protein
mag0054	Chrysoeriol 6-C-pentosyl-O-rutinoside	Flavonoids	chr3H	597864896	598098188	598098188	5.84885e-10	0.145281	HORVU3Hr1G082070	Similar to Hydroxymethyltransferase	HORVU3Hr1G082080	Chaperonin Cpn60/TCP-1 family protein	HORVU3Hr1G082110	GOLD domain containing protein	HORVU3Hr1G082130	Similar to DNA polymerase I	HORVU3Hr1G082150	GOLD domain containing protein	HORVU3Hr1G082170	Protein of unknown function DUF668 family protein	HORVU3Hr1G082180	Glycosyltransferase AER61, uncharacterized domain containing protein	HORVU3Hr1G082190	Hypothetical conserved gene	HORVU3Hr1G082210	Similar to MybHv5 (Fragment)
mag0054	Chrysoeriol 6-C-pentosyl-O-rutinoside	Flavonoids	chr5H	15568397	16303763	15699652	7.74976e-10	0.143358	HORVU5Hr1G007630	FAR1 DNA binding domain domain containing protein	HORVU5Hr1G007640	Conserved hypothetical protein	HORVU5Hr1G007650		HORVU5Hr1G007660	Leucine-rich repeat, typical subtype domain containing protein	HORVU5Hr1G007670	VQ domain containing protein	HORVU5Hr1G007680	Conserved hypothetical protein	HORVU5Hr1G007690		HORVU5Hr1G007710	Myb/SANT-like domain domain containing protein	HORVU5Hr1G007720	NB-ARC domain containing protein	HORVU5Hr1G007730	Disease resistance protein domain containing protein	HORVU5Hr1G007750	FAR1 DNA binding domain domain containing protein	HORVU5Hr1G007760	Zinc finger, RING-type domain containing protein	HORVU5Hr1G007770	Similar to Short chain alcohol dehydrogenase-like	HORVU5Hr1G007780	IQ calmodulin-binding region domain containing protein	HORVU5Hr1G007790	Phytochrome A, Photorecepto	HORVU5Hr1G007810	Glutamate carboxypeptidase, Hormone homeostasis, Regulation of developmental processe	HORVU5Hr1G007820	DNA-dependent ATPase MCM domain containing protein	HORVU5Hr1G007830	Thioesterase superfamily domain containing protein	HORVU5Hr1G007840	Disease resistance protein domain containing protein
mag0054	Chrysoeriol 6-C-pentosyl-O-rutinoside	Flavonoids	chr6H	427123837	429908852	427758775	6.60988e-09	0.128138	HORVU6Hr1G063470		HORVU6Hr1G063480	Similar to Cysteine synthase, mitochondrial precursor (EC 2.5.1.47	HORVU6Hr1G063490	Similar to S-adenosylmethionine synthase 2	HORVU6Hr1G063510	Pentatricopeptide repeat domain containing protein	HORVU6Hr1G063540	Similar to S-adenosylmethionine synthase 2	HORVU6Hr1G063560	Similar to S-adenosylmethionine synthase 2	HORVU6Hr1G063570	Similar to S-adenosylmethionine synthase 2	HORVU6Hr1G063580	Similar to OSIGBa0143N19.13 protein	HORVU6Hr1G063590	YbaK/aminoacyl-tRNA synthetase associated region domain containing protein	HORVU6Hr1G063600	YbaK/aminoacyl-tRNA synthetase associated region domain containing protein	HORVU6Hr1G063630	Similar to Transposase	HORVU6Hr1G063640	Hypothetical conserved gene
mag0054	Chrysoeriol 6-C-pentosyl-O-rutinoside	Flavonoids	chr6H	505660920	505662445	505660945	2.11611e-10	0.15115	HORVU6Hr1G072830	Similar to Mitochondrial aldehyde dehydrogenase	HORVU6Hr1G072840	Similar to DNA-binding factor of bZIP class	HORVU6Hr1G072870	Nucleotide-binding, alpha-beta plait domain containing protein
mag0054	Chrysoeriol 6-C-pentosyl-O-rutinoside	Flavonoids	chr6H	532938874	533216081	532938874	7.93445e-10	0.142698	HORVU6Hr1G078040	UDP-glucuronosyl/UDP-glucosyltransferase domain containing protein	HORVU6Hr1G078060	RNA recognition motif domain domain containing protein	HORVU6Hr1G078110	UDP-glucuronosyl/UDP-glucosyltransferase family protein	HORVU6Hr1G078130	Putative methyltransferase, Pectin synthesis and methylesterification, Root development, Cellular adhesio	HORVU6Hr1G078160	Similar to amine oxidase family protein	HORVU6Hr1G078180	Similar to FACT complex subunit SPT16	HORVU6Hr1G078210	Tetratricopeptide-like helical domain containing protein	HORVU6Hr1G078230	Reverse transcriptase domain containing protein	HORVU6Hr1G078260	Hypothetical protein
mag0060	Apigenin 7-Rutinoside	Flavonoids	chr1H	488033647	488238012	488033675	2.91702e-11	0.165536	HORVU1Hr1G069990	U-box E3ubiquitin ligase, Positive regulation of cold stress respons	HORVU1Hr1G070010	Reverse transcriptase domain containing protein	HORVU1Hr1G070040	Similar to lectin-like receptor kinase 7	HORVU1Hr1G070080	Hypothetical conserved gene	HORVU1Hr1G070100	Similar to Serine/threonine protein kinase-like protein	HORVU1Hr1G070110	Similar to DNA replication licensing factor MCM3 homolog (Replication origin activator) (ROA protein) (Fragment)	HORVU1Hr1G070120	Protein of unknown function DUF827, plant family protein	HORVU1Hr1G070140	Protein of unknown function DUF688 domain containing protein
mag0060	Apigenin 7-Rutinoside	Flavonoids	chr6H	506341744	506924070	506731051	7.35608e-09	0.126948	HORVU6Hr1G072910	Peptidase A1 domain containing protein	HORVU6Hr1G072930	Similar to Sulfate transporter 2	HORVU6Hr1G072940	Fcf2 pre-rRNA processing domain containing protein	HORVU6Hr1G072950	Six-bladed beta-propeller, TolB-like domain containing protein	HORVU6Hr1G072960	Pentatricopeptide repeat domain containing protein	HORVU6Hr1G072970	Similar to H0303G06.9 protein	HORVU6Hr1G072990	Similar to Cytochrome P450 monooxygenase CYP72A5 (Fragment)	HORVU6Hr1G073000	Pentatricopeptide repeat domain containing protein	HORVU6Hr1G073010	Transferase family protein	HORVU6Hr1G073020		HORVU6Hr1G073030	Similar to High-affinity potassium transporter	HORVU6Hr1G073040	Transcription factor MADS27
mag0068	Chrysoeriol 8-C-pentosyl-O-rutinoside	Flavonoids	chr2H	127217304	131067243	128583678	4.11073e-12	0.177948	HORVU2Hr1G032570	Similar to SNF1-related protein kinase regulatory gamma subunit 1 (AKIN gamma1) (AKING1)	HORVU2Hr1G032590	Similar to OSIGBa0117N13.4 protein	HORVU2Hr1G032600	FAS1 domain domain containing protein	HORVU2Hr1G032610	Similar to RNA binding protein	HORVU2Hr1G032660	FAS1 domain domain containing protein	HORVU2Hr1G032670	Similar to glycerophosphoryl diester phosphodiesterase	HORVU2Hr1G032680	Protein kinase, catalytic domain domain containing protein	HORVU2Hr1G032690	Protein of unknown function DUF1675 domain containing protein	HORVU2Hr1G032710	Conserved hypothetical protein	HORVU2Hr1G032720	WD40 repeat-like domain containing protein	HORVU2Hr1G032730	Nucleotide-binding, alpha-beta plait domain containing protein	HORVU2Hr1G032740	GPI transamidase subunit PIG-U family protein	HORVU2Hr1G032760		HORVU2Hr1G032780	Conserved hypothetical protein	HORVU2Hr1G032830	Similar to nitrilase-associated protein	HORVU2Hr1G032840		HORVU2Hr1G032880	NusB/RsmB/TIM44 domain containing protein	HORVU2Hr1G032890	Similar to Cytochrome P450 79A1 (EC 1.14.13.41) (Tyrosine N-monooxygenase) (Cytochrome P450Tyr)	HORVU2Hr1G032910	Pentatricopeptide repeat domain containing protein	HORVU2Hr1G032920	TGF-beta receptor, type I/II extracellular region family protein	HORVU2Hr1G032970
mag0068	Chrysoeriol 8-C-pentosyl-O-rutinoside	Flavonoids	chr2H	135744822	139012776	135744822	3.51344e-10	0.148753	HORVU2Hr1G033880	Hypothetical protein	HORVU2Hr1G033910	Hypothetical conserved gene	HORVU2Hr1G033940	Hypothetical conserved gene	HORVU2Hr1G033950	NB-ARC domain containing protein	HORVU2Hr1G033960	Similar to T1K7.11 protein	HORVU2Hr1G033970	Pentatricopeptide repeat domain containing protein	HORVU2Hr1G033980	Conserved hypothetical protein	HORVU2Hr1G034000		HORVU2Hr1G034010	Similar to Thaumatin-like protein	HORVU2Hr1G034040	Similar to Aldose 1-epimerase-like protein	HORVU2Hr1G034090	Glycoside hydrolase family 79, N-terminal protein	HORVU2Hr1G034100	Hypothetical conserved gene	HORVU2Hr1G034110	Similar to SNAP25-like protein C (Fragment)	HORVU2Hr1G034120	Glycoside hydrolase family 79, N-terminal protein	HORVU2Hr1G034130	ATPase, F1/V1/A1 complex, alpha/beta subunit, nucleotide-binding domain containing protein	HORVU2Hr1G034200	Hypothetical conserved gene	HORVU2Hr1G034210		HORVU2Hr1G034230	Similar to predicted protein	HORVU2Hr1G034270	Similar to Circadian clock coupling factor ZGT	HORVU2Hr1G034280	Bifunctional inhibitor/plant lipid transfer protein/seed storage domain containing protein	HORVU2Hr1G034290
mag0068	Chrysoeriol 8-C-pentosyl-O-rutinoside	Flavonoids	chr2H	140026430	143284874	142435723	3.535e-11	0.163692	HORVU2Hr1G034370	Leucine-rich repeat, typical subtype domain containing protein	HORVU2Hr1G034380	Similar to Saccharopine dehydrogenase	HORVU2Hr1G034390		HORVU2Hr1G034400	Similar to Eukaryotic translation initiation factor 5A-2 (eIF-5A-2) (eIF-4D)	HORVU2Hr1G034420	Similar to SUSIBA2-like (WRKY transcription factor 80)	HORVU2Hr1G034440	Similar to IBS1 (IMPAIRED IN BABA-INDUCED STERILITY 1); ATP binding / kinase/ protein kinase/ protein serine/threonine kinase/ protein tyrosine kinase	HORVU2Hr1G034470	Actin-binding FH2 domain containing protein	HORVU2Hr1G034480	Actin-binding FH2 domain containing protein	HORVU2Hr1G034530		HORVU2Hr1G034540	Protein of unknown function DUF3082 domain containing protein	HORVU2Hr1G034550	Conserved hypothetical protein	HORVU2Hr1G034560	D111/G-patch domain containing protein	HORVU2Hr1G034570		HORVU2Hr1G034580	Similar to MFP1 attachment factor 1	HORVU2Hr1G034610	Vesicle transport protein, Regulation of protein export from ER in developing endosperm cell	HORVU2Hr1G034620		HORVU2Hr1G034630	Zinc finger, DHHC-type domain containing protein	HORVU2Hr1G034650	C2H2 transcription factor, Leaf developmen	HORVU2Hr1G034660	Protein of unknown function DUF155 domain containing protein	HORVU2Hr1G034670	Indole-3-acetic acid (IAA)-amido synthetase, Auxin signaling and defense signaling in a pathogen-nonspecific manne	HORVU2Hr1G034680
mag0068	Chrysoeriol 8-C-pentosyl-O-rutinoside	Flavonoids	chr2H	147594084	151239449	150609801	1.28143e-12	0.18558	HORVU2Hr1G035220	Similar to Delta 12 oleic acid desaturase FAD2	HORVU2Hr1G035230	Actin-binding FH2 domain containing protein	HORVU2Hr1G035290	Similar to Galactoside 2-alpha-L-fucosyltransferase (EC 2.4.1.69) (Xyloglucan alpha-(1,2)-fucosyltransferase) (PsFT1)	HORVU2Hr1G035300	Pentatricopeptide repeat domain containing protein	HORVU2Hr1G035310	Interferon-related developmental regulator domain containing protein	HORVU2Hr1G035320	Interferon-related developmental regulator domain containing protein	HORVU2Hr1G035330	Pentatricopeptide repeat domain containing protein	HORVU2Hr1G035340	NADH-ubiquinone oxidoreductase 20 kDa subunit, mitochondrial precursor (EC 1.6.5.3) (EC 1.6.99.3) (Complex I-20KD) (CI-20KD)	HORVU2Hr1G035400	Similar to Eukaryotic peptide chain release factor subunit 1 (eRF1) (Eukaryotic release factor 1) (TB3-1) (Cl1 protein)	HORVU2Hr1G035410	Hypothetical gene	HORVU2Hr1G035420	Armadillo-like helical domain containing protein	HORVU2Hr1G035430	Similar to Transcription factor homolog BTF3-like protein	HORVU2Hr1G035440	Armadillo-like helical domain containing protein	HORVU2Hr1G035620		HORVU2Hr1G035630	Similar to HRT transcription factor (Fragment)	HORVU2Hr1G035640	Conserved hypothetical protein	HORVU2Hr1G035650	Similar to predicted protein	HORVU2Hr1G035680	Similar to triacylglycerol lipase
mag0068	Chrysoeriol 8-C-pentosyl-O-rutinoside	Flavonoids	chr3H	486120620	487511065	487230351	3.94429e-12	0.177627	HORVU3Hr1G063630	Similar to cDNA, clone: J100026I16, full insert sequence	HORVU3Hr1G063640	Similar to cDNA, clone: J100026I16, full insert sequence	HORVU3Hr1G063660	Similar to UDP-glycosyltransferase UGT99C4	HORVU3Hr1G063670	Component of TORC1(Target of rapamycin complex 1	HORVU3Hr1G063680	Zinc finger, RING/FYVE/PHD-type domain containing protein	HORVU3Hr1G063690	Similar to SLL2	HORVU3Hr1G063710	Methionine tRNA Formyltransferase-like domain containing protein	HORVU3Hr1G063720	Methionine tRNA Formyltransferase-like domain containing protein	HORVU3Hr1G063730	Methionine tRNA Formyltransferase-like domain containing protein	HORVU3Hr1G063770	Similar to OSIGBa0114M03.4 protein	HORVU3Hr1G063780	Similar to Arginine/serine-rich coiled coil protein 1	HORVU3Hr1G063790	Methionine tRNA Formyltransferase-like domain containing protein	HORVU3Hr1G063810	Similar to OSIGBa0114M03.4 protein	HORVU3Hr1G063840	Similar to hydrolase, alpha/beta fold family protein	HORVU3Hr1G063860	Protein of unknown function DUF292, eukaryotic domain containing protein
mag0068	Chrysoeriol 8-C-pentosyl-O-rutinoside	Flavonoids	chr4H	583851620	584505618	583984294	9.72232e-09	0.125915	HORVU4Hr1G072150	Similar to Long-chain-fatty-acid-CoA ligase-like protein	HORVU4Hr1G072160	Conserved hypothetical protein	HORVU4Hr1G072190	Similar to Peroxidase 51 precursor (EC 1.11.1.7) (Atperox P51) (ATP37)	HORVU4Hr1G072210	Conserved hypothetical protein	HORVU4Hr1G072220	Pseudouridine synthase domain containing protein	HORVU4Hr1G072250	Similar to Pherophorin-S precursor	HORVU4Hr1G072260	Flavin-containing monooxygenase FMO family protein	HORVU4Hr1G072270	Similar to predicted protein	HORVU4Hr1G072280	Similar to H0124B04.13 protein	HORVU4Hr1G072290	Peptidyl-prolyl cis-trans isomerase 1 (EC 5.2.1.8) (Rotamase Pin1) (PPIase Pin1) (DlPar13)	HORVU4Hr1G072300	Aromatic-ring hydroxylase family protein	HORVU4Hr1G072310	Aromatic-ring hydroxylase family protein	HORVU4Hr1G072320	Monooxygenase, FAD-binding domain containing protein	HORVU4Hr1G072340	Aromatic-ring hydroxylase family protein	HORVU4Hr1G072350	Pentatricopeptide repeat domain containing protein	HORVU4Hr1G072360	Aromatic-ring hydroxylase family protein	HORVU4Hr1G072370	Similar to Alpha-expansin precursor
mag0068	Chrysoeriol 8-C-pentosyl-O-rutinoside	Flavonoids	chr4H	586067722	586390012	586389977	1.57136e-10	0.153681	HORVU4Hr1G072570		HORVU4Hr1G072580	Alpha-expansin OsEXPA18	HORVU4Hr1G072590	Similar to FH protein interacting protein FIP2	HORVU4Hr1G072620	ABC transporter-like domain containing protein	HORVU4Hr1G072630	Ca2+-permeable mechanosensitive channel, Regulation of plasma membrane Ca2+ influx, ROS generation induced by hypo-osmotic stres	HORVU4Hr1G072650	Putative harbinger transposase-derived nuclease domain containing protein	HORVU4Hr1G072660	Alpha-expansin OsEXPA18	HORVU4Hr1G072670	Similar to predicted protein	HORVU4Hr1G072680	Heat shock protein Hsp20 domain containing protein	HORVU4Hr1G072690	Zinc finger, CCHC-type domain containing protein	HORVU4Hr1G072700	Heat shock protein Hsp20 domain containing protein	HORVU4Hr1G072720	Divalent ion symporter domain containing protein	HORVU4Hr1G072750	Conserved hypothetical protein	HORVU4Hr1G072770	Similar to 22.7 kDa class IV heat shock protein precursor	HORVU4Hr1G072810	Thioredoxin-like fold domain containing protein	HORVU4Hr1G072830	Protein of unknown function DUF639 family protein	HORVU4Hr1G072840	Transferase family protein	HORVU4Hr1G072850	Hypothetical conserved gene
mag0068	Chrysoeriol 8-C-pentosyl-O-rutinoside	Flavonoids	chr5H	36770726	37837965	37184799	5.79351e-10	0.145346	HORVU5Hr1G012500	Rnase III family protein, Shoot apical meristem (SAM) formation and maintenanc	HORVU5Hr1G012510	Similar to Ser Thr specific protein kinase-like protein	HORVU5Hr1G012530	Histidine kinase, Cytokinin signalin	HORVU5Hr1G012540	Pectinacetylesterase family protein	HORVU5Hr1G012550	PDZ/DHR/GLGF domain containing protein	HORVU5Hr1G012570	PDZ/DHR/GLGF domain containing protein	HORVU5Hr1G012600	Similar to H0613A10.6 protein	HORVU5Hr1G012610	Hypothetical conserved gene	HORVU5Hr1G012620	Conserved hypothetical protein	HORVU5Hr1G012630	Phospholipid/glycerol acyltransferase domain containing protein	HORVU5Hr1G012640	Similar to Glutamyl-tRNA synthetase (EC 6.1.1.17) (Glutamate--tRNA ligase) (GluRS)	HORVU5Hr1G012650	Similar to B protein	HORVU5Hr1G012660	PDZ/DHR/GLGF domain containing protein
mag0068	Chrysoeriol 8-C-pentosyl-O-rutinoside	Flavonoids	chr6H	73749949	73910343	73749958	9.06128e-13	0.187218	HORVU6Hr1G022890	Similar to DNA-directed RNA polymerase	HORVU6Hr1G022920	Reverse transcriptase domain containing protein	HORVU6Hr1G022950	Protein of unknown function DUF2343 domain containing protein
mag0068	Chrysoeriol 8-C-pentosyl-O-rutinoside	Flavonoids	chr6H	380798034	381532383	381174321	5.39166e-11	0.16087	HORVU6Hr1G058210	Similar to Succinyl-CoA ligase [GDP-forming] beta-chain, mitochondrial precursor (EC 6.2.1.4) (Succinyl-CoA synthetase, beta chain) (SCS-beta)	HORVU6Hr1G058230	Casein kinase I, Low temperature tolerance, Root development, Hormone sensitivit	HORVU6Hr1G058240	Phosphatidylinositol N-acetylglucosaminyltransferase family protein	HORVU6Hr1G058250	Conserved hypothetical protein	HORVU6Hr1G058280	EGF-like calcium-binding domain containing protein	HORVU6Hr1G058290	Hypothetical conserved gene	HORVU6Hr1G058310	Lysyl-tRNA synthetase, class II domain containing protein	HORVU6Hr1G058330	Reverse transcriptase domain containing protein
mag0068	Chrysoeriol 8-C-pentosyl-O-rutinoside	Flavonoids	chr6H	515244287	517752433	517752433	2.78264e-11	0.16473	HORVU6Hr1G074650	Conserved hypothetical protein	HORVU6Hr1G074660	Thioredoxin domain 2 containing protein	HORVU6Hr1G074690	Protein kinase, core domain containing protein	HORVU6Hr1G074720	Hypothetical conserved gene	HORVU6Hr1G074730		HORVU6Hr1G074750		HORVU6Hr1G074770		HORVU6Hr1G074800	Peptidase, trypsin-like serine and cysteine domain containing protein	HORVU6Hr1G074810	Similar to EPIDERMAL PATTERNING FACTOR-like protein 9	HORVU6Hr1G074820	Zinc finger, C2H2-type domain containing protein	HORVU6Hr1G074830		HORVU6Hr1G074860	Peptidase, trypsin-like serine and cysteine domain containing protein	HORVU6Hr1G074870	Protein of unknown function DUF724 domain containing protein	HORVU6Hr1G074900	PLC-like phosphodiesterase, TIM beta/alpha-barrel domain domain containing protein	HORVU6Hr1G074910		HORVU6Hr1G074920	Similar to Transposase	HORVU6Hr1G074930	Conserved hypothetical protein	HORVU6Hr1G074940	Similar to H0523F07.6 protein	HORVU6Hr1G074950	D111/G-patch domain containing protein	HORVU6Hr1G074960	Similar to Trehalose-6-phosphate phosphatase	HORVU6Hr1G074970
mag0068	Chrysoeriol 8-C-pentosyl-O-rutinoside	Flavonoids	chr6H	579923883	581602395	581602213	6.95349e-11	0.159711	HORVU6Hr1G093620	NB-ARC domain containing protein	HORVU6Hr1G093630	Zinc finger, NHR/GATA-type domain containing protein	HORVU6Hr1G093640	Similar to Resistance protein T10rga2-1A	HORVU6Hr1G093650	Pyridoxal phosphate-dependent transferase, major region domain containing protein	HORVU6Hr1G093660	Hypothetical conserved gene	HORVU6Hr1G093680	Protein of unknown function DUF789 family protein	HORVU6Hr1G093690	Similar to Resistance protein T10rga2-1A	HORVU6Hr1G093720	Hypothetical conserved gene	HORVU6Hr1G093740	Protein kinase, catalytic domain domain containing protein	HORVU6Hr1G093760	Similar to HUA enhancer 2	HORVU6Hr1G093770	Protein of unknown function DUF652 family protein	HORVU6Hr1G093780	Hypothetical conserved gene	HORVU6Hr1G093820	Serine/threonine protein kinase domain containing protein	HORVU6Hr1G093840	TPR-like domain containing protein	HORVU6Hr1G093850	BRO1 domain domain containing protein	HORVU6Hr1G093860	Regulation of shoot gravitropism and tiller angle, Regulation of polar auxin transpor	HORVU6Hr1G093930	Hypothetical protein	HORVU6Hr1G093940	Thylakoid membrane-bound ascorbate peroxidase, Tolerance to bacterial blight, Response to NaC	HORVU6Hr1G093960	Transcription factor, TCP domain containing protein	HORVU6Hr1G093970	Transcription factor, TCP domain containing protein	HORVU6Hr1G094010
mag0189	Kaempferol 3-O-glucoside (Astragalin)	Flavonoids	chr2H	2348187	2958898	2348187	9.42307e-11	0.157665	HORVU2Hr1G000990	Similar to Hexokinase 1 (EC 2.7.1.1)	HORVU2Hr1G001010	Protein of unknown function DUF827, plant family protein	HORVU2Hr1G001020		HORVU2Hr1G001030		HORVU2Hr1G001070	Harpin-induced 1 domain containing protein	HORVU2Hr1G001110	Similar to Cytochrome P450 CYP99A1 (EC 1.14.-.-) (Fragment)	HORVU2Hr1G001120	Similar to OSIGBa0159H11-OSIGBa0137A07.8 protein	HORVU2Hr1G001130	Cytochrome P450 family protein	HORVU2Hr1G001150	Similar to Cytochrome P450 71A1 (EC 1.14.-.-) (CYPLXXIA1) (ARP-2)	HORVU2Hr1G001160	Cytochrome P450 family protein	HORVU2Hr1G001180	Similar to Protein ABIL1	HORVU2Hr1G001190	Barley stem rust resistance protein	HORVU2Hr1G001240	Similar to Dirigent-like protein, expressed	HORVU2Hr1G001250	Protease inhibitor I4, serpin, plant domain containing protein	HORVU2Hr1G001280		HORVU2Hr1G001290	ATPase, F0 complex, subunit E, mitochondrial domain containing protein	HORVU2Hr1G001310	Spectrin repeat containing protein	HORVU2Hr1G001320	Similar to Nitrate transporter (Fragment)	HORVU2Hr1G001330	Serpin-Z2A	HORVU2Hr1G001340	NB-ARC domain containing protein	HORVU2Hr1G001350
mag0377	Chrysoeriol C-pentosyl-O-hexosyl-O-hexoside	Flavonoids	chr3H	492444664	495042514	492444664	7.60103e-09	0.127172	HORVU3Hr1G064520	Similar to Peroxisomal membrane protein PMP22 (22 kDa peroxisomal membrane protein)	HORVU3Hr1G064550	Similar to pre-mRNA-splicing factor SF2	HORVU3Hr1G064570	Hypothetical protein	HORVU3Hr1G064580	Cyclin-dependent kinase inhibitor family protein	HORVU3Hr1G064590	Pathogenesis-related transcriptional factor and ERF, DNA-binding domain containing protein	HORVU3Hr1G064600	Hypothetical conserved gene	HORVU3Hr1G064640	Pathogenesis-related transcriptional factor and ERF, DNA-binding domain containing protein	HORVU3Hr1G064680	Similar to Sec61p	HORVU3Hr1G064710	Zinc finger, RING/FYVE/PHD-type domain containing protein	HORVU3Hr1G064730	Similar to Threonine synthase, chloroplast precursor (EC 4.2.3.1) (TS)	HORVU3Hr1G064740	Peptidyl-tRNA hydrolase family protein	HORVU3Hr1G064750	Similar to cDNA clone:J013157P20, full insert sequence	HORVU3Hr1G064760	Similar to Protein kinase domain containing protein, expressed	HORVU3Hr1G064780	Protein kinase, catalytic domain domain containing protein	HORVU3Hr1G064790	Leucine-rich repeat, N-terminal domain containing protein	HORVU3Hr1G064830	G2/mitotic-specific cyclin 2 (B-like cyclin) (CycOs2)	HORVU3Hr1G064850	HEAT domain containing protein	HORVU3Hr1G064890	Endonuclease/exonuclease/phosphatase domain containing protein	HORVU3Hr1G064900	Reverse transcriptase domain containing protein
mag0377	Chrysoeriol C-pentosyl-O-hexosyl-O-hexoside	Flavonoids	chr4H	39317681	39317702	39317681	2.45834e-11	0.166679	HORVU4Hr1G012120	Transcriptional factor B3 family protein	HORVU4Hr1G012130	Peptidase, cysteine peptidase active site domain containing protein	HORVU4Hr1G012170	Transcriptional factor B3 family protein
mag0459	Tricin O-eudesmic acid	Flavonoids	chr1H	287024321	287035338	287024411	1.13425e-10	0.155344	HORVU1Hr1G040620	Peptidase C48, SUMO/Sentrin/Ubl1 domain containing protein	HORVU1Hr1G040640
mag0459	Tricin O-eudesmic acid	Flavonoids	chr1H	329371457	329372769	329371457	1.76988e-14	0.21375	HORVU1Hr1G045280	Conserved hypothetical protein	HORVU1Hr1G045310	Ras GTPase family protein	HORVU1Hr1G045320	Similar to OSIGBa0113E10.3 protein
mag0459	Tricin O-eudesmic acid	Flavonoids	chr1H	476786699	476786712	476786711	3.44257e-11	0.163314	HORVU1Hr1G067140	Similar to Chromosome assembly protein homolog	HORVU1Hr1G067150	Hypothetical conserved gene	HORVU1Hr1G067160	AP2/ERF (APETALA2/ethylene-responsive factor) protein, Regulation of spikelet meristem determinancy and floral organ identit	HORVU1Hr1G067170
mag0459	Tricin O-eudesmic acid	Flavonoids	chr2H	332244476	332246691	332245137	2.68503e-13	0.195074	HORVU2Hr1G054080	Streptomyces cyclase/dehydrase family protein	HORVU2Hr1G054100	Similar to ES43 like protein	HORVU2Hr1G054210	Similar to DNA-directed RNA polymerase	HORVU2Hr1G054220	Similar to HAT family dimerisation domain containing protein
mag0459	Tricin O-eudesmic acid	Flavonoids	chr2H	420469223	420471221	420469322	1.65139e-12	0.183317	HORVU2Hr1G062420	Hypothetical conserved gene	HORVU2Hr1G062440	Conserved hypothetical protein	HORVU2Hr1G062460	Similar to OSIGBa0114M03.4 protein	HORVU2Hr1G062530	Ubiquitin-conjugating enzyme/RWD-like domain containing protein	HORVU2Hr1G062540	Conserved hypothetical protein
mag0459	Tricin O-eudesmic acid	Flavonoids	chr2H	708506860	715385324	713482792	2.33563e-18	0.267639	HORVU2Hr1G106030	Similar to OSIGBa0142I02-OSIGBa0101B20.1 protein	HORVU2Hr1G106040	Similar to OSIGBa0142I02-OSIGBa0101B20.10 protein	HORVU2Hr1G106080	t-snare domain containing protein	HORVU2Hr1G106090	Phosphoenolpyruvate carboxykinase, ATP-utilising domain containing protein	HORVU2Hr1G106100	Similar to OSIGBa0142I02-OSIGBa0101B20.17 protein	HORVU2Hr1G106110	WD40 repeat-like domain containing protein	HORVU2Hr1G106120	Similar to OSIGBa0142I02-OSIGBa0101B20.20 protein	HORVU2Hr1G106130	Similar to OSIGBa0142I02-OSIGBa0101B20.21 protein	HORVU2Hr1G106140	Myb transcription factor domain containing protein	HORVU2Hr1G106170	Myb transcription factor domain containing protein	HORVU2Hr1G106180	Myb transcription factor domain containing protein	HORVU2Hr1G106190	Myb transcription factor domain containing protein	HORVU2Hr1G106200	Similar to OSIGBa0142I02-OSIGBa0101B20.20 protein	HORVU2Hr1G106210	Similar to OSIGBa0142I02-OSIGBa0101B20.21 protein	HORVU2Hr1G106240	Similar to OSIGBa0142I02-OSIGBa0101B20.21 protein	HORVU2Hr1G106250	Zinc finger, RING-type domain containing protein	HORVU2Hr1G106260		HORVU2Hr1G106280	RWD domain domain containing protein	HORVU2Hr1G106290	Tetratricopeptide-like helical domain containing protein	HORVU2Hr1G106300	Similar to D-mannose binding lectin family protein, expressed	HORVU2Hr1G106310
mag0459	Tricin O-eudesmic acid	Flavonoids	chr2H	722585365	723508385	723067103	2.66267e-10	0.150638	HORVU2Hr1G111240	Similar to OSIGBa0132E09-OSIGBa0108L24.21 protein	HORVU2Hr1G111280	Similar to OSIGBa0132E09-OSIGBa0108L24.10 protein	HORVU2Hr1G111290	Similar to OSIGBa0132E09-OSIGBa0108L24.10 protein	HORVU2Hr1G111300	Chloroplastic glutamine synthetase, Reassimilation of the ammonia generated by photorespiration, Salt toleranc	HORVU2Hr1G111340	Protein phosphatase 2C domain containing protein	HORVU2Hr1G111360	Hypothetical conserved gene	HORVU2Hr1G111370	Protein phosphatase 2C domain containing protein	HORVU2Hr1G111390		HORVU2Hr1G111430		HORVU2Hr1G111440	Similar to Ribulose bisphosphate carboxylase/oxygenase activase, chloroplast precursor (RuBisCO activase) (RA)	HORVU2Hr1G111460	Similar to OSIGBa0132E09-OSIGBa0108L24.8 protein	HORVU2Hr1G111480	Similar to OSIGBa0132E09-OSIGBa0108L24.7 protein	HORVU2Hr1G111500		HORVU2Hr1G111510	Pathogenesis-related transcriptional factor and ERF domain containing protein	HORVU2Hr1G111520	Similar to OSIGBa0132E09-OSIGBa0108L24.1 protein	HORVU2Hr1G111530	Lipase, class 3 family protein	HORVU2Hr1G111540	Similar to Farnesyl diphosphate synthase (Fragment)	HORVU2Hr1G111570	Lipase, class 3 family protein	HORVU2Hr1G111590	Similar to Fortune-1	HORVU2Hr1G111600	UspA domain containing protein	HORVU2Hr1G111610
mag0459	Tricin O-eudesmic acid	Flavonoids	chr4H	331029404	331029554	331029413	5.48053e-12	0.176647
mag0459	Tricin O-eudesmic acid	Flavonoids	chr5H	1675605	1676702	1676632	5.6131e-14	0.205081	HORVU5Hr1G000420	Pollen allergen Lol p2 family protein	HORVU5Hr1G000430	Pollen allergen Lol p2 family protein	HORVU5Hr1G000440	Conserved hypothetical protein	HORVU5Hr1G000460	Conserved hypothetical protein	HORVU5Hr1G000470	Pollen allergen Lol p2 family protein	HORVU5Hr1G000480	MADS-box transcription factor, Homologue of the AGL17-clade MADS-box genes, Regulation of root system development via auxin signallin
mag0459	Tricin O-eudesmic acid	Flavonoids	chr5H	629077555	629077799	629077780	8.2011e-09	0.127097	HORVU5Hr1G108870	Zinc finger, GRF-type domain containing protein	HORVU5Hr1G108900	Transferase family protein	HORVU5Hr1G108910	Similar to DNA-binding factor of bZIP class	HORVU5Hr1G108930	Similar to OSIGBa0136O08-OSIGBa0153H12.1 protein	HORVU5Hr1G108940	Similar to OSIGBa0136O08-OSIGBa0153H12.1 protein	HORVU5Hr1G108960	Similar to cDNA clone:J013022N21, full insert sequence	HORVU5Hr1G108970	Conserved hypothetical protein	HORVU5Hr1G108990	Similar to 60S ribosomal protein L7	HORVU5Hr1G109020	Similar to 60S ribosomal protein L7	HORVU5Hr1G109040	Bifunctional inhibitor/plant lipid transfer protein/seed storage domain containing protein	HORVU5Hr1G109070	Similar to Histidine kinase 3	HORVU5Hr1G109100	Bifunctional inhibitor/plant lipid transfer protein/seed storage domain containing protein	HORVU5Hr1G109120	F-box domain, Skp2-like domain containing protein	HORVU5Hr1G109130	Bifunctional inhibitor/plant lipid transfer protein/seed storage domain containing protein
mag0459	Tricin O-eudesmic acid	Flavonoids	chr6H	508547018	508721643	508721606	3.00981e-12	0.179398	HORVU6Hr1G073310		HORVU6Hr1G073320	Zinc finger, CCHC-type domain containing protein	HORVU6Hr1G073350	Zinc finger, SWIM-type domain containing protein	HORVU6Hr1G073370	ARF/SAR superfamily domain containing protein	HORVU6Hr1G073380	Similar to Metal transport protein	HORVU6Hr1G073390	Tify domain containing protein	HORVU6Hr1G073400	Similar to NClpP3 (ATP-dependent Clp protease proteolytic subunit ClpP3)	HORVU6Hr1G073440	Mediator complex, subunit Med23 domain containing protein	HORVU6Hr1G073450	Reverse transcriptase domain containing protein	HORVU6Hr1G073460	Hypothetical conserved gene	HORVU6Hr1G073500	Similar to Myb-related transcription factor LBM1
mag0459	Tricin O-eudesmic acid	Flavonoids	chr7H	26397148	26397567	26397341	5.24367e-12	0.175758	HORVU7Hr1G019550	Similar to GTP-binding protein lepA	HORVU7Hr1G019570	Hypothetical protein	HORVU7Hr1G019590	Similar to Polygalacturonase isoenzyme 1 beta subunit (Fragment)	HORVU7Hr1G019600		HORVU7Hr1G019660	Similar to H0818E04.20 protein	HORVU7Hr1G019670	Similar to B protein	HORVU7Hr1G019680	BURP domain-containing protein 14	HORVU7Hr1G019700	Putative integral membrane protein containing EamA-like transporter family domains, Regulation of intracellular auxin transpor	HORVU7Hr1G019730	Pentatricopeptide repeat domain containing protein	HORVU7Hr1G019740
mag0459	Tricin O-eudesmic acid	Flavonoids	chr7H	570127257	570127310	570127294	7.79848e-09	0.126994	HORVU7Hr1G093160	Hypothetical conserved gene	HORVU7Hr1G093190	Protein of unknown function DUF23 family protein	HORVU7Hr1G093200	Putative protein phosphatase 2C 76	HORVU7Hr1G093210	Hypothetical conserved gene	HORVU7Hr1G093230	Protein of unknown function DUF296 domain containing protein
mag0459	Tricin O-eudesmic acid	Flavonoids	chr7H	647903078	647907608	647907608	1.12566e-13	0.201953	HORVU7Hr1G118470	NB-ARC domain containing protein	HORVU7Hr1G118490	Hypothetical conserved gene	HORVU7Hr1G118500	Hypothetical conserved gene	HORVU7Hr1G118510	Hypothetical conserved gene	HORVU7Hr1G118520	Hypothetical conserved gene	HORVU7Hr1G118550	3'-5' exonuclease domain containing protein	HORVU7Hr1G118560	Hypothetical conserved gene	HORVU7Hr1G118570	Putative UPF0496 protein 2	HORVU7Hr1G118610	Protein kinase, core domain containing protein	HORVU7Hr1G118620		HORVU7Hr1G118630	Similar to Phosphate starvation response regulator-like protein
mag0486	6,8-di-C-glucoside Apigenine	Flavonoids	chr2H	1729610	3326296	2368351	2.16576e-13	0.197741	HORVU2Hr1G000700	Similar to NBS-LRR disease resistance protein homologue	HORVU2Hr1G000710	Similar to OSIGBa0148A10.13 protein	HORVU2Hr1G000760	Similar to NBS-LRR protein (Fragment)	HORVU2Hr1G000770	Similar to OSIGBa0148A10.13 protein	HORVU2Hr1G000780	Disease resistance protein domain containing protein	HORVU2Hr1G000840	Similar to Transferase family protein	HORVU2Hr1G000890	Cytochrome P450 family protein	HORVU2Hr1G000900	Disease resistance protein domain containing protein	HORVU2Hr1G000910	Similar to Disease resistance protein RGA2 (RGA2-blb) (Blight resistance protein RPI)	HORVU2Hr1G000940	SET domain domain containing protein	HORVU2Hr1G000970	Similar to J013022N21, full insert sequence	HORVU2Hr1G000990	Similar to Hexokinase 1 (EC 2.7.1.1)	HORVU2Hr1G001010	Protein of unknown function DUF827, plant family protein	HORVU2Hr1G001020		HORVU2Hr1G001030		HORVU2Hr1G001070	Harpin-induced 1 domain containing protein	HORVU2Hr1G001110	Similar to Cytochrome P450 CYP99A1 (EC 1.14.-.-) (Fragment)	HORVU2Hr1G001120	Similar to OSIGBa0159H11-OSIGBa0137A07.8 protein	HORVU2Hr1G001130	Cytochrome P450 family protein	HORVU2Hr1G001150	Similar to Cytochrome P450 71A1 (EC 1.14.-.-) (CYPLXXIA1) (ARP-2)	HORVU2Hr1G001160
mag0599	Tricin O-sinapic acid	Flavonoids	chr2H	47621804	49203979	47637679	6.65997e-15	0.219218	HORVU2Hr1G018510	Similar to Peroxidase precursor (EC 1.11.1.7)	HORVU2Hr1G018520	Similar to Class III peroxidase 46	HORVU2Hr1G018530	Similar to Peroxidase	HORVU2Hr1G018540	ADP/ATP carrier protein domain containing protein	HORVU2Hr1G018550	Peroxidase (EC 1.11.1.7)	HORVU2Hr1G018570	Similar to Class III peroxidase GvPx2b (Fragment)	HORVU2Hr1G018600	Similar to DNA binding protein	HORVU2Hr1G018610	Similar to Mitochondrial Rho GTPase	HORVU2Hr1G018620	Sporulation stage II, protein E C-terminal domain containing protein	HORVU2Hr1G018660	Conserved hypothetical protein	HORVU2Hr1G018670	Conserved hypothetical protein	HORVU2Hr1G018680	Zinc finger, RING/FYVE/PHD-type domain containing protein	HORVU2Hr1G018700	60S ribosomal protein L19	HORVU2Hr1G018710	Similar to Pectinesterase (EC 3.1.1.11) (Fragment)	HORVU2Hr1G018720	Similar to predicted protein	HORVU2Hr1G018730	Thioredoxin fold domain containing protein	HORVU2Hr1G018750	Peptidase A1 domain containing protein	HORVU2Hr1G018760	Peptidase A1 domain containing protein	HORVU2Hr1G018800	Similar to Calcium-dependent protein kinase	HORVU2Hr1G018810	Hypothetical conserved gene	HORVU2Hr1G018820
mag0599	Tricin O-sinapic acid	Flavonoids	chr2H	51895313	52930594	52651571	2.89388e-10	0.149553	HORVU2Hr1G019770	Similar to Rapid alkalinization factor 2	HORVU2Hr1G019780	Similar to Arginine methyltransferase-like protein	HORVU2Hr1G019790	Similar to Stress-related protein-like protein (Fragment)	HORVU2Hr1G019810	Ribosome biogenesis factor, NIP7 domain containing protein	HORVU2Hr1G019820	Similar to Photosystem I reaction centre subunit N, chloroplast precursor (PSI- N)	HORVU2Hr1G019830	Similar to Auxin response factor 5	HORVU2Hr1G019850	Similar to NifU-like protein	HORVU2Hr1G019880	Pentatricopeptide repeat domain containing protein	HORVU2Hr1G019900	Similar to FPF1	HORVU2Hr1G019910	Similar to FPF1	HORVU2Hr1G019920	Pentatricopeptide repeat domain containing protein	HORVU2Hr1G019930	Hypothetical conserved gene	HORVU2Hr1G019950	Similar to Farnesylated protein (ATFP6)	HORVU2Hr1G019960	40S ribosomal protein S21	HORVU2Hr1G019970	Indole-3-acetic acid (IAA)-amido synthetase, Plant architecture establishment, Drought toleranc	HORVU2Hr1G019980		HORVU2Hr1G019990	C2 calcium-dependent membrane targeting domain containing protein	HORVU2Hr1G020000	UDP-glucuronosyl/UDP-glucosyltransferase domain containing protein	HORVU2Hr1G020030	C2 calcium-dependent membrane targeting domain containing protein	HORVU2Hr1G020040	Peptidase A1 domain containing protein	HORVU2Hr1G020060
mag0599	Tricin O-sinapic acid	Flavonoids	chr6H	476975424	479830936	479264279	2.85069e-10	0.14914	HORVU6Hr1G068720	Carotenoid oxygenase family protein	HORVU6Hr1G068730	Protein of unknown function DUF6, transmembrane domain containing protein	HORVU6Hr1G068750	Similar to ornithine carbamoyltransferase	HORVU6Hr1G068760	Similar to Inorganic pyrophosphatase-like protein	HORVU6Hr1G068770	Conserved hypothetical protein	HORVU6Hr1G068790	Phosphatidic acid phosphatase type 2/haloperoxidase domain containing protein	HORVU6Hr1G068810	Hypothetical conserved gene	HORVU6Hr1G068820	Similar to endo/excinuclease amino terminal domain-containing protein	HORVU6Hr1G068840	Divalent ion symporter domain containing protein	HORVU6Hr1G068850	Hypothetical conserved gene	HORVU6Hr1G068870	Hypothetical conserved gene	HORVU6Hr1G068880	Reverse transcriptase domain containing protein	HORVU6Hr1G068910	Alpha/beta hydrolase fold-1 domain containing protein	HORVU6Hr1G068920	Similar to J013022N21, full insert sequence	HORVU6Hr1G068940		HORVU6Hr1G068950		HORVU6Hr1G068970	Similar to F24P17.15 protein (Tubby-like protein TULP9)	HORVU6Hr1G068980	Helix-loop-helix DNA-binding domain containing protein	HORVU6Hr1G068990	Similar to Pathogen induced protein 2-4	HORVU6Hr1G069010	Armadillo-like helical domain containing protein	HORVU6Hr1G069070
mag0599	Tricin O-sinapic acid	Flavonoids	chr6H	483254742	488288537	487179198	2.44071e-12	0.181975	HORVU6Hr1G069560	Hypothetical conserved gene	HORVU6Hr1G069570	GTPase-activating protein, Regulation of vesicle trafficking from trans-Golgi network to plasma membrane or central vacuol	HORVU6Hr1G069580	Hypothetical conserved gene	HORVU6Hr1G069590	Similar to Protease Do-like 1, chloroplast precursor (EC 3.4.21.-)	HORVU6Hr1G069620	Conserved hypothetical protein	HORVU6Hr1G069640	Similar to Vacuolar H(+)-ATPase subunit A (Fragment)	HORVU6Hr1G069650	ROOT HAIR DEFECTIVE-SIX LIKE (RSL) class I basic helix-loop-helix protein, bHLH transcription factor, Regulation of root hair developmen	HORVU6Hr1G069690	ROOT HAIR DEFECTIVE-SIX LIKE (RSL) class I basic helix-loop-helix protein, bHLH transcription factor, Regulation of root hair developmen	HORVU6Hr1G069710	Similar to S-locus receptor kinase precursor	HORVU6Hr1G069750	Hypothetical conserved gene	HORVU6Hr1G069760	FAR1 DNA binding domain domain containing protein	HORVU6Hr1G069780	Aminotransferase-like, plant mobile domain domain containing protein	HORVU6Hr1G069810	RNA-directed DNA polymerase (reverse transcriptase), related domain containing protein	HORVU6Hr1G069830	Pyridoxal phosphate-dependent enzyme, beta subunit domain containing protein	HORVU6Hr1G069840	Cyclin-like F-box domain containing protein	HORVU6Hr1G069910	Hypothetical conserved gene	HORVU6Hr1G069920	Similar to DegP7 (DegP protease 7); catalytic/ protein binding / serine-type endopeptidase/ serine-type peptidase	HORVU6Hr1G069940	Protein of unknown function DUF23 family protein	HORVU6Hr1G069980	Concanavalin A-like lectin/glucanase domain containing protein	HORVU6Hr1G070010	Hypothetical conserved gene	HORVU6Hr1G070020
mag0599	Tricin O-sinapic acid	Flavonoids	chr6H	492684612	493017285	493016259	1.77215e-09	0.137203	HORVU6Hr1G070680	MSF1 domain containing protein	HORVU6Hr1G070690	Cyclin-like F-box domain containing protein	HORVU6Hr1G070700	Cyclin-like F-box domain containing protein	HORVU6Hr1G070740		HORVU6Hr1G070750	Zinc finger, RING/FYVE/PHD-type domain containing protein	HORVU6Hr1G070770	40S ribosomal protein S29
mag0611	Tricin O-oxalic acid O-coumaroyl shikimic acid	Flavonoids	chr5H	656639452	657179939	657174752	2.50438e-09	0.134829	HORVU5Hr1G119670	Similar to Expansin-like B1	HORVU5Hr1G119680	Similar to Beta-expansin	HORVU5Hr1G119700	Similar to Prohibitin	HORVU5Hr1G119710	Protein kinase, core domain containing protein	HORVU5Hr1G119720	Protein kinase, catalytic domain domain containing protein	HORVU5Hr1G119790	Similar to carotenoid isomerase 1	HORVU5Hr1G119810	Similar to Patatin (Fragment)	HORVU5Hr1G119820	Patatin-related phospholipase A, Modulation of longitudinal growth of vegetative tissues and seed	HORVU5Hr1G119830	UDP-glucuronosyl/UDP-glucosyltransferase family protein	HORVU5Hr1G119850	Similar to J013022N21, full insert sequence	HORVU5Hr1G119860	Expansin Os-EXPA3	HORVU5Hr1G120060	F-box domain, Skp2-like domain containing protein	HORVU5Hr1G120090	Hypothetical conserved gene	HORVU5Hr1G120100	Similar to Aspartic proteinase nepenthesin-2	HORVU5Hr1G120110	Similar to Oxidoreductase, short chain dehydrogenase/reductase family protein, expressed	HORVU5Hr1G120160		HORVU5Hr1G120170	Pectate lyase-like protein, Leaf senescenc	HORVU5Hr1G120190	Similar to 10A19I.15	HORVU5Hr1G120210	Ras GTPase family protein	HORVU5Hr1G120230	Late embryogenesis abundant protein 2 family protein	HORVU5Hr1G120240
mag0621	Isovitexin 7-O-[6''-hydroxyferuloyl]-glucoside 1	Flavonoids	chr2H	447400434	474995537	468337083	1.77001e-17	0.254819	HORVU2Hr1G065180	Similar to OSIGBa0113C11.1 protein	HORVU2Hr1G065270	Hypothetical conserved gene	HORVU2Hr1G065300	Reverse transcriptase domain containing protein	HORVU2Hr1G065310	Similar to OSIGBa0097I11.4 protein	HORVU2Hr1G065320	Similar to predicted protein	HORVU2Hr1G065330	Uncharacterised protein family UPF0497, trans-membrane plant subgroup domain containing protein	HORVU2Hr1G065340		HORVU2Hr1G065350		HORVU2Hr1G065380	Protein of unknown function DUF635 family protein	HORVU2Hr1G065390	Protein of unknown function DUF1685 family protein	HORVU2Hr1G065430		HORVU2Hr1G065450	Similar to FPF1 protein-like (RAA1)	HORVU2Hr1G065460	DNA polymerase delta, subunit 4 family protein	HORVU2Hr1G065480	Similar to peptide transporter PTR2	HORVU2Hr1G065490	Protein of unknown function DUF1068 family protein	HORVU2Hr1G065530		HORVU2Hr1G065550	Cytochrome P450 family protein	HORVU2Hr1G065570	Similar to Nod factor binding lectin-nucleotide phosphohydrolase	HORVU2Hr1G065620	FAS1 domain domain containing protein	HORVU2Hr1G065640	FAS1 domain domain containing protein	HORVU2Hr1G065650
mag0621	Isovitexin 7-O-[6''-hydroxyferuloyl]-glucoside 1	Flavonoids	chr3H	486889718	489656684	487230351	1.28687e-13	0.19979	HORVU3Hr1G063670	Component of TORC1(Target of rapamycin complex 1	HORVU3Hr1G063680	Zinc finger, RING/FYVE/PHD-type domain containing protein	HORVU3Hr1G063690	Similar to SLL2	HORVU3Hr1G063710	Methionine tRNA Formyltransferase-like domain containing protein	HORVU3Hr1G063720	Methionine tRNA Formyltransferase-like domain containing protein	HORVU3Hr1G063730	Methionine tRNA Formyltransferase-like domain containing protein	HORVU3Hr1G063770	Similar to OSIGBa0114M03.4 protein	HORVU3Hr1G063780	Similar to Arginine/serine-rich coiled coil protein 1	HORVU3Hr1G063790	Methionine tRNA Formyltransferase-like domain containing protein	HORVU3Hr1G063810	Similar to OSIGBa0114M03.4 protein	HORVU3Hr1G063840	Similar to hydrolase, alpha/beta fold family protein	HORVU3Hr1G063860	Protein of unknown function DUF292, eukaryotic domain containing protein	HORVU3Hr1G063960	Similar to Isopentenyl transferase IPT8	HORVU3Hr1G064040	Protein of unknown function DUF1639 family protein	HORVU3Hr1G064070	Protein of unknown function DUF1639 family protein	HORVU3Hr1G064080	Similar to predicted protein	HORVU3Hr1G064100	Hypothetical conserved gene
mag0638	Tricin O-saccharic acid	Flavonoids	chr3H	577319907	579274014	578082777	8.61749e-14	0.202927	HORVU3Hr1G078200	Similar to predicted protein	HORVU3Hr1G078220		HORVU3Hr1G078230	Peptidase C12, ubiquitin carboxyl-terminal hydrolase 1 family protein	HORVU3Hr1G078260	Methyladenine glycosylase domain containing protein	HORVU3Hr1G078270	Similar to Latex-abundant protein	HORVU3Hr1G078300	Similar to Serine carboxypeptidase II-like protein	HORVU3Hr1G078330	Similar to OSIGBa0148D14.7 protein	HORVU3Hr1G078350	Pentatricopeptide repeat domain containing protein	HORVU3Hr1G078360	Purple acid phosphatase, N-terminal domain containing protein	HORVU3Hr1G078370	Bifunctional inhibitor/plant lipid transfer protein/seed storage domain containing protein	HORVU3Hr1G078380	Similar to 5a2 protein	HORVU3Hr1G078390	Conserved hypothetical protein	HORVU3Hr1G078420	Hypothetical conserved gene	HORVU3Hr1G078430	Similar to 60S ribosomal protein L38	HORVU3Hr1G078450	Similar to Pantothenate kinase 4 (Fragment)	HORVU3Hr1G078460	Similar to Pantothenate kinase 4 (Fragment)	HORVU3Hr1G078470	Similar to Apurinic endonuclease-redox protein (DNA-(apurinic or apyrimidinic site) lyase) (EC 4.2.99.18)	HORVU3Hr1G078480		HORVU3Hr1G078490	Similar to Apurinic endonuclease-redox protein (DNA-(apurinic or apyrimidinic site) lyase) (EC 4.2.99.18)	HORVU3Hr1G078520	Similar to Beta-1,3-glucanase precursor (Fragment)	HORVU3Hr1G078530
mag0652	Naringenin 7-O-neohesperidoside (Naringin)	Flavonoids	chr1H	519191608	519309406	519307798	1.5245e-09	0.138235	HORVU1Hr1G078000	Similar to DNA binding protein-like	HORVU1Hr1G078030	Pseudouridine synthase, TruD domain containing protein	HORVU1Hr1G078050	Lectin precursor (Agglutinin)	HORVU1Hr1G078070	Lectin precursor (Agglutinin)	HORVU1Hr1G078080	Similar to 21 kDa extracellular calmodulin-binding protein	HORVU1Hr1G078110	Putative rRNA methylase family protein	HORVU1Hr1G078120		HORVU1Hr1G078140	Similar to Photosystem II reaction center W protein (PSII 6.1 kDa protein) (Fragment)	HORVU1Hr1G078150	Similar to 40S ribosomal protein S15 (Fragment)	HORVU1Hr1G078160	Similar to H1flk (Fragment)	HORVU1Hr1G078170	MATH domain containing protein	HORVU1Hr1G078200	Similar to Flavin-binding monooxygenase-like family protein	HORVU1Hr1G078230	Hypothetical conserved gene
mag0652	Naringenin 7-O-neohesperidoside (Naringin)	Flavonoids	chr6H	505661133	506924070	506644740	7.37983e-09	0.127376	HORVU6Hr1G072830	Similar to Mitochondrial aldehyde dehydrogenase	HORVU6Hr1G072840	Similar to DNA-binding factor of bZIP class	HORVU6Hr1G072870	Nucleotide-binding, alpha-beta plait domain containing protein	HORVU6Hr1G072900	Similar to predicted protein	HORVU6Hr1G072910	Peptidase A1 domain containing protein	HORVU6Hr1G072930	Similar to Sulfate transporter 2	HORVU6Hr1G072940	Fcf2 pre-rRNA processing domain containing protein	HORVU6Hr1G072950	Six-bladed beta-propeller, TolB-like domain containing protein	HORVU6Hr1G072960	Pentatricopeptide repeat domain containing protein	HORVU6Hr1G072970	Similar to H0303G06.9 protein	HORVU6Hr1G072990	Similar to Cytochrome P450 monooxygenase CYP72A5 (Fragment)	HORVU6Hr1G073000	Pentatricopeptide repeat domain containing protein	HORVU6Hr1G073010	Transferase family protein	HORVU6Hr1G073020		HORVU6Hr1G073030	Similar to High-affinity potassium transporter	HORVU6Hr1G073040	Transcription factor MADS27
mag0694	Vitexin 2''-O-beta-L-rhamnoside	Flavonoids	chr4H	31633214	32204379	32145349	9.62237e-10	0.141877	HORVU4Hr1G010440	Conserved hypothetical protein	HORVU4Hr1G010470	Similar to Sorbitol transporter	HORVU4Hr1G010490	Protein of unknown function DUF617, plant domain containing protein	HORVU4Hr1G010540	Allergen V5/Tpx-1-related domain containing protein	HORVU4Hr1G010580	Pollen Ole e 1 allergen/extensin domain containing protein	HORVU4Hr1G010610	SSXT family protein	HORVU4Hr1G010650	Endoplasmic reticulum oxidoreductin 1 family protein	HORVU4Hr1G010670	Conserved hypothetical protein	HORVU4Hr1G010680	Myb/SANT-like domain domain containing protein
mag0694	Vitexin 2''-O-beta-L-rhamnoside	Flavonoids	chr5H	126333422	127672879	127672879	2.38176e-12	0.181529	HORVU5Hr1G023790	Serine/threonine protein kinase-related domain containing protein	HORVU5Hr1G023800	Similar to glycoside hydrolase, family 28	HORVU5Hr1G023830		HORVU5Hr1G023850	Similar to SWIM zinc finger family protein	HORVU5Hr1G023860	Lipase, class 3 family protein	HORVU5Hr1G023880	Tetratricopeptide-like helical domain containing protein	HORVU5Hr1G023890	Reverse transcriptase domain containing protein
mag0762	Quercetin 3-O-galactoside (Hyperin)	Flavonoids	chr6H	540194649	542305480	541755385	5.7988e-19	0.27582	HORVU6Hr1G080120	Similar to Chloroplast inorganic pyrophosphatase (EC 3.6.1.1)	HORVU6Hr1G080150	Protein of unknown function DUF6, transmembrane domain containing protein	HORVU6Hr1G080160	Similar to Chloroplast inorganic pyrophosphatase (EC 3.6.1.1)	HORVU6Hr1G080170	Similar to Ethylene receptor	HORVU6Hr1G080180	Ethylene receptor, Ethylene respons	HORVU6Hr1G080190	Conserved hypothetical protein	HORVU6Hr1G080210	Development protein-like protein	HORVU6Hr1G080220	Protein of unknown function DUF6, transmembrane domain containing protein	HORVU6Hr1G080230	Similar to Beta-fructofuranosidase (EC 3.2.1.26) (Fragment)	HORVU6Hr1G080260	Protein of unknown function DUF6, transmembrane domain containing protein	HORVU6Hr1G080270	Protein of unknown function DUF6, transmembrane domain containing protein	HORVU6Hr1G080280	emp24/gp25L/p24 family protein	HORVU6Hr1G080290		HORVU6Hr1G080300	Glutaredoxin 2 family protein	HORVU6Hr1G080310	Conserved hypothetical protein	HORVU6Hr1G080320	Similar to RHC1A	HORVU6Hr1G080340	YbaK/aminoacyl-tRNA synthetase associated region domain containing protein	HORVU6Hr1G080350	Similar to predicted protein	HORVU6Hr1G080360	Similar to Oxidoreductase, 2OG-Fe oxygenase family protein, expressed	HORVU6Hr1G080370		HORVU6Hr1G080380
mag0767	Tricin di-O-hexoside	Flavonoids	chr2H	49343339	50344112	50344112	1.94464e-09	0.137009	HORVU2Hr1G019010	Similar to ABC-2 type transporter family protein	HORVU2Hr1G019060	Similar to 40S ribosomal protein S19-3	HORVU2Hr1G019070		HORVU2Hr1G019090		HORVU2Hr1G019120	Disease resistance protein domain containing protein	HORVU2Hr1G019150	Hypothetical conserved gene	HORVU2Hr1G019160	Similar to 60S ribosomal protein L22-2	HORVU2Hr1G019170		HORVU2Hr1G019180	NAD(P)-binding domain containing protein	HORVU2Hr1G019190	Similar to RPB17 (Fragment)	HORVU2Hr1G019200	Protein of unknown function DUF167 family protein	HORVU2Hr1G019240		HORVU2Hr1G019250	Hypoxia induced protein conserved region family protein	HORVU2Hr1G019260	Conserved hypothetical protein	HORVU2Hr1G019270	Photosystem II PsbX domain containing protein	HORVU2Hr1G019280	Kelch-type beta propeller domain containing protein	HORVU2Hr1G019290	Hypothetical protein	HORVU2Hr1G019360	AIG1 domain containing protein	HORVU2Hr1G019370	Cyclin-like F-box domain containing protein	HORVU2Hr1G019400	UspA domain containing protein	HORVU2Hr1G019410
mag0767	Tricin di-O-hexoside	Flavonoids	chr2H	79494015	80758107	80758107	1.52943e-08	0.122729	HORVU2Hr1G025450	Similar to Malic enzyme	HORVU2Hr1G025480	Cytochrome P450 71E1 (EC 1.14.13.68) (4-hydroxyphenylacetaldehyde oxime monooxygenase)	HORVU2Hr1G025510	Transcriptional factor B3 family protein	HORVU2Hr1G025530	Bacterial transferase hexapeptide repeat domain containing protein	HORVU2Hr1G025550	Similar to Glutathione S-transferase GST 23 (EC 2.5.1.18) (Fragment)	HORVU2Hr1G025570	Similar to plectin-related	HORVU2Hr1G025580	Similar to NTMC2T6.1/NTMC2TYPE6.1	HORVU2Hr1G025630	Ribose 5-phosphate isomerase family protein	HORVU2Hr1G025660	Similar to glycine-rich protein 2b	HORVU2Hr1G025670	Zinc finger, CCHC-type domain containing protein	HORVU2Hr1G025680	Zinc finger, CCHC-type domain containing protein	HORVU2Hr1G025710	Transcription elongation factor, TFIIS/CRSP70, N-terminal domain containing protein	HORVU2Hr1G025720	Similar to Dehydration-responsive element-binding protein 1B	HORVU2Hr1G025730	Similar to Peroxidase 1	HORVU2Hr1G025740	Similar to Peroxidase 1	HORVU2Hr1G025750	Similar to chromatin remodeling complex subunit
mag0843	Naringenin 7-O-glucoside (Prunin)	Flavonoids	chr2H	24851682	25840418	25840418	7.50237e-10	0.14358	HORVU2Hr1G011760		HORVU2Hr1G011780	NB-ARC domain containing protein	HORVU2Hr1G011790	Cytochrome P450 domain containing protein	HORVU2Hr1G011810	Cyclin-like F-box domain containing protein	HORVU2Hr1G011820	Cytochrome P450 family protein	HORVU2Hr1G011840	Similar to DNA-binding factor of bZIP class	HORVU2Hr1G011870	Cation-chloride cotransporter, Regulation of ion (Cl-, K+ and Na+) homeostasis, Cell elongation, Osmoregulatio	HORVU2Hr1G011910	Protein of unknown function DUF239, plant domain containing protein	HORVU2Hr1G011930	Similar to Cys/Met metabolism PLP-dependent enzyme family protein	HORVU2Hr1G011960	Heat shock protein DnaJ, cysteine-rich region domain containing protein	HORVU2Hr1G011970	Similar to Cys/Met metabolism PLP-dependent enzyme family protein	HORVU2Hr1G011980	Similar to Cys/Met metabolism PLP-dependent enzyme family protein	HORVU2Hr1G011990	Similar to Cys/Met metabolism PLP-dependent enzyme family protein	HORVU2Hr1G012010	NB-ARC domain containing protein	HORVU2Hr1G012040	Heat shock protein DnaJ, cysteine-rich region domain containing protein	HORVU2Hr1G012060	Similar to Xaa-Pro dipeptidase (EC 3.4.13.9) (X-Pro dipeptidase) (Proline dipeptidase) (Prolidase) (Imidodipeptidase)	HORVU2Hr1G012080	40S ribosomal protein S29	HORVU2Hr1G012100	Clathrin light chain family protein	HORVU2Hr1G012110	Similar to Ervatamin C (EC 3.4.22.-) (ERV-C)	HORVU2Hr1G012130	Membrane bound O-acyl transferase, MBOAT family protein	HORVU2Hr1G012140
mag0843	Naringenin 7-O-glucoside (Prunin)	Flavonoids	chr2H	372068376	373119489	372068422	2.12671e-09	0.136431	HORVU2Hr1G057760	Pentatricopeptide repeat domain containing protein
mag0843	Naringenin 7-O-glucoside (Prunin)	Flavonoids	chr2H	377524926	380184659	377524926	2.61256e-09	0.134067	HORVU2Hr1G058220	Protein of unknown function DUF1637 domain containing protein	HORVU2Hr1G058230	Ankyrin domain containing protein	HORVU2Hr1G058260	Similar to Membrane related protein-like
mag0843	Naringenin 7-O-glucoside (Prunin)	Flavonoids	chr2H	391081436	391546741	391093156	1.17626e-13	0.200365	HORVU2Hr1G059110	Similar to Myosin heavy chain-like protein (Fragment)	HORVU2Hr1G059130	Conserved hypothetical protein	HORVU2Hr1G059140	Armadillo-type fold domain containing protein	HORVU2Hr1G059170	Similar to Myosin heavy chain-like protein (Fragment)	HORVU2Hr1G059280	Hypothetical protein	HORVU2Hr1G059290	Similar to NBS-LRR disease resistance protein homologue (Fragment)
mag0924	Hesperetin O-malonylhexoside	Flavonoids	chr1H	287024257	287036151	287024401	5.76311e-17	0.247723	HORVU1Hr1G040620	Peptidase C48, SUMO/Sentrin/Ubl1 domain containing protein	HORVU1Hr1G040640
[truncated: 7,153 more rows]
[truncated: 61 more columns]
