# Supplementary material for: Genetic architecture of inducible and constitutive metabolic profile related to drought resistance in qingke (Tibetan hulless barley)
Source: Front Plant Sci. 2022 Dec 6;13:1076000. doi: 10.3389/fpls.2022.1076000 (PMC9763626; doi:10.3389/fpls.2022.1076000)
Supplement: Supplementary file 13 [file Table_13.xlsx]

## Sheet: Suppl. Table 13
Supplemental Table 13. Annotated metabolites with the same lead SNP in mGWAS under CK and DS conditions
ID	Compound_name	Class_I	Chromsome	CK loci_start	CK loci_end	DS loci_start	DS loci_end	Same lead SNP	IBSC gene with lead SNP	IBSC gene symbol	IBSC gene description	TAIR gene of lead SNP	TAIR gene symbol	TAIR gene description	RAP gene of lead SNP	RAP gene symbol	RAP gene description
mag0025	Gramine	Alkaloids	chr1H	344967568	352381362	344967568	348981235	346812301
mag0042	Salicylic acid O-glucoside	Alkaloids	chr7H	111003160	113035743	111003160	113035743	111181667	HORVU7Hr1G040740			AT2G14610	PR1	Pathogenesis-related protein 1	Os10g0191300	OsPR1#101	Similar to PR-1a pathogenesis related protein (Hv-1a) precursor
mag0042	Salicylic acid O-glucoside	Alkaloids	chr7H	323486706	324334214	323486706	323980068	323695551
mag0307	2,4-Dihydroxy-7-methoxy-1,4-benzoxazin-3-one, DIMBOA-Hex	Alkaloids	chr5H	468675277	470075648	468675277	470075648	469872025
mag0512	Indole-3-carboxaldehyde	Alkaloids	chr1H	82763203	84502948	82141704	83000971	83000971
mag2794	N', N''-Diferuloylspermidine	Alkaloids	chr1H	57389457	60077597	57981603	58859686	57989312
mag2794	N', N''-Diferuloylspermidine	Alkaloids	chr1H	346522570	347921711	346523607	346812301	346812301
mag2794	N', N''-Diferuloylspermidine	Alkaloids	chr6H	489020654	491028273	489020654	491028273	491028273
mag0028	N-Acetyl-l-leucine	Amino acids and derivatives	chr2H	701039576	701044699	701039801	701043483	701039825	HORVU2Hr1G103890			AT1G34300		G-type lectin S-receptor-like serine/threonine-protein kinase At1g34300	Os02g0165100	OsRLCK63	Protein kinase, core domain containing protein
mag0672	N-Acetyl-L-tyrosine	Amino acids and derivatives	chr5H	342516295	345318598	344660714	345222846	344663437
mag0672	N-Acetyl-L-tyrosine	Amino acids and derivatives	chr5H	448052310	448966747	448054802	448819436	448514674
mag0672	N-Acetyl-L-tyrosine	Amino acids and derivatives	chr6H	71753249	71759820	71753249	71759604	71759604	HORVU6Hr1G022540			AT3G44400		Disease resistance protein (TIR-NBS-LRR class) family	Os11g0263000		Similar to Leucine Rich Repeat family protein, expressed
mag0874	N-Acetylmethionine	Amino acids and derivatives	chr3H	208369337	219640443	208376202	224558119	210497622
mag2223	(-)-3-(3,4-Dihydroxyphenyl)-2-methylalanine	Amino acids and derivatives	chr1H	141704995	141705560	141704948	141705560	141705444
mag2223	(-)-3-(3,4-Dihydroxyphenyl)-2-methylalanine	Amino acids and derivatives	chr1H	146232710	146351079	146232710	146351079	146351038
mag2223	(-)-3-(3,4-Dihydroxyphenyl)-2-methylalanine	Amino acids and derivatives	chr1H	178587356	178588181	178587356	178588181	178587741
mag2223	(-)-3-(3,4-Dihydroxyphenyl)-2-methylalanine	Amino acids and derivatives	chr1H	313694825	313698591	313694825	313698591	313698441
mag2223	(-)-3-(3,4-Dihydroxyphenyl)-2-methylalanine	Amino acids and derivatives	chr1H	558116443	558118586	558116434	558118586	558116618	HORVU1Hr1G095330			AT5G22850		Eukaryotic aspartyl protease family protein	Os05g0596000		Peptidase A1 domain containing protein
mag2223	(-)-3-(3,4-Dihydroxyphenyl)-2-methylalanine	Amino acids and derivatives	chr2H	8028287	8030826	8028287	8030826	8030820
mag2223	(-)-3-(3,4-Dihydroxyphenyl)-2-methylalanine	Amino acids and derivatives	chr2H	123095355	123097797	123095355	123097372	123097158
mag2223	(-)-3-(3,4-Dihydroxyphenyl)-2-methylalanine	Amino acids and derivatives	chr2H	138579589	139253496	138579589	139253496	138579643
mag2223	(-)-3-(3,4-Dihydroxyphenyl)-2-methylalanine	Amino acids and derivatives	chr2H	222599286	222599362	222599286	222599362	222599286
mag2223	(-)-3-(3,4-Dihydroxyphenyl)-2-methylalanine	Amino acids and derivatives	chr2H	503925349	503925507	503925349	503925507	503925507
mag2223	(-)-3-(3,4-Dihydroxyphenyl)-2-methylalanine	Amino acids and derivatives	chr2H	569103655	569106744	569103655	569106744	569106744
mag2223	(-)-3-(3,4-Dihydroxyphenyl)-2-methylalanine	Amino acids and derivatives	chr2H	691912495	691912703	691912495	691912703	691912495
mag2223	(-)-3-(3,4-Dihydroxyphenyl)-2-methylalanine	Amino acids and derivatives	chr2H	726722852	726723869	726722852	726723869	726723698
mag2223	(-)-3-(3,4-Dihydroxyphenyl)-2-methylalanine	Amino acids and derivatives	chr3H	11035473	12477539	11035473	12477539	11976604	HORVU3Hr1G004820		ADP,ATP carrier protein ER-ANT1	AT3G54110	PUMP1	UCP1	Os11g0707800	OsUCP2	Uncoupling protein
mag2223	(-)-3-(3,4-Dihydroxyphenyl)-2-methylalanine	Amino acids and derivatives	chr3H	78462789	78464999	78462582	78464999	78464711
mag2223	(-)-3-(3,4-Dihydroxyphenyl)-2-methylalanine	Amino acids and derivatives	chr3H	99591146	100144411	99591146	100144411	99591431
mag2223	(-)-3-(3,4-Dihydroxyphenyl)-2-methylalanine	Amino acids and derivatives	chr3H	112620331	112621056	112620331	112621056	112621039	HORVU3Hr1G026940
mag2223	(-)-3-(3,4-Dihydroxyphenyl)-2-methylalanine	Amino acids and derivatives	chr3H	239200024	239200115	239200024	239200115	239200076
mag2223	(-)-3-(3,4-Dihydroxyphenyl)-2-methylalanine	Amino acids and derivatives	chr3H	489023923	489024631	489024004	489024631	489024242
mag2223	(-)-3-(3,4-Dihydroxyphenyl)-2-methylalanine	Amino acids and derivatives	chr4H	1811697	1812155	1811697	1812155	1811991	HORVU4Hr1G001220			AT2G21580	RPS25B	40S ribosomal protein S25-2	Os09g0568800		Similar to Ribosomal protein S25 (40S ribosomal 25S subunit)
mag2223	(-)-3-(3,4-Dihydroxyphenyl)-2-methylalanine	Amino acids and derivatives	chr4H	26140505	26141693	26140505	26141693	26140505
mag2223	(-)-3-(3,4-Dihydroxyphenyl)-2-methylalanine	Amino acids and derivatives	chr4H	119679563	119682566	119679563	119682566	119679563
mag2223	(-)-3-(3,4-Dihydroxyphenyl)-2-methylalanine	Amino acids and derivatives	chr4H	197270309	197270438	197270309	197270438	197270333
mag2223	(-)-3-(3,4-Dihydroxyphenyl)-2-methylalanine	Amino acids and derivatives	chr4H	245534736	245535948	245534736	245535948	245535729
mag2223	(-)-3-(3,4-Dihydroxyphenyl)-2-methylalanine	Amino acids and derivatives	chr4H	287934464	287936180	287934464	287936180	287935836	HORVU4Hr1G038240			AT2G17730	NIP2	NEP-interacting protein 2	Os07g0479100	OsRFPH2-17	Zinc finger, RING/FYVE/PHD-type domain containing protein
mag2223	(-)-3-(3,4-Dihydroxyphenyl)-2-methylalanine	Amino acids and derivatives	chr4H	296788258	296792469	296788258	296792487	296788366
mag2223	(-)-3-(3,4-Dihydroxyphenyl)-2-methylalanine	Amino acids and derivatives	chr4H	408075125	408075384	408075125	408075384	408075149
mag2223	(-)-3-(3,4-Dihydroxyphenyl)-2-methylalanine	Amino acids and derivatives	chr4H	489967113	489969694	489967113	489969694	489967251
mag2223	(-)-3-(3,4-Dihydroxyphenyl)-2-methylalanine	Amino acids and derivatives	chr5H	27694873	28205257	27694873	28205257	28205218
mag2223	(-)-3-(3,4-Dihydroxyphenyl)-2-methylalanine	Amino acids and derivatives	chr5H	193249462	193250614	193249462	193249549	193249549
mag2223	(-)-3-(3,4-Dihydroxyphenyl)-2-methylalanine	Amino acids and derivatives	chr5H	234407200	234409923	234407200	234409923	234409167
mag2223	(-)-3-(3,4-Dihydroxyphenyl)-2-methylalanine	Amino acids and derivatives	chr5H	291461044	291462059	291461044	291462059	291461658	HORVU5Hr1G039940			AT4G35840		RING/U-box superfamily protein	Os07g0479100	OsRFPH2-17	Zinc finger, RING/FYVE/PHD-type domain containing protein
mag2223	(-)-3-(3,4-Dihydroxyphenyl)-2-methylalanine	Amino acids and derivatives	chr5H	330525531	330525603	330525531	330525603	330525583
mag2223	(-)-3-(3,4-Dihydroxyphenyl)-2-methylalanine	Amino acids and derivatives	chr5H	420774450	420774530	420774450	420774516	420774494
mag2223	(-)-3-(3,4-Dihydroxyphenyl)-2-methylalanine	Amino acids and derivatives	chr5H	501375564	501375630	501375564	501375630	501375619
mag2223	(-)-3-(3,4-Dihydroxyphenyl)-2-methylalanine	Amino acids and derivatives	chr5H	515177164	515177459	515177164	515177426	515177404
mag2223	(-)-3-(3,4-Dihydroxyphenyl)-2-methylalanine	Amino acids and derivatives	chr6H	96255502	96256000	96255502	96255926	96255757
mag2223	(-)-3-(3,4-Dihydroxyphenyl)-2-methylalanine	Amino acids and derivatives	chr6H	99433978	99434114	99433978	99434114	99434110
mag2223	(-)-3-(3,4-Dihydroxyphenyl)-2-methylalanine	Amino acids and derivatives	chr6H	142460289	143208734	142460289	143212853	143208524
mag2223	(-)-3-(3,4-Dihydroxyphenyl)-2-methylalanine	Amino acids and derivatives	chr6H	526490018	526490102	526490018	526490102	526490018	HORVU6Hr1G076600
mag2223	(-)-3-(3,4-Dihydroxyphenyl)-2-methylalanine	Amino acids and derivatives	chr6H	544193504	544194749	544193504	544194749	544194672
mag2223	(-)-3-(3,4-Dihydroxyphenyl)-2-methylalanine	Amino acids and derivatives	chr6H	546744782	546795920	546744782	546744919	546744782
mag2223	(-)-3-(3,4-Dihydroxyphenyl)-2-methylalanine	Amino acids and derivatives	chr7H	465805	466572	465805	466572	465936	HORVU7Hr1G000040			AT3G46710	RPP13L2	Putative disease resistance RPP13-like protein 2	Os10g0370100		NB-ARC domain containing protein
mag2223	(-)-3-(3,4-Dihydroxyphenyl)-2-methylalanine	Amino acids and derivatives	chr7H	162290158	162290409	162290158	162290409	162290158
mag2223	(-)-3-(3,4-Dihydroxyphenyl)-2-methylalanine	Amino acids and derivatives	chr7H	219800138	219800237	219800138	219800239	219800196
mag2223	(-)-3-(3,4-Dihydroxyphenyl)-2-methylalanine	Amino acids and derivatives	chr7H	464271901	464272012	464271901	464271994	464271962
mag0459	Tricin O-eudesmic acid	Flavonoids	chr1H	329371457	329372769	329371457	329372769	329371457
mag0459	Tricin O-eudesmic acid	Flavonoids	chr7H	26397148	26397567	26397148	26397567	26397341
mag0459	Tricin O-eudesmic acid	Flavonoids	chr7H	570127257	570127310	570127257	570127310	570127294
mag0459	Tricin O-eudesmic acid	Flavonoids	chr7H	647902947	647907608	647903078	647907608	647907608
mag0599	Tricin O-sinapic acid	Flavonoids	chr6H	492577367	493069603	492684612	493017285	493016259
mag0638	Tricin O-saccharic acid	Flavonoids	chr3H	575214889	579274014	577319907	579274014	578082777
mag0762	Quercetin 3-O-galactoside (Hyperin)	Flavonoids	chr6H	541034946	542306083	540194649	542305480	541755385
mag0924	Hesperetin O-malonylhexoside	Flavonoids	chr1H	329371342	329372769	329371342	329372846	329371457
mag0924	Hesperetin O-malonylhexoside	Flavonoids	chr2H	87904287	87904407	87904363	87904407	87904381
mag0924	Hesperetin O-malonylhexoside	Flavonoids	chr2H	332244392	332247003	332244392	332247003	332246585	HORVU2Hr1G054100			AT4G39100	SHL	SHL1	Os03g0799600		Similar to ES43 like protein
mag0924	Hesperetin O-malonylhexoside	Flavonoids	chr2H	420469223	420471221	420469223	420471221	420469322	HORVU2Hr1G062440			AT3G50430		Golgin	Os07g0120700		Conserved hypothetical protein
mag0924	Hesperetin O-malonylhexoside	Flavonoids	chr2H	514615845	514615995	514615845	514615995	514615873
mag0924	Hesperetin O-malonylhexoside	Flavonoids	chr2H	705281802	705693743	705248603	705693743	705693743
mag0924	Hesperetin O-malonylhexoside	Flavonoids	chr2H	721348758	723508385	721348758	723787632	723508385
mag0924	Hesperetin O-malonylhexoside	Flavonoids	chr4H	156189542	156189996	156189542	156189774	156189710
mag0924	Hesperetin O-malonylhexoside	Flavonoids	chr4H	331029404	331029800	331029404	331029800	331029413
mag0924	Hesperetin O-malonylhexoside	Flavonoids	chr5H	1675554	1676702	1675554	1676702	1676317
mag0924	Hesperetin O-malonylhexoside	Flavonoids	chr5H	414973532	414980739	414973532	414979148	414976421
mag0924	Hesperetin O-malonylhexoside	Flavonoids	chr5H	629077555	629077799	629077555	629077780	629077776
mag0924	Hesperetin O-malonylhexoside	Flavonoids	chr6H	115462140	115462579	115462140	115462579	115462493
mag0924	Hesperetin O-malonylhexoside	Flavonoids	chr6H	508547018	508721643	508547018	508721643	508718860
mag0924	Hesperetin O-malonylhexoside	Flavonoids	chr7H	26397148	26397567	26397148	26397567	26397341
mag0924	Hesperetin O-malonylhexoside	Flavonoids	chr7H	328181809	328604435	328181946	328604435	328604340
mag0924	Hesperetin O-malonylhexoside	Flavonoids	chr7H	570127257	570127310	570127257	570127310	570127294
mag0924	Hesperetin O-malonylhexoside	Flavonoids	chr7H	647902947	647907608	647902947	647907608	647903627
mag0974	Chrysoeriol 5-O-hexoside	Flavonoids	chr6H	541044008	542306083	540194649	542305480	541755385														M0YEQ4
mag2752	HoMoorientin	Flavonoids	chr2H	1188427	3685376	1188427	3719311	2893300
mag2752	HoMoorientin	Flavonoids	chr2H	130852955	130853071	130852955	130853071	130853071
mag2752	HoMoorientin	Flavonoids	chr7H	457220820	457222437	457220820	457222437	457220906
mag2759	Orientin	Flavonoids	chr2H	1188427	3685376	1188427	3719311	2893300
mag2759	Orientin	Flavonoids	chr2H	130852955	130853071	130852955	130853071	130853071
mag2759	Orientin	Flavonoids	chr7H	457220820	457222437	457220820	457222437	457220906
mag2768	Luteolin C-hexoside	Flavonoids	chr2H	1188427	3685376	1188427	3718785	2893300
mag2768	Luteolin C-hexoside	Flavonoids	chr2H	130852955	130853071	130852955	130853071	130853071
mag2768	Luteolin C-hexoside	Flavonoids	chr7H	457220820	457222437	457220820	457222437	457220906
mag2769	Luteolin 6-C-hexoside	Flavonoids	chr2H	1188427	3685376	1188427	3718785	2893300
mag2769	Luteolin 6-C-hexoside	Flavonoids	chr2H	130852955	130853071	130852955	130853071	130853071
mag2769	Luteolin 6-C-hexoside	Flavonoids	chr7H	457220820	457222437	457220820	457222437	457220906
mag2771	Eriodictyol C-hexoside	Flavonoids	chr2H	1188427	3685376	1188427	3719311	2893300
mag2771	Eriodictyol C-hexoside	Flavonoids	chr2H	130852955	130853071	130852955	130853071	130853071
mag2771	Eriodictyol C-hexoside	Flavonoids	chr7H	457220820	457222437	457220820	457222437	457220906
mag2797	C-hexosyl-apigenin O-pentoside	Flavonoids	chr3H	508156634	509142833	508299108	509829530	508573702
mag2797	C-hexosyl-apigenin O-pentoside	Flavonoids	chr6H	505410147	506931555	506131009	506714194	506647833	HORVU6Hr1G072960			AT3G02330	PCMP-E90	Pentatricopeptide repeat-containing protein At3g02330, mitochondrial	Os06g0625800		Pentatricopeptide repeat domain containing protein
mag2819	di-C,C-hexosyl-apigenin	Flavonoids	chr4H	31494794	32204379	31494794	32204379	32204379
mag2819	di-C,C-hexosyl-apigenin	Flavonoids	chr6H	14302784	15171364	14302784	14353695	14302784	HORVU6Hr1G006840		Predicted protein				Os05g0188100		Conserved hypothetical protein
mag2819	di-C,C-hexosyl-apigenin	Flavonoids	chr7H	639576467	639840275	639597845	639629318	639598374	HORVU7Hr1G114450		Two-component response regulator	AT4G31920	ARR10	Two-component response regulator ARR10	Os06g0647200	ORR5	Similar to Response regulator
mag2868	Apigenin C-glucoside	Flavonoids	chr7H	457220820	457222437	457220820	457222437	457220906
mag2873	Naringenin C-hexoside	Flavonoids	chr2H	130852955	130853071	130852955	130853071	130852973
mag2873	Naringenin C-hexoside	Flavonoids	chr7H	457220820	457222437	457220820	457222437	457220906
mag2970	C-hexosyl-apigenin O-p-coumaroylhexoside	Flavonoids	chr5H	597725927	597727152	597726727	597727069	597727011	HORVU5Hr1G095130			AT5G64570	BXL4	Beta-D-xylosidase 4	Os01g0771900		Similar to Exo-beta-glucanase
mag3010	Hesperetin 7-O-neohesperidoside (Neohesperidin)	Flavonoids	chr1H	49336643	53716625	49336643	54724510	51153846
mag3010	Hesperetin 7-O-neohesperidoside (Neohesperidin)	Flavonoids	chr1H	89455940	90523366	89455940	90523366	90172409
mag3010	Hesperetin 7-O-neohesperidoside (Neohesperidin)	Flavonoids	chr1H	91746952	94883358	91746952	94883358	92094028
mag3010	Hesperetin 7-O-neohesperidoside (Neohesperidin)	Flavonoids	chr1H	133083127	135510800	133360111	135510800	134222816
mag3010	Hesperetin 7-O-neohesperidoside (Neohesperidin)	Flavonoids	chr1H	153507871	156428189	153507871	156428189	154225612
mag3010	Hesperetin 7-O-neohesperidoside (Neohesperidin)	Flavonoids	chr1H	162872335	167557209	162872335	167557209	167557209
mag3010	Hesperetin 7-O-neohesperidoside (Neohesperidin)	Flavonoids	chr1H	171107254	174510596	171107254	176083012	171990824
mag3010	Hesperetin 7-O-neohesperidoside (Neohesperidin)	Flavonoids	chr1H	190402413	197265138	194522311	197265138	196104643
mag3010	Hesperetin 7-O-neohesperidoside (Neohesperidin)	Flavonoids	chr1H	218055774	219051736	218055774	219051736	218143962
mag3010	Hesperetin 7-O-neohesperidoside (Neohesperidin)	Flavonoids	chr1H	237046416	238082214	237046416	238082214	237046416
mag3010	Hesperetin 7-O-neohesperidoside (Neohesperidin)	Flavonoids	chr1H	239094547	242817289	239094547	242817289	242817289
mag3010	Hesperetin 7-O-neohesperidoside (Neohesperidin)	Flavonoids	chr1H	257357213	261815186	257357213	261815186	259432597
mag3010	Hesperetin 7-O-neohesperidoside (Neohesperidin)	Flavonoids	chr1H	294251642	296401593	294251642	296401593	296401593
mag3010	Hesperetin 7-O-neohesperidoside (Neohesperidin)	Flavonoids	chr1H	299018798	301080811	299018798	301080811	299018798
mag3010	Hesperetin 7-O-neohesperidoside (Neohesperidin)	Flavonoids	chr1H	322223003	326211390	322223003	326211390	323611536
mag3014	Tricin 5-O-rutinoside	Flavonoids	chr3H	694602628	695497156	694602628	695497156	695483051
mag3017	Hesperetin 7-rutinoside (Hesperidin)	Flavonoids	chr1H	49336643	53716625	49336643	54724510	51153846
mag3017	Hesperetin 7-rutinoside (Hesperidin)	Flavonoids	chr1H	89455940	90523366	89455940	90523366	90172409
mag3017	Hesperetin 7-rutinoside (Hesperidin)	Flavonoids	chr1H	91746952	95841855	91746952	94883358	92094028
mag3017	Hesperetin 7-rutinoside (Hesperidin)	Flavonoids	chr1H	153507871	156428189	153507871	157077030	154225612
mag3017	Hesperetin 7-rutinoside (Hesperidin)	Flavonoids	chr1H	162872335	168510667	162872335	167557209	167557209
mag3017	Hesperetin 7-rutinoside (Hesperidin)	Flavonoids	chr1H	171107254	176083012	170825535	176083012	171990824
mag3017	Hesperetin 7-rutinoside (Hesperidin)	Flavonoids	chr1H	202412423	203362640	202412423	208397880	203362640
mag3017	Hesperetin 7-rutinoside (Hesperidin)	Flavonoids	chr1H	220506932	228952732	221946445	228952732	221946445														M0YEQ4
mag3017	Hesperetin 7-rutinoside (Hesperidin)	Flavonoids	chr1H	237046416	238082214	237046416	238082214	237046416
mag3017	Hesperetin 7-rutinoside (Hesperidin)	Flavonoids	chr1H	294251642	296401593	294251642	296436624	296401593
mag3017	Hesperetin 7-rutinoside (Hesperidin)	Flavonoids	chr1H	299018798	302305107	299018798	301080811	299018798
mag3017	Hesperetin 7-rutinoside (Hesperidin)	Flavonoids	chr1H	482920066	484258115	482920066	484258115	483821474
mag3017	Hesperetin 7-rutinoside (Hesperidin)	Flavonoids	chr6H	486178841	487820970	485434497	487820970	486880576
mag3073	C-pentosyl-chrysoeriol 7-O-feruloylhexoside	Flavonoids	chr5H	597725927	597727152	597726815	597727069	597727011	HORVU5Hr1G095130			AT5G64570	BXL4	Beta-D-xylosidase 4	Os01g0771900		Similar to Exo-beta-glucanase
mag3217	Chrysoeriol O-sinapoylhexoside	Flavonoids	chr2H	1729610	3326634	1729610	3326634	2893852
mag0395	7-hydroxycoumarin-beta-rhamnoside	Lignans and Coumarins	chr1H	478283747	478291125	478283747	478291125	478283875
mag0395	7-hydroxycoumarin-beta-rhamnoside	Lignans and Coumarins	chr6H	317667503	317668130	317667503	317668130	317667774
mag1381	Isofraxidin	Lignans and Coumarins	chr1H	310845442	310847736	310845442	310847736	310847736
mag1381	Isofraxidin	Lignans and Coumarins	chr1H	554111027	554111092	554111027	554111092	554111042	HORVU1Hr1G093810
mag1381	Isofraxidin	Lignans and Coumarins	chr2H	26380864	26381868	26380864	26381868	26381612	HORVU2Hr1G012540			AT1G28120		Ubiquitin thioesterase	Os08g0537800	WTG1	Otubain-like protease with deubiquitination activity, Determination of grain size and shap
mag1381	Isofraxidin	Lignans and Coumarins	chr2H	428189063	428190117	428189170	428190117	428189800
mag1381	Isofraxidin	Lignans and Coumarins	chr2H	701039477	701045123	701039924	701044307	701043115
mag1381	Isofraxidin	Lignans and Coumarins	chr3H	198800807	198801596	198800807	198801596	198801199
mag1381	Isofraxidin	Lignans and Coumarins	chr3H	504108806	504109036	504108806	504109098	504108866	HORVU3Hr1G066240		Chloride channel protein	AT4G35440	CLC-E	Chloride channel protein	Os02g0720700	OsCBSCLC9	Similar to Chloride channel protein CLC-f (AtCLC-f). Splice isoform 2
mag1381	Isofraxidin	Lignans and Coumarins	chr5H	446202379	446206973	446202379	446206973	446203227	HORVU5Hr1G056920		Predicted protein; Uncharacterized protein	AT3G01300		Receptor-like serine/threonine-protein kinase At3g01300	Os01g0588500	OsRLCK40	Similar to Avr9/Cf-9 induced kinase 1
mag1381	Isofraxidin	Lignans and Coumarins	chr7H	160384611	160788674	160306166	160788674	160788673
mag1381	Isofraxidin	Lignans and Coumarins	chr7H	591206660	591207122	591206660	591207165	591206986
mag3458	6-MethylCoumarin	Lignans and Coumarins	chr1H	302805843	302983738	302805843	302983738	302805843
mag3458	6-MethylCoumarin	Lignans and Coumarins	chr2H	157010481	157010550	157010481	157010550	157010542
mag3458	6-MethylCoumarin	Lignans and Coumarins	chr2H	198455714	198458610	198455714	198458610	198458597
mag3458	6-MethylCoumarin	Lignans and Coumarins	chr2H	468899417	468899491	468899433	468899493	468899476
mag3458	6-MethylCoumarin	Lignans and Coumarins	chr2H	577739398	577741092	577739256	577741092	577739410
mag3458	6-MethylCoumarin	Lignans and Coumarins	chr5H	129947105	129947648	129946996	129947648	129947639
mag3458	6-MethylCoumarin	Lignans and Coumarins	chr5H	209422244	209423130	209422244	209423130	209422304
mag3458	6-MethylCoumarin	Lignans and Coumarins	chr5H	233556641	233556878	233556551	233556878	233556878
mag3458	6-MethylCoumarin	Lignans and Coumarins	chr6H	91005809	91007612	91005482	91007612	91007400	HORVU6Hr1G025260
mag3458	6-MethylCoumarin	Lignans and Coumarins	chr6H	165858464	166894559	165858464	166894559	166344991
mag3458	6-MethylCoumarin	Lignans and Coumarins	chr6H	571049565	571050410	571049565	571050410	571050410
mag3458	6-MethylCoumarin	Lignans and Coumarins	chr7H	132209938	132305234	132209938	132305234	132305234
mag3458	6-MethylCoumarin	Lignans and Coumarins	chr7H	259397232	259538081	259342243	259538081	259536642
mag0481	Kynurenic acid O-hexside	Organic acids	chr3H	47942151	47944230	47942151	47944230	47942812
mag0481	Kynurenic acid O-hexside	Organic acids	chr7H	41189585	41189981	41189585	41189978	41189851	HORVU7Hr1G024990		Histone H3	AT1G09200	HTR2	Histone H3	Os03g0390600		Similar to Histone H3 (Fragment)
mag0481	Kynurenic acid O-hexside	Organic acids	chr7H	494017687	494093658	494017687	494093668	494081451
mag0432	Orotic acid	Others	chr4H	455671664	455673442	455671664	455673669	455671904
mag0432	Orotic acid	Others	chr5H	521460767	522222708	521460767	522222708	521460767	HORVU5Hr1G069250			AT5G10720	AHK5	Histidine kinase 5	Os06g0654300	OsHK1	Similar to Histidine kinase (Fragment)
mag0432	Orotic acid	Others	chr6H	304649360	305082330	304649360	305082330	304649373
mag1163	Dehydrovomifoliol	Others	chr2H	314417826	314970504	314900105	314974872	314922879
mag1775	Geniposidic acid	Others	chr1H	17808210	17943460	17808210	17943460	17808264
mag1775	Geniposidic acid	Others	chr1H	132526905	132527018	132526905	132527018	132526939
mag1775	Geniposidic acid	Others	chr1H	141705042	141705560	141705042	141705560	141705387
mag1775	Geniposidic acid	Others	chr1H	210448815	210449326	210448815	210449326	210448859
mag1775	Geniposidic acid	Others	chr1H	297202424	297202811	297202424	297202811	297202591
mag1775	Geniposidic acid	Others	chr1H	429124376	429124522	429124376	429124522	429124380
mag1775	Geniposidic acid	Others	chr1H	497281963	497281987	497281963	497281987	497281973
mag1775	Geniposidic acid	Others	chr1H	538115982	538728969	538115982	538730848	538115982	HORVU1Hr1G086760		3-ketoacyl-CoA synthase	AT1G68530	CUT1	3-ketoacyl-CoA synthase	Os02g0731900		Similar to 3-ketoacyl-CoA synthase
mag1775	Geniposidic acid	Others	chr2H	197132262	197138850	197132262	197138850	197132262
mag1775	Geniposidic acid	Others	chr2H	282099973	282100052	282099973	282100052	282100024
mag1775	Geniposidic acid	Others	chr2H	444157932	444159749	444158296	444159735	444159706
mag1775	Geniposidic acid	Others	chr2H	577739370	577741202	577739370	577741202	577740296
mag1775	Geniposidic acid	Others	chr2H	582799785	583056794	582799785	583056794	582799800	HORVU2Hr1G080430			AT5G15240	AVT1J	Amino acid transporter AVT1J	Os01g0597400	OsATL16	Amino acid transporter, transmembrane domain containing protein
mag1775	Geniposidic acid	Others	chr2H	726722852	726723869	726722852	726723869	726723059
mag1775	Geniposidic acid	Others	chr3H	11976135	11976604	11976135	11976604	11976580	HORVU3Hr1G004820		ADP,ATP carrier protein ER-ANT1	AT3G54110	PUMP1	UCP1	Os11g0707800	OsUCP2	Uncoupling protein
mag1775	Geniposidic acid	Others	chr3H	99591418	100144446	99591418	100144446	99591431
mag1775	Geniposidic acid	Others	chr3H	112620331	112621056	112620331	112621056	112621039	HORVU3Hr1G026940
mag1775	Geniposidic acid	Others	chr3H	368366791	368366850	368366791	368366850	368366849
mag1775	Geniposidic acid	Others	chr3H	482354755	482654597	482354755	482654597	482354830
mag1775	Geniposidic acid	Others	chr4H	1811697	1812155	1811697	1812155	1812082	HORVU4Hr1G001220			AT2G21580	RPS25B	40S ribosomal protein S25-2	Os09g0568800		Similar to Ribosomal protein S25 (40S ribosomal 25S subunit)
mag1775	Geniposidic acid	Others	chr4H	128104610	128107199	128104610	128107199	128105038
mag1775	Geniposidic acid	Others	chr4H	245534736	245535849	245534736	245535849	245535848
mag1775	Geniposidic acid	Others	chr4H	277471266	277512136	277471266	277512136	277471266
mag1775	Geniposidic acid	Others	chr4H	296788258	296792487	296788276	296792487	296792469
mag1775	Geniposidic acid	Others	chr5H	163170985	163171106	163170985	163171106	163171061
mag1775	Geniposidic acid	Others	chr5H	183518249	183518283	183518249	183518283	183518249
mag1775	Geniposidic acid	Others	chr5H	193249462	193250614	193249462	193250614	193249549
mag1775	Geniposidic acid	Others	chr5H	234407200	234409923	234407200	234409923	234409167
mag1775	Geniposidic acid	Others	chr5H	495720347	495720844	495720551	495720844	495720614
mag1775	Geniposidic acid	Others	chr5H	558264686	558268625	558264686	558268515	558268473
mag1775	Geniposidic acid	Others	chr5H	637245174	637245550	637245174	637245550	637245240
mag1775	Geniposidic acid	Others	chr6H	39076080	39076567	39076080	39076567	39076397
mag1775	Geniposidic acid	Others	chr6H	61623311	61626510	61623311	61626510	61624583
mag1775	Geniposidic acid	Others	chr6H	71851591	72978372	71851754	71855473	71853465
mag1775	Geniposidic acid	Others	chr6H	96255502	96256000	96255502	96256000	96255502
mag1775	Geniposidic acid	Others	chr6H	142460289	143208734	142460289	142460331	142460289
mag1775	Geniposidic acid	Others	chr6H	174067327	174067402	174067327	174067402	174067371
mag1775	Geniposidic acid	Others	chr6H	339944632	339947676	339944697	339947676	339947671
mag1775	Geniposidic acid	Others	chr6H	546744782	546795920	546744782	546795920	546744782
mag1775	Geniposidic acid	Others	chr7H	139246813	139272880	139246813	139272880	139247086
mag1775	Geniposidic acid	Others	chr7H	162290158	162290223	162290158	162290223	162290158
mag2142	Pyridoxine di-O-hexoside	Others	chr5H	17261715	17262243	17261518	17262243	17262027
mag2142	Pyridoxine di-O-hexoside	Others	chr7H	531307424	531309034	531307424	531309034	531308769
mag2142	Pyridoxine di-O-hexoside	Others	chr7H	627510171	633341822	627515333	633303031	630804221	HORVU7Hr1G110580			AT1G64585	RTFL22	DVL12	Os12g0573600		Similar to predicted protein
mag2146	Pyridoxine O-glucoside	Others	chr4H	39196717	40986713	39196717	39245387	39201567
mag2146	Pyridoxine O-glucoside	Others	chr4H	175571565	175571794	175571565	175571794	175571565
mag2146	Pyridoxine O-glucoside	Others	chr7H	602320382	602321493	602320382	602321493	602320382
mag2146	Pyridoxine O-glucoside	Others	chr7H	627510171	633342618	627510171	633303031	630804221	HORVU7Hr1G110580			AT1G64585	RTFL22	DVL12	Os12g0573600		Similar to predicted protein
mag2165	Pyridoxine	Others	chr7H	36266353	36325456	36266353	36325456	36324902
mag2250	4-Pyridoxic acid O-hexoside	Others	chr3H	507986833	510164550	508313528	508993773	508462382
mag0328	5-O-p-coumaroyl quinic acid O-hexoside	Phenolic acids	chr1H	372736623	372742939	372736623	372745159	372741463
mag0328	5-O-p-coumaroyl quinic acid O-hexoside	Phenolic acids	chr1H	472995784	472997763	472995784	472997763	472997763
mag0328	5-O-p-coumaroyl quinic acid O-hexoside	Phenolic acids	chr2H	212074704	212075746	212074704	212075746	212074704
mag0328	5-O-p-coumaroyl quinic acid O-hexoside	Phenolic acids	chr2H	286637298	286697585	286637298	286697585	286643781
mag0328	5-O-p-coumaroyl quinic acid O-hexoside	Phenolic acids	chr3H	570182433	571972407	570168140	571972407	571831235
mag0328	5-O-p-coumaroyl quinic acid O-hexoside	Phenolic acids	chr3H	573210317	575341829	573210317	575341829	575033999
mag0328	5-O-p-coumaroyl quinic acid O-hexoside	Phenolic acids	chr5H	347983463	347983594	347983463	347983594	347983588
mag0328	5-O-p-coumaroyl quinic acid O-hexoside	Phenolic acids	chr6H	163106186	163106319	163106186	163106330	163106319
mag0328	5-O-p-coumaroyl quinic acid O-hexoside	Phenolic acids	chr6H	329181183	329181258	329181179	329181258	329181252
mag0721	Syringin	Phenolic acids	chr1H	117575603	117579917	117575603	117579917	117579157
mag0721	Syringin	Phenolic acids	chr1H	504435639	504438351	504435639	504438351	504435994	HORVU1Hr1G073720			AT3G59320		Anthocyanin-related membrane protein 2	Os05g0444300		Protein of unknown function DUF914, eukaryotic family protein
mag0721	Syringin	Phenolic acids	chr3H	117728487	117731449	117728487	117731449	117730690
mag0721	Syringin	Phenolic acids	chr7H	25601798	26813317	25601798	26734162	25601798	HORVU7Hr1G019090			AT1G11950		Transcription factor jumonji (JmjC) domain-containing protein (Fragment)	Os02g0109501	JMJ719	Hypothetical conserved gene
mag1448	3-O-p-Coumaroyl shikimic acid	Phenolic acids	chr3H	573210317	582105459	578385534	582105459	582105459
mag3114	8-Methyl-2-oxo-4-phenyl-2H-chromen-7-yl 4-(hexyloxy)benzoate	Phenolic acids	chr1H	52832792	52834097	52833070	52833973	52833770
mag3114	8-Methyl-2-oxo-4-phenyl-2H-chromen-7-yl 4-(hexyloxy)benzoate	Phenolic acids	chr6H	442050817	442062468	442050817	442062468	442051130
mag0669	Raffinose	Saccharides and Alcohols	chr4H	27469369	27664686	27605404	27798459	27605404	HORVU4Hr1G009670			AT1G10040		Alpha/beta-Hydrolases superfamily protein	Os03g0726800		Similar to serine esterase family protein
