# Supplementary material for: Genetic architecture of inducible and constitutive metabolic profile related to drought resistance in qingke (Tibetan hulless barley)
Source: Front Plant Sci. 2022 Dec 6;13:1076000. doi: 10.3389/fpls.2022.1076000 (PMC9763626; doi:10.3389/fpls.2022.1076000)
Supplement: Supplementary file 14 [file Table_14.xlsx]

## Sheet: Suppl. Table 14
Supplemental Table 14. One way ANOVA of SNP and apigenin C-glucoside content near candidate genes in mGWAS significance association loci
ID	Compound_name	Gene_ID	Chr	Start	End	SNP_id	Ref/alt	GWAS Pvalue	Ref allele_1	allele_1 number	allele_1 Average	allele_1 SD	Alt allele_2	allele_2 number	allele_2 Average	allele_2 SD	H allele_3	allele_3 number	allele_3 Average	allele_3 SD	P-value	Location	Effect
mag2868	Apigenin C-glucoside	HORVU2Hr1G001150.1	chr2H	2367155	2369275	chr2H:2368071	C/G	2.7591e-20	C	129	1.24593e+08	3.22949e+07	G	95	1.95123e+08	5.34997e+07	H	20	1.68779e+08	5.29295e+07	1.697e-25	nonsynonymous SNV	HORVU2Hr1G001150:HORVU2Hr1G001150.1:exon1:c.C824G:p.S275C,HORVU2Hr1G001150:HORVU2Hr1G001150.3:exon1:c.C788G:p.S263C,HORVU2Hr1G001150:HORVU2Hr1G001150.2:exon2:c.C653G:p.S218C
mag2868	Apigenin C-glucoside	HORVU2Hr1G001130.2	chr2H	2355464	2357388	chr2H:2355336	C/G	4.6607e-18	C	133	1.25935e+08	3.40435e+07	G	95	1.94638e+08	5.28631e+07	H	16	1.73826e+08	6.5198e+07	6.6634e-24	upstream	--
mag2868	Apigenin C-glucoside	HORVU2Hr1G001130.2	chr2H	2355464	2357388	chr2H:2356621	G/A	2.3962e-11	G	133	1.26215e+08	3.30457e+07	A	31	1.84272e+08	4.77865e+07	H	82	1.93708e+08	5.84036e+07	3.4996e-23	nonsynonymous SNV	HORVU2Hr1G001130:HORVU2Hr1G001130.2:exon1:c.G1156A:p.V386I,HORVU2Hr1G001130:HORVU2Hr1G001130.1:exon2:c.G655A:p.V219I,HORVU2Hr1G001130:HORVU2Hr1G001130.3:exon2:c.G1033A:p.V345I
mag2868	Apigenin C-glucoside	HORVU2Hr1G001150.1	chr2H	2367155	2369275	chr2H:2368411	G/A	1.6309e-16	G	126	1.26341e+08	3.49198e+07	A	100	1.93351e+08	5.46925e+07	H	18	1.48764e+08	4.75334e+07	1.6981e-22	synonymous SNV	HORVU2Hr1G001150:HORVU2Hr1G001150.1:exon1:c.G1164A:p.P388P,HORVU2Hr1G001150:HORVU2Hr1G001150.3:exon1:c.G1128A:p.P376P,HORVU2Hr1G001150:HORVU2Hr1G001150.2:exon2:c.G993A:p.P331P
mag2868	Apigenin C-glucoside	HORVU2Hr1G000480.1	chr2H	1235192	1236988	chr2H:1235304	T/A	5.2005e-14	T	161	1.33053e+08	3.97999e+07	A	72	2.00627e+08	5.51176e+07	H	11	1.919e+08	5.64228e+07	2.257e-21	nonsynonymous SNV	HORVU2Hr1G000480:HORVU2Hr1G000480.1:exon1:c.T112A:p.Y38N,HORVU2Hr1G000480:HORVU2Hr1G000480.2:exon1:c.T100A:p.Y34N
mag2868	Apigenin C-glucoside	HORVU2Hr1G001460.2	chr2H	3106149	3106752	chr2H:3108450	C/A	2.7982e-16	C	111	1.21855e+08	3.19363e+07	A	119	1.86408e+08	5.46476e+07	H	15	1.64451e+08	5.38063e+07	3.4299e-21	intergenic	--
mag2868	Apigenin C-glucoside	HORVU2Hr1G000480.1	chr2H	1235192	1236988	chr2H:1235940	C/A	1.9619e-13	C	156	1.33121e+08	3.99929e+07	A	74	1.99257e+08	5.3913e+07	H	15	1.84967e+08	6.09259e+07	2.0624e-20	nonsynonymous SNV	HORVU2Hr1G000480:HORVU2Hr1G000480.1:exon1:c.C748A:p.L250I,HORVU2Hr1G000480:HORVU2Hr1G000480.2:exon1:c.C736A:p.L246I
mag2868	Apigenin C-glucoside	HORVU2Hr1G001130.2	chr2H	2355464	2357388	chr2H:2357123	T/C	1.0546e-20	T	108	1.22635e+08	3.21288e+07	C	122	1.8545e+08	5.55602e+07	H	14	1.60979e+08	4.99615e+07	9.4973e-20	nonsynonymous SNV	HORVU2Hr1G001130:HORVU2Hr1G001130.2:exon1:c.T1658C:p.I553T,HORVU2Hr1G001130:HORVU2Hr1G001130.1:exon2:c.T1157C:p.I386T,HORVU2Hr1G001130:HORVU2Hr1G001130.3:exon2:c.T1535C:p.I512T
mag2868	Apigenin C-glucoside	HORVU2Hr1G001150.1	chr2H	2367155	2369275	chr2H:2368351	C/T	1.4768e-15	C	109	1.24389e+08	3.51463e+07	T	111	1.87545e+08	5.60296e+07	H	24	1.52022e+08	4.49935e+07	5.1422e-19	synonymous SNV	HORVU2Hr1G001150:HORVU2Hr1G001150.1:exon1:c.C1104T:p.S368S,HORVU2Hr1G001150:HORVU2Hr1G001150.3:exon1:c.C1068T:p.S356S,HORVU2Hr1G001150:HORVU2Hr1G001150.2:exon2:c.C933T:p.S311S
mag2868	Apigenin C-glucoside	HORVU2Hr1G001150.1	chr2H	2367155	2369275	chr2H:2368355	G/C	1.4768e-15	G	109	1.24389e+08	3.51463e+07	C	111	1.87545e+08	5.60296e+07	H	24	1.52022e+08	4.49935e+07	5.1422e-19	nonsynonymous SNV	HORVU2Hr1G001150:HORVU2Hr1G001150.1:exon1:c.G1108C:p.V370L,HORVU2Hr1G001150:HORVU2Hr1G001150.3:exon1:c.G1072C:p.V358L,HORVU2Hr1G001150:HORVU2Hr1G001150.2:exon2:c.G937C:p.V313L
mag2868	Apigenin C-glucoside	HORVU2Hr1G001150.1	chr2H	2367155	2369275	chr2H:2368293	C/A	7.1454e-15	C	110	1.24607e+08	3.4859e+07	A	112	1.8671e+08	5.54008e+07	H	22	1.49279e+08	4.56713e+07	6.3978e-19	nonsynonymous SNV	HORVU2Hr1G001150:HORVU2Hr1G001150.1:exon1:c.C1046A:p.A349E,HORVU2Hr1G001150:HORVU2Hr1G001150.3:exon1:c.C1010A:p.A337E,HORVU2Hr1G001150:HORVU2Hr1G001150.2:exon2:c.C875A:p.A292E
mag2868	Apigenin C-glucoside	HORVU2Hr1G001150.1	chr2H	2367155	2369275	chr2H:2367842	T/A	1.3977e-19	T	107	1.23595e+08	3.27608e+07	A	122	1.84804e+08	5.49205e+07	H	16	1.55486e+08	6.05531e+07	2.0534e-18	nonsynonymous SNV	HORVU2Hr1G001150:HORVU2Hr1G001150.1:exon1:c.T595A:p.C199S,HORVU2Hr1G001150:HORVU2Hr1G001150.3:exon1:c.T559A:p.C187S,HORVU2Hr1G001150:HORVU2Hr1G001150.2:exon2:c.T424A:p.C142S
mag2868	Apigenin C-glucoside	HORVU2Hr1G000480.1	chr2H	1235192	1236988	chr2H:1236593	G/A	1.2019e-11	G	159	1.35482e+08	4.28947e+07	A	72	1.99652e+08	5.43521e+07	H	14	1.67872e+08	5.5581e+07	1.0669e-17	synonymous SNV	HORVU2Hr1G000480:HORVU2Hr1G000480.1:exon1:c.G1401A:p.L467L
mag2868	Apigenin C-glucoside	HORVU2Hr1G001130.2	chr2H	2355464	2357388	chr2H:2358008	A/T	2.4137e-18	A	112	1.24834e+08	3.35607e+07	T	114	1.84989e+08	5.57622e+07	H	19	1.63667e+08	5.96242e+07	1.1216e-17	downstream	--
mag2868	Apigenin C-glucoside	HORVU2Hr1G001150.1	chr2H	2367155	2369275	chr2H:2368038	G/A	6.6519e-18	G	106	1.24804e+08	3.55061e+07	A	119	1.84081e+08	5.56799e+07	H	19	1.58147e+08	5.30476e+07	8.8227e-17	nonsynonymous SNV	HORVU2Hr1G001150:HORVU2Hr1G001150.1:exon1:c.G791A:p.R264Q,HORVU2Hr1G001150:HORVU2Hr1G001150.3:exon1:c.G755A:p.R252Q,HORVU2Hr1G001150:HORVU2Hr1G001150.2:exon2:c.G620A:p.R207Q
mag2868	Apigenin C-glucoside	HORVU2Hr1G001150.1	chr2H	2367155	2369275	chr2H:2368090	T/C	1.4042e-10	T	86	1.2167e+08	3.31395e+07	C	136	1.7983e+08	5.57503e+07	H	22	1.39286e+08	4.02516e+07	5.9463e-16	synonymous SNV	HORVU2Hr1G001150:HORVU2Hr1G001150.1:exon1:c.T843C:p.V281V,HORVU2Hr1G001150:HORVU2Hr1G001150.3:exon1:c.T807C:p.V269V,HORVU2Hr1G001150:HORVU2Hr1G001150.2:exon2:c.T672C:p.V224V
mag2868	Apigenin C-glucoside	HORVU2Hr1G001150.1	chr2H	2367155	2369275	chr2H:2368100	A/T	1.4042e-10	A	86	1.2167e+08	3.31395e+07	T	136	1.7983e+08	5.57503e+07	H	22	1.39286e+08	4.02516e+07	5.9463e-16	nonsynonymous SNV	HORVU2Hr1G001150:HORVU2Hr1G001150.1:exon1:c.A853T:p.S285C,HORVU2Hr1G001150:HORVU2Hr1G001150.3:exon1:c.A817T:p.S273C,HORVU2Hr1G001150:HORVU2Hr1G001150.2:exon2:c.A682T:p.S228C
mag2868	Apigenin C-glucoside	HORVU2Hr1G001150.1	chr2H	2367155	2369275	chr2H:2368087	G/C	1.7631e-10	G	86	1.2167e+08	3.31395e+07	C	137	1.7956e+08	5.56348e+07	H	21	1.39117e+08	4.12376e+07	7.9965e-16	nonsynonymous SNV	HORVU2Hr1G001150:HORVU2Hr1G001150.1:exon1:c.G840C:p.Q280H,HORVU2Hr1G001150:HORVU2Hr1G001150.3:exon1:c.G804C:p.Q268H,HORVU2Hr1G001150:HORVU2Hr1G001150.2:exon2:c.G669C:p.Q223H
mag2868	Apigenin C-glucoside	HORVU2Hr1G001150.1	chr2H	2367155	2369275	chr2H:2368048	A/G	2.9402e-09	A	86	1.23471e+08	3.72502e+07	G	138	1.78958e+08	5.58802e+07	H	20	1.41246e+08	4.11076e+07	4.3597e-14	synonymous SNV	HORVU2Hr1G001150:HORVU2Hr1G001150.1:exon1:c.A801G:p.V267V,HORVU2Hr1G001150:HORVU2Hr1G001150.3:exon1:c.A765G:p.V255V,HORVU2Hr1G001150:HORVU2Hr1G001150.2:exon2:c.A630G:p.V210V
mag2868	Apigenin C-glucoside	HORVU2Hr1G001150.1	chr2H	2367155	2369275	chr2H:2368684	C/T	0.00028786	C	84	1.2661e+08	3.02889e+07	T	144	1.73544e+08	6.05268e+07	H	18	1.53187e+08	4.28843e+07	1.0639e-09	synonymous SNV	HORVU2Hr1G001150:HORVU2Hr1G001150.1:exon1:c.C1437T:p.V479V,HORVU2Hr1G001150:HORVU2Hr1G001150.3:exon1:c.C1401T:p.V467V,HORVU2Hr1G001150:HORVU2Hr1G001150.2:exon2:c.C1266T:p.V422V
mag2868	Apigenin C-glucoside	HORVU2Hr1G001130.2	chr2H	2355464	2357388	chr2H:2356692	G/A	0.20852	G	70	1.2691e+08	3.12108e+07	A	34	1.45042e+08	4.42079e+07	H	141	1.7362e+08	6.0048e+07	6.7549e-09	synonymous SNV	HORVU2Hr1G001130:HORVU2Hr1G001130.2:exon1:c.G1227A:p.E409E,HORVU2Hr1G001130:HORVU2Hr1G001130.1:exon2:c.G726A:p.E242E,HORVU2Hr1G001130:HORVU2Hr1G001130.3:exon2:c.G1104A:p.E368E
mag2868	Apigenin C-glucoside	HORVU2Hr1G001130.2	chr2H	2355464	2357388	chr2H:2356231	C/T	0.00011211	C	70	1.26e+08	3.01234e+07	T	145	1.72742e+08	5.98383e+07	H	29	1.45337e+08	4.59067e+07	7.603e-09	nonsynonymous SNV	HORVU2Hr1G001130:HORVU2Hr1G001130.2:exon1:c.C766T:p.L256F,HORVU2Hr1G001130:HORVU2Hr1G001130.3:exon1:c.C724T:p.L242F,HORVU2Hr1G001130:HORVU2Hr1G001130.1:exon2:c.C265T:p.L89F
mag2868	Apigenin C-glucoside	HORVU2Hr1G000480.1	chr2H	1235192	1236988	chr2H:1235420	C/T	0.050519	C	171	1.6852e+08	5.72155e+07	T	60	1.2985e+08	3.34193e+07	H	13	1.12397e+08	5.23899e+07	1.2214e-07	synonymous SNV	HORVU2Hr1G000480:HORVU2Hr1G000480.1:exon1:c.C228T:p.T76T,HORVU2Hr1G000480:HORVU2Hr1G000480.2:exon1:c.C216T:p.T72T
mag2868	Apigenin C-glucoside	HORVU2Hr1G001150.1	chr2H	2367155	2369275	chr2H:2368781	T/G	0.00092013	T	63	1.25022e+08	2.95587e+07	G	167	1.68397e+08	5.93095e+07	H	15	1.48729e+08	4.07871e+07	3.2491e-07	nonsynonymous SNV	HORVU2Hr1G001150:HORVU2Hr1G001150.1:exon1:c.T1534G:p.S512A,HORVU2Hr1G001150:HORVU2Hr1G001150.3:exon1:c.T1498G:p.S500A,HORVU2Hr1G001150:HORVU2Hr1G001150.2:exon2:c.T1363G:p.S455A
mag2868	Apigenin C-glucoside	HORVU2Hr1G001150.1	chr2H	2367155	2369275	chr2H:2368777	T/G	0.0008814	T	64	1.25465e+08	2.95371e+07	G	167	1.68397e+08	5.93095e+07	H	15	1.48729e+08	4.07871e+07	3.5295e-07	synonymous SNV	HORVU2Hr1G001150:HORVU2Hr1G001150.1:exon1:c.T1530G:p.G510G,HORVU2Hr1G001150:HORVU2Hr1G001150.3:exon1:c.T1494G:p.G498G,HORVU2Hr1G001150:HORVU2Hr1G001150.2:exon2:c.T1359G:p.G453G
mag2868	Apigenin C-glucoside	HORVU2Hr1G001130.2	chr2H	2355464	2357388	chr2H:2356801	T/C	0.79684	T	50	1.22259e+08	3.03094e+07	C	58	1.52731e+08	5.25392e+07	H	137	1.69934e+08	5.82321e+07	5.3264e-07	synonymous SNV	HORVU2Hr1G001130:HORVU2Hr1G001130.2:exon1:c.T1336C:p.L446L,HORVU2Hr1G001130:HORVU2Hr1G001130.1:exon2:c.T835C:p.L279L,HORVU2Hr1G001130:HORVU2Hr1G001130.3:exon2:c.T1213C:p.L405L
mag2868	Apigenin C-glucoside	HORVU2Hr1G001130.2	chr2H	2355464	2357388	chr2H:2356740	T/C	9.0821e-06	T	174	1.67806e+08	5.72909e+07	C	22	1.2891e+08	3.48979e+07	H	49	1.26898e+08	3.8829e+07	8.0157e-07	synonymous SNV	HORVU2Hr1G001130:HORVU2Hr1G001130.2:exon1:c.T1275C:p.A425A,HORVU2Hr1G001130:HORVU2Hr1G001130.1:exon2:c.T774C:p.A258A,HORVU2Hr1G001130:HORVU2Hr1G001130.3:exon2:c.T1152C:p.A384A
mag2868	Apigenin C-glucoside	HORVU2Hr1G001130.2	chr2H	2355464	2357388	chr2H:2356748	G/A	8.907e-06	G	173	1.67902e+08	5.74432e+07	A	22	1.2891e+08	3.48979e+07	H	50	1.27384e+08	3.85839e+07	8.4654e-07	nonsynonymous SNV	HORVU2Hr1G001130:HORVU2Hr1G001130.2:exon1:c.G1283A:p.G428E,HORVU2Hr1G001130:HORVU2Hr1G001130.1:exon2:c.G782A:p.G261E,HORVU2Hr1G001130:HORVU2Hr1G001130.3:exon2:c.G1160A:p.G387E
mag2868	Apigenin C-glucoside	HORVU2Hr1G001130.2	chr2H	2355464	2357388	chr2H:2356194	C/T	0.0004347	C	41	1.21559e+08	2.67601e+07	T	174	1.67107e+08	5.88451e+07	H	29	1.38102e+08	3.55907e+07	1.2095e-06	synonymous SNV	HORVU2Hr1G001130:HORVU2Hr1G001130.2:exon1:c.C729T:p.S243S,HORVU2Hr1G001130:HORVU2Hr1G001130.3:exon1:c.C687T:p.S229S
mag2868	Apigenin C-glucoside	HORVU2Hr1G001130.2	chr2H	2355464	2357388	chr2H:2355344	T/C	0.00060142	T	159	1.68539e+08	5.67305e+07	C	16	1.4897e+08	4.7538e+07	H	70	1.28564e+08	4.26116e+07	1.4475e-06	upstream	--
mag2868	Apigenin C-glucoside	HORVU2Hr1G001130.2	chr2H	2355464	2357388	chr2H:2355398	G/C	5.4223e-07	G	157	1.6764e+08	5.65999e+07	C	57	1.25312e+08	4.0204e+07	H	32	1.53775e+08	5.17221e+07	2.6225e-06	upstream	--
mag2868	Apigenin C-glucoside	HORVU2Hr1G001150.1	chr2H	2367155	2369275	chr2H:2367726	G/A	1.0544e-08	G	193	1.64378e+08	5.55447e+07	A	35	1.14488e+08	3.31017e+07	H	16	1.49344e+08	5.33992e+07	3.1413e-06	nonsynonymous SNV	HORVU2Hr1G001150:HORVU2Hr1G001150.1:exon1:c.G479A:p.R160Q,HORVU2Hr1G001150:HORVU2Hr1G001150.3:exon1:c.G443A:p.R148Q,HORVU2Hr1G001150:HORVU2Hr1G001150.2:exon2:c.G308A:p.R103Q
mag2868	Apigenin C-glucoside	HORVU2Hr1G001150.1	chr2H	2367155	2369275	chr2H:2368015	C/T	2.5981e-08	C	191	1.64835e+08	5.56012e+07	T	34	1.16254e+08	3.62198e+07	H	19	1.42291e+08	4.89151e+07	4.7291e-06	synonymous SNV	HORVU2Hr1G001150:HORVU2Hr1G001150.1:exon1:c.C768T:p.A256A,HORVU2Hr1G001150:HORVU2Hr1G001150.3:exon1:c.C732T:p.A244A,HORVU2Hr1G001150:HORVU2Hr1G001150.2:exon2:c.C597T:p.A199A
mag2868	Apigenin C-glucoside	HORVU2Hr1G001130.2	chr2H	2355464	2357388	chr2H:2355989	C/T	7.4309e-08	C	187	1.65488e+08	5.60645e+07	T	35	1.20042e+08	3.7098e+07	H	23	1.36864e+08	4.35194e+07	5.8405e-06	nonsynonymous SNV	HORVU2Hr1G001130:HORVU2Hr1G001130.2:exon1:c.C524T:p.A175V,HORVU2Hr1G001130:HORVU2Hr1G001130.3:exon1:c.C482T:p.A161V
mag2868	Apigenin C-glucoside	HORVU2Hr1G001150.1	chr2H	2367155	2369275	chr2H:2368712	A/G	0.16305	A	45	1.23108e+08	2.95451e+07	G	191	1.65018e+08	5.78207e+07	H	10	1.32463e+08	2.33944e+07	6.8596e-06	nonsynonymous SNV	HORVU2Hr1G001150:HORVU2Hr1G001150.1:exon1:c.A1465G:p.I489V,HORVU2Hr1G001150:HORVU2Hr1G001150.3:exon1:c.A1429G:p.I477V,HORVU2Hr1G001150:HORVU2Hr1G001150.2:exon2:c.A1294G:p.I432V
mag2868	Apigenin C-glucoside	HORVU2Hr1G001130.2	chr2H	2355464	2357388	chr2H:2355969	G/A	1.6556e-07	G	188	1.65085e+08	5.61972e+07	A	33	1.20426e+08	3.81166e+07	H	25	1.3492e+08	4.22587e+07	8.7679e-06	synonymous SNV	HORVU2Hr1G001130:HORVU2Hr1G001130.2:exon1:c.G504A:p.R168R,HORVU2Hr1G001130:HORVU2Hr1G001130.3:exon1:c.G462A:p.R154R
mag2868	Apigenin C-glucoside	HORVU2Hr1G001150.1	chr2H	2367155	2369275	chr2H:2368669	C/G	0.21667	C	45	1.23108e+08	2.95451e+07	G	189	1.64912e+08	5.80476e+07	H	12	1.39564e+08	2.93762e+07	1.1356e-05	synonymous SNV	HORVU2Hr1G001150:HORVU2Hr1G001150.1:exon1:c.C1422G:p.T474T,HORVU2Hr1G001150:HORVU2Hr1G001150.3:exon1:c.C1386G:p.T462T,HORVU2Hr1G001150:HORVU2Hr1G001150.2:exon2:c.C1251G:p.T417T
mag2868	Apigenin C-glucoside	HORVU2Hr1G001150.1	chr2H	2367155	2369275	chr2H:2368690	T/C	0.21667	T	45	1.23108e+08	2.95451e+07	C	189	1.64912e+08	5.80476e+07	H	12	1.39564e+08	2.93762e+07	1.1356e-05	synonymous SNV	HORVU2Hr1G001150:HORVU2Hr1G001150.1:exon1:c.T1443C:p.A481A,HORVU2Hr1G001150:HORVU2Hr1G001150.3:exon1:c.T1407C:p.A469A,HORVU2Hr1G001150:HORVU2Hr1G001150.2:exon2:c.T1272C:p.A424A
mag2868	Apigenin C-glucoside	HORVU2Hr1G001150.1	chr2H	2367155	2369275	chr2H:2367909	G/C	1.8791e-07	G	192	1.64785e+08	5.53834e+07	C	36	1.21819e+08	3.7951e+07	H	16	1.33612e+08	5.33037e+07	1.6793e-05	nonsynonymous SNV	HORVU2Hr1G001150:HORVU2Hr1G001150.1:exon1:c.G662C:p.R221P,HORVU2Hr1G001150:HORVU2Hr1G001150.3:exon1:c.G626C:p.R209P,HORVU2Hr1G001150:HORVU2Hr1G001150.2:exon2:c.G491C:p.R164P
mag2868	Apigenin C-glucoside	HORVU2Hr1G001130.2	chr2H	2355464	2357388	chr2H:2355516	G/A	0.00010678	G	217	1.60883e+08	5.53284e+07	A	0	0	0	H	28	1.1425e+08	2.69132e+07	1.7101e-05	stopgain	HORVU2Hr1G001130:HORVU2Hr1G001130.1:exon1:c.G51A:p.W17X,HORVU2Hr1G001130:HORVU2Hr1G001130.2:exon1:c.G51A:p.W17X,HORVU2Hr1G001130:HORVU2Hr1G001130.3:exon1:c.G9A:p.W3X
mag2868	Apigenin C-glucoside	HORVU2Hr1G001130.2	chr2H	2355464	2357388	chr2H:2356785	A/G	0.37027	A	15	1.22726e+08	3.23655e+07	G	195	1.64168e+08	5.74796e+07	H	35	1.25678e+08	2.98279e+07	2.9307e-05	synonymous SNV	HORVU2Hr1G001130:HORVU2Hr1G001130.2:exon1:c.A1320G:p.T440T,HORVU2Hr1G001130:HORVU2Hr1G001130.1:exon2:c.A819G:p.T273T,HORVU2Hr1G001130:HORVU2Hr1G001130.3:exon2:c.A1197G:p.T399T
mag2868	Apigenin C-glucoside	HORVU2Hr1G001150.1	chr2H	2367155	2369275	chr2H:2368024	A/T	0.35127	A	46	1.23796e+08	2.95861e+07	T	186	1.64555e+08	5.75531e+07	H	12	1.53144e+08	5.42253e+07	3.1995e-05	synonymous SNV	HORVU2Hr1G001150:HORVU2Hr1G001150.1:exon1:c.A777T:p.R259R,HORVU2Hr1G001150:HORVU2Hr1G001150.3:exon1:c.A741T:p.R247R,HORVU2Hr1G001150:HORVU2Hr1G001150.2:exon2:c.A606T:p.R202R
mag2868	Apigenin C-glucoside	HORVU2Hr1G001130.2	chr2H	2355464	2357388	chr2H:2356533	A/G	0.068105	A	28	1.15469e+08	2.6466e+07	G	208	1.62474e+08	5.65548e+07	H	8	1.27388e+08	2.51803e+07	3.3105e-05	synonymous SNV	HORVU2Hr1G001130:HORVU2Hr1G001130.2:exon1:c.A1068G:p.T356T,HORVU2Hr1G001130:HORVU2Hr1G001130.1:exon2:c.A567G:p.T189T,HORVU2Hr1G001130:HORVU2Hr1G001130.3:exon2:c.A945G:p.T315T
mag2868	Apigenin C-glucoside	HORVU2Hr1G001130.2	chr2H	2355464	2357388	chr2H:2356605	C/T	0.00053911	C	170	1.46332e+08	5.04171e+07	T	0	0	0	H	74	1.77299e+08	5.81008e+07	3.6469e-05	synonymous SNV	HORVU2Hr1G001130:HORVU2Hr1G001130.2:exon1:c.C1140T:p.L380L,HORVU2Hr1G001130:HORVU2Hr1G001130.1:exon2:c.C639T:p.L213L,HORVU2Hr1G001130:HORVU2Hr1G001130.3:exon2:c.C1017T:p.L339L
mag2868	Apigenin C-glucoside	HORVU2Hr1G001460.2	chr2H	3106149	3106752	chr2H:3108740	G/T	9.8424e-07	G	210	1.62359e+08	5.54925e+07	T	27	1.15554e+08	3.46915e+07	H	7	1.23419e+08	3.45914e+07	3.8146e-05	intergenic	--
mag2868	Apigenin C-glucoside	HORVU2Hr1G001460.2	chr2H	3106149	3106752	chr2H:3108052	G/A	1.3898e-06	G	209	1.62554e+08	5.59668e+07	A	29	1.17633e+08	3.27739e+07	H	8	1.24745e+08	3.21578e+07	4.2633e-05	intergenic	--
mag2868	Apigenin C-glucoside	HORVU2Hr1G001460.2	chr2H	3106149	3106752	chr2H:3108027	G/C	1.3304e-06	G	207	1.62529e+08	5.59184e+07	C	29	1.17633e+08	3.27739e+07	H	8	1.24745e+08	3.21578e+07	4.2802e-05	intergenic	--
mag2868	Apigenin C-glucoside	HORVU2Hr1G001130.2	chr2H	2355464	2357388	chr2H:2355163	C/G	3.5602e-07	C	194	1.64102e+08	5.47102e+07	G	7	1.09734e+08	2.11364e+07	H	44	1.29324e+08	4.92708e+07	4.5299e-05	upstream	--
mag2868	Apigenin C-glucoside	HORVU2Hr1G001460.2	chr2H	3106149	3106752	chr2H:3108040	C/T	1.7059e-06	C	208	1.6225e+08	5.59286e+07	T	29	1.17633e+08	3.27739e+07	H	8	1.24745e+08	3.21578e+07	4.837e-05	intergenic	--
mag2868	Apigenin C-glucoside	HORVU2Hr1G001460.2	chr2H	3106149	3106752	chr2H:3107940	A/G	3.4433e-06	A	209	1.61707e+08	5.56022e+07	G	27	1.20441e+08	3.64369e+07	H	8	1.10062e+08	1.59931e+07	5.3708e-05	intergenic	--
mag2868	Apigenin C-glucoside	HORVU2Hr1G001460.2	chr2H	3106149	3106752	chr2H:3105624	G/A	2.9783e-06	G	207	1.62373e+08	5.59716e+07	A	27	1.17917e+08	3.38387e+07	H	11	1.32212e+08	4.34669e+07	0.00011956	UTR3	--
mag2868	Apigenin C-glucoside	HORVU2Hr1G001460.2	chr2H	3106149	3106752	chr2H:3105836	G/A	1.286e-05	G	208	1.61556e+08	5.5775e+07	A	26	1.20463e+08	3.32307e+07	H	10	1.191e+08	3.25855e+07	0.0001239	UTR3	--
mag2868	Apigenin C-glucoside	HORVU2Hr1G001130.2	chr2H	2355464	2357388	chr2H:2356629	C/T	0.01639	C	126	1.43016e+08	4.62765e+07	T	1	7.50645e+07	nan	H	119	1.70487e+08	6.0215e+07	0.00013844	synonymous SNV	HORVU2Hr1G001130:HORVU2Hr1G001130.2:exon1:c.C1164T:p.S388S,HORVU2Hr1G001130:HORVU2Hr1G001130.1:exon2:c.C663T:p.S221S,HORVU2Hr1G001130:HORVU2Hr1G001130.3:exon2:c.C1041T:p.S347S
mag2868	Apigenin C-glucoside	HORVU2Hr1G001130.2	chr2H	2355464	2357388	chr2H:2356698	G/T	0.033178	G	74	1.35467e+08	4.05823e+07	T	2	1.49492e+08	6.26375e+07	H	169	1.65515e+08	5.83951e+07	0.00039996	nonsynonymous SNV	HORVU2Hr1G001130:HORVU2Hr1G001130.2:exon1:c.G1233T:p.L411F,HORVU2Hr1G001130:HORVU2Hr1G001130.1:exon2:c.G732T:p.L244F,HORVU2Hr1G001130:HORVU2Hr1G001130.3:exon2:c.G1110T:p.L370F
mag2868	Apigenin C-glucoside	HORVU2Hr1G001130.2	chr2H	2355464	2357388	chr2H:2356743	C/T	0.90192	C	50	1.34758e+08	4.09084e+07	T	17	1.31906e+08	4.68013e+07	H	178	1.63651e+08	5.69839e+07	0.00070079	synonymous SNV	HORVU2Hr1G001130:HORVU2Hr1G001130.2:exon1:c.C1278T:p.A426A,HORVU2Hr1G001130:HORVU2Hr1G001130.1:exon2:c.C777T:p.A259A,HORVU2Hr1G001130:HORVU2Hr1G001130.3:exon2:c.C1155T:p.A385A
mag2868	Apigenin C-glucoside	HORVU2Hr1G001130.2	chr2H	2355464	2357388	chr2H:2356746	C/T	0.036562	C	54	1.32748e+08	4.4252e+07	T	17	1.47304e+08	3.36592e+07	H	175	1.6406e+08	5.79609e+07	0.00091915	synonymous SNV	HORVU2Hr1G001130:HORVU2Hr1G001130.2:exon1:c.C1281T:p.D427D,HORVU2Hr1G001130:HORVU2Hr1G001130.1:exon2:c.C780T:p.D260D,HORVU2Hr1G001130:HORVU2Hr1G001130.3:exon2:c.C1158T:p.D386D
mag2868	Apigenin C-glucoside	HORVU2Hr1G000480.1	chr2H	1235192	1236988	chr2H:1237195	C/G	0.45403	C	207	1.61449e+08	5.71734e+07	G	29	1.23045e+08	3.03333e+07	H	8	1.38595e+08	3.53596e+07	0.001316	downstream	--
mag2868	Apigenin C-glucoside	HORVU2Hr1G001130.2	chr2H	2355464	2357388	chr2H:2356684	G/A	0.56958	G	220	1.59836e+08	5.62773e+07	A	0	0	0	H	25	1.25267e+08	3.10621e+07	0.002835	nonsynonymous SNV	HORVU2Hr1G001130:HORVU2Hr1G001130.2:exon1:c.G1219A:p.V407M,HORVU2Hr1G001130:HORVU2Hr1G001130.1:exon2:c.G718A:p.V240M,HORVU2Hr1G001130:HORVU2Hr1G001130.3:exon2:c.G1096A:p.V366M
mag2868	Apigenin C-glucoside	HORVU2Hr1G000480.1	chr2H	1235192	1236988	chr2H:1234823	G/T	0.0030088	G	231	1.58977e+08	5.53854e+07	T	12	1.03977e+08	1.78281e+07	H	1	1.32883e+08	nan	0.0029836	upstream	--
mag2868	Apigenin C-glucoside	HORVU2Hr1G000480.1	chr2H	1235192	1236988	chr2H:1238884	T/A	0.0051773	T	231	1.58969e+08	5.54957e+07	A	12	1.06684e+08	1.96121e+07	H	1	1.00391e+08	nan	0.0034611	intergenic	--
mag2868	Apigenin C-glucoside	HORVU2Hr1G001130.2	chr2H	2355464	2357388	chr2H:2356600	G/A	0.0012248	G	155	1.48076e+08	5.1599e+07	A	0	0	0	H	89	1.69041e+08	5.74633e+07	0.0037171	nonsynonymous SNV	HORVU2Hr1G001130:HORVU2Hr1G001130.2:exon1:c.G1135A:p.E379K,HORVU2Hr1G001130:HORVU2Hr1G001130.1:exon2:c.G634A:p.E212K,HORVU2Hr1G001130:HORVU2Hr1G001130.3:exon2:c.G1012A:p.E338K
mag2868	Apigenin C-glucoside	HORVU2Hr1G000480.1	chr2H	1235192	1236988	chr2H:1237358	T/C	0.80829	T	205	1.60679e+08	5.69648e+07	C	28	1.25702e+08	3.00816e+07	H	12	1.39658e+08	4.26269e+07	0.0037557	downstream	--
mag2868	Apigenin C-glucoside	HORVU2Hr1G000480.1	chr2H	1235192	1236988	chr2H:1235477	G/T	0.93267	G	206	1.60958e+08	5.70771e+07	T	32	1.29287e+08	3.63043e+07	H	8	1.36055e+08	3.48872e+07	0.0057737	synonymous SNV	HORVU2Hr1G000480:HORVU2Hr1G000480.1:exon1:c.G285T:p.G95G,HORVU2Hr1G000480:HORVU2Hr1G000480.2:exon1:c.G273T:p.G91G
mag2868	Apigenin C-glucoside	HORVU2Hr1G001130.2	chr2H	2355464	2357388	chr2H:2356845	C/T	0.095205	C	122	1.47361e+08	5.00898e+07	T	2	9.01326e+07	2.13094e+07	H	121	1.66066e+08	5.87073e+07	0.0070026	synonymous SNV	HORVU2Hr1G001130:HORVU2Hr1G001130.2:exon1:c.C1380T:p.D460D,HORVU2Hr1G001130:HORVU2Hr1G001130.1:exon2:c.C879T:p.D293D,HORVU2Hr1G001130:HORVU2Hr1G001130.3:exon2:c.C1257T:p.D419D
mag2868	Apigenin C-glucoside	HORVU2Hr1G001130.2	chr2H	2355464	2357388	chr2H:2356777	A/G	0.038352	A	71	1.38915e+08	4.53453e+07	G	3	1.59054e+08	4.72866e+07	H	172	1.6304e+08	5.77668e+07	0.0078373	nonsynonymous SNV	HORVU2Hr1G001130:HORVU2Hr1G001130.2:exon1:c.A1312G:p.I438V,HORVU2Hr1G001130:HORVU2Hr1G001130.1:exon2:c.A811G:p.I271V,HORVU2Hr1G001130:HORVU2Hr1G001130.3:exon2:c.A1189G:p.I397V
mag2868	Apigenin C-glucoside	HORVU2Hr1G001460.2	chr2H	3106149	3106752	chr2H:3105018	C/T	0.0072442	C	198	1.60901e+08	5.86813e+07	T	33	1.31924e+08	2.83369e+07	H	13	1.46639e+08	3.85938e+07	0.016505	downstream	--
mag2868	Apigenin C-glucoside	HORVU2Hr1G001130.2	chr2H	2355464	2357388	chr2H:2356606	T/G	0.0019286	T	140	1.48654e+08	5.16284e+07	G	0	0	0	H	104	1.65239e+08	5.73296e+07	0.018725	nonsynonymous SNV	HORVU2Hr1G001130:HORVU2Hr1G001130.2:exon1:c.T1141G:p.S381A,HORVU2Hr1G001130:HORVU2Hr1G001130.1:exon2:c.T640G:p.S214A,HORVU2Hr1G001130:HORVU2Hr1G001130.3:exon2:c.T1018G:p.S340A
mag2868	Apigenin C-glucoside	HORVU2Hr1G001460.2	chr2H	3106149	3106752	chr2H:3108396	C/T	0.24869	C	227	1.59068e+08	5.60474e+07	T	12	1.17278e+08	2.51493e+07	H	6	1.30463e+08	2.11809e+07	0.018777	intergenic	--
mag2868	Apigenin C-glucoside	HORVU2Hr1G001150.1	chr2H	2367155	2369275	chr2H:2367421	G/A	0.0014046	G	204	1.60204e+08	5.75971e+07	A	30	1.30753e+08	3.22106e+07	H	12	1.4824e+08	4.40387e+07	0.020896	nonsynonymous SNV	HORVU2Hr1G001150:HORVU2Hr1G001150.1:exon1:c.G174A:p.M58I,HORVU2Hr1G001150:HORVU2Hr1G001150.3:exon1:c.G138A:p.M46I,HORVU2Hr1G001150:HORVU2Hr1G001150.2:exon2:c.G3A:p.M1I
mag2868	Apigenin C-glucoside	HORVU2Hr1G001130.2	chr2H	2355464	2357388	chr2H:2355407	G/A	0.012649	G	214	1.58046e+08	5.73449e+07	A	19	1.23613e+08	2.74934e+07	H	13	1.70197e+08	3.00289e+07	0.02091	upstream	--
mag2868	Apigenin C-glucoside	HORVU2Hr1G000480.1	chr2H	1235192	1236988	chr2H:1235443	G/A	0.018938	G	191	1.58881e+08	5.69292e+07	A	40	1.35609e+08	3.90375e+07	H	14	1.75045e+08	6.18757e+07	0.021781	nonsynonymous SNV	HORVU2Hr1G000480:HORVU2Hr1G000480.1:exon1:c.G251A:p.R84H,HORVU2Hr1G000480:HORVU2Hr1G000480.2:exon1:c.G239A:p.R80H
mag2868	Apigenin C-glucoside	HORVU2Hr1G000480.1	chr2H	1235192	1236988	chr2H:1237087	T/C	0.0020449	T	196	1.59819e+08	5.7117e+07	C	40	1.33643e+08	3.91741e+07	H	8	1.58466e+08	5.1147e+07	0.022555	downstream	--
mag2868	Apigenin C-glucoside	HORVU2Hr1G001130.2	chr2H	2355464	2357388	chr2H:2356695	A/G	0.027111	A	55	1.38442e+08	4.27956e+07	G	2	1.49492e+08	6.26375e+07	H	188	1.61608e+08	5.74798e+07	0.0226	synonymous SNV	HORVU2Hr1G001130:HORVU2Hr1G001130.2:exon1:c.A1230G:p.T410T,HORVU2Hr1G001130:HORVU2Hr1G001130.1:exon2:c.A729G:p.T243T,HORVU2Hr1G001130:HORVU2Hr1G001130.3:exon2:c.A1107G:p.T369T
mag2868	Apigenin C-glucoside	HORVU2Hr1G001130.2	chr2H	2355464	2357388	chr2H:2356560	G/A	0.46492	G	220	1.59e+08	5.64314e+07	A	0	0	0	H	25	1.32568e+08	3.57507e+07	0.022999	synonymous SNV	HORVU2Hr1G001130:HORVU2Hr1G001130.2:exon1:c.G1095A:p.Q365Q,HORVU2Hr1G001130:HORVU2Hr1G001130.1:exon2:c.G594A:p.Q198Q,HORVU2Hr1G001130:HORVU2Hr1G001130.3:exon2:c.G972A:p.Q324Q
mag2868	Apigenin C-glucoside	HORVU2Hr1G001130.2	chr2H	2355464	2357388	chr2H:2356200	C/G	0.60489	C	208	1.59833e+08	5.60076e+07	G	0	0	0	H	36	1.37313e+08	4.66948e+07	0.02358	synonymous SNV	HORVU2Hr1G001130:HORVU2Hr1G001130.2:exon1:c.C735G:p.A245A,HORVU2Hr1G001130:HORVU2Hr1G001130.3:exon1:c.C693G:p.A231A,HORVU2Hr1G001130:HORVU2Hr1G001130.1:exon2:c.C234G:p.A78A
mag2868	Apigenin C-glucoside	HORVU2Hr1G001460.2	chr2H	3106149	3106752	chr2H:3105253	C/T	0.01153	C	200	1.6079e+08	5.77366e+07	T	34	1.36314e+08	2.98981e+07	H	10	1.35967e+08	5.80711e+07	0.028157	downstream	--
mag2868	Apigenin C-glucoside	HORVU2Hr1G001460.2	chr2H	3106149	3106752	chr2H:3105255	C/G	0.01153	C	200	1.6079e+08	5.77366e+07	G	34	1.36314e+08	2.98981e+07	H	10	1.35967e+08	5.80711e+07	0.028157	downstream	--
mag2868	Apigenin C-glucoside	HORVU2Hr1G000480.1	chr2H	1235192	1236988	chr2H:1235367	C/T	0.0047795	C	191	1.59963e+08	5.73808e+07	T	39	1.34534e+08	3.92731e+07	H	15	1.59836e+08	5.47981e+07	0.030815	nonsynonymous SNV	HORVU2Hr1G000480:HORVU2Hr1G000480.1:exon1:c.C175T:p.H59Y,HORVU2Hr1G000480:HORVU2Hr1G000480.2:exon1:c.C163T:p.H55Y
mag2868	Apigenin C-glucoside	HORVU2Hr1G001130.2	chr2H	2355464	2357388	chr2H:2356741	G/A	0.84615	G	212	1.59579e+08	5.73393e+07	A	15	1.41126e+08	3.2412e+07	H	19	1.28179e+08	3.26065e+07	0.032876	nonsynonymous SNV	HORVU2Hr1G001130:HORVU2Hr1G001130.2:exon1:c.G1276A:p.A426T,HORVU2Hr1G001130:HORVU2Hr1G001130.1:exon2:c.G775A:p.A259T,HORVU2Hr1G001130:HORVU2Hr1G001130.3:exon2:c.G1153A:p.A385T
mag2868	Apigenin C-glucoside	HORVU2Hr1G000480.1	chr2H	1235192	1236988	chr2H:1235300	T/A	0.014491	T	199	1.60187e+08	5.73621e+07	A	33	1.44902e+08	4.28639e+07	H	13	1.24396e+08	3.54284e+07	0.034172	synonymous SNV	HORVU2Hr1G000480:HORVU2Hr1G000480.1:exon1:c.T108A:p.P36P,HORVU2Hr1G000480:HORVU2Hr1G000480.2:exon1:c.T96A:p.P32P
mag2868	Apigenin C-glucoside	HORVU2Hr1G001130.2	chr2H	2355464	2357388	chr2H:2356851	C/T	0.13273	C	110	1.51331e+08	5.1715e+07	T	3	8.98334e+07	1.50769e+07	H	132	1.6164e+08	5.7689e+07	0.039347	synonymous SNV	HORVU2Hr1G001130:HORVU2Hr1G001130.2:exon1:c.C1386T:p.F462F,HORVU2Hr1G001130:HORVU2Hr1G001130.1:exon2:c.C885T:p.F295F,HORVU2Hr1G001130:HORVU2Hr1G001130.3:exon2:c.C1263T:p.F421F
mag2868	Apigenin C-glucoside	HORVU2Hr1G000480.1	chr2H	1235192	1236988	chr2H:1235978	C/T	0.0068932	C	193	1.59631e+08	5.74329e+07	T	38	1.35246e+08	3.94814e+07	H	15	1.62321e+08	5.19637e+07	0.040359	synonymous SNV	HORVU2Hr1G000480:HORVU2Hr1G000480.1:exon1:c.C786T:p.H262H,HORVU2Hr1G000480:HORVU2Hr1G000480.2:exon1:c.C774T:p.H258H
mag2868	Apigenin C-glucoside	HORVU2Hr1G000480.1	chr2H	1235192	1236988	chr2H:1238979	C/T	0.39422	C	223	1.58221e+08	5.58994e+07	T	15	1.39611e+08	3.59459e+07	H	6	1.07976e+08	2.43918e+07	0.042642	intergenic	--
mag2868	Apigenin C-glucoside	HORVU2Hr1G000480.1	chr2H	1235192	1236988	chr2H:1238985	C/T	0.39422	C	223	1.58221e+08	5.58994e+07	T	15	1.39611e+08	3.59459e+07	H	6	1.07976e+08	2.43918e+07	0.042642	intergenic	--
mag2868	Apigenin C-glucoside	HORVU2Hr1G001150.1	chr2H	2367155	2369275	chr2H:2368429	C/T	0.0008777	C	223	1.57866e+08	5.65946e+07	T	18	1.27071e+08	2.84226e+07	H	5	1.78316e+08	3.60259e+07	0.04913	synonymous SNV	HORVU2Hr1G001150:HORVU2Hr1G001150.1:exon1:c.C1182T:p.H394H,HORVU2Hr1G001150:HORVU2Hr1G001150.3:exon1:c.C1146T:p.H382H,HORVU2Hr1G001150:HORVU2Hr1G001150.2:exon2:c.C1011T:p.H337H
mag2868	Apigenin C-glucoside	HORVU2Hr1G001150.1	chr2H	2367155	2369275	chr2H:2367545	T/A	0.0011614	T	222	1.57697e+08	5.6427e+07	A	17	1.26309e+08	2.91072e+07	H	7	1.75283e+08	4.62944e+07	0.04997	nonsynonymous SNV	HORVU2Hr1G001150:HORVU2Hr1G001150.1:exon1:c.T298A:p.S100T,HORVU2Hr1G001150:HORVU2Hr1G001150.3:exon1:c.T262A:p.S88T,HORVU2Hr1G001150:HORVU2Hr1G001150.2:exon2:c.T127A:p.S43T
mag2868	Apigenin C-glucoside	HORVU2Hr1G000480.1	chr2H	1235192	1236988	chr2H:1238958	G/A	0.36098	G	223	1.58221e+08	5.58994e+07	A	16	1.37409e+08	3.58266e+07	H	5	1.08696e+08	2.71995e+07	0.051741	intergenic	--
mag2868	Apigenin C-glucoside	HORVU2Hr1G001460.2	chr2H	3106149	3106752	chr2H:3105299	G/A	0.84183	G	227	1.58425e+08	5.61846e+07	A	13	1.34384e+08	3.27388e+07	H	4	1.05894e+08	2.88564e+07	0.057937	downstream	--
mag2868	Apigenin C-glucoside	HORVU2Hr1G001130.2	chr2H	2355464	2357388	chr2H:2357770	C/T	0.7602	C	230	1.58035e+08	5.59779e+07	T	11	1.36194e+08	3.23618e+07	H	5	1.07385e+08	2.81729e+07	0.060442	downstream	--
mag2868	Apigenin C-glucoside	HORVU2Hr1G001150.1	chr2H	2367155	2369275	chr2H:2368756	C/T	0.51287	C	223	1.58662e+08	5.64232e+07	T	20	1.32164e+08	3.43236e+07	H	3	1.1939e+08	3.32134e+07	0.061662	synonymous SNV	HORVU2Hr1G001150:HORVU2Hr1G001150.1:exon1:c.C1509T:p.I503I,HORVU2Hr1G001150:HORVU2Hr1G001150.3:exon1:c.C1473T:p.I491I,HORVU2Hr1G001150:HORVU2Hr1G001150.2:exon2:c.C1338T:p.I446I
mag2868	Apigenin C-glucoside	HORVU2Hr1G000480.1	chr2H	1235192	1236988	chr2H:1238869	G/A	0.0094073	G	200	1.5991e+08	5.68705e+07	A	36	1.40339e+08	4.40022e+07	H	10	1.34872e+08	4.78125e+07	0.068265	intergenic	--
mag2868	Apigenin C-glucoside	HORVU2Hr1G001150.1	chr2H	2367155	2369275	chr2H:2367610	G/A	0.00050794	G	220	1.57886e+08	5.68072e+07	A	17	1.26309e+08	2.91072e+07	H	7	1.63922e+08	3.89658e+07	0.07082	synonymous SNV	HORVU2Hr1G001150:HORVU2Hr1G001150.1:exon1:c.G363A:p.E121E,HORVU2Hr1G001150:HORVU2Hr1G001150.3:exon1:c.G327A:p.E109E,HORVU2Hr1G001150:HORVU2Hr1G001150.2:exon2:c.G192A:p.E64E
mag2868	Apigenin C-glucoside	HORVU2Hr1G001460.2	chr2H	3106149	3106752	chr2H:3105779	T/C	0.78918	T	230	1.5818e+08	5.59593e+07	C	10	1.22748e+08	3.52371e+07	H	5	1.28084e+08	2.95509e+07	0.072509	UTR3	--
mag2868	Apigenin C-glucoside	HORVU2Hr1G001460.2	chr2H	3106149	3106752	chr2H:3105835	C/T	0.0010987	C	223	1.56976e+08	5.61514e+07	T	15	1.25553e+08	2.79837e+07	H	6	1.7296e+08	3.7985e+07	0.073033	UTR3	--
mag2868	Apigenin C-glucoside	HORVU2Hr1G001150.1	chr2H	2367155	2369275	chr2H:2368630	C/T	0.00068651	C	222	1.58104e+08	5.66429e+07	T	17	1.26743e+08	2.92621e+07	H	6	1.64445e+08	4.33697e+07	0.073579	synonymous SNV	HORVU2Hr1G001150:HORVU2Hr1G001150.1:exon1:c.C1383T:p.S461S,HORVU2Hr1G001150:HORVU2Hr1G001150.3:exon1:c.C1347T:p.S449S,HORVU2Hr1G001150:HORVU2Hr1G001150.2:exon2:c.C1212T:p.S404S
mag2868	Apigenin C-glucoside	HORVU2Hr1G001460.2	chr2H	3106149	3106752	chr2H:3105773	T/G	0.00038769	T	225	1.57723e+08	5.65451e+07	G	14	1.23722e+08	2.80921e+07	H	6	1.62336e+08	3.24011e+07	0.079253	UTR3	--
mag2868	Apigenin C-glucoside	HORVU2Hr1G000480.1	chr2H	1235192	1236988	chr2H:1237046	A/G	0.0076438	A	196	1.59808e+08	5.71953e+07	G	36	1.42481e+08	4.45846e+07	H	12	1.3355e+08	4.32572e+07	0.079373	downstream	--
mag2868	Apigenin C-glucoside	HORVU2Hr1G001460.2	chr2H	3106149	3106752	chr2H:3104689	C/T	0.71715	C	230	1.58155e+08	5.59793e+07	T	11	1.30918e+08	3.48224e+07	H	4	1.12782e+08	2.25292e+07	0.079668	downstream	--
mag2868	Apigenin C-glucoside	HORVU2Hr1G001460.2	chr2H	3106149	3106752	chr2H:3108424	G/A	0.97424	G	229	1.58193e+08	5.61184e+07	A	11	1.27264e+08	3.21602e+07	H	5	1.24644e+08	3.29272e+07	0.084772	intergenic	--
mag2868	Apigenin C-glucoside	HORVU2Hr1G001460.2	chr2H	3106149	3106752	chr2H:3104464	A/G	0.59067	A	221	1.57905e+08	5.67274e+07	G	19	1.41977e+08	3.17839e+07	H	4	1.0472e+08	3.12513e+07	0.085301	intergenic	--
mag2868	Apigenin C-glucoside	HORVU2Hr1G001460.2	chr2H	3106149	3106752	chr2H:3108406	G/C	0.000433	G	225	1.58189e+08	5.63696e+07	C	14	1.24852e+08	2.81119e+07	H	6	1.597e+08	3.57679e+07	0.088891	intergenic	--
mag2868	Apigenin C-glucoside	HORVU2Hr1G001130.2	chr2H	2355464	2357388	chr2H:2356089	C/T	0.0083074	C	212	1.5829e+08	5.75401e+07	T	19	1.29434e+08	3.4074e+07	H	14	1.58581e+08	3.29458e+07	0.091953	synonymous SNV	HORVU2Hr1G001130:HORVU2Hr1G001130.2:exon1:c.C624T:p.N208N,HORVU2Hr1G001130:HORVU2Hr1G001130.3:exon1:c.C582T:p.N194N
mag2868	Apigenin C-glucoside	HORVU2Hr1G001130.2	chr2H	2355464	2357388	chr2H:2357134	C/G	0.33836	C	223	1.58518e+08	5.6622e+07	G	17	1.39439e+08	3.08546e+07	H	5	1.15712e+08	2.24287e+07	0.097398	UTR3	--
mag2868	Apigenin C-glucoside	HORVU2Hr1G001130.2	chr2H	2355464	2357388	chr2H:2356134	C/T	0.013024	C	212	1.58974e+08	5.75204e+07	T	22	1.32531e+08	3.32714e+07	H	11	1.52324e+08	2.88956e+07	0.098377	synonymous SNV	HORVU2Hr1G001130:HORVU2Hr1G001130.2:exon1:c.C669T:p.P223P,HORVU2Hr1G001130:HORVU2Hr1G001130.3:exon1:c.C627T:p.P209P
mag2868	Apigenin C-glucoside	HORVU2Hr1G001460.2	chr2H	3106149	3106752	chr2H:3107900	G/A	0.60467	G	229	1.57607e+08	5.58359e+07	A	9	1.30773e+08	3.3244e+07	H	7	1.2345e+08	3.18634e+07	0.10397	intergenic	--
mag2868	Apigenin C-glucoside	HORVU2Hr1G000480.1	chr2H	1235192	1236988	chr2H:1237110	G/A	0.0099129	G	196	1.59354e+08	5.72032e+07	A	37	1.38949e+08	4.42029e+07	H	11	1.46929e+08	4.76369e+07	0.1043	downstream	--
mag2868	Apigenin C-glucoside	HORVU2Hr1G000480.1	chr2H	1235192	1236988	chr2H:1235867	C/G	0.009444	C	196	1.5879e+08	5.65383e+07	G	34	1.37531e+08	4.24503e+07	H	16	1.61501e+08	5.88228e+07	0.10755	synonymous SNV	HORVU2Hr1G000480:HORVU2Hr1G000480.1:exon1:c.C675G:p.A225A,HORVU2Hr1G000480:HORVU2Hr1G000480.2:exon1:c.C663G:p.A221A
mag2868	Apigenin C-glucoside	HORVU2Hr1G000480.1	chr2H	1235192	1236988	chr2H:1237124	T/C	0.010507	T	196	1.59415e+08	5.72438e+07	C	37	1.38949e+08	4.42029e+07	H	12	1.50623e+08	4.71876e+07	0.1122	downstream	--
mag2868	Apigenin C-glucoside	HORVU2Hr1G001130.2	chr2H	2355464	2357388	chr2H:2357053	T/A	0.7667	T	230	1.57893e+08	5.61398e+07	A	10	1.35286e+08	3.39645e+07	H	6	1.19128e+08	2.41672e+07	0.1137	nonsynonymous SNV	HORVU2Hr1G001130:HORVU2Hr1G001130.2:exon1:c.T1588A:p.L530M,HORVU2Hr1G001130:HORVU2Hr1G001130.1:exon2:c.T1087A:p.L363M,HORVU2Hr1G001130:HORVU2Hr1G001130.3:exon2:c.T1465A:p.L489M
mag2868	Apigenin C-glucoside	HORVU2Hr1G001460.2	chr2H	3106149	3106752	chr2H:3105661	C/T	0.82035	C	230	1.57986e+08	5.60648e+07	T	12	1.28737e+08	3.52736e+07	H	3	1.22507e+08	2.37544e+07	0.11613	UTR3	--
mag2868	Apigenin C-glucoside	HORVU2Hr1G001130.2	chr2H	2355464	2357388	chr2H:2356140	T/C	0.005536	T	214	1.58552e+08	5.74647e+07	C	20	1.32181e+08	3.49507e+07	H	12	1.50777e+08	2.80669e+07	0.11759	synonymous SNV	HORVU2Hr1G001130:HORVU2Hr1G001130.2:exon1:c.T675C:p.P225P,HORVU2Hr1G001130:HORVU2Hr1G001130.3:exon1:c.T633C:p.P211P
mag2868	Apigenin C-glucoside	HORVU2Hr1G000480.1	chr2H	1235192	1236988	chr2H:1237190	G/A	0.016318	G	194	1.59629e+08	5.72612e+07	A	37	1.40131e+08	4.34052e+07	H	13	1.46237e+08	5.25949e+07	0.11837	downstream	--
mag2868	Apigenin C-glucoside	HORVU2Hr1G000480.1	chr2H	1235192	1236988	chr2H:1237109	G/A	0.010913	G	195	1.5919e+08	5.73045e+07	A	37	1.38949e+08	4.42029e+07	H	12	1.50623e+08	4.71876e+07	0.11856	downstream	--
mag2868	Apigenin C-glucoside	HORVU2Hr1G001130.2	chr2H	2355464	2357388	chr2H:2357096	T/C	0.40511	T	224	1.58187e+08	5.67116e+07	C	16	1.37448e+08	3.07172e+07	H	6	1.24978e+08	3.02911e+07	0.13233	nonsynonymous SNV	HORVU2Hr1G001130:HORVU2Hr1G001130.2:exon1:c.T1631C:p.M544T,HORVU2Hr1G001130:HORVU2Hr1G001130.1:exon2:c.T1130C:p.M377T,HORVU2Hr1G001130:HORVU2Hr1G001130.3:exon2:c.T1508C:p.M503T
mag2868	Apigenin C-glucoside	HORVU2Hr1G001460.2	chr2H	3106149	3106752	chr2H:3104573	G/A	0.72514	G	219	1.58468e+08	5.69089e+07	A	19	1.45933e+08	2.9526e+07	H	6	1.17257e+08	4.00485e+07	0.13539	downstream	--
mag2868	Apigenin C-glucoside	HORVU2Hr1G001130.2	chr2H	2355464	2357388	chr2H:2357118	G/T	0.59615	G	230	1.57984e+08	5.60366e+07	T	11	1.36194e+08	3.23618e+07	H	4	1.16022e+08	2.5886e+07	0.14932	synonymous SNV	HORVU2Hr1G001130:HORVU2Hr1G001130.2:exon1:c.G1653T:p.V551V,HORVU2Hr1G001130:HORVU2Hr1G001130.1:exon2:c.G1152T:p.V384V,HORVU2Hr1G001130:HORVU2Hr1G001130.3:exon2:c.G1530T:p.V510V
mag2868	Apigenin C-glucoside	HORVU2Hr1G001130.2	chr2H	2355464	2357388	chr2H:2356659	C/G	0.0024774	C	222	1.58124e+08	5.66369e+07	G	10	1.28436e+08	3.04457e+07	H	14	1.42516e+08	3.91376e+07	0.16155	nonsynonymous SNV	HORVU2Hr1G001130:HORVU2Hr1G001130.2:exon1:c.C1194G:p.D398E,HORVU2Hr1G001130:HORVU2Hr1G001130.1:exon2:c.C693G:p.D231E,HORVU2Hr1G001130:HORVU2Hr1G001130.3:exon2:c.C1071G:p.D357E
mag2868	Apigenin C-glucoside	HORVU2Hr1G001130.2	chr2H	2355464	2357388	chr2H:2355804	A/G	0.011005	A	211	1.58689e+08	5.70933e+07	G	22	1.35557e+08	3.37918e+07	H	11	1.61394e+08	3.71347e+07	0.16418	synonymous SNV	HORVU2Hr1G001130:HORVU2Hr1G001130.2:exon1:c.A339G:p.K113K,HORVU2Hr1G001130:HORVU2Hr1G001130.3:exon1:c.A297G:p.K99K
mag2868	Apigenin C-glucoside	HORVU2Hr1G001130.2	chr2H	2355464	2357388	chr2H:2357109	T/C	0.67515	T	231	1.57666e+08	5.6124e+07	C	10	1.35286e+08	3.39645e+07	H	5	1.21871e+08	2.59544e+07	0.17223	synonymous SNV	HORVU2Hr1G001130:HORVU2Hr1G001130.2:exon1:c.T1644C:p.V548V,HORVU2Hr1G001130:HORVU2Hr1G001130.1:exon2:c.T1143C:p.V381V,HORVU2Hr1G001130:HORVU2Hr1G001130.3:exon2:c.T1521C:p.V507V
mag2868	Apigenin C-glucoside	HORVU2Hr1G001130.2	chr2H	2355464	2357388	chr2H:2357110	A/G	0.67515	A	231	1.57666e+08	5.6124e+07	G	10	1.35286e+08	3.39645e+07	H	5	1.21871e+08	2.59544e+07	0.17223	nonsynonymous SNV	HORVU2Hr1G001130:HORVU2Hr1G001130.2:exon1:c.A1645G:p.M549V,HORVU2Hr1G001130:HORVU2Hr1G001130.1:exon2:c.A1144G:p.M382V,HORVU2Hr1G001130:HORVU2Hr1G001130.3:exon2:c.A1522G:p.M508V
mag2868	Apigenin C-glucoside	HORVU2Hr1G001130.2	chr2H	2355464	2357388	chr2H:2357104	C/T	0.65525	C	230	1.57645e+08	5.62455e+07	T	10	1.35286e+08	3.39645e+07	H	5	1.21871e+08	2.59544e+07	0.17398	nonsynonymous SNV	HORVU2Hr1G001130:HORVU2Hr1G001130.2:exon1:c.C1639T:p.R547C,HORVU2Hr1G001130:HORVU2Hr1G001130.1:exon2:c.C1138T:p.R380C,HORVU2Hr1G001130:HORVU2Hr1G001130.3:exon2:c.C1516T:p.R506C
mag2868	Apigenin C-glucoside	HORVU2Hr1G001130.2	chr2H	2355464	2357388	chr2H:2356587	C/T	0.0031488	C	219	1.58046e+08	5.70345e+07	T	15	1.31096e+08	3.12438e+07	H	12	1.50373e+08	3.68063e+07	0.17669	synonymous SNV	HORVU2Hr1G001130:HORVU2Hr1G001130.2:exon1:c.C1122T:p.D374D,HORVU2Hr1G001130:HORVU2Hr1G001130.1:exon2:c.C621T:p.D207D,HORVU2Hr1G001130:HORVU2Hr1G001130.3:exon2:c.C999T:p.D333D
mag2868	Apigenin C-glucoside	HORVU2Hr1G001130.2	chr2H	2355464	2357388	chr2H:2357982	G/T	0.69773	G	229	1.56896e+08	5.55409e+07	T	10	1.33397e+08	3.21678e+07	H	5	1.24644e+08	3.29272e+07	0.18597	downstream	--
mag2868	Apigenin C-glucoside	HORVU2Hr1G000480.1	chr2H	1235192	1236988	chr2H:1236628	A/C	0.034098	A	186	1.59839e+08	5.72161e+07	C	38	1.42366e+08	4.6851e+07	H	20	1.52484e+08	4.82567e+07	0.19494	nonsynonymous SNV	HORVU2Hr1G000480:HORVU2Hr1G000480.1:exon1:c.A1436C:p.K479T
mag2868	Apigenin C-glucoside	HORVU2Hr1G001150.1	chr2H	2367155	2369275	chr2H:2368510	A/G	0.78892	A	224	1.57926e+08	5.66021e+07	G	14	1.41289e+08	3.3948e+07	H	6	1.23904e+08	3.90536e+07	0.19594	synonymous SNV	HORVU2Hr1G001150:HORVU2Hr1G001150.1:exon1:c.A1263G:p.S421S,HORVU2Hr1G001150:HORVU2Hr1G001150.3:exon1:c.A1227G:p.S409S,HORVU2Hr1G001150:HORVU2Hr1G001150.2:exon2:c.A1092G:p.S364S
mag2868	Apigenin C-glucoside	HORVU2Hr1G000480.1	chr2H	1235192	1236988	chr2H:1235338	C/A	0.50888	C	223	1.57965e+08	5.59274e+07	A	17	1.40531e+08	3.3428e+07	H	6	1.2797e+08	7.26612e+07	0.20683	nonsynonymous SNV	HORVU2Hr1G000480:HORVU2Hr1G000480.1:exon1:c.C146A:p.A49E,HORVU2Hr1G000480:HORVU2Hr1G000480.2:exon1:c.C134A:p.A45E
mag2868	Apigenin C-glucoside	HORVU2Hr1G001130.2	chr2H	2355464	2357388	chr2H:2356383	C/T	0.0047392	C	216	1.57914e+08	5.66879e+07	T	20	1.35565e+08	3.5514e+07	H	8	1.50031e+08	2.89998e+07	0.20915	synonymous SNV	HORVU2Hr1G001130:HORVU2Hr1G001130.2:exon1:c.C918T:p.S306S,HORVU2Hr1G001130:HORVU2Hr1G001130.3:exon1:c.C876T:p.S292S,HORVU2Hr1G001130:HORVU2Hr1G001130.1:exon2:c.C417T:p.S139S
mag2868	Apigenin C-glucoside	HORVU2Hr1G001150.1	chr2H	2367155	2369275	chr2H:2367776	G/A	0.82919	G	220	1.58083e+08	5.62671e+07	A	17	1.34273e+08	3.58018e+07	H	7	1.56047e+08	6.04161e+07	0.23307	nonsynonymous SNV	HORVU2Hr1G001150:HORVU2Hr1G001150.1:exon1:c.G529A:p.A177T,HORVU2Hr1G001150:HORVU2Hr1G001150.3:exon1:c.G493A:p.A165T,HORVU2Hr1G001150:HORVU2Hr1G001150.2:exon2:c.G358A:p.A120T
mag2868	Apigenin C-glucoside	HORVU2Hr1G001150.1	chr2H	2367155	2369275	chr2H:2367794	C/T	0.82919	C	220	1.58083e+08	5.62671e+07	T	17	1.34273e+08	3.58018e+07	H	7	1.56047e+08	6.04161e+07	0.23307	nonsynonymous SNV	HORVU2Hr1G001150:HORVU2Hr1G001150.1:exon1:c.C547T:p.R183C,HORVU2Hr1G001150:HORVU2Hr1G001150.3:exon1:c.C511T:p.R171C,HORVU2Hr1G001150:HORVU2Hr1G001150.2:exon2:c.C376T:p.R126C
mag2868	Apigenin C-glucoside	HORVU2Hr1G001460.2	chr2H	3106149	3106752	chr2H:3105647	A/G	0.99654	A	221	1.57733e+08	5.63222e+07	G	14	1.50508e+08	3.22568e+07	H	10	1.28323e+08	5.54384e+07	0.24102	UTR3	--
mag2868	Apigenin C-glucoside	HORVU2Hr1G001150.1	chr2H	2367155	2369275	chr2H:2367829	C/T	0.90822	C	221	1.57844e+08	5.62517e+07	T	16	1.36142e+08	3.61098e+07	H	8	1.49589e+08	5.88418e+07	0.30075	synonymous SNV	HORVU2Hr1G001150:HORVU2Hr1G001150.1:exon1:c.C582T:p.T194T,HORVU2Hr1G001150:HORVU2Hr1G001150.3:exon1:c.C546T:p.T182T,HORVU2Hr1G001150:HORVU2Hr1G001150.2:exon2:c.C411T:p.T137T
mag2868	Apigenin C-glucoside	HORVU2Hr1G000480.1	chr2H	1235192	1236988	chr2H:1235825	C/T	0.40335	C	224	1.57707e+08	5.59347e+07	T	15	1.38242e+08	3.78871e+07	H	7	1.40414e+08	6.2492e+07	0.31488	synonymous SNV	HORVU2Hr1G000480:HORVU2Hr1G000480.1:exon1:c.C633T:p.G211G,HORVU2Hr1G000480:HORVU2Hr1G000480.2:exon1:c.C621T:p.G207G
mag2868	Apigenin C-glucoside	HORVU2Hr1G001130.2	chr2H	2355464	2357388	chr2H:2356901	A/G	0.77825	A	221	1.56359e+08	5.55825e+07	G	2	2.10091e+08	4.08103e+07	H	21	1.51624e+08	5.29405e+07	0.36197	nonsynonymous SNV	HORVU2Hr1G001130:HORVU2Hr1G001130.2:exon1:c.A1436G:p.Q479R,HORVU2Hr1G001130:HORVU2Hr1G001130.1:exon2:c.A935G:p.Q312R,HORVU2Hr1G001130:HORVU2Hr1G001130.3:exon2:c.A1313G:p.Q438R
mag2868	Apigenin C-glucoside	HORVU2Hr1G000480.1	chr2H	1235192	1236988	chr2H:1237161	C/G	0.72762	C	224	1.57657e+08	5.59923e+07	G	17	1.38937e+08	3.56745e+07	H	4	1.48266e+08	8.3969e+07	0.38957	downstream	--
mag2868	Apigenin C-glucoside	HORVU2Hr1G001130.2	chr2H	2355464	2357388	chr2H:2357983	T/C	0.61756	T	221	1.56717e+08	5.54675e+07	C	16	1.41932e+08	3.46613e+07	H	7	1.40137e+08	6.74115e+07	0.44178	downstream	--
mag2868	Apigenin C-glucoside	HORVU2Hr1G001130.2	chr2H	2355464	2357388	chr2H:2356900	C/G	0.86395	C	223	1.57351e+08	5.6215e+07	G	14	1.44902e+08	3.38136e+07	H	7	1.45913e+08	6.65322e+07	0.63344	nonsynonymous SNV	HORVU2Hr1G001130:HORVU2Hr1G001130.2:exon1:c.C1435G:p.Q479E,HORVU2Hr1G001130:HORVU2Hr1G001130.1:exon2:c.C934G:p.Q312E,HORVU2Hr1G001130:HORVU2Hr1G001130.3:exon2:c.C1312G:p.Q438E
