# Supplementary material for: Genetic architecture of inducible and constitutive metabolic profile related to drought resistance in qingke (Tibetan hulless barley)
Source: Front Plant Sci. 2022 Dec 6;13:1076000. doi: 10.3389/fpls.2022.1076000 (PMC9763626; doi:10.3389/fpls.2022.1076000)
Supplement: Supplementary file 15 [file Table_15.xlsx]

## Sheet: Suppl. Table 15
Supplemental Table 15. Homologous genes and genomic location of HORVU1Hr1G043820 and HORVU1Hr1G043830 in other species
	HORVU1Hr1G043820				HORVU1Hr1G043830
Species	Gene ID	Genomic location	Eval	%ID	Gene ID	Genomic location	Eval	%ID
Brachypodium distachyon	KQJ97264	Chr 3: 31,586,349-31,592,120	1.4e-118	91.9	KQJ97263	Chr 3: 31,575,550-31,578,764	0	91
Arabidopsis thaliana	AT5G08370	Chr 5: 2,690,879-2,693,585	4.2e-08	85.2	AT5G08380	Chr 5: 2,694,677-2,697,724	7.1e-156	74.5
Oryza sativa	Os10t0493600	Chr 10: 18,733,290-18,740,913	5.9e-71	67.7	Os10t0492900	Chr 10: 18,707,782-18,710,608	2e-173	90.6
Zea mays	Zm00001eb044840	Chr 1: 233,748,730-233,760,709	5.4e-113	88.1	Zm00001eb044860	Chr 1: 233,823,583-233,826,868	0	87
Triticum aestivum_A	TraesCS1A02G164800	Chr 1A: 297,744,935-297,749,437	0	96	TraesCS1A02G164900	Chr 1A: 297,872,019-297,874,932	2.6e-69	64.6
Triticum aestivum_B	TraesCS1B02G181800	Chr 1B: 328,820,458-328,826,535	0	96.5	TraesCS1B02G182000	Chr 1B: 328,938,350-328,943,889	0	95.1
Triticum aestivum_D	TraesCS1D02G161900	Chr 1D: 229,483,469-229,489,471	0	96.5	TraesCS1D02G162000	Chr 1D: 229,879,805-229,882,659	0	96.6
